# Supplementary material for: Pathogenomic analyses of Shigella isolates inform factors limiting shigellosis prevention and control across LMICs
Source: Nat Microbiol. 2022 Jan 31;7(2):251–61. doi: 10.1038/s41564-021-01054-z (PMC8813619; doi:10.1038/s41564-021-01054-z)
Supplement: Supplementary file 4 — Additional supplementary files. [file 41564_2021_1054_MOESM4_ESM.xlsx]

## Sheet: Supplementary Table 2
Supplementary Table 2: Details of Shigella isolates used in this study
Species details and data accessibility									Year of collection and isolate details					Genomic subtype		AMR genes
Accession number	Accession number (resequenced)	Data used*	Species	Serotype	Strain name	Assembly length	N50	Number of contigs	Day	Month	Year (YYYY)	Country	Case/Control	Species-level Lineage/Phylogroup/Clade	S. sonnei cladea	aac(3)-IIe	aadA1	aadA5	aph(3'')-Ib	aph(6)-Id	blaCMY-16	blaCTX-M-15	blaDHA-1	blaI	blaOXA	blaOXA-1	blaOXA-129	blaR1	blaSHV-12	blaTEM-1	blaTEM-190	blaZ	fosA	vga(A)	mph(A)	erm(B)	catA1	catA	qnrS1	qnrS4	qnrB4	sat2	sul1	sul2	tet(A)	tet(B)	tet(J)	dfrA1	dfrA5
ERR6004654		ERR6004654	S. flexneri	S. flexneri 2a	100015	4333031	30302	376	13	12	2007	The Gambia	case	PG3		0	1	0	0	1	0	0	0	0	0	1	0	0	0	0	0	0	0	0	0	0	0	1	0	0	0	0	0	1	0	1	0	0	0
ERR6005431		ERR6005431	S. sonnei	S. sonnei	100029	4303668	25112	418	15	12	2007	The Gambia	case	Lineage III	3.7	0	1	0	1	1	0	0	0	0	0	0	0	0	0	0	0	0	0	0	0	0	0	0	0	0	0	1	0	1	1	0	0	1	0
ERR6004655		ERR6004655	S. flexneri	S. flexneri 2a	100040	4327293	29804	363	18	12	2007	The Gambia	control	PG3		0	1	0	0	1	0	0	0	0	0	1	0	0	0	0	0	0	0	0	0	0	0	1	0	0	0	0	0	1	0	1	0	0	0
ERR6004656		ERR6004656	S. flexneri	S. flexneri 2a	100060	4277022	30304	361	31	12	2007	The Gambia	case	PG3		0	1	0	0	1	0	0	0	0	0	1	0	0	0	0	0	0	0	0	0	0	0	1	0	0	0	0	0	1	0	1	0	0	0
ERR6004657		ERR6004657	S. flexneri	S. flexneri 2a	100093	4237805	29959	344	7	1	2008	The Gambia	control	PG3		0	1	0	0	1	0	0	0	0	0	1	0	0	0	0	0	0	0	0	0	0	0	1	0	0	0	0	0	1	0	1	0	0	0
ERR6005432		ERR6005432	S. sonnei	S. sonnei	100173	4170317	25429	344	2	2	2008	The Gambia	case	Lineage III	3.7	0	1	0	1	1	0	0	0	0	0	0	0	0	0	0	0	0	0	0	0	0	0	0	0	0	0	1	0	1	1	0	0	1	0
ERR6005433		ERR6005433	S. sonnei	S. sonnei	100178	4311798	25444	383	4	2	2008	The Gambia	case	Lineage III	3.7	0	1	0	1	1	0	0	0	0	0	0	0	0	0	0	0	0	0	0	0	0	0	0	0	0	0	1	0	1	1	0	0	1	0
ERR6004632		ERR6004632	S. flexneri	S. flexneri 2a	100183	4295066	31035	378	5	2	2008	Pakistan	case	PG3		0	1	0	0	1	0	0	0	0	0	1	0	0	0	0	0	0	0	0	0	0	0	1	0	0	0	0	0	1	0	1	0	0	0
ERR6005434		ERR6005434	S. sonnei	S. sonnei	100187	4253706	23126	418	6	2	2008	The Gambia	control	Lineage III	3.7	0	1	0	1	1	0	0	0	0	0	0	0	0	0	0	0	0	0	0	0	0	0	0	0	0	0	1	0	1	1	0	0	1	0
ERR6004658		ERR6004658	S. flexneri	S. flexneri 2a	100206	4336360	30014	370	16	2	2008	The Gambia	case	PG3		0	1	0	0	1	0	0	0	0	0	1	0	0	0	0	0	0	0	0	0	0	0	1	0	0	0	0	0	1	0	1	0	0	0
ERR6004659		ERR6004659	S. flexneri	S. flexneri X	100231	4304376	30067	382	28	2	2008	The Gambia	case	PG3		0	0	0	0	1	0	0	0	0	0	0	0	0	0	0	0	0	0	0	0	0	0	0	0	0	0	0	0	1	1	0	0	0	0
ERR6005752		ERR6005752	S. boydii	S. boydii	100233	4276815	22529	329	1	3	2008	The Gambia	case	Clade 3		0	0	0	1	1	0	0	0	0	0	0	0	0	0	1	0	0	0	0	0	0	0	0	1	0	0	0	0	1	1	0	0	0	0
ERR6004660		ERR6004660	S. flexneri	S. flexneri 2a	100234	4365552	30014	381	3	3	2008	The Gambia	case	PG3		0	1	0	0	1	0	0	0	0	0	1	0	0	0	0	0	0	0	0	0	0	0	1	0	0	0	0	0	1	0	1	0	0	0
ERR6005435		ERR6005435	S. sonnei	S. sonnei	100239	4242686	23079	412	7	3	2008	The Gambia	control	Lineage III	3.7	0	1	0	1	1	0	0	0	0	0	0	0	0	0	0	0	0	0	0	0	0	0	0	0	0	0	1	0	1	1	0	0	1	0
ERR6005436		ERR6005436	S. sonnei	S. sonnei	100271	4221193	25112	357	25	3	2008	The Gambia	case	Lineage III	3.7	0	1	0	1	1	0	0	0	0	0	0	0	0	0	0	0	0	0	0	0	0	0	0	0	0	0	1	0	1	1	0	0	1	0
ERR6004661		ERR6004661	S. flexneri	S. flexneri 6	100272	4225175	20729	396	26	3	2008	The Gambia	case	Sf6		0	0	0	0	1	0	0	0	0	0	0	0	0	0	0	0	0	0	0	0	0	0	0	0	0	0	0	0	1	0	1	0	0	0
ERR6005437		ERR6005437	S. sonnei	S. sonnei	100275	4353240	24809	360	28	3	2008	The Gambia	case	Lineage III	3.7	0	1	0	1	1	0	0	0	0	0	0	0	0	0	0	0	0	0	0	0	0	0	0	0	0	0	1	0	1	1	0	0	1	0
ERR6005438	ERR6006180	Merged	S. sonnei	S. sonnei	100296	4376209	25136	452	4	4	2008	The Gambia	control	Lineage III	3.7	0	1	0	0	1	0	0	0	0	0	0	0	0	0	0	0	0	0	0	0	0	0	0	0	0	0	1	0	1	1	0	0	1	0
ERR6004663		ERR6004663	S. flexneri	S. flexneri X	100301	4276313	31200	358	6	4	2008	The Gambia	case	PG3		0	0	0	0	1	0	0	0	0	0	0	0	0	0	0	0	0	0	0	0	0	0	0	0	0	0	0	0	1	1	0	0	0	0
ERR6005833		ERR6005833	S. dysenteriae	S. dysenteriae 3	100310	4125432	21008	339	12	4	2008	The Gambia	case	Clade 2		0	0	0	1	1	0	0	0	0	0	0	0	0	0	0	0	0	0	0	0	0	0	0	0	0	0	0	0	1	1	0	0	1	0
ERR6004664		ERR6004664	S. flexneri	S. flexneri X	100321	4410923	29803	385	20	4	2008	The Gambia	case	PG3		0	0	0	0	1	0	0	0	0	0	0	0	0	0	0	0	0	0	0	0	0	0	0	0	0	0	0	0	1	1	0	0	0	0
ERR6005440		ERR6005440	S. sonnei	S. sonnei	100339	4182617	25109	322	7	5	2008	The Gambia	case	Lineage III	3.7	0	1	0	1	1	0	0	0	0	0	0	0	0	0	0	0	0	0	0	0	0	0	0	0	0	0	1	0	1	1	0	0	1	0
ERR6004662		ERR6004662	S. flexneri	S. flexneri 2a	100345	4355978	30014	360	11	5	2008	The Gambia	case	PG3		0	0	0	0	1	0	0	0	0	0	1	0	0	0	0	0	0	0	0	0	0	0	1	0	0	0	0	0	1	0	1	0	0	0
ERR6005441		ERR6005441	S. sonnei	S. sonnei	100349	4142280	25429	336	12	5	2008	The Gambia	case	Lineage III		0	1	0	1	1	0	0	0	0	0	0	0	0	0	0	0	0	0	0	0	0	0	0	0	0	0	1	0	1	1	0	0	1	0
ERR6004665		ERR6004665	S. flexneri	S. flexneri 2a	100367	4361789	29475	414	20	5	2008	The Gambia	case	PG3		0	1	0	0	1	0	0	0	0	0	1	0	0	0	0	0	0	0	0	0	0	0	1	0	0	0	0	0	1	0	1	0	0	0
ERR6005834		ERR6005834	S. dysenteriae	S. dysenteriae (96-3162) provisional	100379	4216509	20978	344	27	5	2008	The Gambia	case	Clade 2		0	1	0	1	1	0	0	0	0	0	1	0	0	0	0	0	0	0	0	0	0	0	1	0	0	0	1	0	1	0	1	0	1	0
ERR6005753		ERR6005753	S. boydii	S. boydii 4	100464	4302014	22776	353	25	6	2008	The Gambia	case	Clade 3		0	0	0	1	1	0	0	0	0	0	0	0	0	0	1	0	0	0	0	0	0	0	0	1	0	0	0	0	1	1	0	0	0	0
ERR6005443		ERR6005443	S. sonnei	S. sonnei	100488	4252375	24937	383	3	7	2008	The Gambia	case	Lineage III	3.7	0	1	0	1	1	0	0	0	0	0	0	0	0	0	0	0	0	0	0	0	0	0	0	0	0	0	1	0	1	1	0	0	1	0
ERR6004666		ERR6004666	S. flexneri	S. flexneri 6	100490	4231444	20612	425	4	7	2008	The Gambia	case	Sf6		0	0	0	0	1	0	0	0	0	0	0	0	0	0	0	0	0	0	0	0	0	0	0	0	0	0	0	0	1	0	1	0	0	0
ERR6005444		ERR6005444	S. sonnei	S. sonnei	100500	4034191	26589	267	8	7	2008	The Gambia	control	Lineage III	3.7	0	1	0	1	1	0	0	0	0	0	0	0	0	0	0	0	0	0	0	0	0	0	0	0	0	0	1	0	1	1	0	0	1	0
ERR6005445	ERR6006181	Merged	S. sonnei	S. sonnei	100510	4335345	23246	456	11	7	2008	The Gambia	case	Lineage III	3.7	0	1	0	1	1	0	0	0	0	0	0	0	0	0	0	0	0	0	0	0	0	0	0	0	0	0	1	0	1	1	0	0	1	0
ERR6004667		ERR6004667	S. flexneri	S. flexneri 6	100512	4182212	20269	386	12	7	2008	The Gambia	case	Sf6		0	0	0	0	1	0	0	0	0	0	0	0	0	0	0	0	0	0	0	0	0	0	0	0	0	0	0	0	1	0	1	0	0	0
ERR6005446		ERR6005446	S. sonnei	S. sonnei	100522	4223682	25111	337	15	7	2008	The Gambia	case	Lineage III	3.7	0	1	0	1	1	0	0	0	0	0	0	0	0	0	0	0	0	0	0	0	0	0	0	0	0	0	1	0	1	1	0	0	1	0
ERR6004669		ERR6004669	S. flexneri	S. flexneri 6	100537	4163002	20611	392	22	7	2008	The Gambia	case	Sf6		0	0	0	0	1	0	0	0	0	0	0	0	0	0	0	0	0	0	0	0	0	0	0	0	0	0	0	0	1	0	1	0	0	0
ERR6004670	ERR6006182	Merged	S. flexneri	S. flexneri 2a	100547	4515857	30014	447	28	7	2008	The Gambia	case	PG3		0	1	0	0	1	0	0	0	0	0	1	0	0	0	0	0	0	0	0	0	0	0	1	0	0	0	0	0	1	0	1	0	0	0
ERR6005447		ERR6005447	S. sonnei	S. sonnei	100572	4215404	25748	314	7	8	2008	The Gambia	case	Lineage III	3.7	0	1	0	1	1	0	0	0	0	0	0	0	0	0	0	0	0	0	0	0	0	0	0	0	0	0	1	0	1	1	0	0	1	0
ERR6005448		ERR6005448	S. sonnei	S. sonnei	100579	4222366	23246	380	9	8	2008	The Gambia	case	Lineage III	3.7	0	1	0	1	1	0	0	0	0	0	0	0	0	0	0	0	0	0	0	0	0	0	0	0	0	0	1	0	1	1	0	0	1	0
ERR6005852		ERR6005852	S. dysenteriae	S. dysenteriae (96-3162) provisional	100650	4214699	20992	366	4	9	2008	The Gambia	case	Clade 2		0	1	0	1	1	0	0	0	0	0	1	0	0	0	0	0	0	0	0	0	0	0	1	0	0	0	1	0	1	0	1	0	1	0
ERR6005510		ERR6005510	S. sonnei	S. sonnei	100655	4137368	25112	331	6	9	2008	The Gambia	control	Lineage III	3.7	0	1	0	1	1	0	0	0	0	0	0	0	0	0	0	0	0	0	0	0	0	0	0	0	0	0	1	0	1	1	0	0	1	0
ERR6004866		ERR6004866	S. flexneri	S. flexneri 1b	100669	4269972	28700	399	13	9	2008	The Gambia	case	PG1		0	1	0	0	0	0	0	0	0	0	1	0	0	0	0	0	0	0	0	0	0	0	1	0	0	0	0	0	0	0	1	0	0	0
ERR6004867		ERR6004867	S. flexneri	S. flexneri 2a	100697	4312276	29475	376	23	9	2008	The Gambia	case	PG3		0	1	0	0	1	0	0	0	0	0	1	0	0	0	0	0	0	0	0	0	0	0	1	0	0	0	0	0	1	0	1	0	0	0
ERR6004868		ERR6004868	S. flexneri	S. flexneri 3a	100704	4198382	27673	321	25	9	2008	The Gambia	case	PG2		0	0	0	1	1	0	0	0	0	0	0	0	0	0	1	0	0	0	0	0	0	0	0	0	0	0	1	0	1	1	0	0	1	0
ERR6004869		ERR6004869	S. flexneri	S. flexneri 2a	100706	4345193	29475	402	26	9	2008	The Gambia	control	PG3		0	1	0	0	1	0	0	0	0	0	1	0	0	0	0	0	0	0	0	0	0	0	1	0	0	0	0	0	1	0	1	0	0	0
ERR6004870		ERR6004870	S. flexneri	S. flexneri 2a	100709	4367202	31035	397	27	9	2008	The Gambia	control	PG3		0	1	0	0	1	0	0	0	0	0	1	0	0	0	0	0	0	0	0	0	0	0	1	0	0	0	0	0	1	0	1	0	0	0
ERR6004871		ERR6004871	S. flexneri	S. flexneri 2a	100716	4345153	28917	404	13	10	2008	The Gambia	case	PG3		0	1	0	0	1	0	0	0	0	0	1	0	0	0	0	0	0	0	0	0	0	0	1	0	0	0	0	0	1	0	1	0	0	0
ERR6004872		ERR6004872	S. flexneri	S. flexneri 6	100724	4187099	20667	414	16	10	2008	The Gambia	case	Sf6		0	0	0	0	1	0	0	0	0	0	0	0	0	0	0	0	0	0	0	0	0	0	0	0	0	0	0	0	1	0	1	0	0	0
ERR6005768		ERR6005768	S. boydii	S. boydii 1	100726	4113902	18762	391	17	10	2008	The Gambia	case	Clade 2		0	1	0	1	1	0	0	0	0	0	0	0	0	0	0	0	0	0	0	0	0	0	0	0	0	0	1	0	1	1	0	0	1	0
ERR6004873		ERR6004873	S. flexneri	S. flexneri 2a	100753	4401524	29475	457	25	10	2008	The Gambia	case	PG3		0	1	0	0	0	0	0	0	0	0	1	0	0	0	0	0	0	0	0	0	0	0	1	0	0	0	0	0	0	0	1	0	0	0
ERR6005511		ERR6005511	S. sonnei	S. sonnei	100781	4147629	23439	333	6	11	2008	The Gambia	control	Lineage III	3.7	0	1	0	1	1	0	0	0	0	0	0	0	0	0	0	0	0	0	0	0	0	0	0	0	0	0	1	0	1	1	0	0	1	0
ERR6004874		ERR6004874	S. flexneri	S. flexneri 2a	100831	4341812	29804	376	17	12	2008	The Gambia	case	PG3		0	1	0	0	1	0	0	0	0	0	1	0	0	0	0	0	0	0	0	0	0	0	1	0	0	0	0	0	1	0	1	0	0	0
ERR6004875		ERR6004875	S. flexneri	S. flexneri 2a	100835	4325569	29575	391	18	12	2008	The Gambia	control	PG3		0	1	0	0	1	0	0	0	0	0	1	0	0	0	0	0	0	0	0	0	0	0	1	0	0	0	0	0	1	0	1	0	0	0
ERR6004876		ERR6004876	S. flexneri	S. flexneri 1b	100842	4257142	31027	328	21	12	2008	The Gambia	case	PG1		0	1	0	0	1	0	0	0	0	0	1	0	0	0	0	0	0	0	0	0	0	0	1	0	0	0	0	0	1	0	1	0	0	0
ERR6004877		ERR6004877	S. flexneri	S. flexneri 3a	100848	4250277	30374	349	23	12	2008	The Gambia	case	PG1		0	1	0	0	1	0	0	0	0	0	1	0	0	0	0	0	0	0	0	0	0	0	1	0	0	0	0	0	1	0	1	0	0	0
ERR6005078		ERR6005078	S. flexneri	S. flexneri 7a	100852	4265593	30014	334	25	12	2008	The Gambia	case	PG3		0	0	0	0	1	0	0	0	0	0	1	0	0	0	0	0	0	0	0	0	0	0	1	0	0	0	0	0	1	0	1	0	0	0
ERR6004878		ERR6004878	S. flexneri	S. flexneri 2a	100855	4327635	30014	374	25	12	2008	The Gambia	case	PG3		0	1	0	0	1	0	0	0	0	0	1	0	0	0	0	0	0	0	0	0	0	0	1	0	0	0	0	0	1	0	1	0	0	0
ERR6004879		ERR6004879	S. flexneri	S. flexneri 2a	100868	4339955	31195	330	1	1	2009	The Gambia	case	PG3		0	1	0	0	1	0	0	0	0	0	1	0	0	0	0	0	0	0	0	0	0	0	1	0	0	0	0	0	1	0	1	0	0	0
ERR6005512		ERR6005512	S. sonnei	S. sonnei	100882	4187946	23309	352	6	1	2009	The Gambia	case	Lineage III	3.7	0	1	0	1	1	0	0	0	0	0	0	0	0	0	0	0	0	0	0	0	0	0	0	0	0	0	1	0	1	1	0	0	1	0
ERR6004880		ERR6004880	S. flexneri	S. flexneri 6	102002	4157284	20736	375	13	1	2009	The Gambia	case	Sf6		0	0	0	0	1	0	0	0	0	0	0	0	0	0	0	0	0	0	0	0	0	0	0	0	0	0	0	0	1	0	1	0	0	0
ERR6004881		ERR6004881	S. flexneri	S. flexneri 2a	102017	4334098	29804	381	18	1	2009	The Gambia	case	PG3		0	1	0	0	1	0	0	0	0	0	1	0	0	0	0	0	0	0	0	0	0	0	1	0	0	0	0	0	1	0	1	0	0	0
ERR6004882		ERR6004882	S. flexneri	S. flexneri 1b	102070	4114838	31027	283	2	2	2009	The Gambia	case	PG1		0	0	0	0	1	0	0	0	0	0	0	0	0	0	0	0	0	0	0	0	0	0	0	0	0	0	0	0	1	0	1	0	0	0
ERR6005079		ERR6005079	S. flexneri	S. flexneri X (E1037)	102075	4218108	27309	449	3	2	2009	The Gambia	case	PG6		0	1	0	1	1	0	0	0	0	0	1	0	0	0	0	0	0	0	0	0	0	0	1	0	0	0	1	0	1	0	1	0	1	0
ERR6005769		ERR6005769	S. boydii	S. boydii 4	102158	4354077	22816	325	27	2	2009	The Gambia	case	Clade 3		0	0	0	1	1	0	0	0	0	0	0	0	0	0	1	0	0	0	0	0	0	0	0	1	0	0	0	0	1	1	0	0	0	0
ERR6005514		ERR6005514	S. sonnei	S. sonnei	102159	4185530	25428	333	1	3	2009	The Gambia	control	Lineage III	3.7	0	1	0	1	1	0	0	0	0	0	0	0	0	0	0	0	0	0	0	0	0	0	0	0	0	0	1	0	1	1	0	0	1	0
ERR6005080		ERR6005080	S. flexneri	S. flexneri 1b	102241	4159708	30016	355	19	3	2009	The Gambia	control	PG1		0	0	0	0	0	0	0	0	0	0	0	0	0	0	0	0	0	0	0	0	0	0	0	0	0	0	0	0	0	0	1	0	0	0
ERR6005871	ERR6006185	Merged	S. dysenteriae	S. dysenteriae 3	102252	4235051	19557	536	26	3	2009	The Gambia	control	Clade 2		0	0	0	1	1	0	0	0	0	0	0	0	0	0	0	0	0	0	0	0	0	0	0	0	0	0	0	0	1	0	0	0	1	0
ERR6005081		ERR6005081	S. flexneri	S. flexneri 2a	102263	4348543	30014	356	1	4	2009	The Gambia	control	PG3		0	1	0	0	1	0	0	0	0	0	1	0	0	0	0	0	0	0	0	0	0	0	1	0	0	0	0	0	0	0	1	0	0	0
ERR6005793		ERR6005793	S. boydii	S. boydii 14	102265	4312965	20562	378	1	4	2009	The Gambia	case	Clade 3		0	1	0	0	0	0	0	0	0	0	1	0	0	0	0	0	0	0	0	0	0	0	1	0	0	0	1	0	1	0	1	0	1	0
ERR6005082		ERR6005082	S. flexneri	S. flexneri 2a	102295	4360886	30014	406	9	4	2009	The Gambia	case	PG3		0	0	0	0	1	0	0	0	0	0	1	0	0	0	0	0	0	0	0	0	0	0	1	0	0	0	0	0	1	0	1	0	0	0
ERR6005599		ERR6005599	S. sonnei	S. sonnei	102306	4242414	25063	343	13	4	2009	The Gambia	case	Lineage III	3.7	0	1	0	1	1	0	0	0	0	0	0	0	0	0	0	0	0	0	0	0	0	0	0	0	0	0	1	0	1	1	0	0	1	0
ERR6005600		ERR6005600	S. sonnei	S. sonnei	102345	4311900	23126	451	23	4	2009	The Gambia	control	Lineage III	3.7	0	1	0	1	1	0	0	0	0	0	0	0	0	0	0	0	0	0	0	0	0	0	0	0	0	0	1	0	1	1	0	0	1	0
ERR6005084		ERR6005084	S. flexneri	S. flexneri 1b	102349	4197950	31027	364	23	4	2009	The Gambia	case	PG1		0	0	0	0	0	0	0	0	0	0	0	0	0	0	0	0	0	0	0	0	0	0	0	0	0	0	0	0	0	0	1	0	0	0
ERR6005601		ERR6005601	S. sonnei	S. sonnei	102381	4211423	22891	372	3	5	2009	The Gambia	control	Lineage III	3.7	0	1	0	1	1	0	0	0	0	0	0	0	0	0	0	0	0	0	0	0	0	0	0	0	0	0	1	0	1	1	0	0	1	0
ERR6005085		ERR6005085	S. flexneri	S. flexneri 2a	102395	4327920	29049	401	9	5	2009	The Gambia	case	PG3		0	1	0	0	1	0	0	0	0	0	1	0	0	0	0	0	0	0	0	0	0	0	1	0	0	0	0	0	1	0	1	0	0	0
ERR6005086	ERR6006186	Merged	S. flexneri	S. flexneri 1b	102431	4332377	29646	454	25	5	2009	The Gambia	case	PG1		0	0	0	0	1	0	0	0	0	0	0	0	0	0	0	0	0	0	0	0	0	0	0	0	0	0	0	0	1	0	1	0	0	0
ERR6005087		ERR6005087	S. flexneri	S. flexneri 6	102476	4219910	20667	423	9	6	2009	The Gambia	control	Sf6		0	0	0	0	1	0	0	0	0	0	0	0	0	0	0	0	0	0	0	0	0	0	0	0	0	0	0	0	1	0	1	0	0	0
ERR6005603	ERR6006187	Merged	S. sonnei	S. sonnei	102479	4316202	22598	502	10	6	2009	The Gambia	control	Lineage III	3.7	0	1	0	1	1	0	0	0	0	0	0	0	0	0	0	0	0	0	0	0	0	0	0	0	0	0	1	0	1	1	0	0	1	0
ERR6005083		ERR6005083	S. flexneri	S. flexneri 6	102491	4122797	21854	343	12	6	2009	The Gambia	case	Sf6		0	0	0	0	1	0	0	0	0	0	0	0	0	0	0	0	0	0	0	0	0	0	0	0	0	0	0	0	1	0	1	0	0	0
ERR6005089		ERR6005089	S. flexneri	S. flexneri 3a	102493	4284411	27695	340	14	6	2009	The Gambia	control	PG2		0	1	0	0	0	0	0	0	0	0	0	0	0	0	1	0	0	0	0	0	0	0	0	0	0	0	0	1	0	1	0	0	0	0
ERR6005088	ERR6006188	ERR6005088	S. flexneri	S. flexneri 1b	102499	4298584	29646	426	16	6	2009	The Gambia	case	PG1		0	1	0	0	0	0	0	0	0	0	1	0	0	0	0	0	0	0	0	0	0	0	1	0	0	0	0	0	0	0	1	0	0	0
ERR6005090		ERR6005090	S. flexneri	S. flexneri 1b	102533	4299748	29645	406	27	6	2009	The Gambia	case	PG1		0	0	0	0	0	0	0	0	0	0	0	0	0	0	0	0	0	0	0	0	0	0	0	0	0	0	0	0	0	0	1	0	0	0
ERR6005094		ERR6005094	S. flexneri	S. flexneri 2a	102574	4371405	29804	406	7	7	2009	The Gambia	case	PG3		0	1	0	0	0	0	0	0	0	0	1	0	0	0	0	0	0	0	0	0	0	0	1	0	0	0	0	0	0	0	1	0	0	0
ERR6005886		ERR6005886	S. dysenteriae	S. dysenteriae provisional 96-3162	102581	4300228	20276	393	9	7	2009	The Gambia	case	Clade 2		0	1	0	1	1	0	0	0	0	0	1	0	0	0	0	0	0	0	0	0	0	0	1	0	0	0	1	0	1	0	1	0	1	0
ERR6005096		ERR6005096	S. flexneri	S. flexneri 2a	102592	4321029	29476	476	10	7	2009	The Gambia	case	PG3		0	1	0	0	1	0	0	0	0	0	1	0	0	0	0	0	0	0	0	0	0	0	1	0	0	0	0	0	1	0	1	0	0	0
ERR6005605		ERR6005605	S. sonnei	S. sonnei	102594	4309898	24693	445	11	7	2009	The Gambia	control	Lineage III	3.7	0	1	0	0	0	0	0	0	0	0	0	0	0	0	0	0	0	0	0	0	0	0	0	0	0	0	1	0	0	0	0	0	1	0
ERR6005093		ERR6005093	S. flexneri	S. flexneri 6	102609	4239719	20718	428	16	7	2009	The Gambia	case	Sf6		0	0	0	0	1	0	0	0	0	0	0	0	0	0	0	0	0	0	0	0	0	0	0	0	0	0	0	0	1	0	1	0	0	0
ERR6005602	ERR6006190	Merged	S. sonnei	S. sonnei	102636	4341819	23957	451	21	7	2009	The Gambia	case	Lineage III	3.7	0	1	0	1	1	0	0	0	0	0	0	0	0	0	0	0	0	0	0	0	0	0	0	0	0	0	1	0	1	1	0	0	1	0
ERR6005091		ERR6005091	S. flexneri	S. flexneri 6	102664	4221444	20076	417	5	8	2009	The Gambia	control	Sf6		0	0	0	1	0	0	0	0	0	0	0	0	0	0	0	0	0	0	0	0	0	0	0	0	0	0	0	0	1	1	0	0	0	0
ERR6005105		ERR6005105	S. flexneri	S. flexneri 6	102751	4312290	20667	472	7	9	2009	The Gambia	case	Sf6		0	1	0	0	0	0	0	0	0	0	0	0	0	0	0	0	0	0	0	0	0	0	0	0	0	0	1	0	1	0	1	0	1	0
ERR6005100	ERR6006192	Merged	S. flexneri	S. flexneri 1b	102759	4250754	29209	400	10	9	2009	The Gambia	case	PG1		0	0	0	0	1	0	0	0	0	0	0	0	0	0	0	0	0	0	0	0	0	0	0	0	0	0	0	0	1	0	1	0	0	0
ERR6005097		ERR6005097	S. flexneri	S. flexneri 2a	102763	4327112	29229	425	12	9	2009	The Gambia	control	PG3		0	1	0	0	1	0	0	0	0	0	1	0	0	0	0	0	0	0	0	0	0	0	1	0	0	0	0	0	1	0	1	0	0	0
ERR6005794		ERR6005794	S. boydii	S. boydii 14	102778	4270811	20819	374	16	9	2009	The Gambia	control	Clade 3		0	1	0	0	0	0	0	0	0	0	1	0	0	0	0	0	0	0	0	0	0	0	1	0	0	0	1	0	1	0	1	0	1	0
ERR6005606		ERR6005606	S. sonnei	S. sonnei	102783	4234590	23958	387	18	9	2009	The Gambia	case	Lineage III	3.7	0	1	0	1	1	0	0	0	0	0	0	0	0	0	0	0	0	0	0	0	0	0	0	0	0	0	1	0	1	1	0	0	1	0
ERR6005607		ERR6005607	S. sonnei	S. sonnei	102809	4047559	26848	264	4	10	2009	The Gambia	case	Lineage III	3.7	0	1	0	1	1	0	0	0	0	0	0	0	0	0	0	0	0	0	0	0	0	0	0	0	0	0	1	0	1	1	0	0	1	0
ERR6005098		ERR6005098	S. flexneri	S. flexneri 2a	102820	4318283	29803	361	7	10	2009	The Gambia	case	PG3		0	1	0	0	1	0	0	0	0	0	1	0	0	0	0	0	0	0	0	0	0	0	1	0	0	0	0	0	1	0	1	0	0	0
ERR6005101		ERR6005101	S. flexneri	S. flexneri 1b	102824	4149941	31027	323	8	10	2009	The Gambia	case	PG1		0	1	0	0	1	0	0	0	0	0	1	0	0	0	0	0	0	0	0	0	0	0	1	0	0	0	0	0	1	0	1	0	0	0
ERR6005095		ERR6005095	S. flexneri	S. flexneri X	102844	4357756	29048	426	13	10	2009	The Gambia	control	PG3		0	0	0	0	0	0	0	0	0	0	0	0	0	0	0	0	0	0	0	0	0	0	0	0	0	0	0	1	1	0	0	0	0	0
ERR6005099		ERR6005099	S. flexneri	S. flexneri 2a	102854	4338434	31215	321	16	10	2009	The Gambia	control	PG3		0	1	0	0	1	0	0	0	0	0	1	0	0	0	0	0	0	0	0	0	0	0	1	0	0	0	0	0	1	0	1	0	0	0
ERR6005102		ERR6005102	S. flexneri	S. flexneri 2a	102860	4255243	30045	317	20	10	2009	The Gambia	case	PG3		0	1	0	0	1	0	0	0	0	0	1	0	0	0	0	0	0	0	0	0	0	0	1	0	0	0	0	0	1	0	1	0	0	0
ERR6005103		ERR6005103	S. flexneri	S. flexneri 3a	102926	4215658	27842	319	15	11	2009	The Gambia	case	PG2		0	1	0	0	0	0	0	0	0	0	0	0	0	0	1	0	0	0	0	0	0	0	0	0	0	0	0	1	0	1	0	0	0	0
ERR6005104		ERR6005104	S. flexneri	S. flexneri 2a	102933	4398498	30304	395	17	11	2009	The Gambia	case	PG3		0	1	0	0	1	0	0	0	0	0	1	0	0	0	0	0	0	0	0	0	0	0	1	0	0	0	0	0	1	0	1	0	0	0
ERR6005795		ERR6005795	S. boydii	S. boydii 2	102968	4284269	22857	329	2	12	2009	The Gambia	control	Clade 3		0	1	0	0	0	0	0	0	0	0	0	0	0	0	0	0	0	0	0	0	0	0	0	0	0	0	1	0	1	0	1	0	1	0
ERR6005107		ERR6005107	S. flexneri	S. flexneri 2a	102979	4330762	30014	371	22	12	2009	The Gambia	case	PG3		0	1	0	0	0	0	0	0	0	0	1	0	0	0	0	0	0	0	0	0	0	0	1	0	0	0	0	0	0	0	1	0	0	0
ERR6005109		ERR6005109	S. flexneri	S. flexneri 2a	102982	4431481	30014	421	24	12	2009	The Gambia	control	PG3		0	1	0	0	0	0	0	0	0	0	1	0	0	0	0	0	0	0	0	0	0	0	1	0	0	0	1	0	1	0	1	0	1	0
ERR6005110		ERR6005110	S. flexneri	S. flexneri 3a	102996	4220129	28416	314	27	12	2009	The Gambia	case	PG2		0	1	0	0	1	0	0	0	0	0	1	0	0	0	0	0	0	0	0	0	0	0	1	0	0	0	0	0	1	0	1	0	0	0
ERR6005111		ERR6005111	S. flexneri	S. flexneri 2a	102997	4402194	29804	471	27	12	2009	The Gambia	case	PG3		0	1	0	0	1	0	0	0	0	0	1	0	0	0	0	0	0	0	0	0	0	0	1	0	0	0	0	0	1	0	1	0	0	0
ERR6005609	ERR6006193	Merged	S. sonnei	S. sonnei	103008	4308358	22135	518	31	12	2009	The Gambia	control	Lineage III	3.7	0	1	0	1	1	0	0	0	0	0	0	0	0	0	0	0	0	0	0	0	0	0	0	0	0	0	1	0	1	1	0	0	1	0
ERR6005610		ERR6005610	S. sonnei	S. sonnei	103013	4186665	25652	291	31	12	2009	The Gambia	case	Lineage III	3.7	0	1	0	1	1	0	0	0	0	0	0	0	0	0	0	0	0	0	0	0	0	0	0	0	0	0	1	0	1	1	0	0	1	0
ERR6005112		ERR6005112	S. flexneri	S. flexneri 2b	103015	4203199	33047	282	4	1	2010	The Gambia	case	PG3		0	1	0	0	0	0	0	0	0	0	1	0	0	0	0	0	0	0	0	0	0	0	1	0	0	0	1	0	0	0	1	0	1	0
ERR6005113		ERR6005113	S. flexneri	S. flexneri 2b	103163	4263427	30014	352	15	2	2010	The Gambia	case	PG3		0	1	0	0	0	0	0	0	0	0	1	0	0	0	0	0	0	0	0	0	0	0	0	0	0	0	1	0	0	0	0	0	1	0
ERR6005114		ERR6005114	S. flexneri	S. flexneri 2a	103198	4326677	30014	376	4	3	2010	The Gambia	case	PG3		0	1	0	0	1	0	0	0	0	0	1	0	0	0	0	0	0	0	0	0	0	0	1	0	0	0	0	0	1	0	1	0	0	0
ERR6005108		ERR6005108	S. flexneri	S. flexneri 2a	103218	4264365	30014	329	13	3	2010	The Gambia	case	PG3		0	1	0	0	1	0	0	0	0	0	1	0	0	0	0	0	0	0	0	0	0	0	1	0	0	0	0	0	1	0	1	0	0	0
ERR6005894	ERR6006194	ERR6006194	S. dysenteriae	S. dysenteriae (96-3162) provisional	103224	4297921	14701	680	19	3	2010	The Gambia	control	Clade 2		0	1	0	1	1	0	0	0	0	0	1	0	0	0	0	0	0	0	0	0	0	0	1	0	0	0	1	0	1	0	1	0	1	0
ERR6005274		ERR6005274	S. flexneri	S. flexneri 1b	103229	4127794	31115	287	24	3	2010	The Gambia	control	PG1		0	0	0	0	0	0	0	0	0	0	0	0	0	0	0	0	0	0	0	0	0	0	0	0	0	0	0	0	0	0	1	0	0	0
ERR6005279		ERR6005279	S. flexneri	S. flexneri 6	103265	4224885	20703	402	16	4	2010	The Gambia	control	Sf6		0	0	0	0	1	0	0	0	0	0	0	0	0	0	0	0	0	0	0	0	0	0	0	0	0	0	0	0	1	0	1	0	0	0
ERR6005275		ERR6005275	S. flexneri	S. flexneri 2a	103268	4274694	31036	308	18	4	2010	The Gambia	case	PG3		0	1	0	0	1	0	0	0	0	0	1	0	0	0	0	0	0	0	0	0	0	0	1	0	0	0	0	0	1	0	1	0	0	0
ERR6005276		ERR6005276	S. flexneri	S. flexneri 2b	103288	4302316	30302	335	22	4	2010	The Gambia	case	PG3		0	1	0	1	1	0	0	0	0	0	1	0	0	0	0	0	0	0	0	0	0	0	1	0	0	0	1	0	1	0	1	0	1	0
ERR6005286	ERR6006195	Merged	S. flexneri	S. flexneri 1b	103294	4534333	28445	539	24	4	2010	The Gambia	case	PG1		0	1	0	0	1	0	0	0	1	0	1	0	1	0	0	0	1	0	1	0	0	0	1	0	0	0	0	0	1	0	1	0	0	0
ERR6005282		ERR6005282	S. flexneri	S. flexneri 2a	103295	4341051	31035	355	24	4	2010	The Gambia	case	PG3		0	1	0	0	1	0	0	0	0	0	1	0	0	0	0	0	0	0	0	0	0	0	1	0	0	0	0	0	1	0	1	0	0	0
ERR6005277		ERR6005277	S. flexneri	S. flexneri 2b	103303	4366198	29959	405	28	4	2010	The Gambia	control	PG3		0	1	0	1	1	0	0	0	0	0	1	0	0	0	0	0	0	0	0	0	0	0	1	0	0	0	1	0	1	0	1	0	1	0
ERR6005278		ERR6005278	S. flexneri	S. flexneri X	103315	4169165	29803	295	6	5	2010	The Gambia	case	PG3		0	0	0	0	0	0	0	0	0	0	0	0	0	0	0	0	0	0	0	0	0	0	0	0	0	0	0	1	1	1	0	0	0	0
ERR6005281		ERR6005281	S. flexneri	S. flexneri 3a	103333	4201906	27689	313	24	5	2010	The Gambia	case	PG2		0	1	0	0	1	0	0	0	0	0	1	0	0	0	0	0	0	0	0	0	0	0	1	0	0	0	0	0	1	0	1	0	0	0
ERR6005810		ERR6005810	S. boydii	S. boydii 2	103335	4254661	22249	366	25	5	2010	The Gambia	case	Clade 3		0	0	0	1	1	0	0	0	0	0	0	0	0	0	1	0	0	0	0	0	0	0	1	0	0	0	0	1	1	1	0	0	0	0
ERR6005283		ERR6005283	S. flexneri	S. flexneri 1b	103339	4151495	29959	296	27	5	2010	The Gambia	case	PG1		0	1	0	0	1	0	0	0	0	0	1	0	0	0	0	0	0	0	0	0	0	0	1	0	0	0	0	0	1	0	1	0	0	0
ERR6005811		ERR6005811	S. boydii	S. boydii 2	103362	4234350	22389	332	4	6	2010	The Gambia	control	Clade 3		0	0	0	1	1	0	0	0	0	0	0	0	0	0	1	0	0	0	0	0	0	0	0	0	0	0	0	1	1	1	0	0	0	0
ERR6005682		ERR6005682	S. sonnei	S. sonnei	103366	4197917	23749	328	6	6	2010	The Gambia	case	Lineage III	3.7	0	1	0	1	1	0	0	0	0	0	0	0	0	0	0	0	0	0	0	0	0	0	0	0	0	0	1	0	1	1	0	0	1	0
ERR6005290		ERR6005290	S. flexneri	S. flexneri 6	103367	4273815	20758	436	7	6	2010	The Gambia	case	Sf6		0	0	0	0	1	0	0	0	0	0	0	0	0	0	0	0	0	0	0	0	0	0	0	0	0	0	0	0	1	0	1	0	0	0
ERR6005284		ERR6005284	S. flexneri	S. flexneri 2a	103369	4305508	29230	382	8	6	2010	The Gambia	case	PG3		0	1	0	0	1	0	0	0	0	0	1	0	0	0	0	0	0	0	0	0	0	0	1	0	0	0	0	0	1	0	1	0	0	0
ERR6005681		ERR6005681	S. sonnei	S. sonnei	103408	4299324	23857	405	17	6	2010	The Gambia	case	Lineage III	3.7	0	1	0	1	1	0	0	0	0	0	0	0	0	0	0	0	0	0	0	0	0	0	0	0	0	0	1	0	1	1	0	0	1	0
ERR6005287		ERR6005287	S. flexneri	S. flexneri 2a	103413	4372844	30014	405	18	6	2010	The Gambia	case	PG3		0	1	0	0	1	0	0	0	0	0	1	0	0	0	0	0	0	0	0	0	0	0	1	0	0	0	0	0	1	0	1	0	0	0
ERR6005289		ERR6005289	S. flexneri	S. flexneri 2a	103435	4325582	30304	356	24	6	2010	The Gambia	case	PG3		0	1	0	0	1	0	0	0	0	0	1	0	0	0	0	0	0	0	0	0	0	0	1	0	0	0	0	0	1	0	1	0	0	0
ERR6005291		ERR6005291	S. flexneri	S. flexneri 2a	103437	4309440	29479	354	25	6	2010	The Gambia	control	PG3		0	1	0	0	1	0	0	0	0	0	1	0	0	0	0	0	0	0	0	0	0	0	1	0	0	0	0	0	1	0	1	0	0	0
ERR6005292		ERR6005292	S. flexneri	S. flexneri 2a	103446	4441382	31035	390	3	7	2010	The Gambia	case	PG3		0	1	0	0	0	0	0	0	0	0	1	0	0	0	0	0	0	0	0	0	0	0	1	0	0	0	0	1	0	0	1	0	0	1
ERR6005294		ERR6005294	S. flexneri	S. flexneri 1b	103489	4254777	29804	383	13	7	2010	The Gambia	case	PG1		0	0	0	0	0	0	0	0	0	0	0	0	0	0	0	0	0	0	0	0	0	0	0	0	0	0	0	0	0	0	1	0	0	0
ERR6005280		ERR6005280	S. flexneri	S. flexneri 1b	103558	4147011	29685	295	11	8	2010	The Gambia	control	PG1		0	1	0	0	1	0	0	0	0	0	1	0	0	0	0	0	0	0	0	0	0	0	1	0	0	0	0	0	1	0	1	0	0	0
ERR6005355		ERR6005355	S. flexneri	S. flexneri 6	103578	4199591	22417	354	19	8	2010	The Gambia	case	Sf6		0	0	0	0	1	0	0	0	0	0	0	0	0	0	0	0	0	0	0	0	0	0	0	0	0	0	0	0	0	0	1	0	0	0
ERR6005409		ERR6005409	S. flexneri	S. flexneri 1b	103596	4035872	33645	206	25	8	2010	The Gambia	control	PG1		0	1	0	0	1	0	0	0	0	0	1	0	0	0	0	0	0	0	0	0	0	0	1	0	0	0	0	0	1	0	1	0	0	0
ERR6005356		ERR6005356	S. flexneri	S. flexneri 1b	103612	4287524	30016	348	27	8	2010	The Gambia	case	PG1		0	1	0	0	1	0	0	0	0	0	1	0	0	0	0	0	0	0	0	0	0	0	1	0	0	0	0	0	1	0	1	0	0	0
ERR6005354		ERR6005354	S. flexneri	S. flexneri 1b	103619	4175575	30016	326	1	9	2010	The Gambia	control	PG1		0	1	0	0	0	0	0	0	0	0	1	0	0	0	0	0	0	0	0	0	0	0	1	0	0	0	0	0	0	0	1	0	0	0
ERR6005408		ERR6005408	S. flexneri	S. flexneri 1b	103625	4275787	29208	388	5	9	2010	The Gambia	case	PG1		0	1	0	0	1	0	0	0	0	0	1	0	0	0	0	0	0	0	0	0	0	0	1	0	0	0	0	0	1	0	1	0	0	0
ERR6005357	ERR6006196	Merged	S. flexneri	S. flexneri 1b	103651	4432777	32149	405	2	10	2010	The Gambia	case	PG1		0	0	0	0	1	0	0	0	0	0	0	0	0	0	0	0	0	0	0	0	0	0	0	0	0	0	0	0	1	0	1	0	0	0
ERR6005736		ERR6005736	S. sonnei	S. sonnei	103705	4102967	25126	308	24	12	2010	The Gambia	control	Lineage III	3.7	0	1	0	1	1	0	0	0	0	0	0	0	0	0	0	0	0	0	0	0	0	0	0	0	0	0	1	0	1	1	0	0	1	0
ERR6005737	ERR6006197	Merged	S. sonnei	S. sonnei	103706	4354187	25504	405	24	12	2010	The Gambia	control	Lineage III	3.7	0	1	0	1	1	0	0	0	0	0	0	0	0	0	0	0	0	0	0	0	0	0	0	0	0	0	1	0	1	1	0	0	1	0
ERR6005358		ERR6005358	S. flexneri	S. flexneri 2a	103708	4378052	30279	346	25	12	2010	The Gambia	case	PG3		0	1	0	1	1	0	0	0	0	0	1	0	0	0	0	0	0	0	0	0	0	0	1	0	0	0	0	0	1	0	1	0	0	1
ERR6004672	ERR6006198	Merged	S. flexneri	S. flexneri 2a	200046	4427990	29476	476	13	2	2008	Mali	case	PG3		0	1	0	0	0	0	0	0	0	0	1	0	0	0	0	0	0	0	0	0	0	0	1	0	0	0	0	0	0	0	1	0	0	0
ERR6004675		ERR6004675	S. flexneri	S. flexneri 2a	200071	4230500	30564	324	19	3	2008	Mali	case	PG3		0	1	0	0	1	0	0	0	0	0	1	0	0	0	0	0	0	0	0	0	0	0	1	0	0	0	0	0	1	0	1	0	0	0
ERR6004673	ERR6006199	Merged	S. flexneri	S. flexneri 3a	200181	4338431	27545	439	11	3	2008	Mali	control	PG2		0	1	0	0	1	0	0	0	0	0	1	0	0	0	0	0	0	0	0	0	0	0	1	0	0	0	0	0	1	0	1	0	0	0
ERR6004671		ERR6004671	S. flexneri	S. flexneri 4a	200185	4208044	28167	414	10	4	2008	Mali	case	PG6		0	1	0	1	1	0	0	0	0	0	1	0	0	0	0	0	0	0	0	0	0	0	1	0	0	0	1	0	1	0	1	0	1	0
ERR6004676		ERR6004676	S. flexneri	S. flexneri 1b	200194	4147690	31775	302	27	3	2008	Mali	case	PG1		0	0	0	0	1	0	0	0	0	0	0	0	0	0	0	0	0	0	0	0	0	0	0	0	0	0	0	0	1	0	1	0	0	0
ERR6005398	ERR6006200	Merged	S. flexneri	S. flexneri 2b	200200	4483577	29806	493	3	5	2008	Mali	case	PG3		0	1	0	0	0	0	0	0	0	0	1	0	0	0	0	0	0	0	0	0	0	0	1	0	0	0	0	0	0	0	1	0	0	0
ERR6004674		ERR6004674	S. flexneri	S. flexneri 1b	200204	4104045	31196	275	17	3	2008	Mali	control	PG1		0	0	0	0	1	0	0	0	0	0	0	0	0	0	0	0	0	0	0	0	0	0	0	0	0	0	0	0	1	0	1	0	0	0
ERR6004677	ERR6006201	Merged	S. flexneri	S. flexneri 2b	200294	4385041	28919	484	1	5	2008	Mali	case	PG3		0	1	0	0	0	0	0	0	0	0	1	0	0	0	0	0	0	0	0	0	0	0	1	0	0	0	0	0	0	0	1	0	0	0
ERR6005449		ERR6005449	S. sonnei	S. sonnei	200308	4236075	24238	326	24	6	2008	Mali	case	Lineage III	3.7	0	1	0	1	1	0	0	0	0	0	0	0	0	0	0	0	0	0	0	0	0	0	0	0	0	0	1	0	1	1	0	0	1	0
ERR6005450	ERR6006202	Merged	S. sonnei	S. sonnei	200470	4350522	23957	451	29	6	2008	Mali	case	Lineage III	3.7	0	1	0	1	0	0	0	0	0	0	0	0	0	0	0	0	0	0	0	0	0	0	0	0	0	0	1	0	1	1	0	0	1	0
ERR6005663		ERR6005663	S. sonnei	S. sonnei	200527	4249309	25481	331	8	7	2008	Mali	case	Lineage III	3.7	0	1	0	1	1	0	0	0	0	0	0	0	0	0	0	0	0	0	0	0	0	0	0	0	0	0	1	0	1	1	0	0	1	0
ERR6005242	ERR6006203	Merged	S. flexneri	S. flexneri 1b	200923	4488238	28349	551	17	10	2008	Mali	case	PG3		0	1	0	1	1	0	0	0	0	0	1	0	0	0	0	0	0	0	0	0	0	0	1	0	0	0	1	0	1	0	1	0	1	0
ERR6005243		ERR6005243	S. flexneri	S. flexneri 2a	201152	4342590	30302	366	19	12	2008	Mali	control	PG3		0	1	0	0	0	0	0	0	0	0	1	0	0	0	0	0	0	0	0	0	0	0	1	0	0	0	0	0	0	0	1	0	0	0
ERR6005244		ERR6005244	S. flexneri	S. flexneri 2a	201203	4303635	30014	346	13	10	2008	Mali	case	PG3		0	1	0	0	1	0	0	0	0	0	1	0	0	0	0	0	0	0	0	0	0	0	1	0	0	0	0	0	1	0	1	0	0	0
ERR6005239		ERR6005239	S. flexneri	S. flexneri 2b	201232	4365815	30014	403	28	10	2008	India	case	PG3		0	1	0	1	1	0	0	0	0	0	1	0	0	0	0	0	0	0	0	0	0	0	1	0	0	0	1	0	1	0	1	0	1	0
ERR6005245		ERR6005245	S. flexneri	S. flexneri 1b	201355	4159469	31196	290	2	2	2009	Mali	case	PG1		0	0	0	0	0	0	0	0	0	0	0	0	0	0	0	0	0	0	0	0	0	0	0	0	0	0	0	0	1	0	1	0	0	0
ERR6005664		ERR6005664	S. sonnei	S. sonnei	201661	4354290	24809	350	29	1	2009	Mali	control	Lineage III	3.7	0	1	0	0	1	0	0	0	0	0	0	0	0	0	0	0	0	0	0	0	0	0	0	0	0	0	1	0	1	1	0	0	1	0
ERR6005247		ERR6005247	S. flexneri	S. flexneri 1b	201692	4147928	31336	328	6	2	2009	Mali	control	PG1		0	0	0	0	1	0	0	0	0	0	0	0	0	0	0	0	0	0	0	0	0	0	0	0	0	0	0	0	1	0	1	0	0	0
ERR6005248		ERR6005248	S. flexneri	S. flexneri X	202052	4266403	31195	306	20	2	2009	Mali	case	PG3		0	0	0	0	1	0	0	0	0	0	0	0	0	0	0	0	0	0	0	0	0	0	0	0	0	0	0	0	1	1	0	0	0	0
ERR6005807	ERR6006205	ERR6005807	S. boydii	S. boydii 2	202089	4221578	22477	364	3	3	2009	Mali	control	Clade 3		0	0	0	1	1	0	0	0	0	0	0	0	0	0	1	0	0	0	0	0	0	0	1	0	0	0	0	0	1	1	0	0	0	0
ERR6005249		ERR6005249	S. flexneri	S. flexneri 2b	202113	4341191	30418	392	24	2	2009	Mali	case	PG3		0	1	0	0	0	0	0	0	0	0	1	0	0	0	0	0	0	0	0	0	0	0	1	0	0	0	1	0	0	0	1	0	1	0
ERR6005251	ERR6006206	Merged	S. flexneri	S. flexneri 1b	202130	4147954	23192	456	13	3	2009	Mali	case	PG1		0	0	0	0	0	0	0	0	0	0	0	0	0	0	0	0	0	0	0	0	0	0	0	0	0	0	0	0	0	0	1	0	0	0
ERR6005252		ERR6005252	S. flexneri	S. flexneri 2a	202156	4367685	29803	364	24	3	2009	Mali	case	PG3		0	1	0	0	1	0	0	0	0	0	1	0	0	0	0	0	0	0	0	0	0	0	1	0	0	0	0	0	1	0	1	0	0	0
ERR6005253		ERR6005253	S. flexneri	S. flexneri 6	202236	4215804	20501	400	26	4	2009	Mali	case	Sf6		0	0	0	0	1	0	0	0	0	0	0	0	0	0	0	0	0	0	0	0	0	0	0	0	0	0	0	0	1	0	1	0	0	0
ERR6005254		ERR6005254	S. flexneri	S. flexneri 6	202260	4208831	20665	380	27	3	2009	Mali	case	Sf6		0	0	0	0	0	0	0	0	0	0	0	1	0	0	0	0	0	0	0	0	0	0	1	0	0	0	0	1	0	0	1	0	0	0
ERR6005255		ERR6005255	S. flexneri	S. flexneri 3a	202274	4238708	28429	317	9	7	2009	Mali	case	PG2		0	1	0	0	1	0	0	0	0	0	1	0	0	0	0	0	0	0	0	0	0	0	1	0	0	0	0	0	1	0	1	0	0	0
ERR6005672		ERR6005672	S. sonnei	S. sonnei	202285	4223501	23704	403	21	4	2009	Mali	case	Lineage III	3.7	0	1	0	1	1	0	0	0	0	0	0	0	0	0	0	0	0	0	0	0	0	0	0	0	0	0	1	0	1	1	0	0	1	0
ERR6005665		ERR6005665	S. sonnei	S. sonnei	202510	4322241	23957	418	22	4	2009	Mali	case	Lineage III	3.7	0	1	0	1	1	0	0	0	0	0	0	0	0	0	0	0	0	0	0	0	0	0	0	0	0	0	1	0	1	1	0	0	1	0
ERR6005666		ERR6005666	S. sonnei	S. sonnei	202721	4352302	25653	368	3	8	2009	Mali	case	Lineage III	3.7	0	1	0	1	1	0	0	0	0	0	0	0	0	0	0	0	0	0	0	0	0	0	0	0	0	0	1	0	1	1	0	0	1	0
ERR6005256		ERR6005256	S. flexneri	S. flexneri 2a	203032	4358690	29959	410	24	10	2009	Mali	case	PG3		0	1	0	1	1	0	0	0	0	0	1	0	0	0	0	0	0	0	0	0	0	0	1	0	0	0	1	0	1	0	1	0	1	0
ERR6005250		ERR6005250	S. flexneri	S. flexneri 1b	203168	4158859	31198	343	15	12	2009	Mali	case	PG1		0	0	0	0	0	0	0	0	0	0	0	0	0	0	0	0	0	0	0	0	0	0	0	0	0	0	0	0	0	0	1	0	0	0
ERR6005257		ERR6005257	S. flexneri	S. flexneri X	203270	4304835	29774	346	17	11	2009	Mali	case	PG3		0	0	0	0	1	0	0	0	0	0	0	0	0	0	0	0	0	0	0	0	0	0	0	0	0	0	0	0	1	1	0	0	0	0
ERR6005258		ERR6005258	S. flexneri	S. flexneri 1b	203534	4272098	31336	319	12	2	2010	Mali	case	PG1		0	0	0	1	1	0	0	0	0	0	0	0	0	0	1	0	0	0	0	0	0	0	0	0	0	0	0	0	1	0	1	0	0	0
ERR6005667		ERR6005667	S. sonnei	S. sonnei	203745	4277416	23188	411	22	4	2010	Mali	case	Lineage III	3.7	0	1	0	1	1	0	0	0	0	0	0	0	0	0	0	0	0	0	0	0	0	0	0	0	0	0	1	0	1	1	0	0	1	0
ERR6005669		ERR6005669	S. sonnei	S. sonnei	203836	4234112	25437	351	2	6	2010	Mali	case	Lineage III	3.7	0	1	0	1	1	0	0	0	0	0	0	0	0	0	0	0	0	0	0	0	0	0	0	0	0	0	1	0	1	1	0	0	1	0
ERR6005670	ERR6006207	Merged	S. sonnei	S. sonnei	203864	4331882	20460	521	16	7	2010	Mali	case	Lineage III	3.7	0	1	0	0	0	0	0	0	0	0	0	0	0	0	0	0	0	0	0	0	0	0	0	0	0	0	1	0	0	0	0	0	1	0
ERR6005353		ERR6005353	S. flexneri	S. flexneri 1b	203977	4169982	31774	268	8	6	2010	Mali	control	PG1		0	1	0	0	0	0	0	0	0	0	0	0	0	0	1	0	0	0	0	0	0	0	0	0	0	0	0	1	0	1	1	0	0	0
ERR6005671	ERR6006208	Merged	S. sonnei	S. sonnei	203982	4348308	20236	521	12	5	2010	Mali	control	Lineage III	3.7	0	1	0	1	1	0	0	0	0	0	0	0	0	0	0	0	0	0	0	0	0	0	0	0	0	0	1	0	1	1	0	0	1	0
ERR6005819		ERR6005819	S. boydii	S. boydii	204048	4212795	22564	306	21	7	2010	Mali	case	Clade 3		0	1	0	0	0	0	0	0	0	0	0	0	0	0	0	0	0	0	0	0	0	0	0	0	0	0	1	0	1	0	1	0	1	0
ERR6005880		ERR6005880	S. dysenteriae	S. dysenteriae 3	204055	4222893	20628	385	11	8	2010	Mali	case	Clade 2		0	1	0	1	1	0	0	0	0	0	1	0	0	0	0	0	0	0	0	0	0	0	1	0	0	0	0	0	1	0	1	0	0	0
ERR6005259		ERR6005259	S. flexneri	S. flexneri 6	204161	4191717	22019	355	6	8	2010	Mali	control	Sf6		0	0	0	0	1	0	0	0	0	0	0	0	0	0	0	0	0	0	0	0	0	0	0	0	0	0	0	0	1	0	1	0	0	0
ERR6005261		ERR6005261	S. flexneri	S. flexneri 3a	204210	4176368	28009	320	9	8	2010	Mali	case	PG2		0	0	0	0	1	0	0	0	0	0	1	0	0	0	0	0	0	0	0	0	0	0	1	0	0	0	0	0	1	0	1	0	0	0
ERR6005673		ERR6005673	S. sonnei	S. sonnei	204219	4153433	25111	330	23	8	2010	Mali	case	Lineage III	3.7	0	1	0	1	1	0	0	0	0	0	0	0	0	0	0	0	0	0	0	0	0	0	0	0	0	0	1	0	1	1	0	0	1	0
ERR6005735	ERR6006210	Merged	S. sonnei	S. sonnei	204354	4373743	25437	413	14	9	2010	Mali	case	Lineage III	3.7	0	1	0	1	1	0	0	0	0	0	0	0	0	0	0	0	0	0	0	0	0	0	0	0	0	0	1	0	1	1	0	0	1	0
ERR6005407		ERR6005407	S. flexneri	S. flexneri 1b	204584	4133211	31401	274	30	11	2010	Mali	case	PG1		0	0	0	0	0	0	0	0	0	0	0	0	0	0	0	0	0	0	0	0	0	0	0	0	0	0	0	0	0	0	1	0	0	0
ERR6005820		ERR6005820	S. boydii	S. boydii 1	204706	4131950	18735	366	14	12	2010	Mali	case	Clade 2		0	1	0	1	1	0	0	0	0	0	0	0	0	0	0	0	0	0	0	0	0	0	0	0	0	0	1	0	1	1	0	0	1	0
ERR6004703		ERR6004703	S. flexneri	S. flexneri 2a	300013	4390977	29959	373	18	12	2007	Mozambique	case	PG3		0	0	0	0	1	0	0	0	0	0	0	0	0	0	0	0	0	0	0	0	0	0	0	0	0	0	0	0	1	0	0	0	0	0
ERR6004932		ERR6004932	S. flexneri	S. flexneri 2a	300020	4307560	29959	349	26	12	2007	Mozambique	case	PG3		0	1	0	1	1	0	0	0	0	0	1	0	0	0	0	0	0	0	0	0	0	0	1	0	0	0	1	0	1	0	1	0	1	0
ERR6004937		ERR6004937	S. flexneri	S. flexneri 2a	300035	4267626	29805	321	10	1	2008	Mozambique	case	PG3		0	1	0	1	1	0	0	0	0	0	1	0	0	0	0	0	0	0	0	0	0	0	1	0	0	0	1	0	1	0	1	0	1	0
ERR6004704		ERR6004704	S. flexneri	S. flexneri 6	300039	4384964	19665	529	13	1	2008	Mozambique	case	Sf6		0	0	0	0	1	0	0	0	0	0	0	0	0	0	0	0	0	0	0	0	0	0	0	0	0	0	0	0	1	0	0	0	0	0
ERR6004702		ERR6004702	S. flexneri	S. flexneri 3a	300052	4256581	29092	408			.	Mozambique		PG2		0	0	0	0	1	0	0	0	0	0	0	0	0	0	1	0	0	0	0	1	0	0	0	0	0	0	0	0	1	0	0	0	0	0
ERR6004705		ERR6004705	S. flexneri	S. flexneri 2a	300101	4342582	30014	353	10	12	2007	Mozambique	case	PG3		0	1	0	1	1	0	0	0	0	0	1	0	0	0	0	0	0	0	0	0	0	0	1	0	0	0	1	0	1	0	1	0	1	0
ERR6004707		ERR6004707	S. flexneri	S. flexneri 2a	300107	4333872	30014	369			.	Mozambique		PG3		0	1	0	1	1	0	0	0	0	0	1	0	0	0	0	0	0	0	0	0	0	0	1	0	0	0	1	0	1	0	1	0	1	0
ERR6004708	ERR6006211	Merged	S. flexneri	S. flexneri 2a	300111	4444622	29231	464	15	2	2008	Mozambique	case	PG3		0	1	0	1	1	0	0	0	0	0	1	0	0	0	0	0	0	0	0	0	0	0	1	0	0	0	1	0	1	0	1	0	1	0
ERR6005539		ERR6005539	S. sonnei	S. sonnei	300116	4509256	26870	378	19	3	2008	Mozambique	case	Lineage II	2.5	0	0	0	0	0	0	0	0	0	0	0	0	0	0	0	0	0	0	0	0	0	0	0	0	0	0	0	1	0	0	0	0	0	1
ERR6004709		ERR6004709	S. flexneri	S. flexneri 2a	300117	4253169	30824	345	25	3	2008	Mozambique	case	PG3		0	1	0	1	1	0	0	0	0	0	1	0	0	0	0	0	0	0	0	0	0	0	1	0	0	0	1	0	1	0	1	0	1	0
ERR6004710		ERR6004710	S. flexneri	S. flexneri 2a	300119	4290537	31242	306	27	3	2008	Mozambique	case	PG3		0	1	0	1	1	0	0	0	0	0	1	0	0	0	0	0	0	0	0	0	0	0	1	0	0	0	1	0	1	0	1	0	1	0
ERR6004933		ERR6004933	S. flexneri	S. flexneri 3a	300209	4125424	28474	323	25	1	2008	Mozambique	case	PG2		0	0	0	0	1	0	0	0	0	0	0	0	0	0	0	0	0	0	0	0	0	0	0	0	0	0	0	0	1	0	0	0	0	0
ERR6004711		ERR6004711	S. flexneri	S. flexneri 6	300220	4229964	20729	409	12	4	2008	Mozambique	case	Sf6		0	0	0	0	1	0	0	0	0	0	0	0	0	0	0	0	0	0	0	0	0	0	0	0	0	0	0	0	1	0	0	0	0	0
ERR6004712		ERR6004712	S. flexneri	S. flexneri 2a	300244	4348184	29804	325	22	2	2008	Mozambique	case	PG3		0	1	0	1	1	0	0	0	0	0	1	0	0	0	0	0	0	0	0	0	0	0	1	0	0	0	1	0	1	0	1	0	1	0
ERR6005399		ERR6005399	S. flexneri	S. flexneri 3a	300501	4077615	26333	313	22	4	2008	Mozambique	case	PG2		0	0	0	0	1	0	0	0	0	0	0	0	0	0	0	0	0	0	0	0	0	0	0	0	0	0	0	0	1	0	0	0	0	0
ERR6005777		ERR6005777	S. boydii	S. boydii 2	300519	4272294	22837	332	18	6	2008	Mozambique	case	Clade 3		0	0	0	1	1	0	0	0	0	0	0	0	0	0	0	0	0	0	0	0	0	0	0	0	0	0	0	0	1	1	0	0	0	0
ERR6004706		ERR6004706	S. flexneri	S. flexneri 6	300730	4167711	20611	421	27	9	2008	Mozambique	case	Sf6		0	0	0	0	0	0	0	0	0	0	0	0	0	0	0	0	0	0	0	0	0	0	1	0	0	0	0	1	1	0	0	0	0	0
ERR6004713		ERR6004713	S. flexneri	S. flexneri 6	300732	4290021	30014	345	1	10	2008	Mozambique	case	PG3		0	1	0	1	1	0	0	0	0	0	1	0	0	0	0	0	0	0	0	0	0	0	1	0	0	0	1	0	1	0	1	0	1	0
ERR6005776		ERR6005776	S. boydii	S. boydii 2	302052	4298918	22507	343	20	5	2009	Mozambique	case	Clade 3		0	0	0	1	1	0	0	0	0	0	0	0	0	0	0	0	0	0	0	0	0	0	0	0	0	0	0	0	1	1	0	0	0	0
ERR6005393	ERR6006214	Merged	S. flexneri	S. flexneri X	302122	4511278	29055	558	18	9	2009	Mozambique	case	PG3		0	1	0	1	1	0	0	0	0	0	1	0	0	0	1	0	0	0	0	0	0	0	1	0	0	0	1	0	1	0	1	0	1	0
ERR6005392	ERR6006215	Merged	S. flexneri	S. flexneri 1b	302123	4255279	32151	358	26	10	2009	Mozambique	case	PG1		0	1	0	0	0	0	0	0	0	0	1	0	0	0	0	0	0	0	0	0	0	0	1	0	0	0	1	0	0	1	1	0	1	0
ERR6004939		ERR6004939	S. flexneri	S. flexneri X	302229	4300201	29942	342	12	10	2009	Mozambique	case	PG3		0	0	0	0	0	0	0	0	0	0	0	0	0	0	0	0	0	0	0	0	0	0	0	0	0	0	0	0	0	1	0	0	0	0
ERR6005391		ERR6005391	S. flexneri	S. flexneri 2a	302524	4356582	29475	397	10	8	2009	Mozambique	case	PG3		0	1	0	1	1	0	0	0	0	0	1	0	0	0	0	0	0	0	0	0	0	0	1	0	0	0	1	0	1	0	1	0	1	0
ERR6004936		ERR6004936	S. flexneri	S. flexneri 1b	302663	4152318	31604	276	8	11	2009	Mozambique	case	PG1		0	1	0	1	1	0	0	0	0	0	1	0	0	0	0	0	0	0	0	0	0	0	1	0	0	0	1	0	1	0	1	0	1	0
ERR6004935		ERR6004935	S. flexneri	S. flexneri 2a	302672	4313155	29959	349	13	11	2009	Mozambique	case	PG3		0	1	0	0	0	0	0	0	0	0	1	0	0	0	0	0	0	0	0	0	0	0	1	0	0	0	1	0	0	0	1	0	1	0
ERR6005625		ERR6005625	S. sonnei	S. sonnei	302755	4350863	26870	314	24	12	2009	Mozambique	case	Lineage II	2.5	0	0	0	0	1	0	0	0	0	0	0	0	0	0	0	0	0	0	0	0	0	0	0	0	0	0	0	0	1	0	0	0	0	0
ERR6005624		ERR6005624	S. sonnei	S. sonnei	302912	4382584	23957	376	29	1	2010	Mozambique	case	Lineage III	3.7	0	1	0	0	0	0	0	0	0	0	1	0	0	0	0	0	0	0	0	0	0	0	0	0	0	0	1	0	1	0	1	0	1	0
ERR6005406		ERR6005406	S. flexneri	S. flexneri 2a	303061	4363374	29804	402	8	4	2010	Mozambique	case	PG3		0	1	0	1	1	0	0	0	0	0	1	0	0	0	0	0	0	0	0	0	0	0	1	0	0	0	1	0	1	0	1	0	1	0
ERR6005311		ERR6005311	S. flexneri	S. flexneri 1b	303146	4172632	31335	290	5	11	2010	Mozambique	case	PG1		0	1	0	1	1	0	0	0	0	0	1	0	0	0	0	0	0	0	0	0	0	0	1	0	0	0	1	0	1	0	1	0	1	0
ERR6005313		ERR6005313	S. flexneri	S. flexneri 2a	303226	4365566	30014	386	27	9	2010	Mozambique	case	PG3		0	1	0	1	1	0	0	0	0	0	1	0	0	0	0	0	0	0	0	0	0	0	1	0	0	0	1	0	1	0	1	0	1	0
ERR6005351		ERR6005351	S. flexneri	S. flexneri 1b	303287	4189763	31119	298	23	11	2010	Mozambique	case	PG1		0	1	0	0	0	0	0	0	0	0	1	0	0	0	0	0	0	0	0	0	0	0	1	0	0	0	1	0	0	0	1	0	1	0
ERR6005352	ERR6006216	Merged	S. flexneri	S. flexneri 6	303291	4308268	20402	495	3	12	2010	Mozambique	case	Sf6		0	0	0	1	1	0	0	0	0	0	0	0	0	0	0	0	0	0	0	0	0	0	1	0	0	0	0	1	1	1	0	0	0	0
ERR6005818	ERR6006217	ERR6006217	S. boydii	S. boydii	303300	4322497	19885	528	17	12	2010	Mozambique	control	Clade 2		0	1	0	0	0	0	0	0	0	0	0	0	0	0	0	0	0	0	0	0	0	0	0	0	0	0	1	0	1	0	1	0	1	0
ERR6005452		ERR6005452	S. sonnei	S. sonnei	400542	4223068	24285	329	12	3	2008	Kenya	case	Lineage III	3.7	0	1	0	1	1	0	0	0	0	0	0	0	0	0	0	0	0	0	0	0	0	0	0	0	0	0	1	0	1	1	0	0	1	0
ERR6004679		ERR6004679	S. flexneri	S. flexneri 2b	400565	4304711	31035	335	5	2	2008	Kenya	case	PG3		0	1	0	1	1	0	0	0	0	0	1	0	0	0	0	0	0	0	0	0	0	0	1	0	0	0	1	0	1	0	1	0	1	0
ERR6004680		ERR6004680	S. flexneri	S. flexneri 6	400566	4224851	20702	425	5	2	2008	Kenya	case	Sf6		0	0	0	0	1	0	0	0	0	0	0	0	0	0	0	0	0	0	0	0	0	0	0	0	0	0	0	0	1	0	0	0	0	0
ERR6004683		ERR6004683	S. flexneri	S. flexneri 1b	400576	4170904	31774	270	19	2	2008	Kenya	case	PG1		0	1	0	1	1	0	0	0	0	0	1	0	0	0	0	0	0	0	0	0	0	0	1	0	0	0	1	0	1	0	1	0	1	0
ERR6004681		ERR6004681	S. flexneri	S. flexneri 6	400603	4205725	20401	428	7	2	2008	Kenya	case	Sf6		0	0	0	0	1	0	0	0	0	0	0	0	0	0	0	0	0	0	0	0	0	0	0	0	0	0	0	0	1	0	0	0	0	0
ERR6004687		ERR6004687	S. flexneri	S. flexneri 6	400613	4198771	20403	430	3	3	2008	Kenya	case	Sf6		0	0	0	0	1	0	0	0	0	0	0	0	0	0	0	0	0	0	0	0	0	0	1	0	0	0	0	1	1	1	0	0	0	0
ERR6005809		ERR6005809	S. boydii	S. boydii 20	400646	4296046	20532	389	11	2	2008	Kenya	case	Clade 2		0	1	0	1	1	0	0	0	0	0	0	0	0	0	1	0	0	0	0	0	0	0	0	0	0	0	1	0	1	1	0	0	1	0
ERR6005457		ERR6005457	S. sonnei	S. sonnei	400655	4208405	25037	332	2	5	2008	Kenya	control	Lineage III	3.7	0	1	0	1	1	0	0	0	0	0	0	0	0	0	0	0	0	0	0	0	0	0	0	0	0	0	1	0	1	1	0	0	1	0
ERR6005451		ERR6005451	S. sonnei	S. sonnei	400767	4092688	24543	374	18	2	2008	Kenya	case	Lineage III	3.7	0	1	0	1	1	0	0	0	0	0	0	0	0	0	0	0	0	0	0	0	0	0	0	0	0	0	1	0	1	1	0	0	1	0
ERR6005837		ERR6005837	S. dysenteriae	S. dysenteriae 4	400795	4461721	24882	350	16	7	2008	Kenya	case	Clade 2		0	1	0	1	1	0	0	0	0	0	0	0	0	0	0	0	0	0	0	0	0	0	0	0	0	0	1	0	1	0	0	0	1	0
ERR6005835		ERR6005835	S. dysenteriae	S. dysenteriae 4	400817	4148223	23101	337	26	2	2008	Kenya	case	Clade 2		0	1	0	1	1	0	0	0	0	0	0	0	0	0	0	0	0	0	0	0	0	0	0	0	0	0	1	0	1	1	0	0	1	0
ERR6004685		ERR6004685	S. flexneri	S. flexneri 6	400822	4197408	20536	396	29	2	2008	Kenya	control	Sf6		0	0	0	0	1	0	0	0	0	0	0	0	0	0	0	0	0	0	0	0	0	0	1	0	0	0	0	1	1	1	0	0	0	0
ERR6004688		ERR6004688	S. flexneri	S. flexneri 1b	400828	4328767	31196	367	14	3	2008	Kenya	case	PG1		0	1	0	1	1	0	0	0	0	0	1	0	0	0	0	0	0	0	0	0	0	0	1	0	0	0	1	0	0	0	1	0	1	0
ERR6004690		ERR6004690	S. flexneri	S. flexneri 6	400834	4228706	21053	428	27	3	2008	Kenya	case	Sf6		0	0	0	0	1	0	0	0	0	0	0	0	0	0	0	0	0	0	0	0	0	0	0	0	0	0	0	0	1	0	0	0	0	0
ERR6004691		ERR6004691	S. flexneri	S. flexneri 3a	400868	4209445	28477	328	9	4	2008	Kenya	case	PG2		0	0	0	0	1	0	0	0	0	0	0	0	0	0	1	0	0	0	0	0	0	0	0	0	0	0	0	0	1	1	0	0	0	0
ERR6004694		ERR6004694	S. flexneri	S. flexneri 2a	400877	4312889	31035	332	7	5	2008	Kenya	case	PG3		0	1	0	1	1	0	0	0	0	0	1	0	0	0	0	0	0	0	0	0	0	0	1	0	0	0	1	0	1	0	1	0	1	0
ERR6004686		ERR6004686	S. flexneri	S. flexneri 6	400891	4198041	20670	436	29	2	2008	Kenya	case	Sf6		0	0	0	0	0	0	0	0	0	0	0	0	0	0	0	0	0	0	0	0	0	0	0	0	0	0	0	0	1	0	0	0	0	0
ERR6005134	ERR6006222	Merged	S. flexneri	S. flexneri 6	400910	4204582	10323	796	18	2	2009	Kenya	control	Sf6		0	0	0	0	1	0	0	0	0	0	0	0	0	0	0	0	0	0	0	0	0	0	0	0	0	0	0	0	0	0	0	0	0	0
ERR6004682	ERR6006223	Merged	S. flexneri	S. flexneri 6	400918	4251731	17547	562	3	3	2008	Kenya	case	Sf6		0	0	0	0	1	0	0	0	0	0	0	0	0	0	0	0	0	0	0	0	0	0	0	0	0	0	0	0	1	0	0	0	0	0
ERR6005403		ERR6005403	S. flexneri	S. flexneri 4a	400924	4394160	31027	372	9	1	2009	Kenya	case	PG1		0	0	0	1	1	0	0	0	0	0	0	0	0	0	1	0	0	0	0	0	0	0	0	0	0	0	0	0	1	1	0	0	0	0
ERR6004919		ERR6004919	S. flexneri	S. flexneri 7a	400940	4244104	31336	310	3	2	2009	Kenya	case	PG1		0	0	0	1	1	0	0	0	0	0	0	0	0	0	1	0	0	0	0	0	0	0	0	0	0	0	0	0	1	0	0	0	0	0
ERR6005458		ERR6005458	S. sonnei	S. sonnei	400975	4248937	24776	369	9	5	2008	Kenya	control	Lineage III	3.7	0	1	0	1	1	0	0	0	0	0	0	0	0	0	0	0	0	0	0	0	0	0	0	0	0	0	1	0	1	1	0	0	1	0
ERR6004692	ERR6006224	Merged	S. flexneri	S. flexneri 1b	401000	4375781	32150	404	25	4	2008	Kenya	control	PG1		0	1	0	1	1	0	0	0	0	0	1	0	0	0	0	0	0	0	0	0	0	0	1	0	0	0	1	0	1	0	1	0	1	0
ERR6004693		ERR6004693	S. flexneri	S. flexneri 1b	401001	4106508	31027	299	28	4	2008	Kenya	case	PG1		0	1	0	1	1	0	0	0	0	0	0	0	0	0	0	0	0	0	0	0	0	0	0	0	0	0	1	0	1	0	1	0	1	0
ERR6004696		ERR6004696	S. flexneri	S. flexneri 6	401016	4257893	20611	444	16	5	2008	Kenya	case	Sf6		0	1	0	0	1	0	0	0	0	0	0	0	0	0	1	0	0	0	0	0	0	0	0	0	0	0	0	1	1	1	0	0	0	0
ERR6005775		ERR6005775	S. boydii	S. boydii 10	401128	4116577	20231	335	31	5	2008	Kenya	control	Clade 2		0	0	0	1	1	0	0	0	0	0	0	0	0	0	0	0	0	0	0	0	0	0	1	0	0	0	0	1	1	0	0	0	0	0
ERR6005836		ERR6005836	S. dysenteriae	S. dysenteriae 12	401138	4105195	22364	344	10	6	2008	Kenya	case	Clade 2		0	1	0	1	1	0	0	0	0	0	1	0	0	0	0	0	0	0	0	0	0	0	1	0	0	0	0	0	1	0	1	0	0	0
ERR6004698		ERR6004698	S. flexneri	S. flexneri 6	401192	4182839	20702	414	12	6	2008	Kenya	case	Sf6		0	0	0	0	1	0	0	0	0	0	0	0	0	0	0	0	0	0	0	0	0	0	0	0	0	0	0	0	0	0	0	0	0	0
ERR6005838		ERR6005838	S. dysenteriae	S. dysenteriae 2	401228	4514077	26194	377	15	8	2008	Kenya	case	Clade 1		0	0	0	1	1	0	0	0	0	0	0	0	0	0	1	0	0	0	0	0	0	0	1	0	0	0	0	1	1	1	0	0	0	0
ERR6005756		ERR6005756	S. boydii	S. boydii 2	401257	4283075	22936	330				Kenya		Clade 3		0	0	0	1	1	0	0	0	0	0	0	0	0	0	1	0	0	0	0	0	0	0	0	0	0	0	0	1	1	0	0	0	0	0
ERR6005461		ERR6005461	S. sonnei	S. sonnei	401266	4313905	23957	406	3	7	2008	Kenya	case	Lineage III	3.7	0	1	0	1	1	0	0	0	0	0	0	0	0	0	0	0	0	0	0	0	0	0	0	0	0	0	1	0	1	1	0	0	1	0
ERR6004913		ERR6004913	S. flexneri	S. flexneri 2b	401357	4316671	30304	368	10	9	2008	Kenya	control	PG3		0	1	0	1	1	0	0	0	0	0	1	0	0	0	0	0	0	0	0	0	0	0	1	0	0	0	1	0	1	0	1	0	1	0
ERR6004914		ERR6004914	S. flexneri	S. flexneri 1b	401368	4168220	31196	303	26	9	2008	Kenya	case	PG1		0	1	0	1	1	0	0	0	0	0	1	0	0	0	0	0	0	0	0	0	0	0	1	0	0	0	1	0	1	0	1	0	1	0
ERR6004912		ERR6004912	S. flexneri	S. flexneri 2b	401393	4336231	29803	408	25	8	2008	Kenya	case	PG3		0	1	0	1	1	0	0	0	0	0	1	0	0	0	0	0	0	0	0	0	0	0	1	0	0	0	1	0	1	0	1	0	1	0
ERR6004697		ERR6004697	S. flexneri	S. flexneri 6	401434	4220381	20401	469	13	8	2008	Kenya	case	Sf6		0	0	0	0	0	0	0	0	0	0	0	0	0	0	0	0	0	0	0	0	0	0	0	0	0	0	0	0	1	0	0	0	0	0
ERR6004917		ERR6004917	S. flexneri	S. flexneri 6	401528	4133403	22239	310	28	10	2008	Kenya	case	Sf6		0	0	0	0	1	0	0	0	0	0	0	0	0	0	0	0	0	0	0	0	0	0	0	0	0	0	0	0	1	0	0	0	0	0
ERR6005773		ERR6005773	S. boydii	S. boydii 2	401540	4191095	22399	343				Kenya		Clade 3		0	0	0	1	1	0	0	0	0	0	0	0	0	0	1	0	0	0	0	0	0	0	0	0	0	0	0	0	1	1	0	0	0	0
ERR6005396		ERR6005396	S. flexneri	S. flexneri 7a	401555	4387692	34658	326	23	10	2008	Kenya	case	PG1		0	0	0	1	1	0	0	0	0	0	0	0	0	0	1	0	0	0	0	0	0	0	0	0	0	0	0	0	1	0	0	0	0	0
ERR6005402		ERR6005402	S. flexneri	S. flexneri 4a	401559	4250824	33454	276	27	10	2008	Kenya	case	PG1		0	1	0	1	1	0	0	0	0	0	1	0	0	0	0	0	0	0	0	0	0	0	1	0	0	0	1	0	1	0	1	0	1	0
ERR6004915		ERR6004915	S. flexneri	S. flexneri 1b	401640	4152028	29792	295	21	10	2008	Kenya	case	PG1		0	1	0	1	1	0	0	0	0	0	1	0	0	0	0	0	0	0	0	0	0	0	1	0	0	0	1	0	1	0	1	0	1	0
ERR6004916		ERR6004916	S. flexneri	S. flexneri 1b	401649	4161973	30016	292	27	10	2008	Kenya	case	PG1		0	1	0	1	1	0	0	0	0	0	1	0	0	0	0	0	0	0	0	0	0	0	1	0	0	0	1	0	1	0	1	0	1	0
ERR6005270		ERR6005270	S. flexneri	S. flexneri 2a	401652	4289513	30304	335	8	10	2008	Kenya	case	PG3		0	1	0	1	1	0	0	0	0	0	1	0	0	0	0	0	0	0	0	0	0	0	1	0	0	0	1	0	1	0	1	0	1	0
ERR6005271		ERR6005271	S. flexneri	S. flexneri 1b	401674	4233157	31774	290	19	11	2008	Kenya	case	PG1		0	1	0	1	1	0	0	0	0	0	1	0	0	0	0	0	0	0	0	0	0	0	1	0	0	0	1	0	1	0	1	0	1	0
ERR6004918		ERR6004918	S. flexneri	S. flexneri 1b	401781	4167370	31336	301	21	11	2008	Kenya	case	PG1		0	1	0	1	1	0	0	0	0	0	1	0	0	0	0	0	0	0	0	0	0	0	1	0	0	0	1	0	1	0	1	0	1	0
ERR6005774		ERR6005774	S. boydii	S. boydii 2	401825	4126704	22414	326	9	3	2009	Kenya	case	Clade 3		0	0	0	1	1	0	0	0	0	0	0	0	0	0	1	0	0	0	0	0	0	0	0	0	0	0	0	1	1	1	0	0	0	0
ERR6005532		ERR6005532	S. sonnei	S. sonnei	401835	4237454	23959	391	25	2	2009	Kenya	case	Lineage III	3.7	0	1	0	1	1	0	0	0	0	0	0	0	0	0	0	0	0	0	0	0	0	0	0	0	0	0	1	0	1	1	0	0	1	0
ERR6005679		ERR6005679	S. sonnei	S. sonnei	401854	4324372	24811	405	17	12	2008	Kenya	case	Lineage III	3.7	0	1	0	1	1	0	0	0	0	0	0	0	0	0	0	0	0	0	0	0	0	0	0	0	0	0	1	0	1	1	0	0	1	0
ERR6004921		ERR6004921	S. flexneri	S. flexneri 3a	401931	4280672	28475	380	4	3	2009	Kenya	case	PG2		0	0	0	0	0	0	0	0	0	0	0	0	0	0	1	0	0	0	0	0	0	0	0	0	0	0	0	0	0	1	0	0	0	0
ERR6004922		ERR6004922	S. flexneri	S. flexneri 7a	401932	4203682	31335	305	5	3	2009	Kenya	control	PG1		0	0	0	1	1	0	0	0	0	0	0	0	0	0	1	0	0	0	0	0	0	0	0	0	0	0	0	0	1	1	0	0	0	0
ERR6005858	ERR6006229	Merged	S. dysenteriae	S. dysenteriae 12	401933	4264663	19578	530	5	3	2009	Kenya	case	Clade 2		0	1	0	1	1	0	0	0	0	0	1	0	0	0	0	0	0	0	0	0	0	0	1	0	0	0	0	0	1	0	1	0	0	0
ERR6005855		ERR6005855	S. dysenteriae	S. dysenteriae 2	401948	4560191	26790	373	25	2	2009	Kenya	case	Clade 1		0	0	0	1	1	0	0	0	0	0	0	0	0	0	1	0	0	0	0	0	0	0	1	0	0	0	0	1	1	1	0	0	0	0
ERR6005861		ERR6005861	S. dysenteriae	S. dysenteriae provisional 96-3162	401984	4089483	20960	314	27	2	2009	Kenya	case	Clade 2		0	1	0	1	1	0	0	0	0	0	1	0	0	0	0	0	0	0	0	0	0	0	1	0	0	0	1	0	1	0	1	0	1	0
ERR6005272		ERR6005272	S. flexneri	S. flexneri 6	402001	4267560	20037	512	24	3	2009	Kenya	case	Sf6		0	0	0	0	1	0	0	0	0	0	0	0	0	0	1	0	0	0	0	0	0	0	0	0	0	0	0	0	1	1	0	0	0	0
ERR6005533		ERR6005533	S. sonnei	S. sonnei	402004	4432687	22597	457	27	3	2009	Kenya	case	Lineage III	3.7	0	1	0	0	0	0	0	0	0	0	0	0	0	0	1	0	0	0	0	0	0	0	0	0	0	0	1	1	1	0	0	0	1	0
ERR6005860		ERR6005860	S. dysenteriae	S. dysenteriae 2	402023	4552296	26362	370	1	4	2009	Kenya	case	Clade 1		0	0	0	1	1	0	0	0	0	0	0	0	0	0	1	0	0	0	0	0	0	0	1	0	0	0	0	1	1	1	0	0	0	0
ERR6005534		ERR6005534	S. sonnei	S. sonnei	402027	4360080	24285	359	3	4	2009	Kenya	control	Lineage III	3.7	0	1	0	1	1	0	0	0	0	0	0	0	0	0	0	0	0	0	0	0	0	0	0	0	0	0	1	0	1	1	0	0	1	0
ERR6004923		ERR6004923	S. flexneri	S. flexneri 7a	402041	4244433	31196	310	26	3	2009	Kenya	case	PG1		0	0	0	1	1	0	0	0	0	0	0	0	0	0	1	0	0	0	0	0	0	0	0	0	0	0	0	0	1	1	0	0	0	0
ERR6004924		ERR6004924	S. flexneri	S. flexneri 1b	402046	4141404	31773	272	30	3	2009	Kenya	case	PG1		0	1	0	0	0	0	0	0	0	0	1	0	0	0	0	0	0	0	0	0	0	0	1	0	0	0	1	0	0	0	1	0	1	0
ERR6005859		ERR6005859	S. dysenteriae	S. dysenteriae 2	402051	4579288	29563	350	24	3	2009	Kenya	case	Clade 1		0	1	0	1	1	0	0	0	0	0	0	0	0	0	0	0	0	0	0	0	0	0	0	0	0	0	1	0	1	0	0	0	1	0
ERR6005404		ERR6005404	S. flexneri	S. flexneri 4a	402059	4498011	31136	446	1	4	2009	Kenya	case	PG1		0	0	0	0	1	0	0	0	0	0	0	0	0	0	1	0	0	0	0	0	0	0	0	0	0	0	0	0	1	0	0	0	0	0
ERR6004925		ERR6004925	S. flexneri	S. flexneri 3a	402061	4158071	28475	289	4	4	2009	Kenya	control	PG2		0	0	0	0	1	0	0	0	0	0	0	0	0	0	0	0	0	0	0	0	0	0	0	0	0	0	0	0	1	0	0	0	0	0
ERR6004927		ERR6004927	S. flexneri	S. flexneri 3a	402123	4250689	27547	332	3	6	2009	Kenya	control	PG2		0	1	0	0	1	0	0	0	0	0	1	0	0	0	0	0	0	0	0	0	0	0	1	0	0	0	0	0	1	0	1	0	0	0
ERR6004920		ERR6004920	S. flexneri	S. flexneri 3a	402192	4196874	28477	306	16	4	2009	Kenya	control	PG2		0	0	0	0	1	0	0	0	0	0	0	0	0	0	0	0	0	0	0	0	0	0	0	0	0	0	0	0	1	0	0	0	0	0
ERR6004931		ERR6004931	S. flexneri	S. flexneri 6	402200	4182002	20703	357	6	5	2009	Kenya	control	Sf6		0	0	0	0	1	0	0	0	0	0	0	0	0	0	0	0	0	0	0	0	0	0	0	0	0	0	0	0	1	0	0	0	0	0
ERR6005536		ERR6005536	S. sonnei	S. sonnei	402210	4294843	23958	378	19	5	2009	Kenya	case	Lineage III	3.7	0	1	0	1	1	0	0	0	0	0	0	0	0	0	0	0	0	0	0	0	0	0	0	0	0	0	1	0	1	1	0	0	1	0
ERR6004928	ERR6006230	Merged	S. flexneri	S. flexneri 3a	402229	4380606	28100	425	3	6	2009	Kenya	case	PG2		0	0	0	0	1	0	0	0	0	0	0	0	0	0	1	0	0	0	0	0	0	0	0	0	0	0	0	0	1	0	1	0	0	0
ERR6005856		ERR6005856	S. dysenteriae	S. dysenteriae 12	402253	4170770	22709	333	14	5	2009	Kenya	case	Clade 2		0	1	0	1	1	0	0	0	0	0	1	0	0	0	0	0	0	0	0	0	0	0	1	0	0	0	0	0	1	0	1	0	0	0
ERR6005535		ERR6005535	S. sonnei	S. sonnei	402255	4283699	23958	351	18	5	2009	Kenya	control	Lineage III	3.7	0	1	0	1	1	0	0	0	0	0	0	0	0	0	0	0	0	0	0	0	0	0	0	0	0	0	1	0	1	1	0	0	1	0
ERR6004926		ERR6004926	S. flexneri	S. flexneri 2a	402257	4285961	29959	307	19	5	2009	Kenya	control	PG3		0	1	0	1	1	0	0	0	0	0	1	0	0	0	0	0	0	0	0	0	0	0	0	0	0	0	1	0	1	0	1	0	1	0
ERR6005857	ERR6006231	Merged	S. dysenteriae	S. dysenteriae 2	402262	4561745	25611	456	21	5	2009	Kenya	case	Clade 1		0	0	0	1	1	0	0	0	0	0	0	0	0	0	1	0	0	0	0	0	0	0	1	0	0	0	0	1	1	1	0	0	0	0
ERR6005135		ERR6005135	S. flexneri	S. flexneri 1b	402311	4294572	31196	372	5	6	2009	Kenya	control	PG1		0	1	0	1	1	0	0	0	0	0	1	0	0	0	0	0	0	0	0	0	0	0	1	0	0	0	1	0	1	0	1	0	1	0
ERR6004929		ERR6004929	S. flexneri	S. flexneri 7a	402347	4180008	31336	290	15	6	2009	Kenya	case	PG1		0	0	0	1	1	0	0	0	0	0	0	0	0	0	1	0	0	0	0	0	0	0	0	0	0	0	0	0	1	0	0	0	0	0
ERR6005115		ERR6005115	S. flexneri	S. flexneri 1b	402357	4202390	30016	341	29	6	2009	Kenya	case	PG1		0	1	0	0	0	0	0	0	0	0	1	0	0	0	0	0	0	0	0	0	0	0	1	0	0	0	1	0	0	0	1	0	1	0
ERR6005405		ERR6005405	S. flexneri	S. flexneri 4a	402389	4345638	31136	298	22	6	2009	Kenya	case	PG1		0	1	0	1	1	0	0	0	0	0	1	0	0	0	0	0	0	0	0	0	0	0	1	0	0	0	1	0	1	0	1	0	1	0
ERR6005611	ERR6006232	Merged	S. sonnei	S. sonnei	402400	4415322	24841	452	3	7	2009	Kenya	control	Lineage III	3.7	0	1	0	1	1	0	0	0	0	0	0	0	0	0	0	0	0	0	0	0	0	0	0	0	0	0	1	0	1	1	0	0	1	0
ERR6005872		ERR6005872	S. dysenteriae	S. dysenteriae 4	402422	4518700	26478	320	30	6	2009	Kenya	control	Clade 1		0	0	0	1	1	0	0	0	0	0	0	0	0	0	0	0	0	0	0	0	0	0	0	0	0	0	1	0	1	0	1	0	1	0
ERR6005116		ERR6005116	S. flexneri	S. flexneri 1b	402429	4253483	31027	357	15	7	2009	Kenya	case	PG1		0	1	0	1	1	0	0	0	0	0	1	0	0	0	0	0	0	0	0	0	0	0	1	0	0	0	1	0	1	0	1	0	1	0
ERR6005612		ERR6005612	S. sonnei	S. sonnei	402438	4131971	25499	306	27	7	2009	Kenya	case	Lineage III	3.7	0	1	0	1	1	0	0	0	0	0	0	0	0	0	0	0	0	0	0	0	0	0	0	0	0	0	1	0	1	1	0	0	1	0
ERR6004930		ERR6004930	S. flexneri	S. flexneri 1b	402441	4261062	31196	333	16	6	2009	Kenya	case	PG1		0	1	0	1	1	0	0	0	0	0	1	0	0	0	0	0	0	0	0	0	0	0	1	0	0	0	1	0	1	0	1	0	1	0
ERR6005797		ERR6005797	S. boydii	S. boydii 4	402529	4251335	22476	322	14	7	2009	Kenya	case	Clade 3		0	0	0	1	1	0	0	0	0	0	0	0	0	0	1	0	0	0	0	0	0	0	0	1	0	0	0	0	1	1	0	0	0	0
ERR6005120		ERR6005120	S. flexneri	S. flexneri 6	402573	4061636	20708	334	3	11	2009	Kenya	control	Sf6		0	0	0	1	1	0	0	0	0	0	0	0	0	0	0	0	0	0	0	0	0	0	1	0	0	0	0	1	0	0	0	0	0	0
ERR6005117		ERR6005117	S. flexneri	S. flexneri 3a	402709	4202465	28102	343	9	9	2009	Kenya	case	PG2		0	0	0	0	1	0	0	0	0	0	0	0	0	0	0	0	0	0	0	0	0	0	0	0	0	0	0	0	1	0	0	0	0	0
ERR6005119		ERR6005119	S. flexneri	S. flexneri 2b	402716	4209344	30925	308	16	10	2009	Kenya	case	PG3		0	1	0	1	1	0	0	0	0	0	1	0	0	0	0	0	0	0	0	0	0	0	1	0	0	0	1	0	1	0	1	0	1	0
ERR6005118		ERR6005118	S. flexneri	S. flexneri 2a	402739	4315246	29804	322	2	10	2009	Kenya	control	PG3		0	1	0	1	1	0	0	0	0	0	1	0	0	0	0	0	0	0	0	0	0	0	0	0	0	0	1	0	1	0	1	0	1	0
ERR6005745		ERR6005745	S. sonnei	S. sonnei	402753	4416926	25110	392	29	10	2009	Kenya	control	Lineage III	3.7	0	1	0	0	0	0	0	0	0	0	0	0	0	0	0	0	0	0	0	0	0	0	0	0	0	0	1	0	0	0	0	0	1	0
ERR6005613	ERR6006233	Merged	S. sonnei	S. sonnei	402836	4381491	25111	444	14	10	2009	Kenya	case	Lineage III	3.7	0	1	0	1	1	0	0	0	0	0	0	0	0	0	0	0	0	0	0	0	0	0	0	0	0	0	1	0	1	1	0	0	1	0
ERR6005122		ERR6005122	S. flexneri	S. flexneri 2b	402866	4311208	31126	352	17	12	2009	Kenya	case	PG3		0	1	0	1	1	0	0	0	0	0	1	0	0	0	0	0	0	0	0	0	0	0	1	0	0	0	1	0	1	0	1	0	1	0
ERR6005874		ERR6005874	S. dysenteriae	S. dysenteriae 2	402936	4474916	27246	318	19	11	2009	Kenya	case	Clade 1		0	0	0	1	1	0	0	0	0	0	0	0	0	0	1	0	0	0	0	0	0	0	1	0	0	0	0	1	1	1	0	0	0	0
ERR6005618		ERR6005618	S. sonnei	S. sonnei	403032	4220284	26271	289	16	2	2010	Kenya	case	Lineage III	3.7	0	1	0	1	1	0	0	0	0	0	0	0	0	0	0	0	0	0	0	0	0	0	0	0	0	0	1	0	1	1	0	0	1	0
ERR6005124		ERR6005124	S. flexneri	S. flexneri 6	403044	4113940	20704	343	19	1	2010	Kenya	control	Sf6		0	0	0	1	1	0	0	0	0	0	0	0	0	0	0	0	0	0	0	0	0	0	1	0	0	0	0	1	1	0	0	0	0	0
ERR6005125		ERR6005125	S. flexneri	S. flexneri 1b	403048	4310922	26539	528	25	1	2010	Kenya	case	PG1		0	1	0	1	1	0	0	0	0	0	1	0	0	0	0	0	0	0	0	0	0	0	1	0	0	0	1	0	1	0	1	0	1	0
ERR6005132		ERR6005132	S. flexneri	S. flexneri 1b	403057	4145855	31196	281	10	2	2010	Kenya	control	PG1		0	1	0	1	1	0	0	0	0	0	1	0	0	0	0	0	0	0	0	0	0	0	1	0	0	0	1	0	1	0	1	0	1	0
ERR6005615		ERR6005615	S. sonnei	S. sonnei	403058	4108747	25437	284	10	2	2010	Kenya	control	Lineage III	3.7	0	1	0	1	1	0	0	0	0	0	0	0	0	0	0	0	0	0	0	0	0	0	0	0	0	0	1	0	1	1	0	0	1	0
ERR6005616		ERR6005616	S. sonnei	S. sonnei	403061	4198538	25499	323	11	2	2010	Kenya	control	Lineage III	3.7	0	1	0	1	1	0	0	0	0	0	0	0	0	0	0	0	0	0	0	0	0	0	0	0	0	0	1	0	1	1	0	0	1	0
ERR6005617		ERR6005617	S. sonnei	S. sonnei	403064	4062942	26154	255	11	2	2010	Kenya	case	Lineage III	3.7	0	1	0	1	1	0	0	0	0	0	0	0	0	0	0	0	0	0	0	0	0	0	0	0	0	0	1	0	1	1	0	0	1	0
ERR6005796		ERR6005796	S. boydii	S. boydii 2	403067	4162298	22267	319	12	2	2010	Kenya	control	Clade 3		0	0	0	1	1	0	0	0	0	0	0	0	0	0	1	0	0	0	0	0	0	0	0	0	0	0	0	1	1	1	0	0	0	0
ERR6005273		ERR6005273	S. flexneri	S. flexneri 2b	403070	4292699	31035	351	16	2	2010	Kenya	control	PG3		0	1	0	1	1	0	0	0	0	0	1	0	0	0	0	0	0	0	0	0	0	0	0	0	0	0	1	0	1	0	1	0	1	0
ERR6005619		ERR6005619	S. sonnei	S. sonnei	403080	4365253	23723	445	22	2	2010	Kenya	case	Lineage III	3.7	0	1	0	1	1	0	0	0	0	0	0	0	0	0	0	0	0	0	0	0	0	0	0	0	0	0	1	0	1	1	0	0	1	0
ERR6005121		ERR6005121	S. flexneri	S. flexneri 6	403127	4026994	21612	306	23	1	2010	Kenya	control	Sf6		0	0	0	0	1	0	0	0	0	0	0	0	0	0	0	0	0	0	0	0	0	0	0	0	0	0	0	0	0	0	0	0	0	0
ERR6005127		ERR6005127	S. flexneri	S. flexneri 3a	403130	4209379	28101	302	2	2	2010	Kenya	case	PG2		0	1	0	0	1	0	0	0	0	0	1	0	0	0	0	0	0	0	0	0	0	0	1	0	0	0	0	0	1	0	1	0	0	0
ERR6005130		ERR6005130	S. flexneri	S. flexneri 7a	403142	4100952	31934	265	26	2	2010	Kenya	control	PG1		0	0	0	1	1	0	0	0	0	0	0	0	0	0	1	0	0	0	0	0	0	0	0	0	0	0	0	0	1	0	0	0	0	0
ERR6005133		ERR6005133	S. flexneri	S. flexneri 6	403153	4078860	20565	344	12	4	2010	Kenya	case	Sf6		0	0	0	1	0	0	0	0	0	0	0	0	0	0	0	0	0	0	0	0	0	0	1	0	0	0	0	1	1	1	0	0	0	0
ERR6005808		ERR6005808	S. boydii	S. boydii 4	403155	4324259	22800	375	19	4	2010	Kenya	case	Clade 3		0	0	0	1	1	0	0	0	0	0	0	0	0	0	1	0	0	0	0	0	0	0	0	1	0	0	0	0	1	1	0	0	0	0
ERR6005126		ERR6005126	S. flexneri	S. flexneri 3a	403176	4214732	28392	310	28	1	2010	Kenya	case	PG2		0	1	0	0	1	0	0	0	0	0	1	0	0	0	0	0	0	0	0	0	0	0	1	0	0	0	0	0	1	0	1	0	0	0
ERR6005128		ERR6005128	S. flexneri	S. flexneri 3a	403184	4220494	26333	323	4	2	2010	Kenya	case	PG2		0	1	0	0	1	0	0	0	0	0	1	0	0	0	0	0	0	0	0	0	0	0	1	0	0	0	0	0	1	0	1	0	0	0
ERR6005136		ERR6005136	S. flexneri	S. flexneri 6	403192	4042068	20947	330	3	3	2010	Kenya	control	Sf6		0	0	0	0	1	0	0	0	0	0	0	0	0	0	0	0	0	0	0	0	0	0	0	0	0	0	0	0	1	0	0	0	0	0
ERR6005614		ERR6005614	S. sonnei	S. sonnei	403218	4031508	24809	298	5	2	2010	Kenya	control	Lineage III	3.7	0	1	0	1	1	0	0	0	0	0	0	0	0	0	0	0	0	0	0	0	0	0	0	0	0	0	1	0	1	1	0	0	1	0
ERR6005675	ERR6006235	Merged	S. sonnei	S. sonnei	403236	4358264	22283	480	27	4	2010	Kenya	control	Lineage III	3.7	0	1	0	1	1	0	0	0	0	0	0	0	0	0	0	0	0	0	0	0	0	0	0	0	0	0	1	0	1	1	0	0	1	0
ERR6005882	ERR6006236	Merged	S. dysenteriae	S. dysenteriae provisional 96-3162	403270	4338989	14090	790	21	4	2010	Kenya	case	Clade 2		0	1	0	1	1	0	0	0	0	0	1	0	0	0	0	0	0	0	0	0	0	0	1	0	0	0	1	0	1	0	1	0	1	0
ERR6005881		ERR6005881	S. dysenteriae	S. dysenteriae 2	403296	4468386	26532	349	11	5	2010	Kenya	case	Clade 1		0	0	0	1	1	0	0	0	0	0	0	0	0	0	1	0	0	0	0	0	0	0	1	0	0	0	0	1	1	1	0	0	0	0
ERR6005676	ERR6006237	Merged	S. sonnei	S. sonnei	403301	4367497	23959	457	19	5	2010	Kenya	case	Lineage III	3.7	0	1	0	1	1	0	0	0	0	0	0	0	0	0	0	0	0	0	0	0	0	0	0	0	0	0	1	0	1	1	0	0	1	0
ERR6005397		ERR6005397	S. flexneri	S. flexneri 3a	403305	4302322	26935	368	24	5	2010	Kenya	case	PG2		0	1	0	0	1	0	0	0	0	0	1	0	0	0	0	0	0	0	0	0	0	0	1	0	0	0	0	0	0	0	1	0	0	0
ERR6005131		ERR6005131	S. flexneri	S. flexneri 3a	403331	4199362	27659	292	15	3	2010	Kenya	case	PG2		0	1	0	0	1	0	0	0	0	0	1	0	0	0	0	0	0	0	0	0	0	0	1	0	0	0	0	0	1	0	1	0	0	0
ERR6005883	ERR6006238	Merged	S. dysenteriae	S. dysenteriae	403361	4604605	18604	663	25	5	2010	Kenya	control	Clade 1		0	1	0	1	1	0	0	0	0	0	0	0	0	0	0	0	0	0	0	0	0	0	0	0	0	0	1	0	1	0	0	0	1	0
ERR6005268		ERR6005268	S. flexneri	S. flexneri 3a	403367	4188575	28101	291	7	7	2010	Kenya	case	PG2		0	1	0	0	1	0	0	0	0	0	1	0	0	0	0	0	0	0	0	0	0	0	1	0	0	0	0	0	1	0	1	0	0	0
ERR6005266		ERR6005266	S. flexneri	S. flexneri 6	403380	4172191	20210	417	14	6	2010	Kenya	case	Sf6		0	0	0	0	1	0	0	0	0	0	0	0	0	0	0	0	0	0	0	0	0	0	0	0	0	0	0	0	1	0	0	0	0	0
ERR6005265	ERR6006239	Merged	S. flexneri	S. flexneri 6	403405	4259437	19492	537	21	5	2010	Kenya	case	Sf6		0	0	0	0	1	0	0	0	0	0	0	0	0	0	0	0	0	0	0	0	0	0	0	0	0	0	0	0	1	0	0	0	0	0
ERR6005264		ERR6005264	S. flexneri	S. flexneri 2a	403417	4308273	29804	345	17	5	2010	Kenya	control	PG3		0	1	0	1	1	0	0	0	0	0	1	0	0	0	0	0	0	0	0	0	0	0	1	0	0	0	1	0	1	0	1	0	1	0
ERR6005129		ERR6005129	S. flexneri	S. flexneri 4a	403436	4453869	31136	407	14	4	2010	Kenya	case	PG1		0	0	0	0	1	0	0	0	0	0	0	0	0	0	0	0	0	0	0	0	0	0	0	0	0	0	0	0	1	1	0	0	0	0
ERR6005262	ERR6006240	Merged	S. flexneri	S. flexneri 6	403477	4276078	16199	637	23	4	2010	Kenya	control	Sf6		0	0	0	0	0	0	0	0	0	0	0	0	0	0	0	0	0	0	0	0	0	0	0	0	0	0	0	0	0	0	0	0	0	0
ERR6005263	ERR6006241	Merged	S. flexneri	S. flexneri 3a	403488	4326468	24195	467	4	5	2010	Kenya	control	PG2		0	1	0	0	0	0	0	0	0	0	1	0	0	0	0	0	0	0	0	0	0	0	1	0	0	0	0	0	0	0	1	0	0	0
ERR6005678	ERR6006243	Merged	S. sonnei	S. sonnei	403529	4358857	23245	455	24	8	2010	Kenya	case	Lineage III	3.7	0	1	0	1	1	0	0	0	0	0	0	0	0	0	0	0	0	0	0	0	0	0	0	0	0	0	1	0	1	1	0	0	1	0
ERR6005269		ERR6005269	S. flexneri	S. flexneri 3a	403587	4228929	27695	326	12	8	2010	Kenya	case	PG2		0	1	0	0	1	0	0	0	0	0	1	0	0	0	0	0	0	0	0	0	0	0	1	0	0	0	0	0	1	0	1	0	0	0
ERR6005827	ERR6006244	ERR6006244	S. boydii	S. boydii	403601	4273494	20734	480	1	11	2010	Kenya	case	Clade 3		0	0	0	1	1	0	0	0	0	0	0	0	0	0	1	0	0	0	0	0	0	0	0	0	0	0	0	1	1	1	0	0	0	0
ERR6005884	ERR6006245	Merged	S. dysenteriae	S. dysenteriae 4	403616	4649935	23338	470	28	7	2010	Kenya	case	Clade 1		0	0	0	1	1	0	0	0	0	0	0	0	0	0	1	0	0	0	0	0	0	0	0	0	0	0	1	0	1	1	1	0	1	0
ERR6005384	ERR6006246	Merged	S. flexneri	S. flexneri 6	403670	4248778	19883	527	23	9	2010	Kenya	case	Sf6		0	0	0	0	1	0	0	0	0	0	0	0	0	0	0	0	0	0	0	0	0	0	0	0	0	0	0	0	1	0	0	0	0	0
ERR6005383	ERR6006247	Merged	S. flexneri	S. flexneri 3a	403703	4316934	25454	475	16	9	2010	Kenya	case	PG2		0	1	0	0	1	0	0	0	0	0	1	0	0	0	0	0	0	0	0	0	0	0	1	0	0	0	0	0	1	0	1	0	0	0
ERR6005382	ERR6006248	Merged	S. flexneri	S. flexneri 6	403723	4326927	20707	478	4	11	2010	Kenya	case	Sf6		0	0	0	1	1	0	0	0	0	0	0	0	0	0	0	0	0	0	0	0	0	0	1	0	0	0	0	1	1	1	0	0	0	0
ERR6005892		ERR6005892	S. dysenteriae	S. dysenteriae provisional 96-3162	403751	4291971	19555	444	14	12	2010	Kenya	case	Clade 2		0	1	0	1	1	0	0	0	0	0	1	0	0	0	0	0	0	0	0	0	0	0	1	0	0	0	1	0	1	0	1	0	1	0
ERR6005828		ERR6005828	S. boydii	S. boydii	403813	4371866	25002	343	22	11	2010	Kenya	control	Clade 3		0	0	0	1	1	0	0	0	0	0	0	0	0	0	1	0	0	0	0	0	0	0	0	1	0	0	0	0	1	1	0	0	0	0
ERR6005385	ERR6006249	Merged	S. flexneri	S. flexneri 6	403926	4251741	19883	555	11	1	2011	Kenya	case	Sf6		0	0	0	0	0	0	0	0	0	0	0	0	0	0	0	0	0	0	0	0	0	0	0	0	0	0	0	0	1	0	0	0	0	0
ERR6004616		ERR6004616	S. flexneri	S. flexneri 2a	500019	4297436	30014	368	24	12	2007	India	case	PG3		0	1	0	1	1	0	0	0	0	0	1	0	0	0	0	0	0	0	0	0	0	0	1	0	0	0	1	0	1	0	1	0	1	0
ERR6004618		ERR6004618	S. flexneri	S. flexneri 2a	500042	4347685	31035	355	16	1	2008	India	case	PG3		0	1	0	1	1	0	0	0	0	0	1	0	0	0	0	0	0	0	0	0	0	0	1	0	0	0	1	0	1	0	1	0	1	0
ERR6004619		ERR6004619	S. flexneri	S. flexneri 2a	500062	4324169	29804	358	14	12	2007	India	case	PG3		0	1	0	1	1	0	0	0	0	0	1	0	0	0	0	0	0	0	0	0	0	0	1	0	0	0	1	0	1	0	1	0	1	0
ERR6004615		ERR6004615	S. flexneri	S. flexneri 6	500067	4171691	22153	355	19	12	2007	India	case	Sf6		0	1	0	0	0	0	0	0	0	0	0	0	0	0	0	0	0	0	0	0	0	0	0	0	0	0	1	0	0	0	1	0	1	0
ERR6004620		ERR6004620	S. flexneri	S. flexneri 6	500068	4184039	22250	372	19	12	2007	India	case	Sf6		0	1	0	0	0	0	0	0	0	0	0	0	0	0	0	0	0	0	0	0	0	0	0	0	0	0	1	0	0	0	1	0	1	0
ERR6004622		ERR6004622	S. flexneri	S. flexneri 3a	500081	4273589	24809	404	8	1	2008	India	case	PG2		0	1	0	0	0	0	0	0	0	0	0	0	0	0	0	0	0	0	0	0	0	0	1	0	0	0	0	0	1	0	1	0	1	0
ERR6005417		ERR6005417	S. sonnei	S. sonnei	500084	4166428	25542	296	10	1	2008	India	case	Lineage III	3.6	0	0	0	1	1	0	0	0	0	0	0	0	0	0	0	0	0	0	0	0	0	0	0	0	0	0	1	0	1	1	0	0	1	0
ERR6005747		ERR6005747	S. boydii	S. boydii 4	500088	4351624	22788	364	16	1	2008	India	case	Clade 3		0	0	0	1	1	0	0	0	0	0	0	0	0	0	1	0	0	0	0	0	0	0	0	1	0	0	0	0	1	1	0	0	0	0
ERR6004623		ERR6004623	S. flexneri	S. flexneri 7a	500201	4313029	31336	367	28	1	2008	India	case	PG1		0	0	0	0	0	0	0	0	0	0	0	0	0	0	0	0	0	0	0	0	0	0	0	0	0	0	0	0	0	0	0	0	0	0
ERR6004624		ERR6004624	S. flexneri	S. flexneri 2a	500229	4326876	30304	367	30	3	2008	India	case	PG3		0	1	0	1	1	0	0	0	0	0	1	0	0	0	0	0	0	0	0	0	0	0	1	0	0	0	1	0	1	0	1	0	1	0
ERR6004625		ERR6004625	S. flexneri	S. flexneri 2a	500241	4314000	31035	345	30	4	2008	India	case	PG3		0	1	0	1	1	0	0	0	0	0	1	0	0	0	0	0	0	0	0	0	0	0	1	0	0	0	1	0	1	0	1	0	1	0
ERR6004626		ERR6004626	S. flexneri	S. flexneri 3a	500242	4259031	25453	356	1	5	2008	India	case	PG2		0	1	0	0	0	0	0	0	0	0	0	0	0	0	0	0	0	0	0	0	0	0	1	0	0	0	0	0	1	0	1	0	1	0
ERR6005748		ERR6005748	S. boydii	S. boydii 10	500245	4107248	19999	359	4	5	2008	India	case	Clade 2		0	0	0	1	1	0	0	0	0	0	0	0	0	0	1	0	0	0	0	0	0	0	0	1	0	0	0	0	1	0	0	0	0	0
ERR6004621		ERR6004621	S. flexneri	S. flexneri 2a	500249	4336442	30014	355	15	5	2008	India	case	PG3		0	1	0	1	1	0	0	0	0	0	1	0	0	0	0	0	0	0	0	0	0	0	1	0	0	0	1	0	1	0	1	0	1	0
ERR6004627		ERR6004627	S. flexneri	S. flexneri 4a	500277	4267213	26721	349	10	3	2008	India	case	PG7		0	0	0	1	1	0	0	0	0	0	0	0	0	0	1	0	0	0	0	0	0	0	0	1	0	0	0	0	1	1	0	0	0	0
ERR6005419		ERR6005419	S. sonnei	S. sonnei	500286	4274568	23958	365	2	4	2008	India	case	Lineage III	3.6	0	0	0	1	1	0	0	0	0	0	0	0	0	0	0	0	0	0	0	0	0	0	0	0	0	0	1	0	1	1	0	0	1	0
ERR6004628		ERR6004628	S. flexneri	S. flexneri 3a	500290	4283066	25269	369	8	4	2008	India	case	PG2		0	1	0	0	0	0	0	0	0	0	0	0	0	0	0	0	0	0	0	0	0	0	1	0	0	0	0	0	1	0	1	0	1	0
ERR6005420		ERR6005420	S. sonnei	S. sonnei	500292	4233429	23725	341	15	4	2008	India	case	Lineage III	3.6	0	0	0	1	1	0	0	0	0	0	0	0	0	0	0	0	0	0	0	0	0	0	0	0	0	0	1	0	1	1	0	0	1	0
ERR6005410		ERR6005410	S. sonnei	S. sonnei	500361	4315463	23510	378	1	4	2008	India	Control	Lineage III	3.6	0	0	0	1	1	0	0	0	0	0	0	0	0	0	0	0	0	0	0	0	0	0	0	0	0	0	1	0	1	1	0	0	1	0
ERR6005421		ERR6005421	S. sonnei	S. sonnei	500404	4176840	25109	327	14	5	2008	India	case	Lineage III	3.6	0	0	0	0	0	0	0	0	0	0	0	0	0	0	0	0	0	0	0	0	0	0	0	0	0	0	1	0	0	0	0	0	1	0
ERR6004629		ERR6004629	S. flexneri	S. flexneri 2a	500405	4314454	29804	366	17	5	2008	India	case	PG3		0	1	0	0	0	0	0	0	0	0	1	0	0	0	0	0	0	0	0	0	0	0	1	0	0	0	1	0	0	0	1	0	1	0
ERR6004630		ERR6004630	S. flexneri	S. flexneri 2a	500410	4315464	31035	348	26	5	2008	India	case	PG3		0	1	0	0	0	0	0	0	0	0	1	0	0	0	0	0	0	0	0	0	0	0	1	0	0	0	1	0	0	0	1	0	1	0
ERR6005418		ERR6005418	S. sonnei	S. sonnei	500412	4265087	23484	351	29	5	2008	India	case	Lineage III	3.6	0	0	0	1	1	0	0	0	0	0	0	0	0	0	0	0	0	0	0	0	0	0	0	0	0	0	1	0	1	1	0	0	1	0
ERR6005516		ERR6005516	S. sonnei	S. sonnei	500417	4175910	25438	335	14	6	2008	India	case	Lineage III	3.6	0	0	0	1	1	0	0	0	0	0	0	0	0	0	0	0	0	0	0	0	0	0	0	0	0	0	1	0	1	1	0	0	1	0
ERR6004883	ERR6006251	Merged	S. flexneri	S. flexneri 2a	500470	4462632	27980	481	28	6	2008	India	case	PG3		0	1	0	0	1	0	0	0	0	0	1	0	0	0	0	0	0	0	0	0	0	0	1	0	0	0	1	0	1	0	1	0	1	0
ERR6004884	ERR6006252	Merged	S. flexneri	S. flexneri 2a	500482	4062778	16706	553	17	7	2008	India	case	Sf6		0	0	0	1	1	0	0	0	0	0	0	0	0	0	0	0	0	0	0	0	0	0	0	0	0	0	0	0	1	1	0	0	0	0
ERR6004885		ERR6004885	S. flexneri	S. flexneri 2a	500497	4295199	30302	354	7	8	2008	India	case	PG3		0	1	0	1	1	0	0	0	0	0	1	0	0	0	0	0	0	0	0	0	0	0	1	0	0	0	1	0	1	0	1	0	1	0
ERR6004886		ERR6004886	S. flexneri	S. flexneri 2a	500580	4358154	29230	431	30	7	2008	India	control	PG3		0	1	0	0	0	0	0	0	0	0	1	0	0	0	0	0	0	0	0	0	0	0	1	0	0	0	1	0	0	0	1	0	1	0
ERR6005770		ERR6005770	S. boydii	S. boydii 10	500612	4126534	20359	361	16	9	2008	India	case	Clade 2		0	0	0	1	1	0	0	0	0	0	0	0	0	0	1	0	0	0	0	0	0	0	0	1	0	0	0	0	1	0	0	0	0	0
ERR6004889		ERR6004889	S. flexneri	S. flexneri 3a	500615	4273323	24865	375	23	9	2008	India	case	PG2		0	1	0	0	0	0	0	0	0	0	0	0	0	0	0	0	0	0	0	0	0	0	1	0	0	0	0	0	1	0	1	0	1	0
ERR6005518		ERR6005518	S. sonnei	S. sonnei	500641	4161557	24661	316	10	11	2008	India	case	Lineage III	3.6	0	0	0	0	0	0	0	0	0	0	0	0	0	0	0	0	0	0	0	0	0	0	0	0	0	0	1	0	0	0	0	0	1	0
ERR6005519		ERR6005519	S. sonnei	S. sonnei	500647	4301669	25308	319	21	11	2008	India	case	Lineage III	3.6	0	0	0	1	1	0	0	0	0	0	0	0	0	0	0	0	0	0	0	0	0	0	0	0	0	0	1	0	1	1	0	0	1	0
ERR6005515		ERR6005515	S. sonnei	S. sonnei	500654	4190214	24623	321	15	8	2008	India	case	Lineage III	3.6	0	0	0	1	1	0	0	0	0	0	0	0	0	0	0	0	0	0	0	0	0	0	0	0	0	0	1	0	1	1	0	0	1	0
ERR6004887		ERR6004887	S. flexneri	S. flexneri 2a	500678	4398864	29959	387	2	9	2008	India	case	PG3		0	1	0	1	1	0	0	0	0	0	0	0	0	0	1	0	0	0	0	0	0	0	0	0	0	0	1	0	1	0	0	0	1	0
ERR6004888		ERR6004888	S. flexneri	S. flexneri 2a	500682	4321145	29231	398	8	9	2008	India	case	PG3		0	1	0	1	1	0	0	0	0	1	0	0	0	0	0	0	0	0	0	0	0	0	1	0	0	0	1	0	1	0	1	0	1	0
ERR6004890		ERR6004890	S. flexneri	S. flexneri 2a	500846	4307195	30302	341	20	11	2008	India	case	PG3		0	1	0	1	1	0	0	0	0	0	1	0	0	0	0	0	0	0	0	0	0	0	1	0	0	0	1	0	1	0	1	0	1	0
ERR6005520		ERR6005520	S. sonnei	S. sonnei	500867	4159232	25308	296	19	12	2008	India	case	Lineage III	3.6	0	0	0	1	1	0	0	0	0	0	0	0	0	0	0	0	0	0	0	0	0	0	0	0	0	0	1	0	1	1	0	0	1	0
ERR6005517		ERR6005517	S. sonnei	S. sonnei	501002	4256266	23964	366	4	12	2008	India	case	Lineage III	3.6	0	0	0	1	1	0	0	0	0	0	0	0	0	0	0	0	0	0	0	0	0	0	0	0	0	0	1	0	1	1	0	0	1	0
ERR6004891		ERR6004891	S. flexneri	S. flexneri 3a	501003	4254385	25892	339	5	12	2008	India	case	PG2		0	1	0	0	0	0	0	0	0	0	0	0	0	0	0	0	0	0	0	0	0	0	1	0	0	0	0	0	1	0	1	0	1	0
ERR6004892		ERR6004892	S. flexneri	S. flexneri 2a	503004	4345182	29804	386	21	1	2009	India	case	PG3		0	1	0	1	1	0	0	0	0	0	1	0	0	0	0	0	0	0	0	0	0	0	1	0	0	0	1	0	1	0	1	0	1	0
ERR6004893		ERR6004893	S. flexneri	S. flexneri 2a	503010	4326252	31035	367	8	2	2009	India	case	PG3		0	1	0	1	1	0	0	0	0	0	1	0	0	0	0	0	0	0	0	0	0	0	1	0	0	0	1	0	1	0	1	0	1	0
ERR6005522		ERR6005522	S. sonnei	S. sonnei	503019	4198682	23046	364	2	3	2009	India	case	Lineage III	3.6	0	0	0	1	1	0	0	0	0	0	0	0	0	0	0	0	0	0	0	0	0	0	0	0	0	0	1	0	1	1	0	0	1	0
ERR6004894		ERR6004894	S. flexneri	S. flexneri 3a	503108	4310242	24608	427	15	1	2009	India	control	PG2		0	1	0	0	0	0	0	0	0	0	0	0	0	0	0	0	0	0	0	0	0	0	1	0	0	0	0	0	1	0	1	0	1	0
ERR6005771		ERR6005771	S. boydii	S. boydii 10	503127	4170593	19885	396	20	1	2009	India	control	Clade 2		0	0	0	1	1	0	0	0	0	0	0	0	0	0	1	0	0	0	0	0	0	0	0	1	0	0	0	0	1	0	0	0	0	0
ERR6005523		ERR6005523	S. sonnei	S. sonnei	503194	4104427	25438	296	17	2	2009	India	control	Lineage III	3.6	0	0	0	1	1	0	0	0	0	0	0	0	0	0	0	0	0	0	0	0	0	0	0	0	0	0	1	0	1	1	0	0	1	0
ERR6005591		ERR6005591	S. sonnei	S. sonnei	503285	4313158	25112	425	18	5	2009	India	case	Lineage III	3.6	0	0	0	1	1	0	0	0	0	0	0	0	0	0	0	0	0	0	0	0	0	0	0	0	0	0	1	0	1	1	0	0	1	0
ERR6005592		ERR6005592	S. sonnei	S. sonnei	503288	4440120	23162	444	21	5	2009	India	case	Lineage III	3.6	0	0	0	1	1	0	0	0	0	0	0	0	0	0	0	0	0	0	0	0	0	0	0	0	0	0	1	0	1	1	0	0	1	0
ERR6005061		ERR6005061	S. flexneri	S. flexneri 2a	503414	4335900	30304	374	18	5	2009	India	case	PG3		0	1	0	1	1	0	0	0	0	0	1	0	0	0	0	0	0	0	0	0	0	0	1	0	0	0	1	0	1	0	1	0	1	0
ERR6005790		ERR6005790	S. boydii	S. boydii 1	503424	4147268	18310	422	10	6	2009	India	case	Clade 2		0	1	0	0	0	0	0	0	0	0	0	0	0	0	0	0	0	0	0	0	0	0	0	0	0	0	1	0	0	0	0	0	1	0
ERR6005062		ERR6005062	S. flexneri	S. flexneri 6	503436	4397554	20668	504	4	6	2009	India	case	Sf6		0	1	0	0	0	0	0	0	0	0	0	0	0	0	0	0	0	0	0	0	0	0	0	0	0	0	1	0	1	0	1	0	1	0
ERR6005791		ERR6005791	S. boydii	S. boydii 18	503445	4245817	19849	387	16	6	2009	India	case	Clade 2		0	0	0	0	0	0	0	0	0	0	0	0	0	0	0	0	0	0	0	0	0	0	0	0	0	0	0	0	0	0	0	0	0	0
ERR6005869	ERR6006254	Merged	S. dysenteriae	S. dysenteriae 9	503456	4183703	17864	525	2	6	2009	India	case	Clade 2		0	1	0	1	1	0	0	0	0	0	0	0	0	0	0	0	0	0	0	0	0	0	0	0	0	0	1	0	1	0	0	0	1	0
ERR6005792		ERR6005792	S. boydii	S. boydii 2	503462	4234355	20835	374	3	7	2009	India	case	Clade 3		0	1	0	1	1	0	0	0	0	0	0	0	0	0	0	0	0	0	0	0	0	0	0	0	0	0	1	0	1	0	0	0	1	0
ERR6005870		ERR6005870	S. dysenteriae	S. dysenteriae 2	503464	4552891	27994	377	4	7	2009	India	case	Clade 1		0	0	0	1	1	0	0	0	0	0	0	0	0	0	1	0	0	0	0	0	0	0	0	1	0	0	0	0	1	0	0	0	0	0
ERR6005066		ERR6005066	S. flexneri	S. flexneri 2a	503487	4307213	31195	401	6	7	2009	India	case	PG3		0	1	0	0	0	0	0	0	0	0	1	0	0	0	0	0	0	0	0	0	0	0	1	0	0	0	1	0	0	0	1	0	1	0
ERR6005590		ERR6005590	S. sonnei	S. sonnei	503586	4251736	25143	369	12	5	2009	India	control	Lineage III	3.6	0	0	0	1	1	0	0	0	0	0	0	0	0	0	0	0	0	0	0	0	0	0	0	0	0	0	1	0	1	1	0	0	1	0
ERR6005065		ERR6005065	S. flexneri	S. flexneri 2a	503608	4350191	30014	404	28	7	2009	India	case	PG3		0	1	0	1	1	0	0	0	0	0	1	0	0	0	0	0	0	0	0	0	0	0	0	0	0	0	1	0	1	0	1	0	1	0
ERR6005069		ERR6005069	S. flexneri	S. flexneri 2a	503614	4348505	30014	387	24	8	2009	India	case	PG3		0	1	0	1	1	0	0	0	0	0	1	0	0	0	0	0	0	0	0	0	0	0	1	0	0	0	1	0	1	0	1	0	1	0
ERR6005594		ERR6005594	S. sonnei	S. sonnei	503617	4327740	25437	346	12	9	2009	India	case	Lineage III	3.6	0	0	0	1	1	0	0	0	0	0	0	0	0	0	0	0	0	0	0	0	0	0	0	0	0	0	1	0	1	1	0	0	1	0
ERR6005068		ERR6005068	S. flexneri	S. flexneri 6	503640	4211348	20728	377	22	8	2009	India	case	Sf6		0	1	0	0	0	0	0	0	0	0	0	0	0	0	0	0	0	0	0	0	0	0	0	0	0	0	1	0	1	0	1	0	1	0
ERR6005067		ERR6005067	S. flexneri	S. flexneri 2a	503676	4346131	29802	416	14	8	2009	India	case	PG3		0	1	0	0	0	0	0	0	0	0	1	0	0	0	0	0	0	0	0	0	0	0	1	0	0	0	1	0	0	0	1	0	1	0
ERR6005596		ERR6005596	S. sonnei	S. sonnei	503689	4207627	23768	367	8	10	2009	India	case	Lineage III	3.6	0	0	0	1	1	0	0	0	0	0	0	0	0	0	0	0	0	0	0	0	0	0	0	0	0	0	1	0	1	1	0	0	1	0
ERR6005593		ERR6005593	S. sonnei	S. sonnei	503723	4185373	25112	315	26	5	2009	India	control	Lineage III	3.6	0	0	0	1	1	0	0	0	0	0	0	0	0	0	0	0	0	0	0	0	0	0	0	0	0	0	1	0	1	1	0	0	1	0
ERR6005063	ERR6006255	Merged	S. flexneri	S. flexneri 7a	503771	4072625	31336	324	15	6	2009	India	control	PG1		0	0	0	0	0	0	0	0	0	0	0	0	0	0	1	0	0	0	0	0	0	0	0	0	0	0	0	0	0	0	0	0	0	0
ERR6005072		ERR6005072	S. flexneri	S. flexneri 6	503816	4343008	20729	445	14	10	2009	India	case	Sf6		0	1	0	1	1	0	0	0	0	0	0	0	0	0	0	0	0	0	0	0	0	0	0	1	0	0	1	0	1	0	1	0	1	0
ERR6005595		ERR6005595	S. sonnei	S. sonnei	503843	4279266	25169	339	30	10	2009	India	case	Lineage III	3.6	0	0	0	1	1	0	0	0	0	0	0	0	0	0	0	0	0	0	0	0	0	0	0	0	0	0	1	0	1	1	0	0	1	0
ERR6005075		ERR6005075	S. flexneri	S. flexneri 3a	503888	4312113	25090	425	14	12	2009	India	case	PG2		0	1	0	0	0	0	0	0	0	0	0	0	0	0	0	0	0	0	0	0	0	0	1	0	0	0	0	0	0	0	1	0	1	0
ERR6005232		ERR6005232	S. flexneri	S. flexneri 2a	503897	4269150	29959	373	11	1	2010	India	case	PG3		0	1	0	1	1	0	0	0	0	0	1	0	0	0	0	0	0	0	0	0	0	0	1	0	0	0	1	0	1	0	1	0	1	0
ERR6005073		ERR6005073	S. flexneri	S. flexneri 7a	504008	4317374	31196	394	21	11	2009	India	case	PG1		0	0	0	1	1	0	0	0	0	0	0	0	0	0	1	0	0	0	0	0	0	0	0	1	0	0	0	0	1	0	0	0	0	0
ERR6005077		ERR6005077	S. flexneri	S. flexneri 1b	504032	4194644	31336	333	22	12	2009	India	case	PG1		0	1	0	1	1	0	0	0	0	0	0	0	0	0	1	0	0	0	0	0	0	0	0	1	0	0	0	0	1	0	0	0	1	0
ERR6005654		ERR6005654	S. sonnei	S. sonnei	504039	4217630	25438	300	16	1	2010	India	case	Lineage III	3.6	0	0	0	1	1	0	0	0	0	0	0	0	0	0	0	0	0	0	0	0	0	0	0	0	0	0	1	0	1	1	0	0	1	0
ERR6005070		ERR6005070	S. flexneri	S. flexneri 2a	504053	4330765	29355	391	7	12	2009	India	case	PG3		0	1	0	1	1	0	0	0	0	0	1	0	0	0	0	0	0	0	0	0	0	0	1	0	0	0	1	0	1	0	1	0	1	0
ERR6005076		ERR6005076	S. flexneri	S. flexneri 3a	504056	4307540	24813	412	16	12	2009	India	case	PG2		0	1	0	0	0	0	0	0	0	0	0	0	0	0	0	0	0	0	0	0	0	0	1	0	0	0	0	0	1	0	1	0	1	0
ERR6005656		ERR6005656	S. sonnei	S. sonnei	504086	4053392	25498	307	26	1	2010	India	case	Lineage III	3.6	0	0	0	1	1	0	0	0	0	0	0	0	0	0	0	0	0	0	0	0	0	0	0	0	0	0	1	0	1	1	0	0	1	0
ERR6005064		ERR6005064	S. flexneri	S. flexneri 2a	504174	4286202	31035	322	12	9	2009	India	control	PG3		0	1	0	1	1	0	0	0	0	0	1	0	0	0	0	0	0	0	0	0	0	0	1	0	0	0	1	0	1	0	1	0	1	0
ERR6005071		ERR6005071	S. flexneri	S. flexneri 2a	504193	4329015	31035	361	23	9	2009	India	control	PG3		0	1	0	1	1	0	0	0	0	0	1	0	0	0	0	0	0	0	0	0	0	0	1	0	0	0	1	0	1	0	1	0	1	0
ERR6005233		ERR6005233	S. flexneri	S. flexneri 3a	504221	4299578	25452	362	1	4	2010	India	case	PG2		0	1	0	0	0	0	0	0	0	0	0	0	0	0	0	0	0	0	0	0	0	0	1	0	0	0	0	0	1	0	1	0	1	0
ERR6005804		ERR6005804	S. boydii	S. boydii 12	504250	4119762	15323	458	13	4	2010	India	case	Clade 4		0	0	0	0	0	0	0	0	0	0	0	0	0	0	0	0	0	0	0	0	0	0	0	1	0	0	0	0	0	1	0	0	0	0
ERR6005231		ERR6005231	S. flexneri	S. flexneri 4a	504261	4275021	31786	358	3	4	2010	India	case	PG1		0	0	0	0	0	0	0	0	0	0	0	0	0	0	0	0	0	0	0	0	0	0	0	0	0	0	1	0	0	0	0	0	1	0
ERR6005659		ERR6005659	S. sonnei	S. sonnei	504267	4129623	25126	353	19	4	2010	India	case	Lineage III	3.6	0	0	0	0	0	0	0	0	0	0	0	0	0	0	0	0	0	0	0	0	0	0	0	0	0	0	1	0	0	0	0	0	1	0
ERR6005236		ERR6005236	S. flexneri	S. flexneri 2a	504275	4344031	29898	322	14	5	2010	India	case	PG3		0	1	0	1	1	0	0	0	0	0	1	0	0	0	0	0	0	0	0	0	0	0	1	0	0	0	1	0	1	0	1	0	1	0
ERR6005657	ERR6006256	Merged	S. sonnei	S. sonnei	504289	4343478	20349	533	24	3	2010	India	case	Lineage III	3.6	0	0	0	1	1	0	0	0	0	0	0	0	0	0	0	0	0	0	0	0	0	0	0	0	0	0	1	0	1	1	0	0	1	0
ERR6005805		ERR6005805	S. boydii	S. boydii 4	504414	4264171	22822	347	14	5	2010	India	case	Clade 3		0	0	0	1	1	0	0	0	0	0	0	0	0	0	1	0	0	0	0	0	0	0	0	1	0	0	0	0	1	1	0	0	0	0
ERR6005660	ERR6006257	Merged	S. sonnei	S. sonnei	504415	4317498	20883	539	14	5	2010	India	case	Lineage III	3.6	0	0	0	0	0	0	0	0	0	0	0	0	0	0	0	0	0	0	0	0	0	0	0	0	0	0	1	0	0	0	0	0	1	0
ERR6005235		ERR6005235	S. flexneri	S. flexneri 3a	504435	4243100	25439	346	23	4	2010	India	case	PG2		0	1	0	0	0	0	0	0	0	0	0	0	0	0	0	0	0	0	0	0	0	0	1	0	0	0	0	0	1	0	1	0	1	0
ERR6005806		ERR6005806	S. boydii	S. boydii 15	504456	4545403	28550	274	7	5	2010	India	case	Clade 1		0	0	0	1	1	0	0	0	0	0	0	0	0	0	1	0	0	0	0	0	0	0	0	1	0	0	0	0	1	0	0	0	0	0
ERR6005597		ERR6005597	S. sonnei	S. sonnei	504501	4291076	23958	416	19	11	2009	India	control	Lineage III	3.6	0	0	0	1	1	0	0	0	0	0	0	0	0	0	0	0	0	0	0	0	0	0	0	0	0	0	1	0	1	1	0	0	1	0
ERR6005074		ERR6005074	S. flexneri	S. flexneri 3a	504520	4301615	25457	409	25	11	2009	India	control	PG2		0	1	0	0	0	0	0	0	0	0	0	0	0	0	0	0	0	0	0	0	0	0	1	0	0	0	0	0	1	0	1	0	1	0
ERR6005237		ERR6005237	S. flexneri	S. flexneri 3a	504622	4290339	25894	378	30	6	2010	India	case	PG2		0	1	0	0	0	0	0	0	0	0	0	0	0	0	0	0	0	0	0	0	0	0	1	0	0	0	0	0	1	0	1	0	1	0
ERR6005661		ERR6005661	S. sonnei	S. sonnei	504638	4210004	24849	305	8	7	2010	India	case	Lineage III	3.6	0	0	0	1	1	0	0	0	0	0	0	0	0	0	0	0	0	0	0	0	0	0	0	0	0	0	1	0	1	1	0	0	1	0
ERR6005240		ERR6005240	S. flexneri	S. flexneri 4a	504644	4253787	28899	334	20	7	2010	India	case	PG7		0	0	0	1	1	0	0	0	0	0	0	0	0	0	1	0	0	0	0	0	0	0	0	1	0	0	0	0	1	1	0	0	0	0
ERR6005238		ERR6005238	S. flexneri	S. flexneri 3a	504653	4242030	25294	358	6	7	2010	India	case	PG2		0	1	0	0	0	0	0	0	0	0	0	0	0	0	0	0	0	0	0	0	0	0	1	0	0	0	0	0	1	0	1	0	1	0
ERR6005662		ERR6005662	S. sonnei	S. sonnei	504677	4132158	24405	305	30	7	2010	India	case	Lineage III	3.6	0	0	0	1	1	0	0	0	0	0	0	0	0	0	0	0	0	0	0	0	0	0	0	0	0	0	1	0	1	1	0	0	1	0
ERR6005729	ERR6006258	Merged	S. sonnei	S. sonnei	504686	4446864	25112	459	27	8	2010	India	case	Lineage III	3.6	0	0	0	1	1	0	1	0	0	0	0	0	0	0	0	0	0	0	0	0	0	0	0	0	0	0	1	0	1	1	0	0	1	0
ERR6005731		ERR6005731	S. sonnei	S. sonnei	504697	4186013	23857	329	15	9	2010	India	case	Lineage III	3.6	0	0	0	1	1	0	0	0	0	0	0	0	0	0	0	0	0	0	0	0	0	0	0	0	0	0	1	0	1	1	0	0	1	0
ERR6005734		ERR6005734	S. sonnei	S. sonnei	504825	4237627	24882	347	16	11	2010	India	case	Lineage III	3.6	0	0	0	1	1	0	1	0	0	0	0	0	0	0	0	0	0	0	0	0	0	0	0	0	0	0	1	0	1	1	0	0	1	0
ERR6005732		ERR6005732	S. sonnei	S. sonnei	504857	4328990	23002	439	20	9	2010	India	case	Lineage III	3.6	0	0	0	0	0	0	0	0	0	0	0	0	0	0	0	0	0	0	0	0	0	0	0	0	0	0	1	0	1	1	0	0	1	0
ERR6005733		ERR6005733	S. sonnei	S. sonnei	504892	4083678	25234	304	20	10	2010	India	case	Lineage III	3.6	0	0	0	1	1	0	0	0	0	0	0	0	0	0	0	0	0	0	0	0	0	0	0	0	0	0	1	0	1	1	0	0	1	0
ERR6005234		ERR6005234	S. flexneri	S. flexneri 3a	504987	4281492	25294	411	9	4	2010	India	control	PG2		0	1	0	0	0	0	0	0	0	0	0	0	0	0	0	0	0	0	0	0	0	0	1	0	0	0	0	0	1	0	1	0	1	0
ERR6005658	ERR6006261	Merged	S. sonnei	S. sonnei	505377	4326839	22282	497	2	7	2010	India	control	Lineage III	3.6	0	0	0	0	0	0	0	0	0	0	0	0	0	0	0	0	0	0	0	0	0	0	0	0	0	0	1	0	0	0	0	0	1	0
ERR6005730		ERR6005730	S. sonnei	S. sonnei	505713	4060477	25149	314	11	9	2010	India	control	Lineage III	3.6	0	0	0	1	1	0	0	0	0	0	0	0	0	0	0	0	0	0	0	0	0	0	0	0	0	0	1	0	1	1	0	0	1	0
ERR6005726	ERR6006262	Merged	S. sonnei	S. sonnei	505941	4280592	15967	597	6	11	2010	India	control	Lineage III	3.6	0	0	0	0	0	0	0	0	0	0	0	0	0	0	0	0	0	0	0	0	0	0	0	0	0	0	1	0	0	0	0	0	1	0
ERR6005350		ERR6005350	S. flexneri	S. flexneri 7a	505942	4379960	29802	415	6	11	2010	India	control	PG1		0	0	0	1	1	0	0	0	0	0	0	0	0	0	1	0	0	0	0	0	0	0	0	1	0	0	0	0	1	0	0	0	0	0
ERR6004552		ERR6004552	S. flexneri	S. flexneri 1a	600002	4314568	29804	417	3	12	2007	Bangladesh	case	PG1		0	1	0	0	0	0	0	0	0	0	0	0	0	0	0	0	0	0	0	0	0	0	0	0	0	0	1	0	0	0	1	0	1	0
ERR6004554		ERR6004554	S. flexneri	S. flexneri 2a	600004	4334182	28677	477	3	12	2007	Bangladesh	case	PG3		0	1	0	0	0	0	0	0	0	0	1	0	0	0	0	0	0	0	0	0	0	0	1	0	0	0	1	0	0	0	1	0	1	0
ERR6004555		ERR6004555	S. flexneri	S. flexneri 6	600006	4262087	20666	489	4	12	2007	Bangladesh	case	Sf6		0	0	0	0	0	0	0	0	0	0	0	0	0	0	0	0	0	0	0	0	0	0	0	0	0	0	0	0	0	0	1	0	0	0
ERR6004556		ERR6004556	S. flexneri	S. flexneri 6	600008	4256124	20665	479	4	12	2007	Bangladesh	case	Sf6		0	0	0	0	0	0	0	0	0	0	0	0	0	0	0	0	0	0	0	0	0	0	0	0	0	0	0	0	0	0	1	0	0	0
ERR6004557		ERR6004557	S. flexneri	S. flexneri 1a	600018	4190211	31028	309	6	12	2007	Bangladesh	case	PG1		0	1	0	0	0	0	0	0	0	0	0	0	0	0	0	0	0	0	0	0	0	0	0	0	0	0	1	0	0	0	1	0	1	0
ERR6004558		ERR6004558	S. flexneri	S. flexneri 2b	600020	4393240	29474	468	7	12	2007	Bangladesh	case	PG3		0	1	0	1	1	0	0	0	0	0	1	0	0	0	0	0	0	0	0	0	0	0	1	0	0	0	1	0	1	0	1	0	1	0
ERR6004559		ERR6004559	S. flexneri	S. flexneri 2b	600023	4385463	30302	485	8	12	2007	Bangladesh	case	PG3		0	1	0	0	0	0	0	0	0	0	1	0	0	0	0	0	0	0	0	0	0	0	1	0	0	0	1	0	0	0	1	0	1	0
ERR6004560		ERR6004560	S. flexneri	S. flexneri 2b	600025	4393904	29804	489	8	12	2007	Bangladesh	case	PG3		0	1	0	1	1	0	0	0	0	0	1	0	0	0	0	0	0	0	0	0	0	0	1	0	0	0	1	0	1	0	1	0	1	0
ERR6004561		ERR6004561	S. flexneri	S. flexneri 1b	600026	4286909	30993	357	8	12	2007	Bangladesh	case	PG1		0	1	0	0	0	0	0	0	0	0	0	0	0	0	0	0	0	0	0	0	0	0	0	0	0	0	1	0	0	0	1	0	1	0
ERR6004553		ERR6004553	S. flexneri	S. flexneri 2b	600036	4399109	29804	470	12	12	2007	Bangladesh	case	PG3		0	1	0	0	0	0	0	0	0	0	1	0	0	0	0	0	0	0	0	0	0	0	1	0	0	0	1	0	0	0	1	0	1	0
ERR6004562		ERR6004562	S. flexneri	S. flexneri 2b	600040	4395693	30302	461	13	12	2007	Bangladesh	case	PG3		0	1	0	0	0	0	0	0	0	0	1	0	0	0	0	0	0	0	0	0	0	0	1	0	0	0	1	0	0	0	1	0	1	0
ERR6004564		ERR6004564	S. flexneri	S. flexneri 4a	600043	4090571	29173	292	14	12	2007	Bangladesh	case	PG7		0	0	0	0	1	0	0	0	0	0	0	0	0	0	0	0	0	0	0	0	0	0	0	0	0	0	0	0	1	0	0	0	0	0
ERR6005411		ERR6005411	S. sonnei	S. sonnei	600048	4378369	23770	432				Bangladesh		Lineage III	3.7	0	1	0	1	1	0	0	0	0	0	0	0	0	0	0	0	0	0	0	0	0	0	0	0	0	0	1	0	1	1	0	0	1	0
ERR6004565		ERR6004565	S. flexneri	S. flexneri 2a	600056	4355013	30304	398	22	12	2007	Bangladesh	case	PG3		0	1	0	0	0	0	0	0	0	0	1	0	0	0	0	0	0	0	0	0	0	0	1	0	0	0	1	0	0	0	1	0	1	0
ERR6004566		ERR6004566	S. flexneri	S. flexneri 2a	600058	4354603	29803	411	23	12	2007	Bangladesh	case	PG3		0	1	0	1	1	0	0	0	0	0	1	0	0	0	0	0	0	0	0	0	0	0	1	0	0	0	1	0	1	0	1	0	1	0
ERR6004567		ERR6004567	S. flexneri	S. flexneri Y	600062	4361854	29803	418	24	12	2007	Bangladesh	case	PG3		0	1	0	1	1	0	0	0	0	0	1	0	0	0	0	0	0	0	0	0	0	0	1	0	0	0	1	0	1	0	1	0	1	0
ERR6004568		ERR6004568	S. flexneri	S. flexneri 2b	600078	4391550	29475	457	1	1	2008	Bangladesh	case	PG3		0	1	0	1	1	0	0	0	0	0	1	0	0	0	0	0	0	0	0	0	0	0	1	0	0	0	1	0	1	0	1	0	1	0
ERR6005746		ERR6005746	S. boydii	S. boydii 20	600080	4232403	29463	276	2	1	2008	Bangladesh	case	Clade 1		0	0	0	0	0	0	0	0	0	0	0	0	0	0	1	0	0	0	0	0	0	0	0	1	0	0	0	0	0	1	0	0	0	0
ERR6004569		ERR6004569	S. flexneri	S. flexneri 2b	600082	4384225	29959	480				Bangladesh		PG3		0	1	0	1	1	0	0	0	0	0	1	0	0	0	0	0	0	0	0	0	0	0	1	0	0	0	1	0	1	0	1	0	1	0
ERR6004563		ERR6004563	S. flexneri	S. flexneri 4a	600086	4315792	27625	406	5	1	2008	Bangladesh	case	PG7		0	0	0	0	1	0	0	0	0	0	0	0	0	0	0	0	0	0	0	0	0	0	0	0	0	0	0	0	1	0	0	0	0	0
ERR6005412		ERR6005412	S. sonnei	S. sonnei	600089	4421586	25112	448	7	1	2008	Bangladesh	case	Lineage III	3.6	0	0	0	0	0	0	0	0	0	0	0	0	0	0	0	0	0	0	0	0	0	0	0	0	0	0	1	0	0	0	0	0	1	0
ERR6004571		ERR6004571	S. flexneri	S. flexneri 2b	600106	4405607	30014	466	14	1	2008	Bangladesh	case	PG3		0	1	0	1	1	0	0	0	0	0	1	0	0	0	0	0	0	0	0	0	0	0	1	0	0	0	1	0	1	0	1	0	1	0
ERR6004572		ERR6004572	S. flexneri	S. flexneri 1b	600108	4157951	31027	310	15	1	2008	Bangladesh	case	PG1		0	1	0	1	1	0	0	0	0	0	0	0	0	0	0	0	0	0	0	0	0	0	0	0	0	0	1	0	1	0	1	0	1	0
ERR6005413		ERR6005413	S. sonnei	S. sonnei	600111	4311989	24811	362	17	1	2008	Bangladesh	case	Lineage III	3.7	0	1	0	1	1	0	0	0	0	0	0	0	0	0	0	0	0	0	0	0	0	0	0	0	0	0	1	0	1	1	0	0	1	0
ERR6004573		ERR6004573	S. flexneri	S. flexneri 2b	600117	4391511	29803	477	19	1	2008	Bangladesh	case	PG3		0	1	0	1	1	0	0	0	0	0	1	0	0	0	0	0	0	0	0	0	0	0	1	0	0	0	1	0	1	0	1	0	1	0
ERR6004574		ERR6004574	S. flexneri	S. flexneri 2b	600143	4385941	29804	471	26	1	2008	Bangladesh	case	PG3		0	1	0	1	1	0	0	0	0	0	1	0	0	0	0	0	0	0	0	0	0	0	1	0	0	0	1	0	1	0	1	0	1	0
ERR6004575		ERR6004575	S. flexneri	S. flexneri 2b	600144	4390599	29475	484	26	1	2008	Bangladesh	case	PG3		0	1	0	1	1	0	0	0	0	0	1	0	0	0	0	0	0	0	0	0	0	0	1	0	0	0	1	0	1	0	1	0	1	0
ERR6004576	ERR6006263	Merged	S. flexneri	S. flexneri 6	600169	4346891	20725	532	6	2	2008	Bangladesh	case	Sf6		0	0	0	0	1	0	0	0	0	0	0	0	0	0	0	0	0	0	0	0	0	0	0	0	0	0	0	0	1	0	0	0	0	0
ERR6004577		ERR6004577	S. flexneri	S. flexneri 2a	600174	4377417	29230	446	8	2	2008	Bangladesh	case	PG3		0	1	0	1	1	0	0	0	0	0	1	0	0	0	0	0	0	0	0	0	0	0	1	0	0	0	1	0	1	0	1	0	1	0
ERR6004570		ERR6004570	S. flexneri	S. flexneri 1b	600190	4174034	30993	339	20	2	2008	Bangladesh	case	PG1		0	1	0	1	1	0	0	0	0	0	0	0	0	0	0	0	0	0	0	0	0	0	0	0	0	0	1	0	1	0	1	0	1	0
ERR6005414	ERR6006264	Merged	S. sonnei	S. sonnei	600202	4304363	20235	503	24	2	2008	Bangladesh	case	Lineage III	3.6	0	0	0	1	1	0	0	0	0	0	0	0	0	0	0	0	0	0	0	0	0	0	0	0	0	0	1	0	1	1	0	0	1	0
ERR6004579		ERR6004579	S. flexneri	S. flexneri 2a	600206	4352145	29230	385	25	2	2008	Bangladesh	case	PG3		0	1	0	1	1	0	0	0	0	0	1	0	0	0	0	0	0	0	0	0	0	0	1	0	0	0	1	0	1	0	1	0	1	0
ERR6004580		ERR6004580	S. flexneri	S. flexneri 1b	600213	4166047	31196	298	27	2	2008	Bangladesh	case	PG1		0	1	0	1	1	0	0	0	0	0	0	0	0	0	0	0	0	0	0	0	0	0	0	0	0	0	1	0	1	0	1	0	1	0
ERR6004581		ERR6004581	S. flexneri	S. flexneri 3a	600216	4303824	24887	482	28	2	2008	Bangladesh	case	PG2		0	1	0	0	0	0	0	0	0	0	0	0	0	0	0	0	0	0	0	0	0	0	1	0	0	0	0	0	1	0	1	0	1	0
ERR6004582		ERR6004582	S. flexneri	S. flexneri 1b	600221	4178256	30993	317	1	3	2008	Bangladesh	case	PG1		0	1	0	0	0	0	0	0	0	0	0	0	0	0	0	0	0	0	0	0	0	0	0	0	0	0	1	0	0	0	1	0	1	0
ERR6004583		ERR6004583	S. flexneri	S. flexneri 3a	600226	4278725	24196	463	4	3	2008	Bangladesh	case	PG2		0	0	0	1	1	0	0	0	0	0	0	0	0	0	0	0	0	0	0	0	0	0	0	0	0	0	0	0	1	1	0	0	0	0
ERR6004584		ERR6004584	S. flexneri	S. flexneri 1b	600239	4301853	29959	407	10	3	2008	Bangladesh	case	PG1		0	1	0	0	0	0	0	0	0	0	0	0	0	0	0	0	0	0	0	0	0	0	0	0	0	0	1	0	0	0	1	0	1	0
ERR6004585		ERR6004585	S. flexneri	S. flexneri 2a	600241	4414943	30014	435	11	3	2008	Bangladesh	case	PG3		0	1	0	1	1	0	0	0	0	0	1	0	0	0	0	0	0	0	0	0	0	0	1	0	0	0	1	0	1	0	1	0	1	0
ERR6004586		ERR6004586	S. flexneri	S. flexneri 5b	600242	4406753	29804	470	11	3	2008	Bangladesh	case	PG3		0	1	0	1	1	0	0	0	0	0	1	0	0	0	0	0	0	0	0	0	0	0	1	0	0	0	1	0	1	0	1	0	1	0
ERR6004578		ERR6004578	S. flexneri	S. flexneri 2b	600247	4397397	29473	482	12	3	2008	Bangladesh	case	PG3		0	1	0	1	1	0	0	0	0	0	1	0	0	0	0	0	0	0	0	0	0	0	1	0	0	0	1	0	1	0	1	0	1	0
ERR6004587		ERR6004587	S. flexneri	S. flexneri 2b	600253	4390955	30304	489	14	3	2008	Bangladesh	case	PG3		0	1	0	0	0	0	0	0	0	0	1	0	0	0	0	0	0	0	0	0	0	0	1	0	0	0	1	0	0	0	1	0	1	0
ERR6004589		ERR6004589	S. flexneri	S. flexneri 2b	600255	4382329	29959	458	15	3	2008	Bangladesh	case	PG3		0	1	0	1	1	0	0	0	0	0	1	0	0	0	0	0	0	0	0	0	0	0	1	0	0	0	1	0	1	0	1	0	1	0
ERR6004590		ERR6004590	S. flexneri	S. flexneri 2a	600257	4364622	30014	414	15	3	2008	Bangladesh	case	PG3		0	1	0	1	1	0	0	0	0	0	1	0	0	0	0	0	0	0	0	0	0	0	1	0	0	0	1	0	1	0	1	0	1	0
ERR6005788		ERR6005788	S. boydii	S. boydii 3	600266	4099767	17759	416	18	3	2008	Bangladesh	case	Clade 2		0	0	0	1	1	0	0	0	0	0	0	0	0	0	0	0	0	0	0	0	0	0	0	0	0	0	0	0	1	0	0	0	0	0
ERR6004591		ERR6004591	S. flexneri	S. flexneri 2b	600267	4369614	28410	487	18	3	2008	Bangladesh	case	PG3		0	1	0	1	1	0	0	0	0	0	1	0	0	0	0	0	0	0	0	0	0	0	1	0	0	0	1	0	1	0	1	0	1	0
ERR6004592		ERR6004592	S. flexneri	S. flexneri 2b	600276	4391590	29230	479	20	3	2008	Bangladesh	case	PG3		0	1	0	1	1	0	0	0	0	0	1	0	0	0	0	0	0	0	0	0	0	0	1	0	0	0	1	0	1	0	1	0	1	0
ERR6004593		ERR6004593	S. flexneri	S. flexneri 2b	600281	4395750	29230	479	21	3	2008	Bangladesh	case	PG3		0	1	0	1	1	0	0	0	0	0	1	0	0	0	0	0	0	0	0	0	0	0	1	0	0	0	1	0	1	0	1	0	1	0
ERR6004594		ERR6004594	S. flexneri	S. flexneri 2a	600285	4243663	15159	477	22	3	2008	Bangladesh	case	PG3		0	1	0	1	1	0	0	0	0	0	1	0	0	0	0	0	0	0	0	0	0	0	1	0	0	0	1	0	1	0	1	0	1	0
ERR6004595		ERR6004595	S. flexneri	S. flexneri 2a	600296	4225731	30828	305	24	3	2008	Bangladesh	case	PG3		0	1	0	1	1	0	0	0	0	0	1	0	0	0	0	0	0	0	0	0	0	0	1	0	0	0	1	0	1	0	1	0	1	0
ERR6004588		ERR6004588	S. flexneri	S. flexneri 2b	600301	4382514	29959	481	25	3	2008	Bangladesh	case	PG3		0	1	0	0	0	0	0	0	0	0	1	0	0	0	0	0	0	0	0	0	0	0	1	0	0	0	1	0	0	0	1	0	1	0
ERR6004597		ERR6004597	S. flexneri	S. flexneri 1b	600305	4257547	31028	336	26	3	2008	Bangladesh	case	PG1		0	0	0	0	0	0	0	0	0	0	0	0	0	0	0	0	0	0	0	0	0	0	0	0	0	0	0	0	1	0	1	0	0	0
ERR6004599		ERR6004599	S. flexneri	S. flexneri 5b	600316	4407570	30303	477	28	3	2008	Bangladesh	case	PG3		0	1	0	1	1	0	0	0	0	0	1	0	0	0	0	0	0	0	0	0	0	0	1	0	0	0	1	0	1	0	1	0	1	0
ERR6004600		ERR6004600	S. flexneri	S. flexneri 3a	600320	4315888	24812	491	29	3	2008	Bangladesh	case	PG2		0	1	0	0	0	0	0	0	0	0	0	0	0	0	0	0	0	0	0	0	0	0	1	0	0	0	0	0	1	0	1	0	1	0
ERR6004601		ERR6004601	S. flexneri	S. flexneri 1b	600322	4179677	30993	355	29	3	2008	Bangladesh	case	PG1		0	1	0	0	0	0	0	0	0	0	0	0	0	0	0	0	0	0	0	0	0	0	0	0	0	0	1	0	0	0	1	0	1	0
ERR6004602		ERR6004602	S. flexneri	S. flexneri 2a	600325	4359637	29959	438	30	3	2008	Bangladesh	case	PG3		0	1	0	1	1	0	0	0	0	0	1	0	0	0	0	0	0	0	0	0	0	0	1	0	0	0	1	0	1	0	1	0	1	0
ERR6004603		ERR6004603	S. flexneri	S. flexneri 2b	600334	4325348	29804	389	31	3	2008	Bangladesh	case	PG3		0	1	0	0	0	0	0	0	0	0	1	0	0	0	0	0	0	0	0	0	0	0	1	0	0	0	1	0	0	0	1	0	1	0
ERR6004604		ERR6004604	S. flexneri	S. flexneri 2b	600335	4403320	29804	468	31	3	2008	Bangladesh	case	PG3		0	1	0	1	1	0	0	0	0	0	1	0	0	0	0	0	0	0	0	0	0	0	1	0	0	0	1	0	1	0	1	0	1	0
ERR6004605		ERR6004605	S. flexneri	S. flexneri 2b	600336	4395028	29473	482	31	3	2008	Bangladesh	case	PG3		0	1	0	0	1	0	0	0	0	0	1	0	0	0	0	0	0	0	0	0	0	0	1	0	0	0	1	0	1	0	1	0	1	0
ERR6004606		ERR6004606	S. flexneri	S. flexneri 2a	600340	4334799	29959	367	1	4	2008	Bangladesh	case	PG3		0	1	0	1	1	0	0	0	0	0	1	0	0	0	0	0	0	0	0	0	0	0	1	0	0	0	1	0	1	0	1	0	1	0
ERR6004598		ERR6004598	S. flexneri	S. flexneri 2a	600341	4365630	29959	428	1	4	2008	Bangladesh	case	PG3		0	1	0	1	1	0	0	0	0	0	1	0	0	0	0	0	0	0	0	0	0	0	1	0	0	0	1	0	1	0	1	0	1	0
ERR6004607		ERR6004607	S. flexneri	S. flexneri 2b	600350	4383315	29230	482	2	4	2008	Bangladesh	case	PG3		0	1	0	0	0	0	0	0	0	0	1	0	0	0	0	0	0	0	0	0	0	0	1	0	0	0	1	0	0	0	1	0	1	0
ERR6004609		ERR6004609	S. flexneri	S. flexneri 2b	600351	4396238	29803	472	2	4	2008	Bangladesh	case	PG3		0	1	0	0	0	0	0	0	0	0	1	0	0	0	0	0	0	0	0	0	0	0	1	0	0	0	1	0	0	0	1	0	1	0
ERR6004610		ERR6004610	S. flexneri	S. flexneri 2b	600352	4401348	29804	491	2	4	2008	Bangladesh	case	PG3		0	1	0	1	1	0	0	0	0	0	1	0	0	0	0	0	0	0	0	0	0	0	1	0	0	0	1	0	1	0	1	0	1	0
ERR6004611		ERR6004611	S. flexneri	S. flexneri 2b	600356	4440860	29804	470	3	4	2008	Bangladesh	case	PG3		0	1	0	1	1	0	0	0	0	0	1	0	0	0	0	0	0	0	0	0	0	0	1	0	0	0	1	0	1	0	1	0	1	0
ERR6004612		ERR6004612	S. flexneri	S. flexneri 2a	600357	4381505	30014	419	3	4	2008	Bangladesh	case	PG3		0	1	0	1	1	0	0	0	0	0	1	0	0	0	0	0	0	0	0	0	0	0	1	0	0	0	1	0	1	0	1	0	1	0
ERR6005415		ERR6005415	S. sonnei	S. sonnei	600358	4347911	25111	401	3	4	2008	Bangladesh	case	Lineage III	3.7	0	1	0	1	1	0	0	0	0	0	0	0	0	0	0	0	0	0	0	0	0	0	0	0	0	0	1	0	1	1	0	0	1	0
ERR6005416		ERR6005416	S. sonnei	S. sonnei	600359	4437170	23856	449	3	4	2008	Bangladesh	case	Lineage III	3.7	0	1	0	1	1	0	0	0	0	0	0	0	0	0	0	0	0	0	0	0	0	0	0	0	0	0	1	0	1	1	0	0	1	0
ERR6004613		ERR6004613	S. flexneri	S. flexneri 2b	600364	4341027	29803	382	4	4	2008	Bangladesh	case	PG3		0	1	0	1	1	0	0	0	0	0	1	0	0	0	0	0	0	0	0	0	0	0	1	0	0	0	1	0	1	0	1	0	1	0
ERR6004614		ERR6004614	S. flexneri	S. flexneri 2a	600366	4308743	30304	354	4	4	2008	Bangladesh	case	PG3		0	1	0	1	1	0	0	0	0	0	1	0	0	0	0	0	0	0	0	0	0	0	1	0	0	0	1	0	1	0	1	0	1	0
ERR6005057		ERR6005057	S. flexneri	S. flexneri 2a	600369	4305825	30014	349	5	4	2008	Bangladesh	case	PG3		0	1	0	1	1	0	0	0	0	0	1	0	0	0	0	0	0	0	0	0	0	0	1	0	0	0	1	0	1	0	1	0	1	0
ERR6005058	ERR6006265	Merged	S. flexneri	S. flexneri 2a	600370	4073928	8988	764	5	4	2008	Bangladesh	case	PG3		0	1	0	1	1	0	0	0	0	0	1	0	0	0	0	0	0	0	0	0	0	0	1	0	0	0	1	0	1	0	1	0	1	0
ERR6005789	ERR6006266	ERR6005789	S. boydii	S. boydii 10	600375	4201141	19866	383	6	4	2008	Bangladesh	control	Clade 2		0	0	0	0	0	0	0	0	0	0	0	0	0	0	0	0	0	0	0	0	0	0	0	0	0	0	0	0	0	0	0	0	0	0
ERR6004608		ERR6004608	S. flexneri	S. flexneri 2b	600377	4382346	29804	471	6	4	2008	Bangladesh	case	PG3		0	1	0	0	0	0	0	0	0	0	1	0	0	0	0	0	0	0	0	0	0	0	1	0	0	0	1	0	0	0	1	0	1	0
ERR6004729		ERR6004729	S. flexneri	S. flexneri 2a	600381	4262234	29229	381	7	4	2008	Bangladesh	case	PG3		0	1	0	1	1	0	0	0	0	0	1	0	0	0	0	0	0	0	0	0	0	0	1	0	0	0	1	0	1	0	1	0	1	0
ERR6005469		ERR6005469	S. sonnei	S. sonnei	600383	4306627	25111	425	7	4	2008	Bangladesh	case	Lineage III	3.6	0	0	0	1	1	0	0	0	0	0	0	0	0	0	0	0	0	0	0	0	0	0	0	0	0	0	1	0	1	1	0	0	1	0
ERR6005761		ERR6005761	S. boydii	S. boydii 12	600384	4220380	30869	255	7	4	2008	Bangladesh	case	Clade 1		0	0	0	1	1	0	0	0	0	0	0	0	0	0	1	0	0	0	0	0	0	0	0	1	0	0	0	0	1	1	0	0	0	0
ERR6004730		ERR6004730	S. flexneri	S. flexneri 7a	600385	4285977	29804	317	7	4	2008	Bangladesh	case	PG1		0	0	0	1	1	0	0	0	0	0	0	0	0	0	1	0	0	0	0	0	0	0	0	0	0	0	0	0	1	1	0	0	0	0
ERR6004731		ERR6004731	S. flexneri	S. flexneri 2b	600388	4313598	30014	379	7	4	2008	Bangladesh	case	PG3		0	1	0	1	1	0	0	0	0	0	1	0	0	0	0	0	0	0	0	0	0	0	1	0	0	0	1	0	1	0	1	0	1	0
ERR6004732		ERR6004732	S. flexneri	S. flexneri 1b	600390	4251394	30016	355	8	4	2008	Bangladesh	case	PG1		0	0	0	0	1	0	0	0	0	0	0	0	0	0	0	0	0	0	0	0	0	0	0	0	0	0	0	0	1	0	1	0	0	0
ERR6004733		ERR6004733	S. flexneri	S. flexneri 2b	600392	4352052	29197	407	8	4	2008	Bangladesh	case	PG3		0	1	0	1	1	0	0	0	0	0	1	0	0	0	0	0	0	0	0	0	0	0	1	0	0	0	1	0	1	0	1	0	1	0
ERR6004734		ERR6004734	S. flexneri	S. flexneri 2a	600393	4271234	29571	348	8	4	2008	Bangladesh	case	PG3		0	1	0	1	1	0	0	0	0	0	1	0	0	0	0	0	0	0	0	0	0	0	1	0	0	0	1	0	1	0	1	0	1	0
ERR6004735		ERR6004735	S. flexneri	S. flexneri 2b	600403	4341800	30304	399	10	4	2008	Bangladesh	case	PG3		0	1	0	0	0	0	0	0	0	0	1	0	0	0	0	0	0	0	0	0	0	0	1	0	0	0	1	0	0	0	1	0	1	0
ERR6004736		ERR6004736	S. flexneri	S. flexneri 6	600406	4202273	20749	422	10	4	2008	Bangladesh	case	Sf6		0	0	0	0	1	0	0	0	0	0	0	0	0	0	0	0	0	0	0	0	0	0	0	0	0	0	0	0	1	0	1	0	0	0
ERR6004737		ERR6004737	S. flexneri	S. flexneri 2a	600409	4326087	29804	365	11	4	2008	Bangladesh	case	PG3		0	1	0	1	1	0	0	0	0	0	1	0	0	0	0	0	0	0	0	0	0	0	1	0	0	0	1	0	1	0	1	0	1	0
ERR6004738		ERR6004738	S. flexneri	S. flexneri 2b	600410	4362259	31035	383	11	4	2008	Bangladesh	case	PG3		0	1	0	1	1	0	0	0	0	0	1	0	0	0	0	0	0	0	0	0	0	0	1	0	0	0	1	0	1	0	1	0	1	0
ERR6004739		ERR6004739	S. flexneri	S. flexneri 2b	600413	4318107	30133	363	11	4	2008	Bangladesh	case	PG3		0	1	0	0	0	0	0	0	0	0	1	0	0	0	0	0	0	0	0	0	0	0	1	0	0	0	1	0	0	0	1	0	1	0
ERR6004740		ERR6004740	S. flexneri	S. flexneri 2b	600423	4365651	30014	387	13	4	2008	Bangladesh	case	PG3		0	1	0	1	1	0	0	0	0	0	1	0	0	0	0	0	0	0	0	0	0	0	1	0	0	0	1	0	1	0	1	0	1	0
ERR6004741		ERR6004741	S. flexneri	S. flexneri 2a	600427	4336674	30014	390	14	4	2008	Bangladesh	case	PG3		0	1	0	1	1	0	0	0	0	0	1	0	0	0	0	0	0	0	0	0	0	0	1	0	0	0	1	0	1	0	1	0	1	0
ERR6004742		ERR6004742	S. flexneri	S. flexneri 2b	600429	4307395	29475	413	15	4	2008	Bangladesh	case	PG3		0	1	0	0	0	0	0	0	0	0	1	0	0	0	0	0	0	0	0	0	0	0	1	0	0	0	1	0	0	0	1	0	1	0
ERR6004743		ERR6004743	S. flexneri	S. flexneri 2a	600430	4303946	29474	359	15	4	2008	Bangladesh	case	PG3		0	1	0	1	1	0	0	0	0	0	1	0	0	0	0	0	0	0	0	0	0	0	1	0	0	0	1	0	1	0	1	0	1	0
ERR6004744		ERR6004744	S. flexneri	S. flexneri 3a	600432	4218267	25994	341	15	4	2008	Bangladesh	case	PG2		0	1	0	0	0	0	0	0	0	0	0	0	0	0	0	0	0	0	0	0	0	0	1	0	0	0	0	0	1	0	1	0	1	0
ERR6004745		ERR6004745	S. flexneri	S. flexneri 2a	600433	4344521	29803	353	15	4	2008	Bangladesh	case	PG3		0	1	0	1	1	0	0	0	0	0	1	0	0	0	0	0	0	0	0	0	0	0	1	0	0	0	1	0	1	0	1	0	1	0
ERR6004746		ERR6004746	S. flexneri	S. flexneri 2b	600434	4341435	29803	405	15	4	2008	Bangladesh	case	PG3		0	1	0	0	0	0	0	0	0	0	1	0	0	0	0	0	0	0	0	0	0	0	1	0	0	0	1	0	0	0	1	0	1	0
ERR6004747		ERR6004747	S. flexneri	S. flexneri 2b	600435	4330810	29230	402	15	4	2008	Bangladesh	case	PG3		0	1	0	1	1	0	0	0	0	0	1	0	0	0	0	0	0	0	0	0	0	0	1	0	0	0	1	0	1	0	1	0	1	0
ERR6004748		ERR6004748	S. flexneri	S. flexneri 2b	600440	4455993	29197	416	16	4	2008	Bangladesh	case	PG3		0	1	0	1	1	0	0	0	0	0	1	0	0	0	0	0	0	0	0	0	0	0	1	0	0	0	1	0	1	1	1	0	1	0
ERR6004749		ERR6004749	S. flexneri	S. flexneri 2b	600455	4338871	29804	417	18	4	2008	Bangladesh	case	PG3		0	1	0	0	0	0	0	0	0	0	1	0	0	0	0	0	0	0	0	0	0	0	1	0	0	0	0	0	0	0	1	0	1	0
ERR6005470		ERR6005470	S. sonnei	S. sonnei	600456	4360746	25111	354	19	4	2008	Bangladesh	case	Lineage III	3.6	0	0	0	1	1	0	0	0	0	0	0	0	0	0	0	0	0	0	0	0	0	0	0	0	0	0	1	0	1	1	0	0	1	0
ERR6004750		ERR6004750	S. flexneri	S. flexneri 1b	600463	4295218	29245	422	20	4	2008	Bangladesh	case	PG1		0	1	0	0	0	0	0	0	0	0	0	0	0	0	0	0	0	0	0	0	0	0	0	0	0	0	1	0	0	0	1	0	1	0
ERR6004751	ERR6006267	Merged	S. flexneri	S. flexneri 2a	600466	4434358	29052	481				Bangladesh		PG3		0	1	0	1	1	0	0	0	0	0	1	0	0	0	0	0	0	0	0	0	0	0	1	0	0	0	1	0	1	0	1	0	1	0
ERR6005847		ERR6005847	S. dysenteriae	S. dysenteriae 4	600468	4607271	26168	364	22	4	2008	Bangladesh	case	Clade 1		0	0	0	1	1	0	0	0	0	0	0	0	0	0	1	0	0	0	0	0	0	0	0	0	0	0	1	0	1	0	1	0	1	0
ERR6005471	ERR6006268	Merged	S. sonnei	S. sonnei	600469	4530317	25784	419	22	4	2008	Bangladesh	case	Lineage III	3.7	0	1	0	1	1	0	0	0	0	0	0	0	0	0	0	0	0	0	0	0	0	0	0	0	0	0	1	0	1	1	0	0	1	0
ERR6004752		ERR6004752	S. flexneri	S. flexneri 7a	600471	4290020	29805	331	22	4	2008	Bangladesh	case	PG1		0	0	0	1	1	0	0	0	0	0	0	0	0	0	1	0	0	0	0	0	0	0	0	0	0	0	0	0	1	1	0	0	0	0
ERR6004753		ERR6004753	S. flexneri	S. flexneri 6	600480	4135764	21036	383	24	4	2008	Bangladesh	case	Sf6		0	0	0	0	1	0	0	0	0	0	0	0	0	0	0	0	0	0	0	0	0	0	0	0	0	0	0	0	1	0	1	0	0	0
ERR6004754		ERR6004754	S. flexneri	S. flexneri 2a	600490	4252605	30014	323	26	4	2008	Bangladesh	case	PG3		0	1	0	1	1	0	0	0	0	0	1	0	0	0	0	0	0	0	0	0	0	0	1	0	0	0	1	0	1	0	1	0	1	0
ERR6005472		ERR6005472	S. sonnei	S. sonnei	600496	4178595	23959	356	28	4	2008	Bangladesh	control	Lineage III	3.6	0	0	0	1	1	0	0	0	0	0	0	0	0	0	0	0	0	0	0	0	0	0	0	0	0	0	1	0	1	1	0	0	1	0
ERR6004755		ERR6004755	S. flexneri	S. flexneri 2a	600497	4276133	30014	335	28	4	2008	Bangladesh	case	PG3		0	1	0	1	1	0	0	0	0	0	1	0	0	0	0	0	0	0	0	0	0	0	1	0	0	0	1	0	1	0	1	0	1	0
ERR6004756		ERR6004756	S. flexneri	S. flexneri 2a	600500	4288925	29474	339	29	4	2008	Bangladesh	case	PG3		0	1	0	1	1	0	0	0	0	0	1	0	0	0	0	0	0	0	0	0	0	0	1	0	0	0	1	0	1	0	1	0	1	0
ERR6004757		ERR6004757	S. flexneri	S. flexneri 2a	600502	4334290	30304	362	30	4	2008	Bangladesh	case	PG3		0	1	0	1	1	0	0	0	0	0	1	0	0	0	0	0	0	0	0	0	0	0	1	0	0	0	1	0	1	0	1	0	1	0
ERR6004758		ERR6004758	S. flexneri	S. flexneri 2a	600503	4299546	30302	348	3	5	2008	Bangladesh	case	PG3		0	1	0	1	1	0	0	0	0	0	1	0	0	0	0	0	0	0	0	0	0	0	1	0	0	0	1	0	1	0	1	0	1	0
ERR6004759		ERR6004759	S. flexneri	S. flexneri 2b	600504	4323671	29230	420	2	5	2008	Bangladesh	case	PG3		0	1	0	0	0	0	0	0	0	0	1	0	0	0	0	0	0	0	0	0	0	0	1	0	0	0	1	0	0	0	1	0	1	0
ERR6004760		ERR6004760	S. flexneri	S. flexneri 1b	600505	4237955	29055	404	3	5	2008	Bangladesh	case	PG1		0	1	0	0	0	0	0	0	0	0	0	0	0	0	0	0	0	0	0	0	0	0	0	0	0	0	1	0	0	0	1	0	1	0
ERR6005473		ERR6005473	S. sonnei	S. sonnei	600512	4277921	24871	349	5	5	2008	Bangladesh	case	Lineage III	3.6	0	0	0	1	1	0	0	0	0	0	0	0	0	0	0	0	0	0	0	0	0	0	0	0	0	0	1	0	1	1	0	0	1	0
ERR6005400		ERR6005400	S. flexneri	S. flexneri Y	600514	4301245	29053	318	5	5	2008	Bangladesh	case	PG7		0	0	0	0	0	0	0	0	0	0	0	0	0	0	0	0	0	0	0	0	0	0	0	0	0	0	0	1	1	1	0	0	0	1
ERR6004761		ERR6004761	S. flexneri	S. flexneri 2b	600516	4291816	29549	334	7	5	2008	Bangladesh	control	PG3		0	1	0	1	1	0	0	0	0	0	1	0	0	0	0	0	0	0	0	0	0	0	1	0	0	0	1	0	1	0	1	0	1	0
ERR6004762		ERR6004762	S. flexneri	S. flexneri 1b	600518	4282794	31589	300	7	5	2008	Bangladesh	case	PG1		0	0	0	0	1	0	0	0	0	0	0	0	0	0	0	0	0	0	0	0	0	0	0	0	0	0	0	0	1	0	1	0	0	0
ERR6004763		ERR6004763	S. flexneri	S. flexneri 2a	600519	4291295	29793	331	7	5	2008	Bangladesh	case	PG3		0	1	0	1	1	0	0	0	0	0	1	0	0	0	0	0	0	0	0	0	0	0	1	0	0	0	1	0	1	0	1	0	1	0
ERR6004764		ERR6004764	S. flexneri	S. flexneri 1b	600520	4217312	30016	358	8	5	2008	Bangladesh	case	PG1		0	0	0	0	1	0	0	0	0	0	0	0	0	0	0	0	0	0	0	0	0	0	0	0	0	0	0	0	1	0	1	0	0	0
ERR6004765		ERR6004765	S. flexneri	S. flexneri 2a	600521	4212908	32558	280	8	5	2008	Bangladesh	case	PG3		0	1	0	1	1	0	0	0	0	0	1	0	0	0	0	0	0	0	0	0	0	0	1	0	0	0	1	0	1	0	1	0	1	0
ERR6005848		ERR6005848	S. dysenteriae	S. dysenteriae 4	600528	4601304	27579	335	10	5	2008	Bangladesh	case	Clade 1		0	0	0	1	1	0	0	0	0	0	0	0	0	0	0	0	0	0	0	0	0	0	0	0	0	0	1	0	1	0	1	0	1	0
ERR6004766		ERR6004766	S. flexneri	S. flexneri 3a	600529	4203020	24583	348	10	5	2008	Bangladesh	case	PG2		0	0	0	1	1	0	0	0	0	0	0	0	0	0	0	0	0	0	0	0	0	0	0	0	0	0	0	0	1	1	0	0	0	0
ERR6005474		ERR6005474	S. sonnei	S. sonnei	600532	4484259	23959	415	12	5	2008	Bangladesh	case	Lineage III	3.7	0	1	0	1	1	0	0	0	0	0	0	0	0	0	0	0	0	0	0	0	0	0	0	0	0	0	1	0	1	1	0	0	1	0
ERR6004768		ERR6004768	S. flexneri	S. flexneri 3a	600537	4259884	24811	380	13	5	2008	Bangladesh	case	PG2		0	1	0	0	0	0	0	0	0	0	0	0	0	0	0	0	0	0	0	0	0	0	1	0	0	0	0	0	1	0	1	0	1	0
ERR6004769		ERR6004769	S. flexneri	S. flexneri 2a	600538	4295182	30014	367	13	5	2008	Bangladesh	case	PG3		0	1	0	1	1	0	0	0	0	0	1	0	0	0	0	0	0	0	0	0	0	0	1	0	0	0	1	0	1	0	1	0	1	0
ERR6004770		ERR6004770	S. flexneri	S. flexneri 2b	600539	4438388	29804	428	13	5	2008	Bangladesh	case	PG3		0	1	0	1	1	0	0	0	0	0	1	0	0	0	1	0	0	0	0	0	0	0	1	0	1	0	1	0	1	0	1	0	1	0
ERR6004771		ERR6004771	S. flexneri	S. flexneri 2b	600540	4451532	29804	471	13	5	2008	Bangladesh	case	PG3		0	1	0	1	1	0	0	0	0	0	1	0	0	0	1	0	0	0	0	0	0	0	1	0	1	0	1	0	1	0	1	0	1	0
ERR6005475		ERR6005475	S. sonnei	S. sonnei	600553	4352038	24660	367	19	5	2008	Bangladesh	case	Lineage III	3.6	0	0	0	1	1	0	0	0	0	0	0	0	0	0	1	0	0	0	0	1	0	0	0	0	0	0	1	0	1	1	0	0	1	0
ERR6004773		ERR6004773	S. flexneri	S. flexneri 2b	600554	4283254	31035	323	19	5	2008	Bangladesh	case	PG3		0	1	0	1	1	0	0	0	0	0	1	0	0	0	0	0	0	0	0	0	0	0	1	0	0	0	1	0	1	0	1	0	1	0
ERR6005841		ERR6005841	S. dysenteriae	S. dysenteriae (96-3162) provisional	600556	4244980	20377	400	19	5	2008	Bangladesh	case	Clade 2		0	1	0	1	1	0	0	0	0	0	1	0	0	0	0	0	0	0	0	0	0	0	1	0	0	0	1	0	1	0	1	0	1	0
ERR6004775		ERR6004775	S. flexneri	S. flexneri 6	600557	4344059	20666	463	19	5	2008	Bangladesh	case	Sf6		0	0	0	0	1	0	0	0	0	0	0	0	0	0	0	0	0	0	0	0	0	0	0	0	0	0	0	0	1	0	1	0	0	0
ERR6004776		ERR6004776	S. flexneri	S. flexneri 3a	600558	4251547	25895	363	20	5	2008	Bangladesh	case	PG2		0	1	0	0	0	0	0	0	0	0	0	0	0	0	0	0	0	0	0	0	0	0	1	0	0	0	0	0	1	0	1	0	1	0
ERR6005476		ERR6005476	S. sonnei	S. sonnei	600559	4213255	23486	331	20	5	2008	Bangladesh	case	Lineage III	3.6	0	0	0	1	1	0	0	0	0	0	0	0	0	0	0	0	0	0	0	0	0	0	0	0	0	0	1	0	1	1	0	0	1	0
ERR6005842		ERR6005842	S. dysenteriae	S. dysenteriae (96-3162) provisional	600566	4306792	19378	414	22	5	2008	Bangladesh	case	Clade 2		0	1	0	1	1	0	0	0	0	0	1	0	0	0	0	0	0	0	0	0	0	0	1	0	0	0	1	0	1	0	1	0	1	0
ERR6004777		ERR6004777	S. flexneri	S. flexneri 3a	600571	4328865	24870	459	23	5	2008	Bangladesh	case	PG2		0	0	0	1	0	0	0	0	0	0	0	0	0	0	0	0	0	0	0	0	0	0	0	0	0	0	0	0	1	1	0	0	0	0
ERR6004778		ERR6004778	S. flexneri	S. flexneri 2b	600577	4299521	30302	356	24	5	2008	Bangladesh	case	PG3		0	1	0	0	0	0	0	0	0	0	1	0	0	0	0	0	0	0	0	0	0	0	1	0	0	0	1	0	0	0	1	0	1	0
ERR6004780		ERR6004780	S. flexneri	S. flexneri 2a	600579	4307973	29230	361	24	5	2008	Bangladesh	case	PG3		0	1	0	1	1	0	0	0	0	0	1	0	0	0	0	0	0	0	0	0	0	0	1	0	0	0	1	0	1	0	1	0	1	0
ERR6005477	ERR6006270	Merged	S. sonnei	S. sonnei	600581	4326866	23244	512	25	5	2008	Bangladesh	case	Lineage III	3.6	0	0	0	1	1	0	0	0	0	0	0	0	0	0	0	0	0	0	0	0	0	0	0	0	0	0	1	0	1	1	0	0	1	0
ERR6005843		ERR6005843	S. dysenteriae	S. dysenteriae (96-3162) provisional	600588	4268503	20418	404	26	5	2008	Bangladesh	case	Clade 2		0	1	0	0	0	0	0	0	0	0	1	0	0	0	0	0	0	0	0	0	0	0	1	0	0	0	1	0	0	0	1	0	1	0
ERR6004779		ERR6004779	S. flexneri	S. flexneri 1b	600589	4275547	30016	380	27	5	2008	Bangladesh	case	PG1		0	1	0	0	0	0	0	0	0	0	0	0	0	0	0	0	0	0	0	0	0	0	0	0	0	0	1	0	0	0	1	0	1	0
ERR6004781	ERR6006271	Merged	S. flexneri	S. flexneri 2a	600592	4285160	24675	443	27	5	2008	Bangladesh	case	PG3		0	1	0	1	1	0	0	0	0	0	1	0	0	0	0	0	0	0	0	0	0	0	1	0	0	0	1	0	1	0	1	0	1	0
ERR6005478	ERR6006272	Merged	S. sonnei	S. sonnei	600601	4414293	17968	593	30	5	2008	Bangladesh	case	Lineage III	3.6	0	0	0	1	1	0	0	0	0	0	0	0	0	0	0	0	0	0	0	0	0	0	0	0	0	0	1	0	1	1	0	0	1	0
ERR6005479		ERR6005479	S. sonnei	S. sonnei	600602	4095753	24911	344	30	5	2008	Bangladesh	control	Lineage III	3.6	0	0	0	1	1	0	0	0	0	0	0	0	0	0	0	0	0	0	0	0	0	0	0	0	0	0	1	0	1	1	0	0	1	0
ERR6005481		ERR6005481	S. sonnei	S. sonnei	600608	4161892	25111	358	31	5	2008	Bangladesh	case	Lineage III	3.6	0	0	0	1	1	0	0	0	0	0	0	0	0	0	0	0	0	0	0	0	0	0	0	0	0	0	1	0	1	1	0	0	1	0
ERR6004789		ERR6004789	S. flexneri	S. flexneri 2a	600610	4303498	29230	371	31	5	2008	Bangladesh	case	PG3		0	1	0	1	1	0	0	0	0	0	1	0	0	0	0	0	0	0	0	0	0	0	1	0	0	0	1	0	1	0	1	0	1	0
ERR6004791		ERR6004791	S. flexneri	S. flexneri 2a	600617	4315481	29804	341	2	6	2008	Bangladesh	case	PG3		0	1	0	1	1	0	0	0	0	0	1	0	0	0	0	0	0	0	0	0	0	0	1	0	0	0	1	0	1	0	1	0	1	0
ERR6004793		ERR6004793	S. flexneri	S. flexneri 2b	600620	4301817	30014	347	2	6	2008	Bangladesh	case	PG3		0	1	0	0	0	0	0	0	0	0	1	0	0	0	0	0	0	0	0	0	0	0	1	0	0	0	1	0	0	0	1	0	1	0
ERR6004795		ERR6004795	S. flexneri	S. flexneri 2a	600622	4193520	33288	248	3	6	2008	Bangladesh	case	PG3		0	1	0	1	1	0	0	0	0	1	0	0	0	0	0	0	0	0	0	0	0	0	1	0	0	0	1	0	1	0	1	0	1	0
ERR6005844		ERR6005844	S. dysenteriae	S. dysenteriae (96-3162) provisional	600637	4311475	19580	481	6	6	2008	Bangladesh	case	Clade 2		0	1	0	1	1	0	0	0	0	0	1	0	0	0	0	0	0	0	0	0	0	0	1	0	0	0	1	0	1	0	1	0	1	0
ERR6004782		ERR6004782	S. flexneri	S. flexneri 3a	600644	4199204	25474	348	9	6	2008	Bangladesh	case	PG2		0	1	0	0	0	0	0	0	0	0	0	0	0	0	0	0	0	0	0	0	0	0	1	0	0	0	0	0	1	0	1	0	1	0
ERR6004783		ERR6004783	S. flexneri	S. flexneri 3a	600646	4181118	24812	342	9	6	2008	Bangladesh	case	PG2		0	0	0	1	1	0	0	0	0	0	0	0	0	0	0	0	0	0	0	0	0	0	0	0	0	0	0	0	1	1	0	0	0	0
ERR6004785		ERR6004785	S. flexneri	S. flexneri 2a	600649	4298005	30801	314	10	6	2008	Bangladesh	case	PG3		0	1	0	1	1	0	0	0	0	0	1	0	0	0	0	0	0	0	0	0	0	0	1	0	0	0	1	0	1	0	1	0	1	0
ERR6004787		ERR6004787	S. flexneri	S. flexneri 2a	600650	4273703	30014	324	10	6	2008	Bangladesh	case	PG3		0	1	0	1	1	0	0	0	0	0	1	0	0	0	0	0	0	0	0	0	0	0	1	0	0	0	1	0	1	0	1	0	1	0
ERR6004790		ERR6004790	S. flexneri	S. flexneri 6	600652	4204120	21073	397	10	6	2008	Bangladesh	case	Sf6		0	0	0	0	1	0	0	0	0	0	0	0	0	0	1	0	0	0	0	0	0	0	0	0	0	0	0	0	1	0	1	0	0	0
ERR6005762		ERR6005762	S. boydii	S. boydii 12	600657	4146185	18211	377	11	6	2008	Bangladesh	case	Clade 2		0	1	0	1	1	0	0	0	0	0	0	0	0	0	0	0	0	0	0	0	0	0	0	0	0	0	1	0	1	1	0	0	1	0
ERR6005483		ERR6005483	S. sonnei	S. sonnei	600658	4189140	23086	361	12	6	2008	Bangladesh	control	Lineage III	3.6	0	0	0	1	1	0	0	0	0	0	0	0	0	0	0	0	0	0	0	0	0	0	0	0	0	0	1	0	1	1	0	0	1	0
ERR6004796		ERR6004796	S. flexneri	S. flexneri 3a	600662	4269210	24804	362	12	6	2008	Bangladesh	case	PG2		0	1	0	0	0	0	0	0	0	0	0	0	0	0	0	0	0	0	0	0	0	0	1	0	0	0	0	0	1	0	1	0	1	0
ERR6004798		ERR6004798	S. flexneri	S. flexneri 6	600673	4070868	20727	363	14	6	2008	Bangladesh	case	Sf6		0	0	0	0	1	0	0	0	0	0	0	0	0	0	1	0	0	0	0	0	0	0	0	1	0	0	0	0	1	0	0	0	0	0
ERR6004799		ERR6004799	S. flexneri	S. flexneri 6	600674	4209947	22153	389	14	6	2008	Bangladesh	case	Sf6		0	0	0	0	1	0	0	0	0	0	0	0	0	0	1	0	0	0	0	0	0	0	0	1	0	0	0	0	1	0	0	0	0	0
ERR6004786		ERR6004786	S. flexneri	S. flexneri 2b	600676	4069321	18015	477	14	6	2008	Bangladesh	case	PG3		0	1	0	1	1	0	0	0	0	0	1	0	0	0	0	0	0	0	0	0	0	0	0	0	0	0	1	0	1	0	1	0	1	0
ERR6004788		ERR6004788	S. flexneri	S. flexneri 1b	600679	4153183	31028	300	15	6	2008	Bangladesh	case	PG1		0	0	0	0	1	0	0	0	0	0	0	0	0	0	0	0	0	0	0	0	0	0	0	0	0	0	0	0	1	0	1	0	0	0
ERR6005482		ERR6005482	S. sonnei	S. sonnei	600684	4144305	23961	360	16	6	2008	Bangladesh	case	Lineage III	3.6	0	0	0	1	1	0	0	0	0	0	0	0	0	0	0	0	0	0	0	0	0	0	0	0	0	0	1	0	1	1	0	0	1	0
ERR6004792		ERR6004792	S. flexneri	S. flexneri 3a	600687	4162238	25993	305	16	6	2008	Bangladesh	case	PG2		0	1	0	0	0	0	0	0	0	0	0	0	0	0	0	0	0	0	0	0	0	0	1	0	0	0	0	0	1	0	1	0	1	0
ERR6004794		ERR6004794	S. flexneri	S. flexneri 3a	600689	4069137	26939	225	18	6	2008	Bangladesh	case	PG2		0	1	0	0	0	0	0	0	0	0	0	0	0	0	0	0	0	0	0	0	0	0	1	0	0	0	0	0	0	0	1	0	1	0
ERR6005763		ERR6005763	S. boydii	S. boydii 11	600690	4546499	40119	221	18	6	2008	Bangladesh	case	Clade 1		0	0	0	0	0	0	0	0	0	0	0	0	0	0	0	0	0	0	0	0	0	0	0	0	0	0	1	0	0	0	0	0	1	0
ERR6005484		ERR6005484	S. sonnei	S. sonnei	600691	4104757	24752	321	18	6	2008	Bangladesh	case	Lineage III	3.6	0	0	0	1	1	0	0	0	0	0	0	0	0	0	0	0	0	0	0	0	0	0	0	0	0	0	1	0	1	1	0	0	1	0
ERR6005485		ERR6005485	S. sonnei	S. sonnei	600692	4343828	24827	355	18	6	2008	Bangladesh	case	Lineage III	3.7	0	1	0	1	1	0	0	0	0	0	0	0	0	0	0	0	0	0	0	0	0	0	0	0	0	0	1	0	1	1	0	0	1	0
ERR6004800		ERR6004800	S. flexneri	S. flexneri 1b	600701	4101825	31919	261	20	6	2008	Bangladesh	case	PG1		0	1	0	0	0	0	0	0	0	0	1	0	0	0	0	0	0	0	0	0	0	0	1	0	0	0	1	0	0	0	1	0	1	0
ERR6004801		ERR6004801	S. flexneri	S. flexneri 2b	600702	4312702	31035	339	20	6	2008	Bangladesh	case	PG3		0	1	0	1	1	0	0	0	0	0	0	0	0	0	0	0	0	0	0	0	0	0	0	0	0	0	1	0	1	0	1	0	1	0
ERR6005486		ERR6005486	S. sonnei	S. sonnei	600709	4128791	24968	330	22	6	2008	Bangladesh	case	Lineage III	3.7	0	1	0	1	1	0	0	0	0	0	0	0	0	0	0	0	0	0	0	0	0	0	0	0	0	0	1	0	1	1	0	0	1	0
ERR6005760		ERR6005760	S. boydii	S. boydii 20	600710	4210996	18802	412	22	6	2008	Bangladesh	case	Clade 2		0	1	0	0	0	0	0	0	0	0	0	0	0	0	0	0	0	0	0	0	0	0	0	0	0	0	1	0	0	0	0	0	1	0
ERR6005480		ERR6005480	S. sonnei	S. sonnei	600716	4227502	23909	364	24	6	2008	Bangladesh	case	Lineage III	3.6	0	0	0	1	1	0	0	0	0	0	0	0	0	0	0	0	0	0	0	0	0	0	0	0	0	0	1	0	1	1	0	0	1	0
ERR6004802		ERR6004802	S. flexneri	S. flexneri 6	600717	4124519	20729	375	24	6	2008	Bangladesh	case	Sf6		0	1	0	0	0	0	0	0	0	0	0	0	0	0	0	0	0	0	0	0	0	0	0	0	0	0	1	0	0	0	0	0	1	0
ERR6005487		ERR6005487	S. sonnei	S. sonnei	600718	4125355	25140	340	24	6	2008	Bangladesh	case	Lineage III	3.6	0	0	0	1	1	0	0	0	0	0	0	0	0	0	0	0	0	0	0	0	0	0	0	0	0	0	1	0	1	1	0	0	1	0
ERR6004803	ERR6006273	Merged	S. flexneri	S. flexneri 2b	600721	4440554	30303	412	24	6	2008	Bangladesh	case	PG3		0	1	0	1	1	0	0	0	0	0	1	0	0	0	0	0	0	0	0	0	0	0	1	0	0	0	1	0	1	0	1	0	1	0
ERR6004806		ERR6004806	S. flexneri	S. flexneri 2a	600726	4263870	31126	303	25	6	2008	Bangladesh	case	PG3		0	1	0	1	1	0	0	0	0	0	1	0	0	0	0	0	0	0	0	0	0	0	1	0	0	0	1	0	1	0	1	0	1	0
ERR6004808		ERR6004808	S. flexneri	S. flexneri 2b	600739	4251351	31035	319	28	6	2008	Bangladesh	case	PG3		0	1	0	0	0	0	0	0	0	0	1	0	0	0	0	0	0	0	0	0	0	0	1	0	0	0	1	0	0	0	1	0	1	0
ERR6005764		ERR6005764	S. boydii	S. boydii 12	600746	4227671	29463	280	30	6	2008	Bangladesh	case	Clade 1		0	0	0	1	1	0	0	0	0	0	0	0	0	0	1	0	0	0	0	0	0	0	0	1	0	0	0	0	1	1	0	0	0	0
ERR6004809		ERR6004809	S. flexneri	S. flexneri 2a	600749	4177559	20078	405	30	6	2008	Bangladesh	case	PG3		0	1	0	1	1	0	0	0	0	0	1	0	0	0	0	0	0	0	0	0	0	0	1	0	0	0	1	0	1	0	1	0	1	0
ERR6005849		ERR6005849	S. dysenteriae	S. dysenteriae 12	600750	4086354	22257	327	1	7	2008	Bangladesh	case	Clade 2		0	1	0	1	1	0	0	0	0	0	0	0	0	0	0	0	0	0	0	0	0	0	0	0	0	0	1	0	1	0	1	0	1	0
ERR6005489		ERR6005489	S. sonnei	S. sonnei	600753	4139575	24490	333	2	7	2008	Bangladesh	case	Lineage III	3.6	0	0	0	1	1	0	0	0	0	0	0	0	0	0	0	0	0	0	0	0	0	0	0	0	0	0	1	0	1	1	0	0	1	0
ERR6004810		ERR6004810	S. flexneri	S. flexneri 3a	600757	4298534	25439	437	3	7	2008	Bangladesh	case	PG2		0	0	0	0	0	0	0	1	0	0	0	0	0	0	0	0	0	0	0	1	0	0	0	0	0	1	0	1	1	0	0	0	0	0
ERR6005490	ERR6006276	Merged	S. sonnei	S. sonnei	600758	4344904	23483	472	3	7	2008	Bangladesh	case	Lineage III	3.6	0	0	0	1	1	0	0	0	0	0	0	0	0	0	0	0	0	0	0	0	0	0	0	0	0	0	1	0	1	1	0	0	1	0
ERR6005491	ERR6006277	Merged	S. sonnei	S. sonnei	600761	4340739	22923	475	4	7	2008	Bangladesh	case	Lineage III	3.6	0	0	0	1	1	0	0	0	0	0	0	0	0	0	0	0	0	0	0	0	0	0	0	0	0	0	1	0	1	0	0	0	1	0
ERR6005846		ERR6005846	S. dysenteriae	S. dysenteriae (96-3162) provisional	600762	4180484	20258	353	4	7	2008	Bangladesh	case	Clade 2		0	1	0	1	1	0	0	0	0	0	1	0	0	0	0	0	0	0	0	0	0	0	1	0	0	0	1	0	1	0	1	0	1	0
ERR6004811		ERR6004811	S. flexneri	S. flexneri 2b	600772	4289923	30164	351			.	Bangladesh		PG3		0	1	0	0	0	0	0	0	0	0	1	0	0	0	0	0	0	0	0	0	0	0	1	0	0	0	1	0	0	0	1	0	1	0
ERR6004812	ERR6006278	Merged	S. flexneri	S. flexneri 2a	600775	4396088	30014	464	8	7	2008	Bangladesh	case	PG3		0	1	0	1	1	0	0	0	0	0	1	0	0	0	0	0	0	0	0	0	0	0	1	0	0	0	1	0	1	0	1	0	1	0
ERR6004813	ERR6006279	Merged	S. flexneri	S. flexneri 2b	600776	4376259	27615	522	8	7	2008	Bangladesh	case	PG3		0	1	0	0	0	0	0	0	0	0	1	0	0	0	0	0	0	0	0	0	0	0	1	0	0	0	1	0	0	0	1	0	1	0
ERR6004814		ERR6004814	S. flexneri	S. flexneri 6	600785	4260936	20611	458	11	7	2008	Bangladesh	case	Sf6		0	0	0	0	1	0	0	0	0	0	0	0	0	0	0	0	0	0	0	0	0	0	0	0	0	0	0	0	0	0	1	0	0	0
ERR6004815	ERR6006280	Merged	S. flexneri	S. flexneri 2b	600793	4391380	17930	648	15	7	2008	Bangladesh	case	PG3		0	1	0	1	1	0	0	0	0	0	1	0	0	0	0	0	0	0	0	0	0	0	1	0	0	0	1	0	1	0	1	0	1	0
ERR6004816		ERR6004816	S. flexneri	S. flexneri 2a	600794	4259549	33117	316	15	7	2008	Bangladesh	case	PG3		0	1	0	0	0	0	0	0	0	0	1	0	0	0	0	0	0	0	0	0	0	0	1	0	0	0	1	0	0	0	1	0	1	0
ERR6005492	ERR6006281	Merged	S. sonnei	S. sonnei	600795	4316486	13285	768	15	7	2008	Bangladesh	case	Lineage III	3.6	0	0	0	1	1	0	0	0	0	0	0	0	0	0	0	0	0	0	0	0	0	0	0	0	0	0	1	0	1	1	0	0	1	0
ERR6005493		ERR6005493	S. sonnei	S. sonnei	600796	4191076	23248	375	15	7	2008	Bangladesh	case	Lineage III	3.6	0	0	0	1	1	0	0	0	0	0	0	0	0	0	0	0	0	0	0	0	0	0	0	0	0	0	1	0	1	1	0	0	1	0
ERR6005494		ERR6005494	S. sonnei	S. sonnei	600808	4112869	25437	316	20	7	2008	Bangladesh	case	Lineage III	3.7	0	1	0	1	1	0	0	0	0	0	0	0	0	0	0	0	0	0	0	0	0	0	0	0	0	0	1	0	1	1	0	0	1	0
ERR6004817		ERR6004817	S. flexneri	S. flexneri 2b	600818	4305675	30755	342	24	7	2008	Bangladesh	control	PG3		0	1	0	0	0	0	0	0	0	0	1	0	0	0	0	0	0	0	0	0	0	0	1	0	0	0	1	0	0	0	1	0	1	0
ERR6005495	ERR6006282	Merged	S. sonnei	S. sonnei	600824	4314595	15839	601	29	7	2008	Bangladesh	case	Lineage III	3.7	0	1	0	0	1	0	0	0	0	0	0	0	0	0	0	0	0	0	0	0	0	0	0	0	0	0	1	0	1	1	0	0	1	0
ERR6004818	ERR6006283	Merged	S. flexneri	S. flexneri 6	600832	4310372	20758	482	2	8	2008	Bangladesh	case	Sf6		0	0	0	0	1	0	0	0	0	0	0	0	0	0	0	0	0	0	0	0	0	0	0	0	0	0	0	0	1	0	1	0	0	0
ERR6005496	ERR6006284	Merged	S. sonnei	S. sonnei	600835	4362471	25130	369	4	8	2008	Bangladesh	case	Lineage III	3.6	0	0	0	1	1	0	0	0	0	0	0	0	0	0	0	0	0	0	0	0	0	0	0	0	0	0	1	0	1	1	0	0	1	0
ERR6005497		ERR6005497	S. sonnei	S. sonnei	600847	4142870	21332	394	10	8	2008	Bangladesh	case	Lineage III	3.6	0	0	0	1	1	0	0	0	0	0	0	0	0	0	0	0	0	0	0	0	0	0	0	0	0	0	1	0	1	1	0	0	1	0
ERR6005498	ERR6006285	Merged	S. sonnei	S. sonnei	600854	4336155	17150	564	14	8	2008	Bangladesh	case	Lineage III	3.7	0	1	0	0	0	0	0	0	0	0	0	0	0	0	0	0	0	0	0	0	0	0	0	0	0	0	1	0	0	0	0	0	1	0
ERR6005499		ERR6005499	S. sonnei	S. sonnei	600856	4198452	22949	417	14	8	2008	Bangladesh	case	Lineage III	3.6	0	0	0	1	1	0	0	0	0	0	0	0	0	0	0	0	0	0	0	0	0	0	0	0	0	0	1	0	1	1	0	0	1	0
ERR6004819	ERR6006286	Merged	S. flexneri	S. flexneri 6	600858	4299849	20060	519	16	8	2008	Bangladesh	case	Sf6		0	0	0	0	1	0	0	0	0	0	0	0	0	0	0	0	0	0	0	0	0	0	0	0	0	0	0	0	1	0	1	0	0	0
ERR6005500		ERR6005500	S. sonnei	S. sonnei	600862	4209909	24865	329	18	8	2008	Bangladesh	case	Lineage III	3.7	0	1	0	1	1	0	0	0	0	0	0	0	0	0	0	0	0	0	0	0	0	0	0	0	0	0	1	0	1	1	0	0	1	0
ERR6004820	ERR6006287	Merged	S. flexneri	S. flexneri 2b	600866	4401771	28423	526	19	8	2008	Bangladesh	case	PG3		0	1	0	1	1	0	0	0	0	0	1	0	0	0	0	0	0	0	0	0	0	0	1	0	0	0	1	0	0	0	1	0	1	0
ERR6005501	ERR6006288	Merged	S. sonnei	S. sonnei	600868	4328789	11547	843	20	8	2008	Bangladesh	case	Lineage III	3.6	0	0	0	0	1	0	0	0	0	0	0	0	0	0	0	0	0	0	0	0	0	0	0	0	0	0	1	0	1	1	0	0	1	0
ERR6005502		ERR6005502	S. sonnei	S. sonnei	600876	4284148	24763	359	24	8	2008	Bangladesh	case	Lineage III	3.7	0	1	0	1	1	0	0	0	0	0	0	0	0	0	0	0	0	0	0	0	0	0	0	0	0	0	1	0	1	1	0	0	1	0
ERR6005503	ERR6006289	Merged	S. sonnei	S. sonnei	600879	4374334	25438	434	25	8	2008	Bangladesh	case	Lineage III	3.6	0	0	0	1	1	0	0	0	0	0	0	0	0	0	0	0	0	0	0	0	0	0	0	0	0	0	1	0	1	1	0	0	1	0
ERR6004821		ERR6004821	S. flexneri	S. flexneri 2a	600891	4101184	32558	259	31	8	2008	Bangladesh	case	PG3		0	0	0	1	1	0	0	0	0	0	1	0	0	0	0	0	0	0	0	0	0	0	0	0	0	0	1	0	1	0	1	0	1	0
ERR6005504		ERR6005504	S. sonnei	S. sonnei	600896	4008630	23650	342	3	9	2008	Bangladesh	case	Lineage III	3.6	0	0	0	1	1	0	0	0	0	0	0	0	0	0	0	0	0	0	0	0	0	0	0	0	0	0	1	0	1	1	0	0	1	0
ERR6004822	ERR6006290	Merged	S. flexneri	S. flexneri 1b	600906	4249377	23036	435	8	9	2008	Bangladesh	case	PG1		0	1	0	1	1	0	0	0	0	0	0	0	0	0	0	0	0	0	0	0	0	0	0	0	0	0	1	0	1	0	1	0	1	0
ERR6004823		ERR6004823	S. flexneri	S. flexneri 4a	600911	4237481	28980	360	12	9	2008	Bangladesh	case	PG7		0	0	0	0	1	0	0	0	0	0	0	0	0	0	0	0	0	0	0	0	0	0	0	0	0	0	0	0	1	0	0	0	0	0
ERR6004824		ERR6004824	S. flexneri	S. flexneri 2b	600919	4277295	31358	260	16	9	2008	Bangladesh	case	PG3		0	1	0	0	0	0	0	0	0	0	1	0	0	0	0	0	0	0	0	0	0	0	1	0	0	0	1	0	0	0	1	0	1	0
ERR6005505	ERR6006291	Merged	S. sonnei	S. sonnei	600923	4327811	21562	490	17	9	2008	Bangladesh	case	Lineage III	3.6	0	0	0	1	1	0	0	0	0	0	0	0	0	0	0	0	0	0	0	0	0	0	0	0	0	0	1	0	1	1	0	0	1	0
ERR6004825		ERR6004825	S. flexneri	S. flexneri 6	600939	4174528	20503	409	23	9	2008	Bangladesh	case	Sf6		0	0	0	0	1	0	0	0	0	0	0	0	0	0	0	0	0	0	0	0	0	0	0	0	0	0	0	0	1	0	1	0	0	0
ERR6004826	ERR6006292	Merged	S. flexneri	S. flexneri 1b	600941	4262480	30016	369	24	9	2008	Bangladesh	case	PG1		0	1	0	1	1	0	0	0	0	0	0	0	0	0	1	0	0	0	0	0	0	0	0	0	0	0	1	0	1	0	1	0	1	0
ERR6004827		ERR6004827	S. flexneri	S. flexneri 2b	600945	4277809	30014	336	26	9	2008	Bangladesh	case	PG3		0	1	0	1	1	0	0	0	0	0	1	0	0	0	0	0	0	0	0	0	0	0	1	0	0	0	1	0	1	0	1	0	1	0
ERR6004828		ERR6004828	S. flexneri	S. flexneri 2b	600958	4310357	30797	330	2	10	2008	Bangladesh	case	PG3		0	1	0	0	1	0	0	0	0	0	1	0	0	0	0	0	0	0	0	0	0	0	1	0	0	0	1	0	1	0	1	0	1	0
ERR6004829		ERR6004829	S. flexneri	S. flexneri 2b	600960	4204226	33265	247	4	10	2008	Bangladesh	case	PG3		0	1	0	1	1	0	0	0	0	0	1	0	0	0	0	0	0	0	0	0	0	0	1	0	0	0	1	0	1	0	1	0	1	0
ERR6004830		ERR6004830	S. flexneri	S. flexneri 1b	600982	4151648	31182	265	15	10	2008	Bangladesh	control	PG1		0	1	0	0	0	0	0	0	0	0	0	0	0	0	0	0	0	0	0	0	0	0	0	0	0	0	1	0	0	0	1	0	1	0
ERR6004831		ERR6004831	S. flexneri	S. flexneri 2a	600987	4337952	30014	291	15	10	2008	Bangladesh	case	PG3		0	1	0	1	1	0	0	0	0	0	0	0	0	0	0	0	0	0	0	0	0	0	0	0	0	0	1	0	1	0	1	0	1	0
ERR6004832	ERR6006293	Merged	S. flexneri	S. flexneri 2b	600988	4390890	22094	599	15	10	2008	Bangladesh	case	PG3		0	1	0	1	1	0	0	0	0	0	1	0	0	0	0	0	0	0	0	0	0	0	1	0	0	0	1	0	0	0	0	0	1	0
ERR6004833	ERR6006294	Merged	S. flexneri	S. flexneri 6	600996	4004109	14961	620	17	10	2008	Bangladesh	case	Sf6		0	0	0	1	1	0	0	0	0	0	0	0	0	0	0	0	0	0	0	0	0	0	0	0	0	0	0	0	1	1	0	0	0	0
ERR6005850	ERR6006295	Merged	S. dysenteriae	S. dysenteriae 3	601004	4272854	15106	691	19	10	2008	Bangladesh	case	Clade 2		0	1	0	1	1	0	0	0	0	0	1	0	0	0	0	0	0	0	0	0	0	0	0	0	0	0	1	0	1	0	1	0	1	0
ERR6004834		ERR6004834	S. flexneri	S. flexneri 2b	601012	4288548	30014	339	23	10	2008	Bangladesh	case	PG3		0	1	0	1	1	0	0	0	0	0	1	0	0	0	0	0	0	0	0	0	0	0	1	0	0	0	1	0	1	0	1	0	1	0
ERR6004835		ERR6004835	S. flexneri	S. flexneri 7a	601016	4181051	31137	274	24	10	2008	Bangladesh	case	PG1		0	0	0	0	0	0	0	0	0	0	0	0	0	0	0	0	0	0	0	0	0	0	0	0	0	0	0	0	0	0	0	0	0	0
ERR6004836	ERR6006296	Merged	S. flexneri	S. flexneri 2b	601022	4369023	11387	856	26	10	2008	Bangladesh	case	PG3		0	1	0	0	0	0	0	0	0	0	1	0	0	0	0	0	0	0	0	0	0	0	1	0	0	0	1	0	1	0	1	0	1	0
ERR6004837		ERR6004837	S. flexneri	S. flexneri 2b	601027	4262784	34508	230	29	10	2008	Bangladesh	case	PG3		0	1	0	1	1	0	0	0	0	0	1	0	0	0	0	0	0	0	0	0	0	0	1	0	0	0	1	0	1	0	1	0	1	0
ERR6004838	ERR6006297	Merged	S. flexneri	S. flexneri 1b	601030	4309042	28471	483	31	10	2008	Bangladesh	case	PG1		0	1	0	0	0	0	0	0	0	0	0	0	0	0	0	0	0	0	0	0	0	0	0	0	0	0	1	0	0	0	1	0	1	0
ERR6004839		ERR6004839	S. flexneri	S. flexneri 3a	601036	4217965	25499	341	2	11	2008	Bangladesh	case	PG2		0	1	0	0	0	0	0	0	0	0	0	0	0	0	0	0	0	0	0	0	0	0	1	0	0	0	0	0	1	0	1	0	1	0
ERR6005506	ERR6006298	Merged	S. sonnei	S. sonnei	601042	4430159	11994	761	4	11	2008	Bangladesh	case	Lineage III	3.6	0	0	0	1	1	0	0	0	0	0	0	0	0	0	0	0	0	0	0	0	0	0	0	0	0	0	1	0	1	1	0	0	1	0
ERR6004840		ERR6004840	S. flexneri	S. flexneri 2a	601046	4234018	30304	296	5	11	2008	Bangladesh	case	PG3		0	1	0	1	1	0	0	0	0	0	1	0	0	0	0	0	0	0	0	0	0	0	1	0	0	0	1	0	0	0	1	0	1	0
ERR6004841		ERR6004841	S. flexneri	S. flexneri 4a	601057	4092159	28482	300	10	11	2008	Bangladesh	case	PG7		0	0	0	0	0	0	0	0	0	0	0	0	0	0	0	0	0	0	0	0	0	0	0	0	0	0	0	0	0	0	0	0	0	0
ERR6004843		ERR6004843	S. flexneri	S. flexneri 4a	601060	4182236	29317	297	10	11	2008	Bangladesh	case	PG7		0	0	0	0	1	0	0	0	0	0	0	0	0	0	0	0	0	0	0	0	0	0	0	0	0	0	0	0	1	0	0	0	0	0
ERR6004844	ERR6006300	Merged	S. flexneri	S. flexneri 2a	601076	4399518	29230	462	14	11	2008	Bangladesh	case	PG3		0	1	0	1	1	0	0	0	0	0	1	0	0	0	0	0	0	0	0	0	0	0	1	0	0	0	1	0	1	0	1	0	1	0
ERR6004845		ERR6004845	S. flexneri	S. flexneri 6	601078	4319441	20729	449	15	11	2008	Bangladesh	case	Sf6		0	0	0	0	1	0	0	0	0	0	0	0	0	0	0	0	0	0	0	0	0	0	0	0	0	0	0	0	1	0	1	0	0	0
ERR6005851	ERR6006301	Merged	S. dysenteriae	S. dysenteriae 4	601079	4607391	19722	635	15	11	2008	Bangladesh	case	Clade 1		0	0	0	1	1	0	0	0	0	0	0	0	0	0	0	0	0	0	0	0	0	0	0	0	0	0	1	0	1	0	1	0	1	0
ERR6004846		ERR6004846	S. flexneri	S. flexneri 3a	601087	4157501	24583	331	17	11	2008	Bangladesh	case	PG2		0	0	0	1	1	0	0	0	0	0	0	0	0	0	0	0	0	0	0	0	0	0	0	0	0	0	0	0	1	1	0	0	0	0
ERR6004847	ERR6006302	Merged	S. flexneri	S. flexneri 3a	601091	4293767	24466	453	18	11	2008	Bangladesh	case	PG2		0	0	0	1	1	0	0	0	0	0	0	0	0	0	0	0	0	0	0	0	0	0	0	0	0	0	0	0	1	1	0	0	0	0
ERR6004848	ERR6006303	Merged	S. flexneri	S. flexneri 2a	601111	4408646	29804	460	26	11	2008	Bangladesh	case	PG3		0	1	0	1	1	0	0	0	0	0	1	0	0	0	0	0	0	0	0	0	0	0	1	0	0	0	1	0	1	0	1	0	1	0
ERR6004849		ERR6004849	S. flexneri	S. flexneri 2a	601132	4298489	30014	313	6	12	2008	Bangladesh	case	PG3		0	1	0	0	0	0	0	0	0	0	1	0	0	0	0	0	0	0	0	0	0	0	1	0	0	0	1	0	0	0	1	0	1	0
ERR6005507		ERR6005507	S. sonnei	S. sonnei	601133	4127858	22858	397	6	12	2008	Bangladesh	case	Lineage III	3.6	0	0	0	1	1	0	0	0	0	0	0	0	0	0	0	0	0	0	0	0	0	0	0	0	0	0	1	0	1	1	0	0	1	0
ERR6005508		ERR6005508	S. sonnei	S. sonnei	601138	4189337	24861	379	7	12	2008	Bangladesh	case	Lineage III	3.6	0	0	0	1	1	0	0	0	0	0	0	0	0	0	0	0	0	0	0	0	0	0	0	0	0	0	1	0	1	1	0	0	1	0
ERR6004850		ERR6004850	S. flexneri	S. flexneri 3a	601142	4131178	27691	244	9	12	2008	Bangladesh	case	PG2		0	1	0	0	0	0	0	0	0	0	0	0	0	0	0	0	0	0	0	0	0	0	1	0	0	0	0	0	1	0	1	0	1	0
ERR6005765	ERR6006304	Merged	S. boydii	S. boydii 18	601143	4091191	17586	487	11	12	2008	Bangladesh	case	Clade 2		0	0	0	0	0	0	0	0	0	0	0	0	0	0	0	0	0	0	0	0	0	0	0	0	0	0	0	0	0	0	0	0	0	0
ERR6004851	ERR6006305	Merged	S. flexneri	S. flexneri 2b	601151	4395924	29804	478	13	12	2008	Bangladesh	case	PG3		0	1	0	0	0	0	0	0	0	0	1	0	0	0	0	0	0	0	0	0	0	0	1	0	0	0	1	0	0	0	1	0	1	0
ERR6004852	ERR6006306	Merged	S. flexneri	S. flexneri 3a	601156	4322782	27539	467	15	12	2008	Bangladesh	case	PG2		0	0	0	0	0	0	0	0	0	0	0	0	0	0	1	0	0	0	0	0	0	0	0	0	0	0	0	0	0	0	1	0	0	0
ERR6004853	ERR6006307	Merged	S. flexneri	S. flexneri 3a	601160	4249219	24469	489	15	12	2008	Bangladesh	case	PG2		0	1	0	0	0	0	0	0	0	0	0	0	0	0	0	0	0	0	0	0	0	0	1	0	0	0	0	0	1	0	1	0	1	0
ERR6004854		ERR6004854	S. flexneri	S. flexneri 1b	601161	4155234	31431	242	15	12	2008	Bangladesh	case	PG1		0	1	0	0	0	0	0	0	0	0	0	0	0	0	0	0	0	0	0	0	0	0	0	0	0	0	1	0	0	0	1	0	1	0
ERR6004855		ERR6004855	S. flexneri	S. flexneri 2a	601166	4273118	32679	283	16	12	2008	Bangladesh	case	PG3		0	1	0	1	1	0	0	0	0	0	1	0	0	0	0	0	0	0	0	0	0	0	1	0	0	0	1	0	1	0	1	0	1	0
ERR6004856	ERR6006308	Merged	S. flexneri	S. flexneri 2b	601176	4366404	28776	474	18	12	2008	Bangladesh	case	PG3		0	1	0	0	0	0	0	0	0	0	1	0	0	0	0	0	0	0	0	0	0	0	1	0	0	0	1	0	0	0	1	0	1	0
ERR6005509	ERR6006309	Merged	S. sonnei	S. sonnei	601185	4322977	22241	459	20	12	2008	Bangladesh	case	Lineage III	3.6	0	0	0	1	1	0	0	0	0	0	0	0	0	0	0	0	0	0	0	0	0	0	0	0	0	0	1	0	1	1	0	0	1	0
ERR6004857		ERR6004857	S. flexneri	S. flexneri 3a	601187	4314195	24866	453	21	12	2008	Bangladesh	control	PG2		0	0	0	1	0	0	0	0	0	0	0	0	0	0	0	0	0	0	0	0	0	0	0	0	0	0	0	0	1	1	0	0	0	0
ERR6004858		ERR6004858	S. flexneri	S. flexneri 6	601208	4153898	20749	395	26	12	2008	Bangladesh	case	Sf6		0	0	0	0	1	0	0	0	0	0	0	0	0	0	0	0	0	0	0	0	0	0	0	0	0	0	0	0	1	0	1	0	0	0
ERR6004859		ERR6004859	S. flexneri	S. flexneri 2a	601226	4322801	31035	359	2	1	2009	Bangladesh	case	PG3		0	1	0	1	1	0	0	0	0	0	1	0	0	0	0	0	0	0	0	0	0	0	1	0	0	0	1	0	1	0	1	0	1	0
ERR6004860	ERR6006310	Merged	S. flexneri	S. flexneri 2b	601230	4424076	29804	433	4	1	2009	Bangladesh	control	PG3		0	1	0	1	1	0	0	0	0	0	1	0	0	0	0	0	0	0	0	0	0	0	1	0	0	0	1	0	1	0	1	0	1	0
ERR6005401		ERR6005401	S. flexneri	S. flexneri 5b	601238	4325074	29474	379	5	1	2009	Bangladesh	control	PG3		0	1	0	0	0	0	0	0	0	0	1	0	0	0	0	0	0	0	0	0	0	0	1	0	0	0	1	0	0	0	1	0	1	0
ERR6004861	ERR6006311	Merged	S. flexneri	S. flexneri 2a	601250	4019564	6810	898	9	1	2009	Bangladesh	case	PG3		0	1	0	0	0	0	0	0	0	0	1	0	0	0	0	0	0	0	0	0	0	0	0	0	0	0	1	0	0	0	0	0	1	0
ERR6004862		ERR6004862	S. flexneri	S. flexneri 2a	601257	4261117	30120	310	10	1	2009	Bangladesh	case	PG3		0	1	0	1	1	0	0	0	0	0	0	0	0	0	0	0	0	0	0	0	0	0	0	0	0	0	1	0	1	0	1	0	1	0
ERR6004863		ERR6004863	S. flexneri	S. flexneri 3a	601267	4283138	24583	415	12	1	2009	Bangladesh	case	PG2		0	0	0	0	0	0	0	0	0	0	0	0	0	0	0	0	0	0	0	0	0	0	0	0	0	0	0	0	1	1	0	0	0	0
ERR6004864		ERR6004864	S. flexneri	S. flexneri 2a	601269	4306535	30302	380	13	1	2009	Bangladesh	case	PG3		0	1	0	1	1	0	0	0	0	0	0	0	0	0	0	0	0	0	0	0	0	0	0	0	0	0	1	0	1	0	1	0	1	0
ERR6005766		ERR6005766	S. boydii	S. boydii 18	601276	4070956	19805	350	15	1	2009	Bangladesh	control	Clade 2		0	0	0	0	0	0	0	0	0	0	0	0	0	0	0	0	0	0	0	0	0	0	0	0	0	0	0	0	0	0	0	0	0	0
ERR6004865		ERR6004865	S. flexneri	S. flexneri 4a	601279	4137611	30808	314	15	1	2009	Bangladesh	case	PG7		0	0	0	0	1	0	0	0	0	0	0	0	0	0	0	0	0	0	0	0	0	0	0	0	0	0	0	0	1	0	0	0	0	0
ERR6004715		ERR6004715	S. flexneri	S. flexneri 4a	601296	4226661	26068	326	20	1	2009	Bangladesh	control	PG7		0	0	0	0	1	0	0	0	0	0	0	0	0	0	0	0	0	0	0	0	0	0	0	0	0	0	0	0	1	0	0	0	0	0
ERR6004716		ERR6004716	S. flexneri	S. flexneri 2b	601297	4303372	29803	385	20	1	2009	Bangladesh	case	PG3		0	1	0	1	1	0	0	0	0	0	1	0	0	0	0	0	0	0	0	0	0	0	1	0	0	0	1	0	1	0	1	0	1	0
ERR6004718		ERR6004718	S. flexneri	S. flexneri 1b	602014	4143589	30016	305	28	1	2009	Bangladesh	case	PG1		0	0	0	0	1	0	0	0	0	0	0	0	0	0	0	0	0	0	0	0	0	0	0	0	0	0	0	0	1	0	1	0	0	0
ERR6004719		ERR6004719	S. flexneri	S. flexneri 2a	602017	4296822	30362	356	31	1	2009	Bangladesh	case	PG3		0	1	0	1	1	0	0	0	0	0	1	0	0	0	0	0	0	0	0	0	0	0	1	0	0	0	1	0	1	0	1	0	1	0
ERR6004720		ERR6004720	S. flexneri	S. flexneri 2a	602028	4303057	30304	334	4	2	2009	Bangladesh	case	PG3		0	1	0	1	1	0	0	0	0	0	0	0	0	0	0	0	0	0	0	0	0	0	0	0	0	0	1	0	1	0	1	0	1	0
ERR6004721		ERR6004721	S. flexneri	S. flexneri 6	602035	4127485	20749	392	6	2	2009	Bangladesh	case	Sf6		0	0	0	0	1	0	0	0	0	0	0	0	0	0	0	0	0	0	0	0	0	0	0	0	0	0	0	0	1	0	1	0	0	0
ERR6005462		ERR6005462	S. sonnei	S. sonnei	602042	4073984	25111	351	8	2	2009	Bangladesh	case	Lineage III	3.7	0	1	0	1	1	0	0	0	0	0	0	0	0	0	0	0	0	0	0	0	0	0	0	0	0	0	1	0	1	1	0	0	1	0
ERR6004723		ERR6004723	S. flexneri	S. flexneri 2a	602054	4212074	30991	321	11	2	2009	Bangladesh	case	PG3		0	1	0	1	1	0	0	0	0	0	1	0	0	0	0	0	0	0	0	0	0	0	1	0	0	0	1	0	1	0	1	0	1	0
ERR6004724	ERR6006315	Merged	S. flexneri	S. flexneri 2a	602062	4538734	30014	487	12	2	2009	Bangladesh	case	PG3		0	1	0	0	0	0	0	0	0	0	1	0	0	0	0	0	0	0	0	0	0	0	1	1	0	0	1	0	1	1	1	0	1	0
ERR6004725	ERR6006316	Merged	S. flexneri	S. flexneri 3a	602063	4401165	25439	465	12	2	2009	Bangladesh	case	PG2		0	1	0	0	0	0	0	0	0	0	0	0	0	0	0	0	0	0	0	0	0	0	1	0	0	0	0	0	0	0	1	0	1	0
ERR6005758	ERR6006319	ERR6006319	S. boydii	S. boydii 4	602068	4321143	22366	458	13	2	2009	Bangladesh	case	Clade 3		0	0	0	0	0	0	0	0	0	0	0	0	0	0	0	0	0	0	0	0	0	0	0	0	0	0	0	0	0	0	0	0	0	0
ERR6005465	ERR6006320	Merged	S. sonnei	S. sonnei	602078	4330769	23163	499	14	2	2009	Bangladesh	case	Lineage III	3.6	0	0	0	1	1	0	0	0	0	0	0	0	0	0	0	0	0	0	0	0	0	0	0	0	0	0	1	0	1	0	0	0	1	0
ERR6004727	ERR6006321	Merged	S. flexneri	S. flexneri 2a	602119	4375723	29804	450	23	2	2009	Bangladesh	case	PG3		0	1	0	1	1	0	0	0	0	0	0	0	0	0	0	0	0	0	0	0	0	0	0	0	0	0	1	0	1	0	1	0	1	0
ERR6005466	ERR6006322	Merged	S. sonnei	S. sonnei	602131	4433915	25498	424	26	2	2009	Bangladesh	control	Lineage III	3.6	0	0	0	1	1	0	1	0	0	0	0	0	0	0	0	0	0	0	0	0	0	0	0	0	0	0	1	0	1	1	0	0	1	0
ERR6005467		ERR6005467	S. sonnei	S. sonnei	602139	4230800	24004	377	27	2	2009	Bangladesh	case	Lineage III	3.7	0	1	0	1	1	0	0	0	0	0	0	0	0	0	0	0	0	0	0	0	0	0	0	0	0	0	1	0	1	1	0	0	1	0
ERR6004728		ERR6004728	S. flexneri	S. flexneri 3a	602141	4246923	25439	392	27	2	2009	Bangladesh	case	PG2		0	1	0	0	0	0	0	0	0	0	0	0	0	0	0	0	0	0	0	0	0	0	1	0	0	0	0	0	1	0	1	0	1	0
ERR6005759		ERR6005759	S. boydii	S. boydii 1	602144	4181556	18305	418	28	2	2009	Bangladesh	control	Clade 2		0	1	0	1	1	0	0	0	0	0	0	0	0	0	0	0	0	0	0	0	0	0	0	0	0	0	1	0	1	1	0	0	1	0
ERR6005468		ERR6005468	S. sonnei	S. sonnei	602157	4058845	25338	310	2	3	2009	Bangladesh	case	Lineage III	3.6	0	0	0	1	1	0	0	0	0	0	0	0	0	0	0	0	0	0	0	0	0	0	0	0	0	0	1	0	1	1	0	0	1	0
ERR6004940		ERR6004940	S. flexneri	S. flexneri 6	602174	4209434	20725	422	5	3	2009	Bangladesh	case	Sf6		0	0	0	0	0	0	0	0	0	0	0	0	0	0	0	0	0	0	0	0	0	0	0	0	0	0	0	0	1	0	1	0	0	0
ERR6004941		ERR6004941	S. flexneri	S. flexneri 2a	602184	4267261	29959	306	8	3	2009	Bangladesh	case	PG3		0	1	0	1	1	0	0	0	0	0	1	0	0	0	0	0	0	0	0	0	0	0	1	0	0	0	1	0	1	0	1	0	1	0
ERR6004942		ERR6004942	S. flexneri	S. flexneri 3a	602191	4256555	26050	330	11	3	2009	Bangladesh	case	PG2		0	1	0	0	0	0	0	0	0	0	0	0	0	0	0	0	0	0	0	0	0	0	1	0	0	0	0	0	0	0	1	0	1	0
ERR6004943		ERR6004943	S. flexneri	S. flexneri 2a	602205	4294191	31035	296	14	3	2009	Bangladesh	case	PG3		0	1	0	1	1	0	0	0	0	0	1	0	0	0	1	0	0	0	0	1	0	0	1	0	0	0	1	0	1	0	1	0	1	0
ERR6004944		ERR6004944	S. flexneri	S. flexneri 2b	602218	4346215	30304	378	17	3	2009	Bangladesh	case	PG3		0	1	0	1	1	0	0	0	0	0	1	0	0	0	0	0	0	0	0	0	0	0	1	0	0	0	1	0	1	0	1	0	1	0
ERR6004938	ERR6006323	Merged	S. flexneri	S. flexneri 2a	602219	4373135	29804	403	17	3	2009	Mozambique	case	PG3		0	1	0	0	0	0	0	0	0	0	1	0	0	0	0	0	0	0	0	0	0	0	1	0	0	0	1	0	0	0	1	0	1	0
ERR6004946		ERR6004946	S. flexneri	S. flexneri 4a	602220	4307979	28984	340	17	3	2009	Bangladesh	case	PG7		0	0	0	1	1	0	0	0	0	0	0	0	0	0	1	0	0	0	0	0	0	0	0	1	0	0	0	0	1	1	0	0	0	0
ERR6004947		ERR6004947	S. flexneri	S. flexneri 4a	602221	4320815	28900	380	17	3	2009	Bangladesh	case	PG7		0	0	0	1	1	0	0	0	0	0	0	0	0	0	1	0	0	0	0	0	0	0	0	1	0	0	0	0	1	1	0	0	0	0
ERR6004948	ERR6006324	Merged	S. flexneri	S. flexneri 4a	602223	4378819	26720	462	17	3	2009	Bangladesh	case	PG7		0	0	0	0	1	0	0	0	0	0	0	0	0	0	0	0	0	0	0	0	0	0	0	0	0	0	0	0	0	0	0	0	0	0
ERR6004949		ERR6004949	S. flexneri	S. flexneri 2b	602248	4334293	30302	354	22	3	2009	Bangladesh	case	PG3		0	1	0	0	0	0	0	0	0	0	1	0	0	0	0	0	0	0	0	0	0	0	1	0	0	0	1	0	0	0	1	0	1	0
ERR6004950		ERR6004950	S. flexneri	S. flexneri 2b	602262	4326808	29803	369	24	3	2009	Bangladesh	case	PG3		0	1	0	1	1	0	0	0	0	0	1	0	0	0	0	0	0	0	0	0	0	0	1	0	0	0	1	0	1	0	1	0	1	0
ERR6004951		ERR6004951	S. flexneri	S. flexneri 2a	602280	4183401	31035	284	28	3	2009	Bangladesh	case	PG3		0	1	0	1	1	0	0	0	0	0	0	0	0	0	0	0	0	0	0	0	0	0	0	0	0	0	1	0	1	0	1	0	1	0
ERR6004945		ERR6004945	S. flexneri	S. flexneri 2b	602281	4216562	30302	314	28	3	2009	Bangladesh	case	PG3		0	1	0	1	1	0	0	0	0	0	1	0	0	0	0	0	0	0	0	0	0	0	1	0	0	0	1	0	1	0	1	0	1	0
ERR6004953		ERR6004953	S. flexneri	S. flexneri 2b	602282	4361899	29703	395	28	3	2009	Bangladesh	case	PG3		0	1	0	1	1	0	0	0	0	0	1	0	0	0	0	0	0	0	0	0	0	0	1	0	0	0	1	0	1	0	1	0	1	0
ERR6004954		ERR6004954	S. flexneri	S. flexneri 7a	602293	4254179	31137	319	30	3	2009	Bangladesh	case	PG1		0	0	0	1	1	0	0	0	0	0	0	0	0	0	0	0	0	0	0	0	0	0	0	0	0	0	0	0	1	1	0	0	0	0
ERR6004955		ERR6004955	S. flexneri	S. flexneri 2a	602295	4301501	29959	319	30	3	2009	Bangladesh	case	PG3		0	1	0	1	1	0	0	0	0	0	1	0	0	0	0	0	0	0	0	0	0	0	1	0	0	0	1	0	0	0	1	0	1	0
ERR6004956		ERR6004956	S. flexneri	S. flexneri 2a	602296	4075362	31294	245	30	3	2009	Bangladesh	case	PG3		0	1	0	1	1	0	0	0	0	0	1	0	0	0	0	0	0	0	0	0	0	0	1	0	0	0	1	0	1	0	1	0	1	0
ERR6005540		ERR6005540	S. sonnei	S. sonnei	602297	4309674	25112	341	30	3	2009	Bangladesh	case	Lineage III	3.7	0	1	0	1	1	0	0	0	0	0	0	0	0	0	0	0	0	0	0	0	0	0	0	0	0	0	1	0	1	1	0	0	1	0
ERR6004957		ERR6004957	S. flexneri	S. flexneri 2a	602303	4303816	30304	352	31	3	2009	Bangladesh	case	PG3		0	1	0	1	1	0	0	0	0	0	1	0	0	0	0	0	0	0	0	0	0	0	1	0	0	0	1	0	1	0	1	0	1	0
ERR6004952		ERR6004952	S. flexneri	S. flexneri 2b	602312	4344347	30302	353	1	4	2009	Bangladesh	case	PG3		0	1	0	1	1	0	0	0	0	0	1	0	0	0	0	0	0	0	0	0	0	0	1	0	0	0	1	0	1	0	1	0	1	0
ERR6004958		ERR6004958	S. flexneri	S. flexneri 2a	602327	4269810	30014	304	4	4	2009	Bangladesh	case	PG3		0	1	0	1	1	0	0	0	0	0	1	0	0	0	0	0	0	0	0	0	0	0	1	0	0	0	1	0	1	0	1	0	1	0
ERR6004960		ERR6004960	S. flexneri	S. flexneri 3a	602336	4215782	24804	356	6	4	2009	Bangladesh	case	PG2		0	0	0	1	1	0	0	0	0	0	0	0	0	0	0	0	0	0	0	0	0	0	0	0	0	0	0	0	1	1	0	0	0	0
ERR6004962		ERR6004962	S. flexneri	S. flexneri 7a	602342	4092892	31334	236	7	4	2009	Bangladesh	control	PG1		0	0	0	0	0	0	0	0	0	0	0	0	0	0	0	0	0	0	0	0	0	0	0	0	0	0	0	0	0	0	0	0	0	0
ERR6004963	ERR6006325	Merged	S. flexneri	S. flexneri 2b	602347	4433157	33154	418	7	4	2009	Bangladesh	case	PG3		0	1	0	1	1	0	0	0	0	0	1	0	0	0	0	0	0	0	0	0	0	0	1	0	0	0	1	0	1	0	1	0	1	0
ERR6004964		ERR6004964	S. flexneri	S. flexneri 2a	602354	4276060	31036	298	8	4	2009	Bangladesh	case	PG3		0	1	0	1	1	0	0	0	0	0	0	0	0	0	0	0	0	0	0	0	0	0	0	0	0	0	1	0	1	0	1	0	1	0
ERR6004965		ERR6004965	S. flexneri	S. flexneri 2b	602361	4342295	30304	352	9	4	2009	Bangladesh	case	PG3		0	1	0	0	0	0	0	0	0	0	1	0	0	0	0	0	0	0	0	0	0	0	1	0	0	0	1	0	0	0	1	0	1	0
ERR6004959		ERR6004959	S. flexneri	S. flexneri 3a	602367	4273353	24866	389	10	4	2009	Bangladesh	case	PG2		0	1	0	0	0	0	0	0	0	0	0	0	0	0	0	0	0	0	0	0	0	0	1	0	0	0	0	0	1	0	1	0	1	0
ERR6004966	ERR6006326	Merged	S. flexneri	S. flexneri 6	602377	4036617	16463	545	11	4	2009	Bangladesh	case	Sf6		0	0	0	0	1	0	0	0	0	0	0	0	0	0	0	0	0	0	0	0	0	0	0	0	0	0	0	0	1	1	0	0	0	0
ERR6004967		ERR6004967	S. flexneri	S. flexneri 7a	602378	4235667	30014	277	11	4	2009	Bangladesh	case	PG1		0	0	0	0	0	0	0	0	0	0	0	0	0	0	0	0	0	0	0	0	0	0	0	0	0	0	0	0	0	0	0	0	0	0
ERR6004968		ERR6004968	S. flexneri	S. flexneri 2b	602379	4332949	29958	355	11	4	2009	Bangladesh	case	PG3		0	1	0	1	1	0	0	0	0	0	1	0	0	0	0	0	0	0	0	0	0	0	1	0	0	0	1	0	1	0	1	0	1	0
ERR6005541		ERR6005541	S. sonnei	S. sonnei	602380	4271792	24872	303	12	4	2009	Bangladesh	case	Lineage III	3.6	0	0	0	1	1	0	0	0	0	0	0	0	0	0	0	0	0	0	0	0	0	0	0	0	0	0	1	0	1	1	0	0	1	0
ERR6004969		ERR6004969	S. flexneri	S. flexneri 2a	602383	4168560	30300	260	12	4	2009	Bangladesh	case	PG3		0	1	0	1	1	0	0	0	0	0	1	0	0	0	0	0	0	0	0	0	0	0	1	0	0	0	1	0	1	0	1	0	1	0
ERR6004970		ERR6004970	S. flexneri	S. flexneri 6	602390	4210597	20613	422	15	4	2009	Bangladesh	case	Sf6		0	0	0	0	1	0	0	0	0	0	0	0	0	0	0	0	0	0	0	0	0	0	0	0	0	0	0	0	1	0	1	0	0	0
ERR6005862		ERR6005862	S. dysenteriae	S. dysenteriae provisional 96-3162	602392	4135894	20748	340	15	4	2009	Bangladesh	case	Clade 2		0	1	0	1	1	0	0	0	0	0	1	0	0	0	0	0	0	0	0	0	0	0	1	0	0	0	1	0	1	0	1	0	1	0
ERR6004971		ERR6004971	S. flexneri	S. flexneri 2b	602397	4349563	30014	356	16	4	2009	Bangladesh	case	PG3		0	1	0	1	1	0	0	0	0	0	1	0	0	0	0	0	0	0	0	0	0	0	1	0	0	0	1	0	1	0	1	0	1	0
ERR6005542		ERR6005542	S. sonnei	S. sonnei	602399	4244293	25150	320	16	4	2009	Bangladesh	control	Lineage III	3.7	0	1	0	1	1	0	0	0	0	0	0	0	0	0	0	0	0	0	0	0	0	0	0	0	0	0	1	0	1	1	0	0	1	0
ERR6005779		ERR6005779	S. boydii	S. boydii 1	602404	4105492	18227	384	17	4	2009	Bangladesh	case	Clade 2		0	1	0	1	1	0	0	0	0	0	0	0	0	0	0	0	0	0	0	0	0	0	0	0	0	0	1	0	1	1	0	0	1	0
ERR6005863		ERR6005863	S. dysenteriae	S. dysenteriae provisional 96-3162	602417	4148787	20953	336	20	4	2009	Bangladesh	control	Clade 2		0	1	0	1	1	0	0	0	0	0	1	0	0	0	0	0	0	0	0	0	0	0	1	0	0	0	1	0	1	0	1	0	1	0
ERR6004973		ERR6004973	S. flexneri	S. flexneri 2a	602418	4354372	29804	394	20	4	2009	Bangladesh	case	PG3		0	1	0	1	1	0	0	0	0	0	1	0	0	0	0	0	0	0	0	0	0	0	1	0	0	0	1	0	1	0	1	0	1	0
ERR6005543		ERR6005543	S. sonnei	S. sonnei	602427	4225917	23126	387	21	4	2009	Bangladesh	control	Lineage III	3.6	0	0	0	1	1	0	0	0	0	0	0	0	0	0	0	0	0	0	0	0	0	0	0	0	0	0	1	0	1	1	0	0	1	0
ERR6005544		ERR6005544	S. sonnei	S. sonnei	602430	4256955	23159	398	21	4	2009	Bangladesh	case	Lineage III	3.6	0	0	0	1	1	0	0	0	0	0	0	0	0	0	0	0	0	0	0	0	0	0	0	0	0	0	1	0	1	1	0	0	1	0
ERR6005545		ERR6005545	S. sonnei	S. sonnei	602431	4396961	23482	407	21	4	2009	Bangladesh	case	Lineage III	3.6	0	0	0	1	1	0	0	0	0	0	0	0	0	0	0	0	0	0	0	0	0	0	0	0	0	0	1	0	1	1	0	0	1	0
ERR6004972		ERR6004972	S. flexneri	S. flexneri 6	602434	4210053	20722	403	21	4	2009	Bangladesh	case	Sf6		0	0	0	0	1	0	0	0	0	0	0	0	0	0	0	0	0	0	0	0	0	0	0	0	0	0	0	0	1	0	1	0	0	0
ERR6005546		ERR6005546	S. sonnei	S. sonnei	602438	4209262	25498	315	22	4	2009	Bangladesh	case	Lineage III	3.6	0	0	0	1	1	0	0	0	0	0	0	0	0	0	0	0	0	0	0	0	0	0	0	0	0	0	1	0	1	1	0	0	1	0
ERR6004976		ERR6004976	S. flexneri	S. flexneri 2b	602442	4227993	30596	328	23	4	2009	Bangladesh	case	PG3		0	1	0	0	0	0	0	0	0	0	0	0	0	0	0	0	0	0	0	0	0	0	1	0	0	0	1	0	0	0	1	0	1	0
ERR6004977		ERR6004977	S. flexneri	S. flexneri 2b	602454	4336893	29959	374	25	4	2009	Bangladesh	case	PG3		0	1	0	0	0	0	0	0	0	0	1	0	0	0	0	0	0	0	0	0	0	0	1	0	0	0	1	0	0	0	1	0	1	0
ERR6004978		ERR6004978	S. flexneri	S. flexneri 2a	602458	4290144	29959	324	25	4	2009	Bangladesh	case	PG3		0	1	0	1	1	0	0	0	0	0	1	0	0	0	0	0	0	0	0	0	0	0	1	0	0	0	1	0	1	0	1	0	1	0
ERR6005547		ERR6005547	S. sonnei	S. sonnei	602483	4178284	25137	315	29	4	2009	Bangladesh	case	Lineage III	3.7	0	1	0	1	1	0	0	0	0	0	0	0	0	0	0	0	0	0	0	0	0	0	0	0	0	0	1	0	1	1	0	0	1	0
ERR6005548		ERR6005548	S. sonnei	S. sonnei	602487	4282866	25111	339	30	4	2009	Bangladesh	case	Lineage III	3.6	0	0	0	1	1	0	0	0	0	0	0	0	0	0	0	0	0	0	0	0	0	0	0	0	0	0	1	0	1	1	0	0	1	0
ERR6004980		ERR6004980	S. flexneri	S. flexneri 2a	602491	4318068	31035	358	1	5	2009	Bangladesh	case	PG3		0	1	0	1	1	0	0	0	0	0	1	0	0	0	0	0	0	0	0	0	0	0	1	0	0	0	1	0	1	0	1	0	1	0
ERR6004975		ERR6004975	S. flexneri	S. flexneri 2a	602509	4299408	31035	301	4	5	2009	Bangladesh	case	PG3		0	1	0	1	1	0	0	0	0	0	0	0	0	0	0	0	0	0	0	0	0	0	0	0	0	0	1	0	1	0	1	0	1	0
ERR6004981		ERR6004981	S. flexneri	S. flexneri 1b	602521	4148335	30016	334	5	5	2009	Bangladesh	case	PG1		0	1	0	0	0	0	0	0	0	0	0	0	0	0	0	0	0	0	0	0	0	0	0	0	0	0	1	0	0	0	1	0	1	0
ERR6004983		ERR6004983	S. flexneri	S. flexneri 7a	602528	4140552	31196	304	6	5	2009	Bangladesh	case	PG1		0	0	0	0	0	0	0	0	0	0	0	0	0	0	0	0	0	0	0	0	0	0	0	0	0	0	0	0	0	0	0	0	0	0
ERR6004988		ERR6004988	S. flexneri	S. flexneri 2a	602542	4297216	30014	331	9	5	2009	Bangladesh	case	PG3		0	1	0	1	1	0	0	0	0	0	1	0	0	0	0	0	0	0	0	0	0	0	1	0	0	0	1	0	1	0	1	0	1	0
ERR6004989		ERR6004989	S. flexneri	S. flexneri 3a	602560	4171561	25294	352	12	5	2009	Bangladesh	case	PG2		0	0	0	0	0	0	0	0	0	0	0	0	0	0	0	0	0	0	0	0	0	0	0	0	0	0	0	0	0	0	0	0	0	0
ERR6004990		ERR6004990	S. flexneri	S. flexneri 2a	602562	4311381	29474	341	12	5	2009	Bangladesh	case	PG3		0	1	0	1	1	0	0	0	0	0	1	0	0	0	0	0	0	0	0	0	0	0	1	0	0	0	1	0	1	0	1	0	1	0
ERR6005549		ERR6005549	S. sonnei	S. sonnei	602572	4266143	23958	343	13	5	2009	Bangladesh	case	Lineage III	3.6	0	0	0	1	1	0	0	0	0	0	0	0	0	0	0	0	0	0	0	0	0	0	0	0	0	0	1	0	1	1	0	0	1	0
ERR6005780		ERR6005780	S. boydii	S. boydii 4	602573	4360046	22815	368	13	5	2009	Bangladesh	case	Clade 3		0	0	0	1	1	0	0	0	0	0	0	0	0	0	1	0	0	0	0	0	0	0	0	1	0	0	0	0	1	1	0	0	0	0
ERR6005864		ERR6005864	S. dysenteriae	S. dysenteriae 3	602583	4044049	22017	304	15	5	2009	Bangladesh	case	Clade 2		0	0	0	1	1	0	0	0	0	0	0	0	0	0	0	0	0	0	0	0	0	0	0	0	0	0	1	0	1	0	1	0	1	0
ERR6004992		ERR6004992	S. flexneri	S. flexneri 3a	602596	4256712	26050	327	19	5	2009	Bangladesh	case	PG2		0	1	0	0	0	0	0	0	0	0	0	0	0	0	0	0	0	0	0	0	0	0	1	0	0	0	0	0	0	0	1	0	1	0
ERR6004993		ERR6004993	S. flexneri	S. flexneri 2a	602597	4333313	29803	338	19	5	2009	Bangladesh	case	PG3		0	1	0	1	1	0	0	0	0	0	1	0	0	0	0	0	0	0	0	0	0	0	1	0	0	0	0	0	1	0	1	0	1	0
ERR6004994		ERR6004994	S. flexneri	S. flexneri 2b	602601	4330618	29230	376	20	5	2009	Bangladesh	case	PG3		0	1	0	0	0	0	0	0	0	0	1	0	0	0	0	0	0	0	0	0	0	0	1	0	0	0	1	0	0	0	1	0	1	0
ERR6005550		ERR6005550	S. sonnei	S. sonnei	602602	4178882	23959	333	20	5	2009	Bangladesh	case	Lineage III	3.6	0	0	0	1	1	0	0	0	0	0	0	0	0	0	0	0	0	0	0	0	0	0	0	0	0	0	1	0	1	1	0	0	1	0
ERR6004995		ERR6004995	S. flexneri	S. flexneri 2a	602606	4322702	32558	305	21	5	2009	Bangladesh	case	PG3		0	1	0	1	1	0	0	0	0	0	0	0	0	0	0	0	0	0	0	0	0	0	0	0	0	0	1	0	1	0	1	0	1	0
ERR6005865	ERR6006329	Merged	S. dysenteriae	S. dysenteriae provisional 96-3162	602610	4243692	14281	737	22	5	2009	Bangladesh	control	Clade 2		0	1	0	1	1	0	0	0	0	0	1	0	0	0	0	0	0	0	0	0	0	0	1	0	0	0	0	0	1	0	1	0	1	0
ERR6004991		ERR6004991	S. flexneri	S. flexneri 2a	602614	4316014	29803	321	22	5	2009	Bangladesh	case	PG3		0	1	0	1	1	0	0	0	0	0	1	0	0	0	0	0	0	0	0	0	0	0	1	0	0	0	1	0	1	0	1	0	1	0
ERR6004996		ERR6004996	S. flexneri	S. flexneri 2a	602626	4316859	31035	318	25	5	2009	Bangladesh	case	PG3		0	1	0	1	1	0	0	0	0	0	1	0	0	0	0	0	0	0	0	0	0	0	1	0	0	0	1	0	1	0	1	0	1	0
ERR6004998		ERR6004998	S. flexneri	S. flexneri 3a	602644	4197519	24812	353	30	5	2009	Bangladesh	case	PG2		0	0	0	1	1	0	0	0	0	0	0	0	0	0	0	0	0	0	0	0	0	0	0	0	0	0	0	0	1	1	0	0	0	0
ERR6005551		ERR6005551	S. sonnei	S. sonnei	602658	4236554	23959	348	2	6	2009	Bangladesh	case	Lineage III	3.6	0	0	0	1	0	0	0	0	0	0	0	0	0	0	0	0	0	0	0	0	0	0	0	0	0	0	1	0	1	1	0	0	1	0
ERR6004999		ERR6004999	S. flexneri	S. flexneri 6	602660	4144241	22128	354	3	6	2009	Bangladesh	control	Sf6		0	0	0	0	0	0	0	0	0	0	0	0	0	0	0	0	0	0	0	0	0	0	0	0	0	0	0	0	0	0	1	0	0	0
ERR6005866		ERR6005866	S. dysenteriae	S. dysenteriae provisional 96-3162	602683	4179581	20684	355	9	6	2009	Bangladesh	case	Clade 2		0	1	0	1	1	0	0	0	0	0	1	0	0	0	0	0	0	0	0	0	0	0	1	0	0	0	1	0	1	0	1	0	1	0
ERR6005000		ERR6005000	S. flexneri	S. flexneri 6	602684	4105784	22004	342	9	6	2009	Bangladesh	case	Sf6		0	0	0	0	1	0	0	0	0	0	0	0	0	0	0	0	0	0	0	0	0	0	0	0	0	0	0	0	1	0	1	0	0	0
ERR6005001		ERR6005001	S. flexneri	S. flexneri 1b	602685	4203760	29643	313	9	6	2009	Bangladesh	case	PG1		0	1	0	0	0	0	0	0	0	0	0	0	0	0	0	0	0	0	0	0	0	0	0	0	0	0	0	0	0	0	1	0	1	0
ERR6005002		ERR6005002	S. flexneri	S. flexneri 2b	602686	4362088	30014	407	9	6	2009	Bangladesh	case	PG3		0	1	0	0	0	0	0	0	0	0	1	0	0	0	0	0	0	0	0	0	0	0	1	0	0	0	1	0	0	0	1	0	1	0
ERR6004997		ERR6004997	S. flexneri	S. flexneri 6	602687	4225060	20611	435	9	6	2009	Bangladesh	case	Sf6		0	0	0	0	1	0	0	0	0	0	0	0	0	0	1	0	0	0	0	1	0	0	0	0	0	0	0	0	1	0	1	0	0	0
ERR6005003		ERR6005003	S. flexneri	S. flexneri 3a	602693	4253516	24583	441	11	6	2009	Bangladesh	control	PG2		0	0	0	0	0	0	0	0	0	0	0	0	0	0	0	0	0	0	0	0	0	0	0	0	0	0	0	0	0	0	0	0	0	0
ERR6005005		ERR6005005	S. flexneri	S. flexneri 3a	602706	4347842	24468	460	12	6	2009	Bangladesh	case	PG2		0	0	0	1	1	0	0	0	0	0	0	0	0	0	1	0	0	0	0	0	0	0	0	1	0	0	0	0	1	1	0	0	0	0
ERR6005552		ERR6005552	S. sonnei	S. sonnei	602710	4283475	23484	408	13	6	2009	Bangladesh	case	Lineage III	3.6	0	0	0	1	1	0	0	0	0	0	0	0	0	0	0	0	0	0	0	0	0	0	0	0	0	0	1	0	1	1	0	0	1	0
ERR6005006		ERR6005006	S. flexneri	S. flexneri 2a	602714	4278777	30304	342	15	6	2009	Bangladesh	case	PG3		0	1	0	0	0	0	0	0	0	0	1	0	0	0	0	0	0	0	0	0	0	0	1	0	0	0	1	0	0	0	1	0	1	0
ERR6005007		ERR6005007	S. flexneri	S. flexneri 2b	602719	4333785	30014	337	16	6	2009	Bangladesh	case	PG3		0	1	0	0	0	0	0	0	0	0	1	0	0	0	0	0	0	0	0	0	0	0	1	0	0	0	1	0	0	0	1	0	1	0
ERR6005553	ERR6006331	Merged	S. sonnei	S. sonnei	602720	4293851	16598	585	16	6	2009	Bangladesh	case	Lineage III	3.6	0	0	0	1	1	0	0	0	0	0	0	0	0	0	0	0	0	0	0	0	0	0	0	0	0	0	1	0	1	1	0	0	1	0
ERR6005555		ERR6005555	S. sonnei	S. sonnei	602730	4203569	25137	340	18	6	2009	Bangladesh	case	Lineage III	3.7	0	1	0	1	1	0	0	0	0	0	0	0	0	0	0	0	0	0	0	0	0	0	0	0	0	0	1	0	1	1	0	0	1	0
ERR6005556		ERR6005556	S. sonnei	S. sonnei	602737	4330824	23958	353	19	6	2009	Bangladesh	case	Lineage III	3.6	0	0	0	1	1	0	0	0	0	0	0	0	0	0	0	0	0	0	0	0	0	0	0	0	0	0	1	0	1	1	0	0	1	0
ERR6005004		ERR6005004	S. flexneri	S. flexneri 2a	602755	4349069	29959	390	25	6	2009	Bangladesh	case	PG3		0	1	0	1	1	0	0	0	0	0	1	0	0	0	0	0	0	0	0	0	0	0	1	0	0	0	1	0	1	0	1	0	1	0
ERR6005557		ERR6005557	S. sonnei	S. sonnei	602758	4432273	23724	386	27	6	2009	Bangladesh	control	Lineage III	3.6	0	0	0	1	1	0	0	0	0	0	0	0	0	0	0	0	0	0	0	0	0	0	0	0	0	0	1	0	1	1	0	0	1	0
ERR6005782		ERR6005782	S. boydii	S. boydii 4	602768	4299841	22785	312	30	6	2009	Bangladesh	case	Clade 3		0	0	0	1	1	0	0	0	0	0	0	0	0	0	1	0	0	0	0	0	0	0	0	1	0	0	0	0	1	1	0	0	0	0
ERR6005008		ERR6005008	S. flexneri	S. flexneri 2a	602774	4328281	30301	318	1	7	2009	Bangladesh	case	PG3		0	1	0	1	1	0	0	0	0	0	1	0	0	0	0	0	0	0	0	0	0	0	1	0	0	0	1	0	1	0	1	0	1	0
ERR6005009		ERR6005009	S. flexneri	S. flexneri 3a	602784	4156577	25453	338	4	7	2009	Bangladesh	case	PG2		0	0	0	1	1	0	0	0	0	0	0	0	0	0	0	0	0	0	0	0	0	0	0	0	0	0	0	0	1	0	0	0	0	0
ERR6005559		ERR6005559	S. sonnei	S. sonnei	602789	4201381	23958	334	6	7	2009	Bangladesh	control	Lineage III	3.6	0	0	0	1	1	0	0	0	0	0	0	0	0	0	0	0	0	0	0	0	0	0	0	0	0	0	1	0	1	1	0	0	1	0
ERR6005867		ERR6005867	S. dysenteriae	S. dysenteriae provisional 96-3162	602805	4064733	21526	314	13	7	2009	Bangladesh	case	Clade 2		0	0	0	1	1	0	0	0	0	1	0	0	0	0	0	0	0	0	0	0	0	0	1	0	0	0	1	0	1	0	1	0	1	0
ERR6005012		ERR6005012	S. flexneri	S. flexneri 3a	602826	4247851	24467	437	18	7	2009	Bangladesh	case	PG2		0	0	0	0	0	0	0	0	0	0	0	0	0	0	0	0	0	0	0	0	0	0	0	0	0	0	0	0	0	0	0	0	0	0
ERR6005558		ERR6005558	S. sonnei	S. sonnei	602841	4091239	23910	285	21	7	2009	Bangladesh	case	Lineage III	3.6	0	0	0	1	1	0	0	0	0	0	0	0	0	0	0	0	0	0	0	0	0	0	0	0	0	0	1	0	1	1	0	0	1	0
ERR6005013		ERR6005013	S. flexneri	S. flexneri 6	602850	4169282	22192	380	25	7	2009	Bangladesh	case	Sf6		0	0	0	0	1	0	0	0	0	0	0	0	0	0	0	0	0	0	0	0	0	0	0	0	0	0	0	0	1	0	1	0	0	0
ERR6005560		ERR6005560	S. sonnei	S. sonnei	602852	4180418	25112	319	27	7	2009	Bangladesh	control	Lineage III	3.7	0	1	0	1	1	0	0	0	0	0	0	0	0	0	0	0	0	0	0	0	0	0	0	0	0	0	1	0	1	1	0	0	1	0
ERR6005015		ERR6005015	S. flexneri	S. flexneri 4a	602855	4166405	26158	315	29	7	2009	Bangladesh	case	PG7		0	0	0	0	1	0	0	0	0	0	0	0	0	0	0	0	0	0	0	0	0	0	0	0	0	0	0	0	1	0	0	0	0	0
ERR6005016		ERR6005016	S. flexneri	S. flexneri 3a	602856	4212823	25380	346	29	7	2009	Bangladesh	case	PG2		0	0	0	0	0	0	0	0	0	0	0	0	0	0	0	0	0	0	0	0	0	0	0	0	0	0	0	0	0	0	0	0	0	0
ERR6005017		ERR6005017	S. flexneri	S. flexneri 6	602857	4238796	21036	432	29	7	2009	Bangladesh	case	Sf6		0	0	0	0	1	0	0	0	0	0	0	0	0	0	0	0	0	0	0	0	0	0	0	0	0	0	0	0	1	0	1	0	0	0
ERR6005561		ERR6005561	S. sonnei	S. sonnei	602868	4144358	23378	336	2	8	2009	Bangladesh	case	Lineage III	3.6	0	0	0	1	1	0	0	0	0	0	0	0	0	0	0	0	0	0	0	0	0	0	0	0	0	0	1	0	1	1	0	0	1	0
ERR6005018		ERR6005018	S. flexneri	S. flexneri 3a	602872	4215023	25454	361	3	8	2009	Bangladesh	control	PG2		0	0	0	0	0	0	0	0	0	0	0	0	0	0	0	0	0	0	0	0	0	0	0	0	0	0	0	0	0	0	0	0	0	0
ERR6005019		ERR6005019	S. flexneri	S. flexneri 2b	602877	4340325	30304	370	7	8	2009	Bangladesh	case	PG3		0	1	0	1	1	0	0	0	0	0	1	0	0	0	0	0	0	0	0	0	0	0	1	0	0	0	1	0	1	0	1	0	1	0
ERR6005562		ERR6005562	S. sonnei	S. sonnei	602878	4164041	25439	290	8	8	2009	Bangladesh	case	Lineage III	3.6	0	0	0	1	1	0	0	0	0	0	0	0	0	0	0	0	0	0	0	0	0	0	0	0	0	0	1	0	1	1	0	0	1	0
ERR6005564		ERR6005564	S. sonnei	S. sonnei	602900	4408212	23484	399	15	8	2009	Bangladesh	case	Lineage III	3.6	0	0	0	1	1	0	0	0	0	0	0	0	0	0	1	0	0	0	0	1	0	0	0	0	0	0	1	0	1	1	0	0	1	0
ERR6005565		ERR6005565	S. sonnei	S. sonnei	602905	4202152	23959	324	19	8	2009	Bangladesh	case	Lineage III	3.6	0	0	0	0	0	0	0	0	0	0	0	0	0	0	0	0	0	0	0	0	0	0	0	0	0	0	1	0	0	0	0	0	1	0
ERR6005021		ERR6005021	S. flexneri	S. flexneri 2b	602907	4348260	29714	396	20	8	2009	Bangladesh	case	PG3		0	1	0	0	0	0	0	0	0	0	1	0	0	0	0	0	0	0	0	0	0	0	1	0	0	0	1	0	0	0	1	0	1	0
ERR6005022		ERR6005022	S. flexneri	S. flexneri 2a	602913	4259120	31035	280	22	8	2009	Bangladesh	case	PG3		0	1	0	1	1	0	0	0	0	0	1	0	0	0	0	0	0	0	0	0	0	0	1	0	0	0	1	0	1	0	1	0	1	0
ERR6005023		ERR6005023	S. flexneri	S. flexneri 1b	602914	4125656	31027	284	22	8	2009	Bangladesh	case	PG1		0	0	0	0	0	0	0	0	0	0	0	0	0	0	0	0	0	0	0	0	0	0	0	0	0	0	0	0	0	0	1	0	0	0
ERR6005024		ERR6005024	S. flexneri	S. flexneri 2b	602921	4448946	29959	458	24	8	2009	Bangladesh	case	PG3		0	1	0	1	1	0	0	0	0	0	1	0	0	0	0	0	0	0	0	0	0	0	0	0	0	0	1	1	1	0	1	0	1	1
ERR6005059		ERR6005059	S. flexneri	S. flexneri 1b	602925	4119038	31027	283	24	8	2009	Bangladesh	case	PG1		0	1	0	0	0	0	0	0	0	0	0	0	0	0	0	0	0	0	0	0	0	0	0	0	0	0	1	0	0	0	1	0	1	0
ERR6005025		ERR6005025	S. flexneri	S. flexneri 1b	602927	4222376	30993	319	25	8	2009	Bangladesh	case	PG1		0	1	0	0	0	0	0	0	0	0	0	0	0	0	0	0	0	0	0	0	0	0	0	0	0	0	1	0	0	0	1	0	1	0
ERR6005566		ERR6005566	S. sonnei	S. sonnei	602932	4247176	23958	394	26	8	2009	Bangladesh	case	Lineage III	3.6	0	0	0	1	1	0	0	0	0	0	0	0	0	0	0	0	0	0	0	0	0	0	0	0	0	0	1	0	1	1	0	0	1	0
ERR6005020		ERR6005020	S. flexneri	S. flexneri 3a	602935	4289248	24467	387	27	8	2009	Bangladesh	case	PG2		0	1	0	1	1	0	0	0	0	0	0	0	0	0	1	0	0	0	0	0	0	0	0	1	0	0	0	0	1	0	0	0	1	0
ERR6005568		ERR6005568	S. sonnei	S. sonnei	602936	4163075	25127	322	27	8	2009	Bangladesh	case	Lineage III	3.6	0	0	0	1	1	0	0	0	0	0	0	0	0	0	0	0	0	0	0	0	0	0	0	0	0	0	1	0	1	1	0	0	1	0
ERR6005570		ERR6005570	S. sonnei	S. sonnei	602961	4279395	23483	386	1	9	2009	Bangladesh	case	Lineage III	3.6	0	0	0	1	1	0	0	0	0	0	0	0	0	0	0	0	0	0	0	0	0	0	0	0	0	0	1	0	1	1	0	0	1	0
ERR6005026		ERR6005026	S. flexneri	S. flexneri 3a	602962	4249931	25497	382	1	9	2009	Bangladesh	case	PG2		0	0	0	0	0	0	0	0	0	0	0	0	0	0	0	0	0	0	0	0	0	0	0	0	0	0	0	0	0	0	0	0	0	0
ERR6005027		ERR6005027	S. flexneri	S. flexneri 2b	602979	4321790	31035	337	5	9	2009	Bangladesh	control	PG3		0	1	0	0	1	0	0	0	0	0	1	0	0	0	0	0	0	0	0	0	0	0	1	0	0	0	1	0	1	0	1	0	1	0
ERR6005028		ERR6005028	S. flexneri	S. flexneri 3a	602985	4300122	24812	459	6	9	2009	Bangladesh	case	PG2		0	1	0	0	0	0	0	0	0	0	0	0	0	0	0	0	0	0	0	0	0	0	1	0	0	0	0	0	1	0	1	0	1	0
ERR6005783		ERR6005783	S. boydii	S. boydii 1	602988	4139301	18802	366	7	9	2009	Bangladesh	case	Clade 2		0	1	0	1	1	0	0	0	0	0	0	0	0	0	0	0	0	0	0	0	0	0	0	0	0	0	1	0	1	1	0	0	1	0
ERR6005029		ERR6005029	S. flexneri	S. flexneri 6	602999	4147102	21048	388	9	9	2009	Bangladesh	case	Sf6		0	0	0	0	1	0	0	0	0	0	0	0	0	0	0	0	0	0	0	0	0	0	0	0	0	0	0	0	1	0	1	0	0	0
ERR6005567		ERR6005567	S. sonnei	S. sonnei	603011	4317151	25135	332	12	9	2009	Bangladesh	case	Lineage III	3.6	0	0	0	1	1	0	0	0	0	0	0	0	0	0	0	0	0	0	0	0	0	0	0	0	0	0	1	0	1	1	0	0	1	0
ERR6005032		ERR6005032	S. flexneri	S. flexneri 6	603020	4201697	20789	384	14	9	2009	Bangladesh	case	Sf6		0	0	0	0	1	0	0	0	0	0	0	0	0	0	0	0	0	0	0	0	0	0	0	0	0	0	0	0	1	0	1	0	0	0
ERR6005033		ERR6005033	S. flexneri	S. flexneri 6	603021	4176304	20703	408	14	9	2009	Bangladesh	control	Sf6		0	0	0	0	1	0	0	0	0	0	0	0	0	0	0	0	0	0	0	0	0	0	0	0	0	0	0	0	1	0	1	0	0	0
ERR6005571		ERR6005571	S. sonnei	S. sonnei	603025	4282547	23263	409	15	9	2009	Bangladesh	case	Lineage III	3.6	0	0	0	1	1	0	0	0	0	0	0	0	0	0	0	0	0	0	0	0	0	0	0	0	0	0	1	0	1	1	0	0	1	0
ERR6005034		ERR6005034	S. flexneri	S. flexneri 1b	603026	4146763	29644	319	16	9	2009	Bangladesh	control	PG1		0	1	0	0	0	0	0	0	0	0	0	0	0	0	0	0	0	0	0	0	0	0	0	0	0	0	1	0	0	0	1	0	1	0
ERR6005035		ERR6005035	S. flexneri	S. flexneri 7a	603030	4257892	30014	304	16	9	2009	Bangladesh	case	PG1		0	0	0	0	0	0	0	0	0	0	0	0	0	0	0	0	0	0	0	0	0	0	0	0	0	0	0	0	0	0	0	0	0	0
ERR6005036		ERR6005036	S. flexneri	S. flexneri 7a	603039	4357366	29804	430	22	9	2009	Bangladesh	case	PG1		0	0	0	1	1	0	0	0	0	0	0	0	0	0	0	0	0	0	0	0	0	0	0	0	0	0	0	0	1	0	0	0	0	0
ERR6005037		ERR6005037	S. flexneri	S. flexneri 2a	603040	4312634	31036	343	22	9	2009	Bangladesh	case	PG3		0	1	0	0	0	0	0	0	0	0	0	0	0	0	0	0	0	0	0	0	0	0	0	0	0	0	1	0	0	0	1	0	1	0
ERR6005038		ERR6005038	S. flexneri	S. flexneri 6	603041	4144669	21036	389	23	9	2009	Bangladesh	case	Sf6		0	0	0	0	1	0	0	0	0	0	0	0	0	0	0	0	0	0	0	0	0	0	0	0	0	0	0	0	1	0	1	0	0	0
ERR6005031		ERR6005031	S. flexneri	S. flexneri 2b	603047	4323030	30014	369	26	9	2009	Bangladesh	case	PG3		0	1	0	1	1	0	0	0	0	0	1	0	0	0	0	0	0	0	0	0	0	0	1	0	0	0	1	0	1	0	1	0	1	0
ERR6005572		ERR6005572	S. sonnei	S. sonnei	603058	4195246	24706	327	30	9	2009	Bangladesh	case	Lineage III	3.6	0	0	0	1	1	0	0	0	0	0	0	0	0	0	0	0	0	0	0	0	0	0	0	0	0	0	1	0	1	1	0	0	1	0
ERR6005039		ERR6005039	S. flexneri	S. flexneri 2a	603076	4329208	29804	350	5	10	2009	Bangladesh	case	PG3		0	1	0	1	1	0	0	0	0	0	1	0	0	0	0	0	0	0	0	0	0	0	1	0	0	0	1	0	1	0	1	0	1	0
ERR6005574		ERR6005574	S. sonnei	S. sonnei	603078	4297439	22454	442	7	10	2009	Bangladesh	case	Lineage III	3.6	0	0	0	1	1	0	0	0	0	0	0	0	0	0	0	0	0	0	0	0	0	0	0	0	0	0	1	0	1	1	0	0	1	0
ERR6005040		ERR6005040	S. flexneri	S. flexneri 3a	603079	4107408	24860	382	7	10	2009	Bangladesh	case	PG2		0	0	0	0	0	0	0	0	0	0	0	0	0	0	0	0	0	0	0	0	0	0	0	0	0	0	0	0	0	0	0	0	0	0
ERR6005575		ERR6005575	S. sonnei	S. sonnei	603084	4318304	22597	454	8	10	2009	Bangladesh	case	Lineage III	3.6	0	0	0	0	0	0	0	0	0	0	0	0	0	0	0	0	0	0	0	0	0	0	0	0	0	0	1	0	0	0	0	0	1	0
ERR6005576		ERR6005576	S. sonnei	S. sonnei	603085	4295227	23162	462	8	10	2009	Bangladesh	case	Lineage III	3.6	0	0	0	1	1	0	0	0	0	0	0	0	0	0	0	0	0	0	0	0	0	0	0	0	0	0	1	0	1	1	0	0	1	0
ERR6005041		ERR6005041	S. flexneri	S. flexneri 3a	603091	4264371	25895	378	9	10	2009	Bangladesh	case	PG2		0	1	0	0	0	0	0	0	0	0	0	0	0	0	0	0	0	0	0	0	0	0	1	0	0	0	0	0	1	0	1	0	1	0
ERR6005042	ERR6006333	Merged	S. flexneri	S. flexneri 6	603092	4129230	8319	802	9	10	2009	Bangladesh	case	Sf6		0	0	0	0	1	0	0	0	0	0	0	0	0	0	0	0	0	0	0	0	0	0	0	0	0	0	0	0	1	0	1	0	0	0
ERR6005577		ERR6005577	S. sonnei	S. sonnei	603099	4228928	23725	367	12	10	2009	Bangladesh	case	Lineage III	3.6	0	0	0	0	0	0	0	0	0	0	0	0	0	0	0	0	0	0	0	0	0	0	0	0	0	0	1	0	0	0	0	0	1	0
ERR6005573		ERR6005573	S. sonnei	S. sonnei	603100	4203400	23163	400	12	10	2009	Bangladesh	case	Lineage III	3.6	0	0	0	1	1	0	0	0	0	0	0	0	0	0	0	0	0	0	0	0	0	0	0	0	0	0	1	0	1	1	0	0	1	0
ERR6005043		ERR6005043	S. flexneri	S. flexneri 4a	603101	4211376	20749	408	12	10	2009	Bangladesh	case	Sf6		0	0	0	0	1	0	0	0	0	0	0	0	0	0	0	0	0	0	0	0	0	0	0	0	0	0	0	0	1	0	1	0	0	0
ERR6005045		ERR6005045	S. flexneri	S. flexneri 3a	603109	4329814	24196	473	14	10	2009	Bangladesh	case	PG2		0	0	0	1	1	0	0	0	0	0	0	0	0	0	1	0	0	0	0	0	0	0	0	1	0	0	0	0	1	1	0	0	0	0
ERR6005046		ERR6005046	S. flexneri	S. flexneri 2a	603113	4322247	31035	365	16	10	2009	Bangladesh	case	PG3		0	1	0	1	1	0	0	0	0	0	0	0	0	0	0	0	0	0	0	0	0	0	0	0	0	0	1	0	1	0	1	0	1	0
ERR6005047		ERR6005047	S. flexneri	S. flexneri 2a	603114	4314795	30907	370	16	10	2009	Bangladesh	case	PG3		0	1	0	0	0	0	0	0	0	0	0	0	0	0	0	0	0	0	0	0	0	0	0	0	0	0	1	0	0	0	1	0	1	0
ERR6005784		ERR6005784	S. boydii	S. boydii 14	603122	4326374	20402	394	17	10	2009	Bangladesh	case	Clade 3		0	0	0	0	0	0	0	0	0	0	1	0	0	0	0	0	0	0	0	0	0	0	1	0	0	0	1	0	1	0	1	0	1	0
ERR6005578		ERR6005578	S. sonnei	S. sonnei	603131	4302319	23383	432	19	10	2009	Bangladesh	case	Lineage III	3.6	0	0	0	1	1	0	0	0	0	0	0	0	0	0	0	0	0	0	0	0	0	0	0	0	0	0	1	0	1	1	0	0	1	0
ERR6005579		ERR6005579	S. sonnei	S. sonnei	603137	4269376	23265	418	20	10	2009	Bangladesh	case	Lineage III	3.6	0	0	0	1	1	0	0	0	0	0	0	0	0	0	0	0	0	0	0	0	0	0	0	0	0	0	1	0	1	1	0	0	1	0
ERR6005785		ERR6005785	S. boydii	S. boydii 4	603150	4348837	22721	397	22	10	2009	Bangladesh	control	Clade 3		0	0	0	1	1	0	0	0	0	0	0	0	0	0	1	0	0	0	0	0	0	0	0	1	0	0	0	0	1	1	0	0	0	0
ERR6005580		ERR6005580	S. sonnei	S. sonnei	603166	4126707	23899	309	25	10	2009	Bangladesh	case	Lineage III	3.6	0	0	0	1	1	0	0	0	0	0	0	0	0	0	0	0	0	0	0	0	0	0	0	0	0	0	1	0	1	1	0	0	1	0
ERR6005044		ERR6005044	S. flexneri	S. flexneri 6	603179	4356054	26068	377	27	10	2009	Bangladesh	case	PG7		0	0	0	0	0	0	0	0	0	0	0	0	0	0	0	0	0	0	0	0	0	0	0	0	0	0	0	0	1	0	0	0	0	0
ERR6005048		ERR6005048	S. flexneri	S. flexneri Y	603183	4236302	27902	430	28	10	2009	Bangladesh	case	PG6		0	0	0	1	1	0	0	0	0	0	0	0	0	0	0	0	0	0	0	0	0	0	0	1	0	0	0	0	1	1	0	0	0	1
ERR6005786		ERR6005786	S. boydii	S. boydii 4	603210	4363042	22658	352	2	11	2009	Bangladesh	case	Clade 3		0	0	0	1	1	0	0	0	0	0	0	0	0	0	1	0	0	0	0	0	0	0	0	1	0	0	0	0	1	1	0	0	0	0
ERR6005050		ERR6005050	S. flexneri	S. flexneri 2a	603219	4330605	31035	372	5	11	2009	Bangladesh	case	PG3		0	1	0	1	1	0	0	0	0	0	0	0	0	0	0	0	0	0	0	0	0	0	0	0	0	0	1	0	1	0	1	0	1	0
ERR6005787		ERR6005787	S. boydii	S. boydii 12	603233	4250737	30826	275	15	11	2009	Bangladesh	case	Clade 1		0	0	0	1	1	0	0	0	0	0	0	0	0	0	1	0	0	0	0	0	0	0	0	1	0	0	0	0	1	1	0	0	0	0
ERR6005582		ERR6005582	S. sonnei	S. sonnei	603241	4291771	25437	340	17	11	2009	Bangladesh	control	Lineage III	3.6	0	0	0	0	0	0	0	0	0	0	0	0	0	0	0	0	0	0	0	0	0	0	0	0	0	0	1	0	0	0	0	0	1	0
ERR6005051		ERR6005051	S. flexneri	S. flexneri 2b	603245	4378007	29803	429	18	11	2009	Bangladesh	case	PG3		0	1	0	1	1	0	0	0	0	0	1	0	0	0	0	0	0	0	0	0	0	0	1	0	0	0	1	0	1	0	1	0	1	0
ERR6005583		ERR6005583	S. sonnei	S. sonnei	603246	4097164	23841	299	19	11	2009	Bangladesh	case	Lineage III	3.6	0	0	0	1	1	0	0	0	0	0	0	0	0	0	0	0	0	0	0	0	0	0	0	0	0	0	1	0	1	1	0	0	1	0
ERR6005052		ERR6005052	S. flexneri	S. flexneri 2b	603251	4338599	29803	407	21	11	2009	Bangladesh	control	PG3		0	1	0	1	1	0	0	0	0	0	1	0	0	0	0	0	0	0	0	0	0	0	1	0	0	0	1	0	1	0	1	0	1	0
ERR6005584		ERR6005584	S. sonnei	S. sonnei	603261	4264113	23495	407	25	11	2009	Bangladesh	case	Lineage III	3.6	0	0	0	1	1	0	0	0	0	0	0	0	0	0	0	0	0	0	0	0	0	0	0	0	0	0	1	0	1	1	0	0	1	0
ERR6005585		ERR6005585	S. sonnei	S. sonnei	603268	4324531	23246	443	26	11	2009	Bangladesh	case	Lineage III	3.6	0	0	0	1	1	0	0	0	0	0	0	0	0	0	0	0	0	0	0	0	0	0	0	0	0	0	1	0	1	1	0	0	1	0
ERR6005586		ERR6005586	S. sonnei	S. sonnei	603285	4216300	23959	411	8	12	2009	Bangladesh	case	Lineage III	3.6	0	0	0	1	1	0	0	0	0	0	0	0	0	0	0	0	0	0	0	0	0	0	0	0	0	0	1	0	1	1	0	0	1	0
ERR6005587		ERR6005587	S. sonnei	S. sonnei	603286	4175541	25437	305	8	12	2009	Bangladesh	case	Lineage III	3.6	0	0	0	1	1	0	0	0	0	0	0	0	0	0	0	0	0	0	0	0	0	0	0	0	0	0	1	0	1	1	0	0	1	0
ERR6005868		ERR6005868	S. dysenteriae	S. dysenteriae 3	603295	4263358	19477	411	10	12	2009	Bangladesh	case	Clade 2		0	1	0	1	1	0	0	0	0	0	1	0	0	0	0	0	0	0	0	0	0	0	0	0	0	0	1	0	1	0	1	0	1	0
ERR6005588		ERR6005588	S. sonnei	S. sonnei	603318	4189315	24606	327	19	12	2009	Bangladesh	case	Lineage III	3.7	0	1	0	1	1	0	0	0	0	0	0	0	0	0	0	0	0	0	0	0	0	0	0	0	0	0	1	0	1	1	0	0	1	0
ERR6005589		ERR6005589	S. sonnei	S. sonnei	603323	4390653	23246	407	20	12	2009	Bangladesh	case	Lineage III	3.6	0	0	0	1	1	0	0	0	0	0	0	0	0	0	0	0	0	0	0	0	0	0	0	0	0	0	1	0	1	1	0	0	1	0
ERR6005053		ERR6005053	S. flexneri	S. flexneri 2a	603327	4262222	30793	321	21	12	2009	Bangladesh	case	PG3		0	1	0	1	1	0	0	0	0	0	0	0	0	0	0	0	0	0	0	0	0	0	0	0	0	0	1	0	1	0	1	0	1	0
ERR6005056		ERR6005056	S. flexneri	S. flexneri 3b	603337	4286576	24818	420	23	12	2009	Bangladesh	case	PG2		0	1	0	0	0	0	0	0	0	0	0	0	0	0	0	0	0	0	0	0	0	0	1	0	0	0	0	0	1	0	1	0	1	0
ERR6005169		ERR6005169	S. flexneri	S. flexneri 6	603345	4142359	21035	379	28	12	2009	Bangladesh	control	Sf6		0	0	0	0	1	0	0	0	0	0	0	0	0	0	1	0	0	0	0	1	0	0	0	0	0	0	0	0	0	0	0	0	0	0
ERR6005394		ERR6005394	S. flexneri	S. flexneri 4a	603355	4396118	27586	429	1	1	2010	Bangladesh	case	PG7		0	0	0	1	1	0	0	0	0	0	0	0	0	0	1	0	0	0	0	0	0	0	0	1	0	0	0	0	1	1	0	0	0	0
ERR6005168		ERR6005168	S. flexneri	S. flexneri 2a	603358	4211208	31126	321	1	1	2010	Bangladesh	case	PG3		0	1	0	1	1	0	0	0	0	0	1	0	0	0	0	0	0	0	0	0	0	0	1	0	0	0	1	0	1	0	1	0	1	0
ERR6005395		ERR6005395	S. flexneri	S. flexneri 4a	603368	4373379	24840	473	3	1	2010	Bangladesh	case	PG7		0	0	0	1	1	0	0	0	0	0	0	0	0	0	1	0	0	0	0	0	0	0	0	1	0	0	0	0	1	1	0	0	0	0
ERR6005170		ERR6005170	S. flexneri	S. flexneri 3a	603403	4211494	25294	371	9	1	2010	Bangladesh	case	PG2		0	0	0	0	0	0	0	0	0	0	0	0	0	0	0	0	0	0	0	0	0	0	0	0	0	0	0	0	0	0	0	0	0	0
ERR6005173		ERR6005173	S. flexneri	S. flexneri 2a	603422	4205519	31217	292	13	1	2010	Bangladesh	case	PG3		0	1	0	0	0	0	0	0	0	0	1	0	0	0	0	0	0	0	0	0	0	0	1	0	0	0	1	0	0	0	1	0	1	0
ERR6005174		ERR6005174	S. flexneri	S. flexneri 2a	603430	4513613	32558	353	15	1	2010	Bangladesh	case	PG3		0	1	0	1	1	0	0	0	0	0	1	0	0	0	0	0	0	0	0	0	0	0	1	0	0	0	1	0	1	0	1	0	1	0
ERR6005387	ERR6006334	Merged	S. flexneri	S. flexneri 1b	603435	4471355	25477	629	17	1	2010	Bangladesh	control	PG3		0	1	0	1	1	0	0	0	0	0	1	0	0	0	0	0	0	0	0	0	0	0	1	0	0	0	1	0	1	0	1	0	1	0
ERR6005176		ERR6005176	S. flexneri	S. flexneri 2b	603451	4381689	30304	394	20	1	2010	Bangladesh	case	PG3		0	1	0	1	1	0	0	0	0	0	1	0	0	0	1	0	0	0	0	1	0	0	1	1	0	0	1	0	1	0	1	0	1	0
ERR6005177		ERR6005177	S. flexneri	S. flexneri 2a	603476	4346806	31035	393	4	2	2010	Bangladesh	case	PG3		0	1	0	0	0	0	0	0	0	0	0	0	0	0	0	0	0	0	0	0	0	0	0	0	0	0	1	0	0	0	0	0	1	0
ERR6005178		ERR6005178	S. flexneri	S. flexneri 3a	603503	4224454	25294	380	18	2	2010	Bangladesh	case	PG2		0	0	0	1	1	0	0	0	0	0	0	0	0	0	0	0	0	0	0	0	0	0	0	0	0	0	0	0	1	0	0	0	0	0
ERR6005179		ERR6005179	S. flexneri	S. flexneri 2b	603554	4302171	30823	334	11	3	2010	Bangladesh	case	PG3		0	1	0	0	0	0	0	0	0	0	1	0	0	0	0	0	0	0	0	0	0	0	1	0	0	0	1	0	0	0	1	0	1	0
ERR6005181		ERR6005181	S. flexneri	S. flexneri 2b	603560	4327975	30302	364	13	3	2010	Bangladesh	case	PG3		0	1	0	0	0	0	0	0	0	0	1	0	0	0	0	0	0	0	0	0	0	0	1	0	0	0	1	0	0	0	1	0	1	0
ERR6005388		ERR6005388	S. flexneri	S. flexneri 1b	603569	4306864	31027	358	16	3	2010	Bangladesh	case	PG1		0	1	0	0	0	0	0	0	0	0	1	0	0	0	0	0	0	0	0	0	0	0	1	0	0	0	0	0	0	0	1	0	0	0
ERR6005183		ERR6005183	S. flexneri	S. flexneri 3a	603608	4255661	24583	401	29	3	2010	Bangladesh	case	PG2		0	0	0	1	1	0	0	0	0	0	0	0	0	0	0	0	0	0	0	0	0	0	0	0	0	0	0	0	1	1	0	0	0	0
ERR6005184		ERR6005184	S. flexneri	S. flexneri 2b	603625	4335233	29804	401	2	4	2010	Bangladesh	case	PG3		0	1	0	0	0	0	0	0	0	0	1	0	0	0	0	0	0	0	0	0	0	0	1	0	0	0	1	0	0	0	1	0	1	0
ERR6005627		ERR6005627	S. sonnei	S. sonnei	603632	4159338	24260	329	5	4	2010	Bangladesh	case	Lineage III	3.6	0	0	0	1	1	0	0	0	0	0	0	0	0	0	1	0	0	0	0	0	0	0	0	0	0	0	1	0	1	1	0	0	1	0
ERR6005185		ERR6005185	S. flexneri	S. flexneri 6	603636	4122138	21049	363	7	4	2010	Bangladesh	case	Sf6		0	0	0	0	1	0	0	0	0	0	0	0	0	0	0	0	0	0	0	0	0	0	0	0	0	0	0	0	1	0	1	0	0	0
ERR6005628		ERR6005628	S. sonnei	S. sonnei	603637	4079032	25093	291	7	4	2010	Bangladesh	control	Lineage III	3.6	0	0	0	1	1	0	0	0	0	0	0	0	0	0	0	0	0	0	0	0	0	0	0	0	0	0	1	0	1	1	0	0	1	0
ERR6005180		ERR6005180	S. flexneri	S. flexneri 3a	603642	4224430	25456	367	9	4	2010	Bangladesh	control	PG2		0	0	0	0	0	0	0	0	0	0	0	0	0	0	0	0	0	0	0	0	0	0	0	0	0	0	0	0	0	0	0	0	0	0
ERR6005186		ERR6005186	S. flexneri	S. flexneri 6	603651	4047137	16263	583	10	4	2010	Bangladesh	case	Sf6		0	0	0	0	0	0	0	0	0	0	0	0	0	0	1	0	0	0	0	0	0	0	0	1	0	0	0	0	0	1	0	0	0	0
ERR6005187		ERR6005187	S. flexneri	S. flexneri 2b	603662	4351320	30302	397	12	4	2010	Bangladesh	case	PG3		0	1	0	0	0	0	0	0	0	0	1	0	0	0	0	0	0	0	0	0	0	0	1	0	0	0	1	0	0	0	1	0	1	0
ERR6005188		ERR6005188	S. flexneri	S. flexneri 2a	603663	4340029	29959	414	12	4	2010	Bangladesh	case	PG3		0	1	0	0	0	0	0	0	0	0	0	0	0	0	0	0	0	0	0	0	0	0	0	0	0	0	1	0	0	0	1	0	1	0
ERR6005631		ERR6005631	S. sonnei	S. sonnei	603666	4091031	25428	295	13	4	2010	Bangladesh	control	Lineage III	3.7	0	1	0	1	1	0	0	0	0	0	0	0	0	0	0	0	0	0	0	0	0	0	0	0	0	0	1	0	1	1	0	0	1	0
ERR6005632		ERR6005632	S. sonnei	S. sonnei	603669	4126759	26736	302	13	4	2010	Bangladesh	control	Lineage III	3.7	0	1	0	1	1	0	0	0	0	0	0	0	0	0	0	0	0	0	0	0	0	0	0	0	0	0	1	0	1	1	0	0	1	0
ERR6005633		ERR6005633	S. sonnei	S. sonnei	603670	4066976	26451	257	13	4	2010	Bangladesh	case	Lineage III	3.7	0	1	0	1	1	0	0	0	0	0	0	0	0	0	0	0	0	0	0	0	0	0	0	0	0	0	1	0	1	1	0	0	1	0
ERR6005634		ERR6005634	S. sonnei	S. sonnei	603671	4126770	25437	289	13	4	2010	Bangladesh	case	Lineage III	3.7	0	1	0	1	1	0	0	0	0	0	0	0	0	0	0	0	0	0	0	0	0	0	0	0	0	0	1	0	1	1	0	0	1	0
ERR6005189	ERR6006336	Merged	S. flexneri	S. flexneri 6	603683	4302195	20667	502	16	4	2010	Bangladesh	control	Sf6		0	0	0	0	1	0	0	0	0	0	0	0	0	0	0	0	0	0	0	0	0	0	0	0	0	0	0	0	1	0	1	0	0	0
ERR6005629		ERR6005629	S. sonnei	S. sonnei	603688	4430726	23530	358	17	4	2010	Bangladesh	case	Lineage III	3.6	0	0	0	1	1	0	0	0	0	0	0	0	0	0	0	0	0	0	0	0	0	0	0	0	0	0	1	0	1	1	0	0	1	0
ERR6005193		ERR6005193	S. flexneri	S. flexneri 6	603694	4162310	21035	367	19	4	2010	Bangladesh	case	Sf6		0	0	0	0	1	0	0	0	0	0	0	0	0	0	0	0	0	0	0	0	0	0	0	0	0	0	0	0	1	0	1	0	0	0
ERR6005196		ERR6005196	S. flexneri	S. flexneri 2b	603696	4334425	30014	384	19	4	2010	Bangladesh	case	PG3		0	1	0	0	0	0	0	0	0	0	1	0	0	0	0	0	0	0	0	0	0	0	1	0	0	0	1	0	0	0	1	0	1	0
ERR6005197		ERR6005197	S. flexneri	S. flexneri 5b	603698	4360989	29803	424	19	4	2010	Bangladesh	case	PG3		0	1	0	0	0	0	0	0	0	0	1	0	0	0	0	0	0	0	0	0	0	0	1	0	0	0	1	0	0	0	1	0	1	0
ERR6005198		ERR6005198	S. flexneri	S. flexneri 2a	603705	4348841	29070	405	20	4	2010	Bangladesh	case	PG3		0	1	0	0	0	0	0	0	0	0	1	0	0	0	0	0	0	0	0	0	0	0	1	0	0	0	1	0	0	0	1	0	1	0
ERR6005199		ERR6005199	S. flexneri	S. flexneri 2a	603706	4253807	30320	318	20	4	2010	Bangladesh	case	PG3		0	1	0	0	0	0	0	0	0	1	0	0	0	0	0	0	0	0	0	0	0	0	1	0	0	0	1	0	0	0	1	0	1	0
ERR6005191		ERR6005191	S. flexneri	S. flexneri 6	603715	4136649	20749	386	22	4	2010	Bangladesh	case	Sf6		0	0	0	0	1	0	0	0	0	0	0	0	0	0	0	0	0	0	0	0	0	0	0	0	0	0	0	0	1	0	1	0	0	0
ERR6005200		ERR6005200	S. flexneri	S. flexneri 2a	603720	4298610	29572	366	23	4	2010	Bangladesh	case	PG3		0	1	0	1	1	0	0	0	0	0	1	0	0	0	0	0	0	0	0	0	0	0	1	0	0	0	1	0	1	0	1	0	1	0
ERR6005877		ERR6005877	S. dysenteriae	S. dysenteriae 2	603721	4620465	31358	327	23	4	2010	Bangladesh	case	Clade 1		0	0	0	1	1	0	0	0	0	0	0	0	0	0	0	0	0	0	0	0	0	0	0	0	0	0	0	0	1	1	0	0	0	0
ERR6005635	ERR6006337	Merged	S. sonnei	S. sonnei	603727	4779279	30008	388	24	4	2010	Bangladesh	control	Lineage III	3.7	0	1	0	1	1	0	0	0	0	0	0	0	0	0	0	0	0	0	0	0	0	0	0	0	0	0	1	0	1	0	0	0	1	0
ERR6005202		ERR6005202	S. flexneri	S. flexneri 2a	603749	4342343	29959	397	27	4	2010	Bangladesh	case	PG3		0	1	0	1	1	0	0	0	0	0	1	0	0	0	0	0	0	0	0	0	0	0	1	0	0	0	1	0	1	0	1	0	1	0
ERR6005636		ERR6005636	S. sonnei	S. sonnei	603757	4151583	24985	322	29	4	2010	Bangladesh	case	Lineage III	3.6	0	0	0	1	1	0	0	0	0	0	0	0	0	0	0	0	0	0	0	0	0	0	0	0	0	0	1	0	1	1	0	0	1	0
ERR6005204		ERR6005204	S. flexneri	S. flexneri 2a	603765	4302559	31035	339	30	4	2010	Bangladesh	case	PG3		0	1	0	1	1	0	0	0	0	0	0	0	0	0	0	0	0	0	0	0	0	0	0	0	0	0	1	0	1	0	1	0	1	0
ERR6005389		ERR6005389	S. flexneri	S. flexneri 6	603766	4265761	20729	391	30	4	2010	Bangladesh	case	Sf6		0	0	0	0	1	0	0	0	0	0	0	0	0	0	0	0	0	0	0	0	0	0	0	0	0	0	0	0	0	0	1	0	0	0
ERR6005638		ERR6005638	S. sonnei	S. sonnei	603768	4330935	25783	388	1	5	2010	Bangladesh	case	Lineage III	3.7	0	1	0	1	1	0	0	0	0	0	0	0	0	0	0	0	0	0	0	0	0	0	0	0	0	0	1	0	1	1	0	0	1	0
ERR6005201		ERR6005201	S. flexneri	S. flexneri 3a	603781	4217951	26939	318	3	5	2010	Bangladesh	case	PG2		0	0	0	0	0	0	0	0	0	0	0	0	0	0	0	0	0	0	0	0	0	0	0	0	0	0	0	0	0	0	0	0	0	0
ERR6005893		ERR6005893	S. dysenteriae	S. dysenteriae provisional 96-3162	603782	4240516	19198	445	3	5	2010	Bangladesh	case	Clade 2		0	1	0	1	1	0	0	0	0	0	1	0	0	0	0	0	0	0	0	0	0	0	1	0	0	0	1	0	1	0	1	0	1	0
ERR6005639		ERR6005639	S. sonnei	S. sonnei	603784	4249975	25349	360	3	5	2010	Bangladesh	case	Lineage III	3.7	0	1	0	0	0	0	0	0	0	0	0	0	0	0	0	0	0	0	0	0	0	0	0	0	0	0	1	0	0	0	0	0	1	0
ERR6005640		ERR6005640	S. sonnei	S. sonnei	603786	4044145	26547	266	4	5	2010	Bangladesh	control	Lineage III	3.7	0	1	0	1	1	0	0	0	0	0	0	0	0	0	0	0	0	0	0	0	0	0	0	0	0	0	1	0	1	1	0	0	1	0
ERR6005206		ERR6005206	S. flexneri	S. flexneri 2b	603787	4371524	30301	352	4	5	2010	Bangladesh	case	PG3		0	1	0	0	0	0	0	0	0	0	1	0	0	0	0	0	0	0	0	0	0	0	1	0	0	0	1	0	0	0	1	0	1	0
ERR6005878		ERR6005878	S. dysenteriae	S. dysenteriae 2	603791	4528781	30056	301	4	5	2010	Bangladesh	case	Clade 1		0	0	0	0	0	0	0	0	0	0	0	0	0	0	0	0	0	0	0	0	0	0	0	0	0	0	0	0	0	0	0	0	0	0
ERR6005207	ERR6006338	Merged	S. flexneri	S. flexneri 1b	603801	4241341	17202	596	6	5	2010	Bangladesh	case	PG1		0	1	0	0	0	0	0	0	0	0	0	0	0	0	0	0	0	0	0	0	0	0	0	0	0	0	1	0	0	0	1	0	1	0
ERR6005641		ERR6005641	S. sonnei	S. sonnei	603802	4379377	23484	443	6	5	2010	Bangladesh	case	Lineage III		0	0	0	1	1	0	0	0	0	0	0	0	0	0	0	0	0	0	0	0	0	0	0	0	0	0	1	0	1	1	0	0	1	0
ERR6005208		ERR6005208	S. flexneri	S. flexneri 6	603804	4204592	20258	420	7	5	2010	Bangladesh	case	Sf6		0	0	0	0	1	0	0	0	0	0	0	0	0	0	0	0	0	0	0	0	0	0	0	0	0	0	0	0	1	0	1	0	0	0
ERR6005643		ERR6005643	S. sonnei	S. sonnei	603812	4097959	25783	295	8	5	2010	Bangladesh	case	Lineage III	3.7	0	1	0	1	1	0	0	0	0	0	0	0	0	0	0	0	0	0	0	0	0	0	0	0	0	0	1	0	1	1	0	0	1	0
ERR6005205		ERR6005205	S. flexneri	S. flexneri 6	603814	4129477	22618	314	9	5	2010	Bangladesh	control	Sf6		0	0	0	0	1	0	0	0	0	0	0	0	0	0	0	0	0	0	0	0	0	0	0	0	0	0	0	0	0	0	1	0	0	0
ERR6005390		ERR6005390	S. flexneri	S. flexneri 4a	603815	4372561	24943	462	9	5	2010	Bangladesh	case	PG7		0	0	0	1	1	0	0	0	0	0	0	0	0	0	1	0	0	0	0	0	0	0	0	1	0	0	0	0	1	1	0	0	0	0
ERR6005644		ERR6005644	S. sonnei	S. sonnei	603817	4081458	25428	302	9	5	2010	Bangladesh	case	Lineage III	3.7	0	1	0	1	1	0	0	0	0	0	0	0	0	0	0	0	0	0	0	0	0	0	0	0	0	0	1	0	1	1	0	0	1	0
ERR6005210		ERR6005210	S. flexneri	S. flexneri 2b	603851	4303204	30304	353	17	5	2010	Bangladesh	case	PG3		0	1	0	0	0	0	0	0	0	0	1	0	0	0	0	0	0	0	0	0	0	0	1	0	0	0	1	0	0	0	1	0	1	0
ERR6005211		ERR6005211	S. flexneri	S. flexneri 2b	603854	4336797	31039	348	17	5	2010	Bangladesh	case	PG3		0	1	0	0	0	0	0	0	0	0	1	0	0	0	0	0	0	0	0	0	0	0	1	0	0	0	1	0	0	0	1	0	1	0
ERR6005212		ERR6005212	S. flexneri	S. flexneri 2b	603855	4448100	30014	394	17	5	2010	Bangladesh	case	PG3		0	1	0	1	1	0	0	0	0	0	1	0	0	0	1	0	0	0	0	1	1	0	1	0	0	0	1	0	1	0	1	0	1	0
ERR6005213		ERR6005213	S. flexneri	S. flexneri 3a	603859	4278672	25438	400	18	5	2010	Bangladesh	case	PG2		0	1	0	0	0	0	0	0	0	0	0	0	0	0	0	0	0	0	0	0	0	0	1	0	0	0	0	0	0	0	1	0	1	0
ERR6005214		ERR6005214	S. flexneri	S. flexneri 2b	603867	4326850	31127	334	19	5	2010	Bangladesh	case	PG3		0	1	0	1	1	0	0	0	0	0	1	0	0	0	0	0	0	0	0	0	0	0	1	0	0	0	1	0	1	0	1	0	1	0
ERR6005646		ERR6005646	S. sonnei	S. sonnei	603869	4260143	23261	396	20	5	2010	Bangladesh	case	Lineage III	3.6	0	0	0	1	1	0	0	0	0	0	0	0	0	0	0	0	0	0	0	0	0	0	0	0	0	0	1	0	1	1	0	0	1	0
ERR6005215		ERR6005215	S. flexneri	S. flexneri 2a	603870	4328162	30304	387	20	5	2010	Bangladesh	case	PG3		0	1	0	0	0	0	0	0	0	0	0	0	0	0	0	0	0	0	0	0	0	0	0	0	0	0	1	0	0	0	1	0	1	0
ERR6005803		ERR6005803	S. boydii	S. boydii 20	603879	4164928	21449	318	22	5	2010	Bangladesh	case	Clade 3		0	0	0	0	0	0	0	0	0	0	1	0	0	0	0	0	0	0	0	0	0	0	1	0	0	0	1	0	1	0	1	0	1	0
ERR6005648		ERR6005648	S. sonnei	S. sonnei	603894	4158918	25437	283	24	5	2010	Bangladesh	case	Lineage III	3.6	0	0	0	1	1	0	0	0	0	0	0	0	0	0	0	0	0	0	0	0	0	0	0	0	0	0	1	0	1	1	0	0	1	0
ERR6005219	ERR6006340	Merged	S. flexneri	S. flexneri 6	603901	4330304	13373	683	25	5	2010	Bangladesh	case	Sf6		0	0	0	0	1	0	0	0	0	0	0	0	0	0	0	0	0	0	0	0	0	0	0	0	0	0	0	0	1	0	1	0	0	0
ERR6005220		ERR6005220	S. flexneri	S. flexneri 2b	603913	4355403	31035	391	28	5	2010	Bangladesh	case	PG3		0	1	0	1	1	0	0	0	0	0	1	0	0	0	0	0	0	0	0	0	0	0	1	0	0	0	1	0	1	0	1	0	1	0
ERR6005221		ERR6005221	S. flexneri	S. flexneri 6	603922	4251272	20729	402	30	5	2010	Bangladesh	control	Sf6		0	0	0	0	1	0	0	0	0	0	0	0	0	0	0	0	0	0	0	0	0	0	0	0	0	0	0	0	1	0	1	0	0	0
ERR6005647		ERR6005647	S. sonnei	S. sonnei	603923	4132542	25438	328	30	5	2010	Bangladesh	control	Lineage III	3.7	0	1	0	1	1	0	0	0	0	0	0	0	0	0	0	0	0	0	0	0	0	0	0	0	0	0	1	0	1	1	0	0	1	0
ERR6005879		ERR6005879	S. dysenteriae	S. dysenteriae	603936	4659860	30043	336	1	6	2010	Bangladesh	case	Clade 1		0	0	0	1	1	0	0	0	0	0	0	0	0	0	1	0	0	0	0	0	0	0	0	1	0	0	0	0	1	1	0	0	0	0
ERR6005649		ERR6005649	S. sonnei	S. sonnei	603944	4057569	24286	347	2	6	2010	Bangladesh	case	Lineage III	3.7	0	1	0	1	1	0	0	0	0	0	0	0	0	0	0	0	0	0	0	0	0	0	0	0	0	0	1	0	1	1	0	0	1	0
ERR6005224	ERR6006342	Merged	S. flexneri	S. flexneri 6	603966	4276911	20725	499	6	6	2010	Bangladesh	case	Sf6		0	0	0	0	1	0	0	0	0	0	0	0	0	0	0	0	0	0	0	0	0	0	0	0	0	0	0	0	1	0	1	0	0	0
ERR6005225	ERR6006343	Merged	S. flexneri	S. flexneri 2a	603973	4488586	28385	507	8	6	2010	Bangladesh	case	PG3		0	0	0	1	0	0	0	0	0	0	1	0	0	0	1	0	0	0	0	0	0	0	1	1	0	0	1	0	1	1	1	0	1	0
ERR6005651	ERR6006345	Merged	S. sonnei	S. sonnei	603980	4050376	23483	378	9	6	2010	Bangladesh	case	Lineage III	3.6	0	0	0	1	1	0	0	0	0	0	0	0	0	0	0	0	0	0	0	0	0	0	0	0	0	0	1	0	1	1	0	0	1	0
ERR6005652		ERR6005652	S. sonnei	S. sonnei	603982	4141592	25429	307	9	6	2010	Bangladesh	contrl	Lineage III	3.6	0	0	0	1	1	0	0	0	0	0	0	0	0	0	0	0	0	0	0	0	0	0	0	0	0	0	1	0	1	1	0	0	1	0
ERR6005226		ERR6005226	S. flexneri	S. flexneri 2a	603990	4298615	29959	348	11	6	2010	Bangladesh	case	PG3		0	1	0	0	0	0	0	0	0	0	1	0	0	0	0	0	0	0	0	0	0	0	1	0	0	0	1	0	0	0	1	0	1	0
ERR6005222		ERR6005222	S. flexneri	S. flexneri 3a	604000	4206512	24607	339	13	6	2010	Bangladesh	control	PG2		0	0	0	0	0	0	0	0	0	0	0	0	0	0	0	0	0	0	0	0	0	0	0	0	0	0	0	0	0	0	0	0	0	0
ERR6005227		ERR6005227	S. flexneri	S. flexneri 6	604001	4134131	22190	333	13	6	2010	Bangladesh	case	Sf6		0	0	0	0	1	0	0	0	0	0	0	0	0	0	0	0	0	0	0	0	0	0	0	0	0	0	0	0	1	0	1	0	0	0
ERR6005653		ERR6005653	S. sonnei	S. sonnei	604002	4198227	24510	320	13	6	2010	Bangladesh	case	Lineage III	3.6	0	0	0	0	0	0	0	0	0	0	0	0	0	0	0	0	0	0	0	0	0	0	0	0	0	0	1	0	0	0	0	0	1	0
ERR6005228		ERR6005228	S. flexneri	S. flexneri 3a	604003	4336607	24812	424	14	6	2010	Bangladesh	case	PG2		0	0	0	0	0	0	0	0	0	0	0	0	0	0	1	0	0	0	0	0	0	0	0	1	0	0	0	0	1	1	0	0	1	0
ERR6005229		ERR6005229	S. flexneri	S. flexneri 6	604006	4189761	20665	409	14	6	2010	Bangladesh	case	Sf6		0	0	0	0	1	0	0	0	0	0	0	0	0	0	0	0	0	0	0	0	0	0	0	0	0	0	0	0	1	0	1	0	0	0
ERR6005230		ERR6005230	S. flexneri	S. flexneri 6	604008	4150352	20729	369	15	6	2010	Bangladesh	control	Sf6		0	0	0	0	1	0	0	0	0	0	0	0	0	0	0	0	0	0	0	0	0	0	0	0	0	0	0	0	1	0	1	0	0	0
ERR6005314		ERR6005314	S. flexneri	S. flexneri 6	604014	4243664	20666	435	18	6	2010	Bangladesh	case	Sf6		0	0	0	0	1	0	0	0	0	0	0	0	0	0	0	0	0	0	0	0	0	0	0	0	0	0	0	0	1	0	1	0	0	0
ERR6005315		ERR6005315	S. flexneri	S. flexneri 6	604015	4242026	20729	444	18	6	2010	Bangladesh	case	Sf6		0	0	0	0	1	0	0	0	0	0	0	0	0	0	0	0	0	0	0	0	0	0	0	0	0	0	0	0	1	0	1	0	0	0
ERR6005691	ERR6006346	Merged	S. sonnei	S. sonnei	604016	4440331	21016	506	18	6	2010	Bangladesh	case	Lineage III	3.7	0	1	0	1	1	0	0	0	0	0	0	0	0	0	0	0	0	0	0	0	0	0	0	0	0	0	1	0	0	1	0	0	1	0
ERR6005692		ERR6005692	S. sonnei	S. sonnei	604025	4057507	23881	314	19	6	2010	Bangladesh	case	Lineage III	3.6	0	0	0	0	0	0	0	0	0	0	0	0	0	0	0	0	0	0	0	0	0	0	0	0	0	0	1	0	0	0	0	0	1	0
ERR6005317		ERR6005317	S. flexneri	S. flexneri 2a	604053	4348385	29959	400	24	6	2010	Bangladesh	case	PG3		0	1	0	1	1	0	0	0	0	0	0	0	0	0	0	0	0	0	0	0	0	0	0	0	0	0	1	0	1	0	1	0	1	0
ERR6005318		ERR6005318	S. flexneri	S. flexneri 3a	604056	4229318	27540	320	25	6	2010	Bangladesh	case	PG2		0	1	0	0	0	0	0	0	0	0	0	0	0	0	0	0	0	0	0	0	0	0	1	0	0	0	0	0	1	0	1	0	1	0
ERR6005693		ERR6005693	S. sonnei	S. sonnei	604057	4144320	25438	321	25	6	2010	Bangladesh	case	Lineage III	3.7	0	1	0	1	1	0	0	0	0	0	0	0	0	0	0	0	0	0	0	0	0	0	0	0	0	0	1	0	1	1	0	0	1	0
ERR6005319		ERR6005319	S. flexneri	S. flexneri 2a	604058	4303920	30304	335	25	6	2010	Bangladesh	case	PG3		0	1	0	0	0	0	0	0	0	0	1	0	0	0	0	0	0	0	0	0	0	0	1	0	0	0	1	0	0	0	1	0	1	0
ERR6005320		ERR6005320	S. flexneri	S. flexneri 6	604060	4247170	20666	453	27	6	2010	Bangladesh	control	Sf6		0	0	0	0	1	0	0	0	0	0	0	0	0	0	0	0	0	0	0	0	0	0	0	0	0	0	0	0	1	0	1	0	0	0
ERR6005321		ERR6005321	S. flexneri	S. flexneri 2b	604073	4311271	30705	320	29	6	2010	Bangladesh	case	PG3		0	1	0	0	0	0	0	0	0	0	1	0	0	0	0	0	0	0	0	0	0	0	1	0	0	0	1	0	0	0	1	0	1	0
ERR6005322		ERR6005322	S. flexneri	S. flexneri 2b	604074	4333931	30302	356	30	6	2010	Bangladesh	case	PG3		0	1	0	0	0	0	0	0	0	0	1	0	0	0	0	0	0	0	0	0	0	0	1	0	0	0	1	0	0	0	1	0	1	0
ERR6005323		ERR6005323	S. flexneri	S. flexneri 2b	604075	4365266	29804	390	30	6	2010	Bangladesh	case	PG3		0	1	0	1	1	0	0	0	0	0	1	0	0	0	0	0	0	0	0	0	0	0	1	0	0	0	1	0	1	0	1	0	1	0
ERR6005694		ERR6005694	S. sonnei	S. sonnei	604081	4192960	26342	321	2	7	2010	Bangladesh	case	Lineage III	3.6	0	0	0	0	0	0	0	0	0	0	0	0	0	0	0	0	0	0	0	0	0	0	0	0	0	0	1	0	0	0	0	0	1	0
ERR6005324		ERR6005324	S. flexneri	S. flexneri 2a	604083	4300999	31006	300	2	7	2010	Bangladesh	case	PG3		0	1	0	1	1	0	0	0	0	0	1	0	0	0	0	0	0	0	0	0	0	0	1	0	0	0	1	0	1	0	1	0	1	0
ERR6005316		ERR6005316	S. flexneri	S. flexneri 6	604088	4227626	20611	432	4	7	2010	Bangladesh	control	Sf6		0	0	0	0	1	0	0	0	0	0	0	0	0	0	0	0	0	0	0	0	0	0	0	0	0	0	0	0	1	0	1	0	0	0
ERR6005695		ERR6005695	S. sonnei	S. sonnei	604091	4266149	24075	369	4	7	2010	Bangladesh	case	Lineage III	3.7	0	1	0	1	1	0	0	0	0	0	0	0	0	0	0	0	0	0	0	0	0	0	0	0	0	0	1	0	1	1	0	0	1	0
ERR6005698	ERR6006347	Merged	S. sonnei	S. sonnei	604118	4392078	14508	747	9	7	2010	Bangladesh	case	Lineage III	3.6	0	0	0	0	0	0	0	0	0	0	0	0	0	0	0	0	0	0	0	0	0	0	0	0	0	0	1	0	1	0	0	0	1	0
ERR6005699		ERR6005699	S. sonnei	S. sonnei	604135	4128624	25136	299	12	7	2010	Bangladesh	case	Lineage III	3.6	0	0	0	1	1	0	0	0	0	0	0	0	0	0	0	0	0	0	0	0	0	0	0	0	0	0	1	0	1	1	0	0	1	0
ERR6005700		ERR6005700	S. sonnei	S. sonnei	604136	4042851	25500	264	12	7	2010	Bangladesh	case	Lineage III	3.6	0	0	0	1	1	0	0	0	0	0	0	0	0	0	0	0	0	0	0	0	0	0	0	0	0	0	1	0	1	1	0	0	1	0
ERR6005701		ERR6005701	S. sonnei	S. sonnei	604141	4184277	25336	320	13	7	2010	Bangladesh	case	Lineage III	3.7	0	1	0	1	1	0	0	0	0	0	0	0	0	0	0	0	0	0	0	0	0	0	0	0	0	0	1	0	1	1	0	0	1	0
ERR6005325		ERR6005325	S. flexneri	S. flexneri 2a	604151	4307529	31035	342	14	7	2010	Bangladesh	case	PG3		0	1	0	1	1	0	0	0	0	0	0	0	0	0	0	0	0	0	0	0	0	0	0	0	0	0	1	0	1	0	1	0	1	0
ERR6005703	ERR6006348	Merged	S. sonnei	S. sonnei	604176	4303551	21557	521	18	7	2010	Bangladesh	case	Lineage III	3.6	0	0	0	1	1	0	0	0	0	0	0	0	0	0	0	0	0	0	0	0	0	0	0	0	0	0	1	0	1	1	0	0	1	0
ERR6005327		ERR6005327	S. flexneri	S. flexneri 2b	604181	4288791	31195	352	19	7	2010	Bangladesh	case	PG3		0	1	0	0	0	0	0	0	0	0	1	0	0	0	0	0	0	0	0	0	0	0	1	0	0	0	1	0	0	0	1	0	1	0
ERR6005329		ERR6005329	S. flexneri	S. flexneri 6	604193	4239895	20501	449	23	7	2010	Bangladesh	case	Sf6		0	0	0	0	1	0	0	0	0	0	0	0	0	0	0	0	0	0	0	0	0	0	0	0	0	0	0	0	1	0	1	0	0	0
ERR6005704	ERR6006349	Merged	S. sonnei	S. sonnei	604199	4320931	23483	453	24	7	2010	Bangladesh	case	Lineage III	3.6	0	0	0	0	0	0	0	0	0	0	0	0	0	0	0	0	0	0	0	0	0	0	0	0	0	0	1	0	0	0	0	0	1	0
ERR6005330		ERR6005330	S. flexneri	S. flexneri 6	604208	4224916	20382	414	27	7	2010	Bangladesh	case	Sf6		0	0	0	0	1	0	0	0	0	0	0	0	0	0	0	0	0	0	0	0	0	0	0	0	0	0	0	0	1	0	1	0	0	0
ERR6005696	ERR6006350	Merged	S. sonnei	S. sonnei	604209	4355341	23267	456	27	7	2010	Bangladesh	case	Lineage III	3.6	0	0	0	1	1	0	0	0	0	0	0	0	0	0	0	0	0	0	0	0	0	0	0	0	0	0	1	0	1	1	0	0	1	0
ERR6005705	ERR6006351	Merged	S. sonnei	S. sonnei	604210	4353199	21580	482	27	7	2010	Bangladesh	case	Lineage III	3.6	0	0	0	1	1	0	0	0	0	0	0	0	0	0	0	0	0	0	0	0	0	0	0	0	0	0	1	0	1	1	0	0	1	0
ERR6005707	ERR6006352	Merged	S. sonnei	S. sonnei	604218	4367720	23485	452	29	7	2010	Bangladesh	case	Lineage III	3.6	0	0	0	1	1	0	0	0	0	0	0	0	0	0	0	0	0	0	0	0	0	0	0	0	0	0	1	0	1	1	0	0	1	0
ERR6005331		ERR6005331	S. flexneri	S. flexneri 6	604219	4249087	20613	469	30	7	2010	Bangladesh	control	Sf6		0	0	0	0	1	0	0	0	0	0	0	0	0	0	0	0	0	0	0	0	0	0	0	0	0	0	0	0	1	0	1	0	0	0
ERR6005332		ERR6005332	S. flexneri	S. flexneri 2a	604233	4330604	31035	365	2	8	2010	Bangladesh	case	PG3		0	1	0	1	1	0	0	0	0	0	0	0	0	0	0	0	0	0	0	0	0	0	0	0	0	0	1	0	1	0	1	0	1	0
ERR6005708	ERR6006353	Merged	S. sonnei	S. sonnei	604244	4385700	25111	401	9	8	2010	Bangladesh	control	Lineage III	3.6	0	0	0	1	1	0	0	0	0	0	0	0	0	0	0	0	0	0	0	0	0	0	0	0	0	0	1	0	1	1	0	0	1	0
ERR6005709		ERR6005709	S. sonnei	S. sonnei	604252	4347268	23958	358	13	8	2010	Bangladesh	case	Lineage III	3.6	0	0	0	1	1	0	0	0	0	0	0	0	0	0	0	0	0	0	0	0	0	0	0	0	0	0	1	0	1	1	0	0	1	0
ERR6005710		ERR6005710	S. sonnei	S. sonnei	604261	4319062	24485	349	16	8	2010	Bangladesh	case	Lineage III	3.6	0	0	0	1	1	0	0	0	0	0	0	0	0	0	0	0	0	0	0	0	0	0	0	0	0	0	1	0	1	1	0	0	1	0
ERR6005889		ERR6005889	S. dysenteriae	S. dysenteriae	604264	4532833	30997	290	17	8	2010	Bangladesh	case	Clade 1		0	0	0	0	0	0	0	0	0	0	0	0	0	0	0	0	0	0	0	0	0	0	0	0	0	0	0	0	0	0	0	0	0	0
ERR6005890	ERR6006354	Merged	S. dysenteriae	S. dysenteriae 2	604277	5117197	27334	538	22	8	2010	Bangladesh	case	Clade 1		0	0	0	1	1	0	0	0	0	0	0	0	0	0	1	0	0	0	0	0	0	0	0	1	0	0	0	0	1	0	0	0	0	0
ERR6005326		ERR6005326	S. flexneri	S. flexneri 2a	604281	4322559	31027	352	25	8	2010	Bangladesh	case	PG3		0	1	0	1	1	0	0	0	0	0	1	0	0	0	0	0	0	0	0	0	0	0	0	0	0	0	1	0	1	0	1	0	1	0
ERR6005333		ERR6005333	S. flexneri	S. flexneri 6	604286	4286118	20762	460	27	8	2010	Bangladesh	case	Sf6		0	0	0	0	0	0	0	0	0	0	0	0	0	0	1	0	0	0	0	1	0	0	0	0	0	0	0	0	0	0	1	0	0	0
ERR6005711	ERR6006355	Merged	S. sonnei	S. sonnei	604294	4284666	22142	486	30	8	2010	Bangladesh	case	Lineage III	3.6	0	0	0	0	0	0	0	0	0	0	0	0	0	0	0	0	0	0	0	0	0	0	0	0	0	0	1	0	0	0	0	0	1	0
ERR6005712	ERR6006356	Merged	S. sonnei	S. sonnei	604296	4332539	22004	452	30	8	2010	Bangladesh	case	Lineage III	3.6	0	0	0	1	1	0	0	0	0	0	0	0	0	0	0	0	0	0	0	0	0	0	0	0	0	0	1	0	1	1	0	0	1	0
ERR6005713	ERR6006357	Merged	S. sonnei	S. sonnei	604303	4463026	19101	509	2	9	2010	Bangladesh	control	Lineage III	3.6	0	0	0	0	0	0	0	0	0	0	0	0	0	0	1	0	0	0	0	0	0	0	0	1	0	0	1	0	1	1	0	0	1	0
ERR6005714	ERR6006358	Merged	S. sonnei	S. sonnei	604304	4459424	19412	532	2	9	2010	Bangladesh	case	Lineage III	3.6	0	0	0	0	0	0	0	0	0	0	0	0	0	0	1	0	0	0	0	0	0	0	0	1	0	0	1	0	1	1	0	0	1	0
ERR6005706	ERR6006359	Merged	S. sonnei	S. sonnei	604325	4359295	23482	458	7	9	2010	Bangladesh	control	Lineage III	3.6	0	0	0	0	0	0	0	0	0	0	0	0	0	0	0	0	0	0	0	0	0	0	0	0	0	0	1	0	0	0	0	0	1	0
ERR6005715	ERR6006360	Merged	S. sonnei	S. sonnei	604326	4348391	23483	465	7	9	2010	Bangladesh	case	Lineage III	3.6	0	0	0	0	0	0	0	0	0	0	0	0	0	0	0	0	0	0	0	0	0	0	0	0	0	0	1	0	0	0	0	0	1	0
ERR6005717	ERR6006361	Merged	S. sonnei	S. sonnei	604332	4332067	22138	486	14	9	2010	Bangladesh	case	Lineage III	3.6	0	0	0	1	1	0	0	0	0	0	0	0	0	0	0	0	0	0	0	0	0	0	0	0	0	0	1	0	1	1	0	0	1	0
ERR6005335		ERR6005335	S. flexneri	S. flexneri 3a	604340	4253023	25453	389	17	9	2010	Bangladesh	case	PG2		0	0	0	0	0	0	0	0	0	0	0	0	0	0	0	0	0	0	0	0	0	0	0	0	0	0	0	0	0	0	0	0	0	0
ERR6005336		ERR6005336	S. flexneri	S. flexneri 2b	604361	4307050	31035	331	27	9	2010	Bangladesh	case	PG3		0	1	0	1	1	0	0	0	0	0	1	0	0	0	0	0	0	0	0	0	0	0	1	0	0	0	1	0	1	0	1	0	1	0
ERR6005718	ERR6006362	Merged	S. sonnei	S. sonnei	604367	4345518	23483	445	29	9	2010	Bangladesh	case	Lineage III	3.6	0	0	0	0	0	0	0	0	0	0	0	0	0	0	0	0	0	0	0	0	0	0	0	0	0	0	1	0	0	0	0	0	1	0
ERR6005337		ERR6005337	S. flexneri	S. flexneri 2b	604369	4350946	30014	393	29	9	2010	Bangladesh	case	PG3		0	1	0	1	1	0	0	0	0	0	1	0	0	0	0	0	0	0	0	0	0	0	1	0	0	0	1	0	1	0	0	0	1	0
ERR6005719	ERR6006364	Merged	S. sonnei	S. sonnei	604377	4336951	22002	478	1	10	2010	Bangladesh	case	Lineage III	3.6	0	0	0	0	0	0	0	0	0	0	0	0	0	0	0	0	0	0	0	0	0	0	0	0	0	0	1	0	0	0	0	0	1	0
ERR6005339	ERR6006365	Merged	S. flexneri	S. flexneri 2a	604378	4477947	29804	508	1	10	2010	Bangladesh	case	PG3		0	1	0	0	0	0	0	0	0	0	1	0	0	0	0	0	0	0	0	0	0	0	1	0	0	0	1	0	1	1	1	0	1	0
ERR6005340		ERR6005340	S. flexneri	S. flexneri 3a	604397	4223484	25438	378	6	10	2010	Bangladesh	case	PG2		0	0	0	0	0	0	0	0	0	0	0	0	0	0	0	0	0	0	0	0	0	0	0	0	0	0	0	0	0	0	0	0	0	0
ERR6005720		ERR6005720	S. sonnei	S. sonnei	604398	4106730	24761	317	6	10	2010	Bangladesh	case	Lineage III	3.7	0	1	0	1	1	0	0	0	0	0	0	0	0	0	1	0	0	0	0	1	0	0	0	0	0	0	1	0	1	1	0	0	1	0
ERR6005721	ERR6006366	Merged	S. sonnei	S. sonnei	604402	4313195	17454	567	8	10	2010	Bangladesh	case	Lineage III	3.7	0	1	0	0	0	0	0	0	0	0	0	0	0	0	0	0	0	0	0	0	0	0	0	0	0	0	1	0	0	0	0	0	0	0
ERR6005341		ERR6005341	S. flexneri	S. flexneri 2a	604416	4226857	31035	308	11	10	2010	Bangladesh	case	PG3		0	1	0	1	1	0	0	0	0	0	0	0	0	0	0	0	0	0	0	0	0	0	0	0	0	0	1	0	1	0	1	0	1	0
ERR6005722	ERR6006367	Merged	S. sonnei	S. sonnei	604422	4368134	25110	450	12	10	2010	Bangladesh	case	Lineage III	3.7	0	1	0	1	1	0	0	0	0	0	0	0	0	0	0	0	0	0	0	0	0	0	0	0	0	0	1	0	1	1	0	0	1	0
ERR6005342		ERR6005342	S. flexneri	S. flexneri 6	604423	4252464	20060	463	13	10	2010	Bangladesh	control	Sf6		0	0	0	0	1	0	0	0	0	0	0	0	0	0	0	0	0	0	0	0	0	0	0	0	0	0	0	0	1	0	1	0	0	0
ERR6005343		ERR6005343	S. flexneri	S. flexneri 2a	604434	4331364	30836	370	15	10	2010	Bangladesh	case	PG3		0	1	0	1	1	0	0	0	0	0	0	0	0	0	0	0	0	0	0	0	0	0	0	0	0	0	1	0	1	0	1	0	1	0
ERR6005723	ERR6006368	Merged	S. sonnei	S. sonnei	604457	4315630	15416	658	25	10	2010	Bangladesh	case	Lineage III	3.6	0	0	0	0	0	0	0	0	0	0	0	0	0	0	0	0	0	0	0	0	0	0	0	0	0	0	1	0	0	0	0	0	1	0
ERR6005724		ERR6005724	S. sonnei	S. sonnei	604461	4123661	26294	294	26	10	2010	Bangladesh	case	Lineage III	3.7	0	1	0	1	1	0	0	0	0	0	0	0	0	0	0	0	0	0	0	0	0	0	0	0	0	0	1	0	1	1	0	0	1	0
ERR6005344		ERR6005344	S. flexneri	S. flexneri 7a	604462	4219165	33158	295	27	10	2010	Bangladesh	case	PG1		0	0	0	0	0	0	0	0	0	0	0	0	0	0	0	0	0	0	0	0	0	0	0	0	0	0	0	0	0	0	0	0	0	0
ERR6005716		ERR6005716	S. sonnei	S. sonnei	604464	4066109	26209	285	27	10	2010	Bangladesh	control	Lineage III	3.6	0	0	0	0	0	0	0	0	0	0	0	0	0	0	0	0	0	0	0	0	0	0	0	0	0	0	1	0	0	0	0	0	1	0
ERR6005725	ERR6006370	Merged	S. sonnei	S. sonnei	604482	4367777	25112	446	1	11	2010	Bangladesh	case	Lineage III	3.7	0	1	0	1	1	0	0	0	0	0	0	0	0	0	0	0	0	0	0	0	0	0	0	0	0	0	1	0	1	1	0	0	1	0
ERR6005727	ERR6006371	Merged	S. sonnei	S. sonnei	604502	4352694	22005	509	9	11	2010	Bangladesh	case	Lineage III	3.7	0	1	0	1	1	0	0	0	0	0	0	0	0	0	0	0	0	0	0	0	0	0	0	0	0	0	1	0	1	1	0	0	1	0
ERR6005728		ERR6005728	S. sonnei	S. sonnei	604532	4228246	23615	341	23	11	2010	Bangladesh	case	Lineage III	3.6	0	0	0	1	1	0	0	0	0	0	0	0	0	0	0	0	0	0	0	0	0	0	0	0	0	0	1	0	1	1	0	0	1	0
ERR6005346		ERR6005346	S. flexneri	S. flexneri 3a	604534	4132711	27321	285	24	11	2010	Bangladesh	case	PG2		0	1	0	0	0	0	0	0	0	0	0	0	0	0	0	0	0	0	0	0	0	0	1	0	0	0	0	0	1	0	1	0	1	0
ERR6005347		ERR6005347	S. flexneri	S. flexneri 2a	604548	4303004	31031	356	28	11	2010	Bangladesh	case	PG3		0	1	0	1	1	0	0	0	0	0	0	0	0	0	0	0	0	0	0	0	0	0	0	0	0	0	1	0	1	0	1	0	1	0
ERR6005348	ERR6006372	Merged	S. flexneri	S. flexneri 6	604551	4317042	19494	540	30	11	2010	Bangladesh	case	Sf6		0	0	0	0	1	0	0	0	0	0	0	0	0	0	0	0	0	0	0	0	0	0	0	0	0	0	0	0	1	0	1	0	0	0
ERR6005349		ERR6005349	S. flexneri	S. flexneri 3a	604554	4073046	27684	243	1	12	2010	Bangladesh	case	PG2		0	0	0	0	0	0	0	0	0	0	0	0	0	0	0	0	0	0	0	0	0	0	0	0	0	0	0	0	0	0	0	0	0	0
ERR6005428		ERR6005428	S. sonnei	S. sonnei	700007	4253573	23485	362	4	4	2008	Pakistan	case	Lineage III	3.6	0	0	0	1	1	0	0	0	0	0	0	0	0	0	0	0	0	0	0	0	0	0	0	0	0	0	1	0	1	1	0	0	1	0
ERR6004635		ERR6004635	S. flexneri	S. flexneri 6	700014	4205051	21035	396	10	3	2008	Pakistan	case	Sf6		0	1	0	0	0	0	0	0	0	0	0	0	0	0	0	0	0	0	0	0	0	0	0	0	0	0	1	0	1	0	0	0	1	0
ERR6005815		ERR6005815	S. boydii	S. boydii 8	700015	4182854	19318	435	12	3	2008	Pakistan	case	Clade 2		0	1	0	1	1	0	0	0	0	0	0	0	0	0	0	0	0	0	0	0	0	0	0	0	0	0	1	0	1	0	0	0	1	0
ERR6004631		ERR6004631	S. flexneri	S. flexneri 6	700016	4236264	21829	397	5	3	2008	Pakistan	case	Sf6		0	1	0	0	0	0	0	0	0	0	1	0	0	0	0	0	0	0	0	0	0	0	1	0	0	0	1	0	1	0	1	0	1	0
ERR6005424		ERR6005424	S. sonnei	S. sonnei	700017	4217465	23482	366	6	3	2008	Pakistan	case	Lineage III	3.6	0	0	0	1	1	0	0	0	0	0	0	0	0	0	0	0	0	0	0	0	0	0	0	0	0	0	1	0	1	1	0	0	1	0
ERR6005425		ERR6005425	S. sonnei	S. sonnei	700018	4183711	23959	356	8	3	2008	Pakistan	case	Lineage III	3.6	0	0	0	1	1	0	0	0	0	0	0	0	0	0	0	0	0	0	0	0	0	0	0	0	0	0	1	0	1	1	0	0	1	0
ERR6005749		ERR6005749	S. boydii	S. boydii 4	700019	4220365	23072	328	10	3	2008	Pakistan	case	Clade 3		0	1	0	1	1	0	0	0	0	1	0	0	0	0	0	0	0	0	0	0	0	0	0	0	0	0	0	0	1	0	1	0	0	0
ERR6005830		ERR6005830	S. dysenteriae	S. dysenteriae 4	700053	4229086	22847	373	18	3	2008	Pakistan	case	Clade 2		0	1	0	1	1	0	0	0	0	0	0	0	0	0	0	0	0	0	0	0	0	0	0	0	0	0	1	0	1	1	0	0	1	0
ERR6005422		ERR6005422	S. sonnei	S. sonnei	700058	4430044	23244	446	26	3	2008	Pakistan	case	Lineage III	3.6	0	0	0	1	1	0	0	0	0	0	0	0	0	0	0	0	0	0	0	0	0	0	0	0	0	0	1	0	1	1	0	0	1	0
ERR6004650		ERR6004650	S. flexneri	S. flexneri 6	700083	4229591	21034	410	3	7	2008	Pakistan	case	Sf6		0	1	0	0	0	0	0	0	0	0	1	0	0	0	0	0	0	0	0	0	0	0	1	0	0	0	1	0	1	0	1	0	1	0
ERR6005430		ERR6005430	S. sonnei	S. sonnei	700088	4314767	23482	388	12	5	2008	Pakistan	case	Lineage III	3.6	0	0	0	1	1	0	0	0	0	0	0	0	0	0	0	0	0	0	0	0	0	0	0	0	0	0	1	0	1	1	0	0	1	0
ERR6004643		ERR6004643	S. flexneri	S. flexneri 2a	700091	4328439	29959	373	16	5	2008	Pakistan	case	PG3		0	1	0	1	1	0	0	0	0	0	1	0	0	0	0	0	0	0	0	0	0	0	1	0	0	0	1	0	1	0	1	0	1	0
ERR6004633		ERR6004633	S. flexneri	S. flexneri 7a	700131	4199264	31198	321	7	3	2008	Pakistan	case	PG1		0	1	0	1	1	0	0	0	0	0	1	0	0	0	0	0	0	0	0	0	0	0	1	0	0	0	0	0	1	0	1	0	0	0
ERR6005426		ERR6005426	S. sonnei	S. sonnei	700155	4430692	23125	466	26	3	2008	Pakistan	Control	Lineage III	3.6	0	0	0	1	1	0	0	0	0	0	0	0	0	0	0	0	0	0	0	0	0	0	0	0	0	0	1	0	1	1	0	0	1	0
ERR6005751		ERR6005751	S. boydii	S. boydii 10	700171	4122326	19818	380	17	7	2008	Pakistan	case	Clade 2		0	0	0	0	0	0	0	0	0	0	0	0	0	0	0	0	0	0	0	0	0	0	0	0	0	0	0	0	0	0	0	0	0	0
ERR6005750		ERR6005750	S. boydii	S. boydii 4	700183	4229187	22819	316	22	5	2008	Pakistan	Control	Clade 3		0	0	0	1	1	0	0	0	0	0	0	0	0	0	0	0	0	0	0	0	0	0	0	0	0	0	0	1	1	0	1	0	0	0
ERR6004642		ERR6004642	S. flexneri	S. flexneri 2a	700201	4318305	29959	386	14	5	2008	Pakistan	case	PG3		0	1	0	1	1	0	0	0	0	0	1	0	0	0	0	0	0	0	0	0	0	0	1	0	0	0	1	0	1	0	1	0	1	0
ERR6005831		ERR6005831	S. dysenteriae	S. dysenteriae 4	700239	4486844	27335	308	17	5	2008	Pakistan	case	Clade 1		0	0	1	1	1	0	0	0	0	0	0	0	0	0	1	0	0	0	0	0	0	0	0	0	0	0	0	1	1	1	0	0	0	0
ERR6004644		ERR6004644	S. flexneri	S. flexneri 2a	700241	4316996	30304	350	16	5	2008	Pakistan	case	PG3		0	1	0	1	1	0	0	0	0	0	1	0	0	0	0	0	0	0	0	0	0	0	1	0	0	0	1	0	1	0	1	0	1	0
ERR6004641		ERR6004641	S. flexneri	S. flexneri 3a	700245	4269466	28032	341	13	5	2008	Pakistan	case	PG2		0	1	0	1	1	0	0	0	0	0	1	0	0	0	0	0	0	0	0	0	0	0	1	0	0	0	1	0	1	0	1	0	1	0
ERR6004638		ERR6004638	S. flexneri	S. flexneri 6	700277	4225524	21049	419	11	4	2008	Pakistan	Control	Sf6		0	1	0	0	0	0	0	0	0	0	1	0	0	0	0	0	0	0	0	0	0	0	1	0	0	0	1	0	1	0	1	0	1	0
ERR6004640		ERR6004640	S. flexneri	S. flexneri 3a	700284	4271811	28603	376	29	4	2008	Pakistan	Control	PG2		0	1	0	1	1	0	0	0	0	0	1	0	0	0	0	0	0	0	0	0	0	0	1	0	0	0	1	0	1	0	1	0	1	0
ERR6004648		ERR6004648	S. flexneri	S. flexneri 6	700302	4284709	22620	383	17	6	2008	Pakistan	control	Sf6		0	1	0	0	0	0	0	0	0	0	1	0	0	0	0	0	0	0	0	0	0	0	1	0	0	0	1	0	1	0	1	0	1	0
ERR6005429		ERR6005429	S. sonnei	S. sonnei	700335	4311091	25284	344	18	4	2008	Pakistan	case	Lineage III	3.6	0	0	0	1	1	0	0	0	0	0	0	0	0	0	0	0	0	0	0	0	0	0	0	0	0	0	1	0	1	1	0	0	1	0
ERR6005423		ERR6005423	S. sonnei	S. sonnei	700339	4200405	23264	334	23	4	2008	Pakistan	case	Lineage III	3.6	0	0	0	1	1	0	0	0	0	0	0	0	0	0	0	0	0	0	0	0	0	0	0	0	0	0	1	0	1	1	0	0	1	0
ERR6004645		ERR6004645	S. flexneri	S. flexneri 7a	700360	4330915	31027	438	27	5	2008	Pakistan	case	PG1		0	1	0	0	0	0	0	0	0	0	1	0	0	0	0	0	0	0	0	0	0	0	0	0	0	0	0	0	0	0	1	0	0	0
ERR6005829		ERR6005829	S. dysenteriae	S. dysenteriae 4	700378	4224366	22869	338	27	5	2008	Pakistan	case	Clade 2		0	1	0	0	0	0	0	0	0	0	0	0	0	0	0	0	0	0	0	0	0	0	0	0	0	0	1	0	0	0	0	0	1	0
ERR6004637		ERR6004637	S. flexneri	S. flexneri 6	700381	4318397	22364	404	8	4	2008	Pakistan	case	Sf6		0	1	0	0	0	0	0	0	0	0	1	0	0	0	0	0	0	0	0	0	0	0	1	0	0	0	1	0	1	0	1	0	1	0
ERR6005427		ERR6005427	S. sonnei	S. sonnei	700388	4286455	24840	344	29	3	2008	Pakistan	case	Lineage III	3.6	0	0	0	1	1	0	0	0	0	0	0	0	0	0	0	0	0	0	0	0	0	0	0	0	0	0	1	0	1	1	0	0	1	0
ERR6005524	ERR6006373	Merged	S. sonnei	S. sonnei	700432	4349688	23263	464	4	8	2008	Pakistan	case	Lineage III	3.6	0	0	0	1	1	0	0	0	0	0	0	0	0	0	0	0	0	0	0	0	0	0	0	0	0	0	1	0	1	0	0	0	1	0
ERR6004636		ERR6004636	S. flexneri	S. flexneri 6	700482	4248483	20758	386	5	4	2008	Pakistan	case	Sf6		0	1	0	0	0	0	0	0	0	0	1	0	0	0	0	0	0	0	0	0	0	0	1	0	0	0	1	0	1	0	1	0	1	0
ERR6004646		ERR6004646	S. flexneri	S. flexneri 2a	700492	4291027	31035	331			.	Pakistan		PG3		0	1	0	1	1	0	0	0	0	0	0	0	0	0	0	0	0	0	0	0	0	0	0	0	0	0	1	0	1	0	1	0	1	0
ERR6004647		ERR6004647	S. flexneri	S. flexneri 2a	700506	4353699	29818	384	11	6	2008	Pakistan	case	PG3		0	1	0	1	1	0	0	0	0	0	1	0	0	0	0	0	0	0	0	0	0	0	1	0	0	0	1	0	1	0	1	0	1	0
ERR6004651		ERR6004651	S. flexneri	S. flexneri 2a	700546	4345301	30014	362	15	7	2008	Pakistan	case	PG3		0	1	0	1	1	0	0	0	0	0	1	0	0	0	0	0	0	0	0	0	0	0	1	0	0	0	1	0	1	0	1	0	1	0
ERR6004649		ERR6004649	S. flexneri	S. flexneri 6	700548	4187789	21441	390	2	7	2008	Pakistan	case	Sf6		0	1	0	0	0	0	0	0	0	0	1	0	0	0	0	0	0	0	0	0	0	0	1	0	0	0	1	0	1	0	1	0	1	0
ERR6005832		ERR6005832	S. dysenteriae	S. dysenteriae 4	700598	4164447	23129	330	25	7	2008	Pakistan	case	Clade 2		0	1	0	1	1	0	0	0	0	0	0	0	0	0	0	0	0	0	0	0	0	0	0	0	0	0	1	0	1	1	0	0	1	0
ERR6004897	ERR6006374	Merged	S. flexneri	S. flexneri 7a	700678	4237020	28409	391	18	9	2008	Pakistan	case	PG1		0	1	0	1	1	0	0	0	0	0	1	0	0	0	0	0	0	0	0	0	0	0	1	0	0	0	0	0	0	0	1	0	0	0
ERR6004899	ERR6006375	Merged	S. flexneri	S. flexneri 2a	700712	4389424	29959	459	26	9	2008	Pakistan	case	PG3		0	1	0	1	1	0	0	0	0	0	1	0	0	0	0	0	0	0	0	0	0	0	1	0	0	0	1	0	1	0	1	0	1	0
ERR6005772		ERR6005772	S. boydii	S. boydii 1	700720	4076513	19866	359	1	9	2008	Pakistan	case	Clade 2		0	1	0	1	1	0	0	0	0	0	0	0	0	0	0	0	0	0	0	0	0	0	0	0	0	0	1	0	1	1	0	0	1	0
ERR6004898		ERR6004898	S. flexneri	S. flexneri 3a	700738	4308084	28603	373	24	9	2008	Pakistan	control	PG2		0	1	0	1	1	0	0	0	0	0	1	0	0	0	0	0	0	0	0	0	0	0	1	0	0	0	1	0	1	0	1	0	1	0
ERR6004895		ERR6004895	S. flexneri	S. flexneri 6	700750	4114792	20749	386	18	12	2008	Pakistan	control	Sf6		0	1	0	0	0	0	0	0	0	0	1	0	0	0	0	0	0	0	0	0	0	0	1	0	0	0	1	0	1	0	1	0	1	0
ERR6004896	ERR6006376	ERR6004896	S. flexneri	S. flexneri 3a	700753	4050685	23913	364	5	9	2008	Pakistan	case	PG2		0	0	0	0	0	0	0	0	0	0	1	0	0	0	0	0	0	0	0	0	0	0	0	0	0	0	0	0	0	0	1	0	0	0
ERR6004903		ERR6004903	S. flexneri	S. flexneri 2a	700812	4332354	28923	381	6	1	2009	Pakistan	case	PG3		0	1	0	1	1	0	0	0	0	0	1	0	0	0	0	0	0	0	0	0	0	0	1	0	0	0	1	0	1	0	1	0	1	0
ERR6005525		ERR6005525	S. sonnei	S. sonnei	700818	4234697	23130	375	29	10	2008	Pakistan	case	Lineage III	3.6	0	0	0	1	1	0	0	0	0	0	0	0	0	0	0	0	0	0	0	0	0	0	0	0	0	0	1	0	1	1	0	0	1	0
ERR6004900		ERR6004900	S. flexneri	S. flexneri 4a	700868	4398068	29473	387	14	11	2008	Pakistan	case	PG1		0	1	0	1	1	0	0	0	0	0	1	0	0	0	0	0	0	0	0	0	0	0	1	0	0	0	1	0	1	0	1	0	1	0
ERR6004904		ERR6004904	S. flexneri	S. flexneri 6	700918	4224343	20729	406	15	1	2009	Pakistan	case	Sf6		0	1	0	0	0	0	0	0	0	0	1	0	0	0	0	0	0	0	0	0	0	0	1	0	0	0	1	0	1	0	1	0	1	0
ERR6004901		ERR6004901	S. flexneri	S. flexneri 4a	700922	4263253	31137	307			.	Pakistan		PG1		0	1	0	1	1	0	0	0	0	0	1	0	0	0	0	0	0	0	0	0	0	0	1	0	0	0	1	0	1	0	1	0	1	0
ERR6005526		ERR6005526	S. sonnei	S. sonnei	700973	4131918	25209	276	15	1	2009	Pakistan	case	Lineage III	3.6	0	0	0	1	1	0	0	0	0	0	0	0	0	0	0	0	0	0	0	0	0	0	0	0	0	0	1	0	1	1	0	0	1	0
ERR6004902		ERR6004902	S. flexneri	S. flexneri 4a	702013	4389443	29534	365	4	2	2009	Pakistan	case	PG1		0	1	0	1	1	0	0	0	0	0	1	0	0	0	0	0	0	0	0	0	0	0	1	0	0	0	1	0	1	0	1	0	1	0
ERR6004906		ERR6004906	S. flexneri	S. flexneri 2a	702019	4354742	29475	419	23	1	2009	Pakistan	case	PG3		0	0	0	1	1	0	0	0	0	0	1	0	0	0	0	0	0	0	0	0	0	0	0	0	0	0	1	0	1	0	1	0	1	0
ERR6005527		ERR6005527	S. sonnei	S. sonnei	702021	4096174	25473	295	23	1	2009	Pakistan	control	Lineage III	3.6	0	0	0	1	1	0	0	0	0	0	0	0	0	0	0	0	0	0	0	0	0	0	0	0	0	0	1	0	1	1	0	0	1	0
ERR6004908		ERR6004908	S. flexneri	S. flexneri 1b	702033	4239964	29239	339	14	2	2009	Pakistan	control	PG1		0	1	0	1	1	0	0	0	0	0	1	0	0	0	0	0	0	0	0	0	0	0	1	0	0	0	1	0	1	0	1	0	1	0
ERR6005853		ERR6005853	S. dysenteriae	S. dysenteriae 2	702058	4410123	28135	289	27	1	2009	Pakistan	control	Clade 1		0	0	1	0	0	0	0	0	0	0	0	0	0	0	1	0	0	0	0	0	0	0	0	0	0	0	0	1	0	1	0	0	0	0
ERR6005528		ERR6005528	S. sonnei	S. sonnei	702089	4244697	26009	305	31	1	2009	Pakistan	case	Lineage III	3.6	0	0	0	1	1	0	0	0	0	0	0	0	0	0	0	0	0	0	0	0	0	0	0	0	0	0	1	0	1	1	0	0	1	0
ERR6004907		ERR6004907	S. flexneri	S. flexneri 2a	702096	4271789	30304	317	12	2	2009	Pakistan	case	PG3		0	0	0	1	1	0	0	0	0	0	1	0	0	0	0	0	0	0	0	0	0	0	0	0	0	0	1	0	1	0	1	0	1	0
ERR6004910		ERR6004910	S. flexneri	S. flexneri 3a	702102	4321365	29094	416	5	3	2009	Pakistan	case	PG2		0	1	0	0	0	0	0	0	0	0	1	0	0	0	0	0	0	0	0	0	0	0	1	0	0	0	1	0	0	0	1	0	1	0
ERR6005529		ERR6005529	S. sonnei	S. sonnei	702154	4216017	24239	338	19	2	2009	Pakistan	case	Lineage III	3.6	0	0	0	1	1	0	0	0	0	0	0	0	0	0	0	0	0	0	0	0	0	0	0	0	0	0	1	0	1	1	0	0	1	0
ERR6004909		ERR6004909	S. flexneri	S. flexneri 2a	702167	4320785	30938	352	27	2	2009	Pakistan	control	PG3		0	1	0	0	0	0	0	0	0	0	1	0	0	0	0	0	0	0	0	0	0	0	1	0	0	0	1	0	0	0	1	0	1	0
ERR6005799		ERR6005799	S. boydii	S. boydii 15	702198	4689815	26754	323	13	4	2009	Pakistan	control	Clade 1		0	0	0	1	1	0	1	0	0	0	0	0	0	0	1	0	0	0	0	0	0	0	0	1	0	0	0	0	1	1	0	0	0	0
ERR6005137		ERR6005137	S. flexneri	S. flexneri 6	702207	4187672	21848	361	18	4	2009	Pakistan	case	Sf6		0	1	0	0	0	0	0	0	0	0	1	0	0	0	0	0	0	0	0	0	0	0	1	0	0	0	1	0	1	0	1	0	1	0
ERR6004911		ERR6004911	S. flexneri	S. flexneri 1b	702230	4186496	29368	322	19	3	2009	Pakistan	case	PG1		0	1	0	1	1	0	0	0	0	0	1	0	0	0	0	0	0	0	0	0	0	0	1	0	0	0	1	0	1	0	1	0	1	0
ERR6005138	ERR6006377	Merged	S. flexneri	S. flexneri 6	702248	4362612	18909	557	11	4	2009	Pakistan	control	Sf6		0	1	0	1	1	0	0	0	0	0	1	0	0	0	0	0	0	0	0	0	0	0	1	0	0	0	1	0	1	0	1	0	1	0
ERR6005620		ERR6005620	S. sonnei	S. sonnei	702252	4215726	23301	350	15	4	2009	Pakistan	case	Lineage III	3.6	0	0	0	0	0	0	0	0	0	0	0	0	0	0	0	0	0	0	0	0	0	0	0	0	0	0	1	0	0	0	0	0	1	0
ERR6005139		ERR6005139	S. flexneri	S. flexneri 1b	702387	4173777	31604	287	22	5	2009	Pakistan	control	PG1		0	1	0	1	1	0	0	0	0	0	1	0	0	0	0	0	0	0	0	0	0	0	1	0	0	0	0	0	1	0	1	0	0	0
ERR6005141		ERR6005141	S. flexneri	S. flexneri 6	702530	4166064	22397	340	22	7	2009	Pakistan	case	Sf6		0	1	0	0	0	0	0	0	0	0	1	0	0	0	0	0	0	0	0	0	0	0	1	0	0	0	1	0	1	0	1	0	1	0
ERR6005143		ERR6005143	S. flexneri	S. flexneri 1b	702540	4117421	31027	279	5	8	2009	Pakistan	case	PG1		0	1	0	1	1	0	0	0	0	0	1	0	0	0	0	0	0	0	0	0	0	0	1	0	0	0	1	0	1	0	1	0	1	0
ERR6005140		ERR6005140	S. flexneri	S. flexneri 1b	702690	4120849	31334	299	5	11	2009	Pakistan	case	PG1		0	1	0	1	1	0	0	0	0	0	1	0	0	0	0	0	0	0	0	0	0	0	1	0	0	0	1	0	1	0	1	0	1	0
ERR6005144		ERR6005144	S. flexneri	S. flexneri 1b	702705	4103586	27970	355	30	9	2009	Pakistan	control	PG1		0	1	0	1	1	0	0	0	0	0	1	0	0	0	0	0	0	0	0	0	0	0	1	0	0	0	1	0	1	0	1	0	1	0
ERR6005145		ERR6005145	S. flexneri	S. flexneri 2a	702711	4267001	29875	315	9	10	2009	Pakistan	case	PG3		0	1	0	1	1	0	0	0	0	0	1	0	0	0	0	0	0	0	0	0	0	0	0	0	0	0	1	0	1	0	1	0	1	0
ERR6005146		ERR6005146	S. flexneri	S. flexneri 6	702718	4254801	20748	410	20	10	2009	Pakistan	case	Sf6		0	1	0	0	0	0	0	0	0	0	1	0	0	0	0	0	0	0	0	0	0	0	1	0	0	0	1	0	1	0	1	0	1	0
ERR6005147		ERR6005147	S. flexneri	S. flexneri 1b	702752	4101426	31196	286	21	10	2009	Pakistan	case	PG1		0	1	0	1	1	0	0	0	0	0	1	0	0	0	0	0	0	0	0	0	0	0	1	0	0	0	1	0	1	0	1	0	1	0
ERR6005312		ERR6005312	S. flexneri	S. flexneri 3a	702761	4239878	26053	340	20	10	2009	Pakistan	case	PG2		0	1	0	0	0	0	0	0	0	0	0	0	0	0	0	0	0	0	0	0	0	0	1	0	0	0	0	0	1	0	1	0	1	0
ERR6005800	ERR6006378	ERR6005800	S. boydii	S. boydii 1	702806	4000714	20422	321	17	11	2009	Pakistan	control	Clade 2		0	1	0	1	1	0	0	0	0	0	0	0	0	0	0	0	0	0	0	0	0	0	0	0	0	0	1	0	1	1	0	0	1	0
ERR6005149		ERR6005149	S. flexneri	S. flexneri 6	702822	4170668	22147	358	20	11	2009	Pakistan	case	Sf6		0	1	0	0	0	0	0	0	0	0	1	0	0	0	0	0	0	0	0	0	0	0	1	0	0	0	1	0	1	0	1	0	1	0
ERR6005151		ERR6005151	S. flexneri	S. flexneri 2a	702824	4212851	31126	275	24	11	2009	Pakistan	case	PG3		0	1	0	0	1	0	0	0	0	0	1	0	0	0	0	0	0	0	0	0	0	0	1	0	0	0	1	0	1	0	1	0	1	0
ERR6005155		ERR6005155	S. flexneri	S. flexneri 1b	702831	4166497	31299	282	21	12	2009	Pakistan	case	PG1		0	1	0	0	1	0	0	0	0	0	1	0	0	0	1	0	0	0	0	0	0	0	1	1	0	0	1	0	1	1	1	0	1	0
ERR6005153		ERR6005153	S. flexneri	S. flexneri 7a	702839	4234465	31200	325	2	12	2009	Pakistan	case	PG1		0	1	0	0	0	0	0	0	0	0	1	0	0	0	0	0	0	0	0	0	0	0	0	1	0	0	0	0	1	0	1	0	1	0
ERR6005150		ERR6005150	S. flexneri	S. flexneri 6	702844	4099461	31335	284	21	11	2009	Pakistan	control	PG1		0	1	0	1	1	0	0	0	0	0	1	0	0	0	0	0	0	0	0	0	0	0	1	0	0	0	1	0	1	0	1	0	1	0
ERR6005812		ERR6005812	S. boydii	S. boydii 8	702846	4175055	18801	390	25	11	2009	Pakistan	case	Clade 2		0	1	0	1	1	0	0	0	0	0	0	0	0	0	0	0	0	0	0	0	0	0	0	0	0	0	1	0	1	0	0	0	1	0
ERR6005154		ERR6005154	S. flexneri	S. flexneri 6	702865	4035381	22252	302	10	12	2009	Pakistan	case	Sf6		0	1	0	0	0	0	0	0	0	0	1	0	0	0	0	0	0	0	0	0	0	0	1	0	0	0	1	0	1	0	1	0	1	0
ERR6005621	ERR6006379	Merged	S. sonnei	S. sonnei	702866	4340458	23263	462	11	12	2009	Pakistan	case	Lineage III	3.6	0	0	0	1	1	0	0	0	0	0	0	0	0	0	0	0	0	0	0	0	0	0	0	0	0	0	1	0	1	1	0	0	1	0
ERR6005152		ERR6005152	S. flexneri	S. flexneri 2a	702881	4179020	31009	280	26	11	2009	Pakistan	case	PG3		0	1	0	1	1	0	0	0	0	0	1	0	0	0	0	0	0	0	0	0	0	0	1	0	0	0	1	0	1	0	1	0	1	0
ERR6005148		ERR6005148	S. flexneri	S. flexneri 6	702938	4250479	20702	391	10	1	2010	Pakistan	control	Sf6		0	1	0	0	0	0	0	0	0	0	1	0	0	0	0	0	0	0	0	0	0	0	1	0	0	0	1	0	1	0	1	0	1	0
ERR6005622	ERR6006380	Merged	S. sonnei	S. sonnei	702956	4428880	23277	475	25	1	2010	Pakistan	case	Lineage III	3.6	0	0	0	1	1	0	1	0	0	0	0	0	0	0	1	0	0	0	0	0	0	0	0	0	0	0	1	0	1	1	0	0	1	0
ERR6005158		ERR6005158	S. flexneri	S. flexneri 4a	702958	4267320	31784	282	26	1	2010	Pakistan	control	PG1		0	1	0	1	1	0	0	0	0	0	1	0	0	0	0	0	0	0	0	0	0	0	1	0	0	0	1	0	1	0	1	0	1	0
ERR6005156		ERR6005156	S. flexneri	S. flexneri 2a	703001	4281484	30304	338	18	1	2010	Pakistan	case	PG3		0	1	0	1	1	0	0	0	0	0	0	0	0	0	0	0	0	0	0	0	0	0	0	0	0	0	1	0	1	0	0	0	1	0
ERR6005159		ERR6005159	S. flexneri	S. flexneri 3a	703054	4301451	24468	443	22	2	2010	Pakistan	case	PG2		0	1	0	0	0	0	0	0	0	0	0	0	0	0	0	0	0	0	0	0	0	0	1	0	0	0	0	0	1	0	1	0	1	0
ERR6005160		ERR6005160	S. flexneri	S. flexneri 3a	703055	4250229	25896	369	22	2	2010	Pakistan	control	PG2		0	1	0	0	0	0	0	0	0	0	0	0	0	0	0	0	0	0	0	0	0	0	1	0	0	0	0	0	1	0	1	0	1	0
ERR6005875		ERR6005875	S. dysenteriae	S. dysenteriae 3	703071	4040642	21377	308	26	2	2010	Pakistan	control	Clade 2		0	1	0	1	1	0	0	0	0	0	1	0	0	0	0	0	0	0	0	0	0	0	1	0	0	0	1	0	1	0	1	0	1	0
ERR6005157		ERR6005157	S. flexneri	S. flexneri 2a	703087	4204599	29959	311	5	3	2010	Pakistan	case	PG3		0	1	0	1	1	0	0	0	0	0	0	0	0	0	0	0	0	0	0	0	0	0	0	0	0	0	1	0	1	0	0	0	1	0
ERR6005801		ERR6005801	S. boydii	S. boydii 10	703092	4214566	19979	390	2	3	2010	Pakistan	control	Clade 2		0	0	0	1	1	0	0	0	0	0	0	0	0	0	1	0	0	0	0	0	0	0	0	1	0	0	0	0	1	1	0	0	0	0
ERR6005161		ERR6005161	S. flexneri	S. flexneri 2a	703097	4330634	31035	361	2	3	2010	Pakistan	case	PG3		0	1	0	1	1	0	0	0	0	0	0	0	0	0	0	0	0	0	0	0	0	0	0	0	0	0	1	0	1	0	1	0	1	0
ERR6005685		ERR6005685	S. sonnei	S. sonnei	703119	4252902	23248	381	1	4	2010	Pakistan	case	Lineage III	3.6	0	0	0	1	1	0	0	0	0	0	0	0	0	0	0	0	0	0	0	0	0	0	0	0	0	0	1	0	1	1	0	0	1	0
ERR6005684		ERR6005684	S. sonnei	S. sonnei	703120	4298541	23265	393	1	4	2010	Pakistan	case	Lineage III	3.6	0	0	0	0	0	0	0	0	0	0	0	0	0	0	0	0	0	0	0	0	0	0	0	0	0	0	1	0	0	0	0	0	1	0
ERR6005295		ERR6005295	S. flexneri	S. flexneri 6	703121	4242806	20749	393	1	4	2010	Pakistan	case	Sf6		0	1	0	0	0	0	0	0	0	0	1	0	0	0	0	0	0	0	0	0	0	0	1	0	0	0	1	0	1	0	1	0	1	0
ERR6005296		ERR6005296	S. flexneri	S. flexneri 6	703122	4281824	20666	428	2	4	2010	Pakistan	case	Sf6		0	1	0	0	0	0	0	0	0	0	1	0	0	0	0	0	0	0	0	0	0	0	1	0	0	0	1	0	1	0	1	0	1	0
ERR6005686		ERR6005686	S. sonnei	S. sonnei	703146	4242720	23485	369	20	4	2010	Pakistan	case	Lineage III	3.6	0	0	0	0	0	0	0	0	0	0	0	0	0	0	0	0	0	0	0	0	0	0	0	0	0	0	1	0	0	0	0	0	1	0
ERR6005683		ERR6005683	S. sonnei	S. sonnei	703147	4280625	23264	382	20	4	2010	Pakistan	case	Lineage III	3.6	0	0	0	0	0	0	0	0	0	0	0	0	0	0	0	0	0	0	0	0	0	0	0	0	0	0	1	0	0	1	0	0	1	0
ERR6005166		ERR6005166	S. flexneri	S. flexneri 6	703177	4190576	20253	398	31	3	2010	Pakistan	control	Sf6		0	1	0	0	0	0	0	0	0	0	1	0	0	0	0	0	0	0	0	0	0	0	1	0	0	0	1	0	1	0	1	0	1	0
ERR6005165		ERR6005165	S. flexneri	S. flexneri 6	703213	4188919	22149	395	25	3	2010	Pakistan	case	Sf6		0	1	0	0	0	0	0	0	0	0	1	0	0	0	0	0	0	0	0	0	0	0	1	0	0	0	1	0	1	0	1	0	1	0
ERR6005623		ERR6005623	S. sonnei	S. sonnei	703254	4324186	23912	395	6	3	2010	Pakistan	case	Lineage III	3.6	0	0	0	1	1	0	0	0	0	0	0	0	0	0	0	0	0	0	0	0	0	0	0	0	0	0	1	0	1	1	0	0	1	0
ERR6005876		ERR6005876	S. dysenteriae	S. dysenteriae provisional 96-3162	703268	4580125	25495	384	12	3	2010	Pakistan	control	Clade 2		0	1	0	1	1	0	0	0	0	0	1	0	0	0	0	0	0	0	0	0	0	0	1	0	0	0	1	0	1	0	1	0	1	0
ERR6005164		ERR6005164	S. flexneri	S. flexneri 4a	703272	4269095	31783	278	16	3	2010	Pakistan	case	PG1		0	1	0	0	0	0	0	0	0	0	1	0	0	0	0	0	0	0	0	0	0	0	1	0	0	0	1	0	0	0	1	0	1	0
ERR6005298		ERR6005298	S. flexneri	S. flexneri 6	703277	4234442	20611	412	7	4	2010	Pakistan	case	Sf6		0	1	0	0	0	0	0	0	0	0	1	0	0	0	0	0	0	0	0	0	0	0	1	0	0	0	1	0	1	0	1	0	1	0
ERR6005297		ERR6005297	S. flexneri	S. flexneri 6	703280	4242716	20729	425	7	4	2010	Pakistan	control	Sf6		0	1	0	0	0	0	0	0	0	0	1	0	0	0	0	0	0	0	0	0	0	0	1	0	0	0	1	0	1	0	1	0	1	0
ERR6005687	ERR6006382	Merged	S. sonnei	S. sonnei	703320	4402798	13214	759	19	5	2010	Pakistan	control	Lineage III	3.6	0	0	0	1	0	0	0	0	0	0	0	0	0	0	1	0	0	0	0	0	0	0	0	0	0	0	1	0	1	1	1	0	1	0
ERR6005688		ERR6005688	S. sonnei	S. sonnei	703332	4301489	23246	396	31	5	2010	Pakistan	case	Lineage III	3.6	0	0	0	1	1	0	0	0	0	0	0	0	0	0	0	0	0	0	0	0	0	0	0	0	0	0	1	0	1	1	0	0	1	0
ERR6005887		ERR6005887	S. dysenteriae	S. dysenteriae	703348	4596483	27366	344	30	6	2010	Pakistan	case	Clade 1		0	0	1	1	1	0	1	0	0	0	0	0	0	0	1	0	0	0	0	0	0	0	0	0	0	0	0	1	1	1	0	0	0	0
ERR6005304		ERR6005304	S. flexneri	S. flexneri 6	703363	4260105	20758	448	21	6	2010	Pakistan	case	Sf6		0	1	0	0	0	0	0	0	0	0	1	0	0	0	0	0	0	0	0	0	0	0	0	0	0	0	1	0	0	0	1	0	1	0
ERR6005302		ERR6005302	S. flexneri	S. flexneri 2a	703439	4257410	31035	301	30	5	2010	Pakistan	case	PG3		0	1	0	1	1	0	0	0	0	0	1	0	0	0	0	0	0	0	0	0	0	0	1	0	0	0	1	0	1	0	1	0	1	0
ERR6005299		ERR6005299	S. flexneri	S. flexneri 6	703452	4004993	16323	473	1	5	2010	Pakistan	control	Sf6		0	1	0	0	0	0	0	0	0	1	0	0	0	0	0	0	0	0	0	0	0	0	1	0	0	0	1	0	1	0	1	0	1	0
ERR6005301		ERR6005301	S. flexneri	S. flexneri 3a	703463	4174112	26939	308	26	5	2010	Pakistan	case	PG2		0	1	0	0	0	0	0	0	0	0	0	0	0	0	0	0	0	0	0	0	0	0	1	0	0	0	0	0	1	0	1	0	1	0
ERR6005305		ERR6005305	S. flexneri	S. flexneri 1b	703499	4146403	31027	275	25	6	2010	Pakistan	case	PG1		0	1	0	1	1	0	0	0	0	0	0	0	0	0	0	0	0	0	0	0	0	0	0	0	0	0	1	0	1	0	1	0	1	0
ERR6005303		ERR6005303	S. flexneri	S. flexneri 6	703539	4277400	20728	441	18	6	2010	Pakistan	case	Sf6		0	1	0	0	0	0	0	0	0	0	1	0	0	0	0	0	0	0	0	0	0	0	1	0	0	0	1	0	1	0	1	0	1	0
ERR6005306		ERR6005306	S. flexneri	S. flexneri 2a	703548	4284704	30773	324	30	6	2010	Pakistan	case	PG3		0	1	0	1	1	0	0	0	0	0	1	0	0	0	0	0	0	0	0	0	0	0	1	0	0	0	1	0	1	0	1	0	1	0
ERR6005307		ERR6005307	S. flexneri	S. flexneri 3a	703569	4292117	29092	386	3	7	2010	Pakistan	case	PG2		0	1	0	1	1	0	0	0	0	0	0	0	0	0	0	0	0	0	0	0	0	0	0	0	0	0	1	0	1	0	1	0	1	0
ERR6005689		ERR6005689	S. sonnei	S. sonnei	703643	4307469	23163	421	18	8	2010	Pakistan	case	Lineage III	3.6	0	0	0	1	1	0	0	0	0	0	0	0	0	0	0	0	0	0	0	0	0	0	0	0	0	0	1	0	1	1	0	0	1	0
ERR6005309		ERR6005309	S. flexneri	S. flexneri 7a	703669	4174771	31336	303	12	8	2010	Pakistan	case	PG1		0	1	0	0	0	0	0	0	0	0	1	0	0	0	0	0	0	0	0	0	0	0	0	0	0	0	0	0	0	0	1	0	0	0
ERR6005814		ERR6005814	S. boydii	S. boydii 8	703670	4171657	18263	411	16	8	2010	Pakistan	case	Clade 2		0	1	0	1	1	0	0	0	0	0	0	0	0	0	0	0	0	0	0	0	0	0	0	0	0	0	1	0	1	0	0	0	1	0
ERR6005363	ERR6006383	Merged	S. flexneri	S. flexneri 4a	703693	4390116	33597	367	22	9	2010	Pakistan	control	PG1		0	1	0	1	1	0	0	0	0	0	1	0	0	0	1	0	0	0	0	0	0	0	1	1	0	0	1	0	1	1	1	0	1	0
ERR6005364		ERR6005364	S. flexneri	S. flexneri 1b	703705	4289993	31197	368	27	9	2010	Pakistan	case	PG1		0	1	0	1	1	0	0	0	0	0	1	0	0	0	1	0	0	0	0	0	0	0	1	1	0	0	1	0	1	1	1	0	1	0
ERR6005813		ERR6005813	S. boydii	S. boydii 8	703713	4166689	19807	405	30	7	2010	Pakistan	control	Clade 2		0	1	0	1	1	0	0	0	0	0	0	0	0	0	0	0	0	0	0	0	0	0	0	0	0	0	1	0	1	0	0	0	1	0
ERR6005308		ERR6005308	S. flexneri	S. flexneri 2a	703714	4302822	30035	315	30	7	2010	Pakistan	control	PG3		0	1	0	1	1	0	0	0	0	0	1	0	0	0	0	0	0	0	0	0	0	0	0	0	0	0	1	0	0	0	1	0	1	0
ERR6005888		ERR6005888	S. dysenteriae	S. dysenteriae	703721	4634314	26749	354	17	8	2010	Pakistan	case	Clade 1		0	0	0	1	1	0	0	0	0	0	0	0	0	0	0	0	0	0	0	0	0	0	0	0	0	0	1	0	1	0	1	0	1	0
ERR6005310		ERR6005310	S. flexneri	S. flexneri 1b	703724	4246810	31335	331	19	8	2010	Pakistan	case	PG1		0	1	0	0	0	0	0	0	0	0	1	0	0	0	0	0	0	0	0	0	0	0	1	1	0	0	1	0	0	0	1	0	1	0
ERR6005362		ERR6005362	S. flexneri	S. flexneri 7a	703756	4396215	30016	437	22	10	2010	Pakistan	control	PG1		0	1	0	1	1	0	1	0	0	0	1	0	0	0	1	0	0	0	0	0	0	0	0	1	0	0	0	0	1	0	1	0	0	0
ERR6005371		ERR6005371	S. flexneri	S. flexneri 1b	703761	4075110	32086	215	29	10	2010	Pakistan	case	PG1		0	1	0	1	1	0	0	0	0	0	1	0	0	0	0	0	0	0	0	0	0	0	1	0	0	0	1	0	1	0	1	0	1	0
ERR6005360		ERR6005360	S. flexneri	S. flexneri 6	703765	4260902	22127	360	16	9	2010	Pakistan	case	Sf6		0	1	0	0	0	0	1	0	0	0	1	0	0	0	1	0	0	0	0	0	0	0	1	0	0	0	1	0	1	0	1	0	1	0
ERR6005359		ERR6005359	S. flexneri	S. flexneri 4a	703767	4297085	31136	314	18	9	2010	Pakistan	case	PG1		0	1	0	1	1	0	0	0	0	0	1	0	0	0	0	0	0	0	0	0	0	0	1	0	0	0	1	0	1	0	1	0	1	0
ERR6005368	ERR6006384	Merged	S. flexneri	S. flexneri 4a	703800	4462036	29537	461	20	10	2010	Pakistan	control	PG1		0	1	0	1	1	0	0	0	0	0	1	0	0	0	0	0	0	0	0	0	0	0	1	0	0	0	1	0	1	0	1	0	1	0
ERR6005361	ERR6006385	Merged	S. flexneri	S. flexneri 1b	703819	4235405	32152	356	20	9	2010	Pakistan	case	PG1		0	1	0	1	1	0	0	0	0	0	1	0	0	0	0	0	0	0	0	0	0	0	1	0	0	0	1	0	1	0	1	0	1	0
ERR6005738		ERR6005738	S. sonnei	S. sonnei	703824	4241215	23163	379	28	9	2010	Pakistan	case	Lineage III	3.6	0	0	0	1	1	0	0	0	0	0	0	0	0	0	0	0	0	0	0	0	0	0	0	0	0	0	1	0	1	1	0	0	1	0
ERR6005366	ERR6006386	Merged	S. flexneri	S. flexneri 4a	703873	4428051	33595	371				Pakistan		PG1		0	1	0	0	0	0	0	0	0	0	1	0	0	0	0	0	0	0	0	0	0	0	1	0	0	0	1	0	0	0	1	0	1	0
ERR6005367		ERR6005367	S. flexneri	S. flexneri 2a	703875	4327541	30014	348	14	10	2010	Pakistan	control	PG3		0	1	0	1	1	0	0	0	0	0	1	0	0	0	0	0	0	0	0	0	0	0	1	0	0	0	1	0	1	0	1	0	1	0
ERR6005369		ERR6005369	S. flexneri	S. flexneri 4a	703881	4169885	33476	242	26	10	2010	Pakistan	control	PG1		0	1	0	0	0	0	0	0	0	0	1	0	0	0	0	0	0	0	0	0	0	0	0	0	0	0	1	0	0	0	1	0	1	0
ERR6005372	ERR6006388	Merged	S. flexneri	S. flexneri 4a	703889	4389050	34292	348	1	11	2010	Pakistan	case	PG1		1	1	0	1	1	0	1	0	0	0	1	0	0	0	0	0	0	0	0	0	0	0	1	0	0	0	1	0	1	0	1	0	1	0
ERR6005373		ERR6005373	S. flexneri	S. flexneri 4a	703894	4334568	32147	309	5	11	2010	Pakistan	control	PG1		0	1	0	1	1	0	0	0	0	0	1	0	0	0	0	0	0	0	0	0	0	0	1	0	0	0	1	0	1	0	1	0	1	0
ERR6005822		ERR6005822	S. boydii	S. boydii	703895	4056197	19873	332				Pakistan		Clade 2		0	1	0	0	0	0	0	0	0	0	0	0	0	0	0	0	0	0	0	0	0	0	0	0	0	0	1	1	0	0	0	0	1	1
ERR6005378	ERR6006389	Merged	S. flexneri	S. flexneri 1b	703930	4258161	29807	369	12	1	2011	Pakistan	control	PG1		0	1	0	1	1	0	0	0	0	0	1	0	0	0	1	0	0	0	0	0	0	0	1	1	0	0	1	0	1	0	1	0	1	0
ERR6005374	ERR6006390	Merged	S. flexneri	S. flexneri 3a	703963	4349313	25453	480	1	12	2010	Pakistan	case	PG2		0	1	0	0	0	0	0	0	0	0	0	0	0	0	0	0	0	0	0	0	0	0	1	0	0	0	0	0	0	0	1	0	1	0
ERR6005375	ERR6006391	Merged	S. flexneri	S. flexneri 7a	703986	4237858	30412	372	8	12	2010	Pakistan	case	PG1		0	1	0	0	1	0	0	0	0	0	1	0	0	0	0	0	0	0	0	0	0	0	1	0	0	0	0	0	1	0	1	0	0	0
ERR6005370		ERR6005370	S. flexneri	S. flexneri 2a	704000	4220343	33811	231	16	12	2010	Pakistan	case	PG3		0	0	0	1	1	1	0	0	0	0	1	0	0	0	0	0	0	0	0	0	0	0	0	0	0	0	1	0	1	0	1	0	1	0
ERR6005824	ERR6006392	ERR6006392	S. boydii	S. boydii	704061	4283121	18740	550	2	2	2011	Pakistan	case	Clade 2		0	0	0	1	1	0	0	0	0	0	0	0	0	0	1	0	0	0	0	0	0	0	0	1	0	0	0	0	1	1	0	0	0	0
ERR6005380	ERR6006393	Merged	S. flexneri	S. flexneri 3a	704099	4415056	25438	451	3	2	2011	Pakistan	case	PG2		0	1	0	0	0	0	0	0	0	0	0	0	0	0	0	1	0	1	0	0	0	0	1	0	0	0	1	0	1	0	1	0	1	0
ERR6005379	ERR6006394	Merged	S. flexneri	S. flexneri 4a	704135	4311995	33174	348	26	1	2011	Pakistan	case	PG1		0	1	0	1	1	0	0	0	0	0	1	0	0	0	0	0	0	0	0	0	0	0	1	0	0	0	1	0	1	0	1	0	1	0
ERR6005739	ERR6006395	Merged	S. sonnei	S. sonnei	704139	4306703	24848	419	1	2	2011	Pakistan	control	Lineage III	3.6	0	0	0	1	1	0	0	0	0	0	0	0	0	0	0	0	0	0	0	0	0	0	0	0	0	0	1	0	1	1	0	0	1	0
ERR6005740	ERR6006396	Merged	S. sonnei	S. sonnei	704141	4383006	23483	458	2	2	2011	Pakistan	case	Lineage III	3.6	0	0	0	1	1	0	0	0	0	0	0	0	0	0	0	0	0	0	0	0	0	0	0	0	0	0	1	0	1	1	0	0	1	0
ERR6005376	ERR6006397	Merged	S. flexneri	S. flexneri 3a	704148	4358060	24866	455	11	2	2011	Pakistan	case	PG2		0	1	0	0	0	0	0	0	0	0	0	0	0	0	0	0	0	0	0	0	0	0	1	0	0	0	0	0	0	0	1	0	1	0
ERR6005741	ERR6006399	Merged	S. sonnei	S. sonnei	704178	4328228	23246	504	11	2	2011	Pakistan	case	Lineage III	3.6	0	0	0	1	1	0	0	0	0	0	0	0	0	0	0	0	0	0	0	0	0	0	0	0	0	0	1	0	1	1	0	0	1	0
ERR6005381	ERR6006400	Merged	S. flexneri	S. flexneri 2a	704259	4397249	29804	471	21	2	2011	Pakistan	case	PG3		0	1	0	1	1	0	0	0	0	0	1	0	0	0	0	0	0	0	0	0	0	0	0	0	0	0	1	0	1	0	1	0	1	0
ERR6005825	ERR6006401	ERR6006401	S. boydii	S. boydii	704263	4399025	22591	462	26	2	2011	Pakistan	case	Clade 3		0	0	0	0	0	0	0	0	0	0	0	0	0	0	0	0	0	0	0	0	0	0	0	0	0	0	0	0	0	0	0	0	0	0
ERR6005826	ERR6006402	ERR6006402	S. boydii	S. boydii	704265	4186751	15878	546	2	3	2011	Pakistan	control	Clade 2		0	1	0	1	1	0	0	0	0	0	0	0	0	0	0	0	0	0	0	0	0	0	0	0	0	0	1	0	1	1	0	0	1	0
ERR6004668		ERR6004668	S. flexneri	S. flexneri 6	100515_I	4211797	20667	395	14	7	2008	The Gambia	case	Sf6		0	0	0	0	1	0	0	0	0	0	0	0	0	0	0	0	0	0	0	0	0	0	0	0	0	0	0	0	1	0	1	0	0	0
ERR6005442		ERR6005442	S. sonnei	S. sonnei	100515_II	4269504	23124	418	14	7	2008	The Gambia	case	Lineage III	3.6	0	0	0	1	1	0	0	0	0	0	0	0	0	0	0	0	0	0	0	0	0	0	0	0	0	0	1	0	1	1	0	0	1	0
ERR6005106		ERR6005106	S. flexneri	S. flexneri X	102760_I	4361970	29476	430	10	9	2009	The Gambia	case	PG3		0	0	0	1	1	0	0	0	0	0	0	0	0	0	1	0	0	0	0	0	0	0	0	0	0	0	0	0	1	1	1	0	0	0
ERR6005608		ERR6005608	S. sonnei	S. sonnei	102760_II	4264097	25347	331	10	9	2009	The Gambia	case	Lineage III	3.7	0	1	0	1	1	0	0	0	0	0	0	0	0	0	0	0	0	0	0	0	0	0	0	0	0	0	1	0	1	1	0	0	1	0
ERR6005293		ERR6005293	S. flexneri	S. flexneri Y	103552_I	4304856	29804	350	6	8	2010	The Gambia	case	PG3		0	1	0	0	1	0	0	0	0	0	1	0	0	0	0	0	0	0	0	0	0	0	1	0	0	0	0	0	1	0	1	0	0	0
ERR6005288		ERR6005288	S. flexneri	S. flexneri 2a	103552_II	4346788	30014	375	6	8	2010	The Gambia	case	PG3		0	1	0	0	1	0	0	0	0	0	1	0	0	0	0	0	0	0	0	0	0	0	1	0	0	0	0	0	1	0	1	0	0	0
ERR6005538		ERR6005538	S. sonnei	S. sonnei	300225_I	4359313	25110	354	1	4	2008	Mozambique	case	Lineage III	3.7	0	1	0	0	0	0	0	0	0	0	1	0	0	0	0	0	0	0	0	0	0	0	0	0	0	0	1	0	1	1	1	0	1	0
ERR6004934		ERR6004934	S. flexneri	S. flexneri 2a	300225_II	4316171	31195	331	1	4	2008	Mozambique	case	PG3		0	1	0	1	1	0	0	0	0	0	1	0	0	0	0	0	0	0	0	0	0	0	1	0	0	0	1	0	1	0	1	0	1	0
ERR6005754		ERR6005754	S. boydii	S. boydii	400857_II	4257213	17588	467	12	3	2008	Kenya	case	Clade 2		0	1	0	0	0	0	0	0	0	0	0	0	0	0	1	0	0	0	0	0	0	0	0	0	0	0	1	1	0	1	0	0	1	1
ERR6004678		ERR6004678	S. flexneri	S. flexneri 6	400862_II	4186313	20611	438	14	3	2008	Kenya	case	Sf6		0	0	0	0	1	0	0	0	0	0	0	0	0	0	0	0	0	0	0	0	0	0	0	0	0	0	0	0	1	0	0	0	0	0
ERR6005459		ERR6005459	S. sonnei	S. sonnei	401063_I	4175284	25111	330	6	5	2008	Kenya	case	Lineage III	3.7	0	1	0	1	1	0	0	0	0	0	0	0	0	0	0	0	0	0	0	0	0	0	0	0	0	0	1	0	1	1	0	0	1	0
ERR6004700		ERR6004700	S. flexneri	S. flexneri 1b	401063_II	4179601	31197	307	6	5	2008	Kenya	case	PG1		0	1	0	1	1	0	0	0	0	0	1	0	0	0	0	0	0	0	0	0	0	0	1	0	0	0	1	0	1	0	1	0	1	0
ERR6004699		ERR6004699	S. flexneri	S. flexneri 6	401259_I	4089040	20667	374	4	7	2008	Kenya	control	Sf6		0	0	0	0	1	0	0	0	0	0	0	0	0	0	0	0	0	0	0	0	0	0	0	0	0	0	0	0	1	0	0	0	0	0
ERR6004774		ERR6004774	S. flexneri	S. flexneri 1b	600555_II	4178097	31196	315	19	5	2008	Bangladesh	case	PG1		0	1	0	0	0	0	0	0	0	0	1	0	0	0	0	0	0	0	0	0	0	0	1	0	0	0	1	0	0	0	1	0	1	0
ERR6005845		ERR6005845	S. dysenteriae	S. dysenteriae (96-3162) provisional	600675_I	4298296	19191	410	14	6	2008	Bangladesh	case	Clade 2		0	1	0	1	1	0	0	0	0	0	1	0	0	0	0	0	0	0	0	0	0	0	1	0	0	0	1	0	1	0	1	0	1	0
ERR6004784		ERR6004784	S. flexneri	S. flexneri 6	600675_II	4180188	20703	407	14	6	2008	Bangladesh	case	Sf6		0	0	0	0	1	0	0	0	0	0	0	0	0	0	1	0	0	0	0	0	0	0	0	1	0	0	0	0	1	0	0	0	0	0
ERR6004804		ERR6004804	S. flexneri	S. flexneri 3a	600724_I	4111742	24583	300	25	6	2008	Bangladesh	case	PG2		0	0	0	1	1	0	0	0	0	0	0	0	0	0	0	0	0	0	0	0	0	0	0	0	0	0	0	0	1	1	0	0	0	0
ERR6005464	ERR6006318	Merged	S. sonnei	S. sonnei	602064_II	4381230	25133	427	12	2	2009	Bangladesh		Lineage III	3.6	0	0	0	1	1	0	0	0	0	0	0	0	0	0	0	0	0	0	0	0	0	0	0	0	0	0	1	0	1	1	0	0	1	0
ERR6004961		ERR6004961	S. flexneri	S. flexneri 2b	602339_I	4319687	31127	342	6	4	2009	Bangladesh	case	PG3		0	1	0	1	1	0	0	0	0	0	1	0	0	0	0	0	0	0	0	0	0	0	1	0	0	0	1	0	1	0	1	0	1	0
ERR6005778		ERR6005778	S. boydii	S. boydii	602339_II	4303756	22774	352	6	4	2009	Bangladesh	case	Clade 3		0	1	0	1	1	0	0	0	0	0	0	0	0	0	0	0	0	0	0	0	0	0	0	0	0	0	1	0	1	1	0	0	1	0
ERR6004984		ERR6004984	S. flexneri	S. flexneri 2a	602535_I	4309925	29959	352	8	5	2009	Bangladesh	case	PG3		0	1	0	0	0	0	0	0	0	0	1	0	0	0	0	0	0	0	0	0	0	0	1	0	0	0	1	0	0	0	1	0	1	0
ERR6004985		ERR6004985	S. flexneri	S. flexneri 2b	602535_II	4343652	31035	373	8	5	2009	Bangladesh	case	PG3		0	1	0	0	0	0	0	0	0	0	1	0	0	0	0	0	0	0	0	0	0	0	1	0	0	0	1	0	0	0	1	0	1	0
ERR6004986		ERR6004986	S. flexneri	S. flexneri 2a	602536_I	4299367	30302	317	8	5	2009	Bangladesh	case	PG3		0	1	0	0	0	0	0	0	0	0	1	0	0	0	0	0	0	0	0	0	0	0	1	0	0	0	1	0	0	0	1	0	1	0
ERR6004987		ERR6004987	S. flexneri	S. flexneri 2b	602536_II	4356961	29959	368	8	5	2009	Bangladesh	case	PG3		0	1	0	0	0	0	0	0	0	0	1	0	0	0	0	0	0	0	0	0	0	0	1	0	0	0	1	0	0	0	1	0	1	0
ERR6005010		ERR6005010	S. flexneri	S. flexneri 3a	602819_I	4313439	25877	367	17	7	2009	Bangladesh	case	PG2		0	0	0	0	0	0	0	0	0	0	0	0	0	0	0	0	0	0	0	0	0	0	0	0	0	0	0	0	0	0	0	0	0	0
ERR6005011		ERR6005011	S. flexneri	S. flexneri 6	602819_II	4128819	22365	338	17	7	2009	Bangladesh	case	Sf6		0	0	0	0	1	0	0	0	0	0	0	0	0	0	0	0	0	0	0	0	0	0	0	0	0	0	0	0	1	0	1	0	0	0
ERR6005014		ERR6005014	S. flexneri	S. flexneri 6	602899_I	4150525	21036	362	14	8	2009	Bangladesh	case	Sf6		0	0	0	0	1	0	0	0	0	0	0	0	0	0	0	0	0	0	0	0	0	0	0	0	0	0	0	0	1	0	1	0	0	0
ERR6005563		ERR6005563	S. sonnei	S. sonnei	602899_II	4120884	24979	355	14	8	2009	Bangladesh	case	Lineage III	3.6	0	0	0	1	1	0	0	0	0	0	0	0	0	0	0	0	0	0	0	0	0	0	0	0	0	0	1	0	1	1	0	0	1	0
ERR6005049		ERR6005049	S. flexneri	S. flexneri 3a	603260_I	4260777	25894	354	25	11	2009	Bangladesh	case	PG2		0	1	0	0	0	0	0	0	0	0	0	0	0	0	0	0	0	0	0	0	0	0	1	0	0	0	0	0	1	0	1	0	1	0
ERR6005060		ERR6005060	S. flexneri	S. flexneri 6	603260_II	4268916	20611	445	25	11	2009	Bangladesh	case	Sf6		0	0	0	0	1	0	0	0	0	0	0	0	0	0	0	0	0	0	0	0	0	0	0	0	0	0	0	0	1	0	1	0	0	0
ERR6005055		ERR6005055	S. flexneri	S. flexneri 2a	603321_I	4336179	29959	401	19	12	2009	Bangladesh	case	PG3		0	1	0	1	1	0	0	0	0	0	0	0	0	0	0	0	0	0	0	0	0	0	0	0	0	0	1	0	1	0	0	0	1	0
ERR6005798		ERR6005798	S. boydii	S. boydii 1	603321_II	4083136	19378	340	19	12	2009	Bangladesh	case	Clade 2		0	1	0	1	1	0	0	0	0	0	0	0	0	0	0	0	0	0	0	0	0	0	0	0	0	0	1	0	1	1	0	0	1	0
ERR6005175		ERR6005175	S. flexneri	S. flexneri 3a	603446_I	4272435	25034	401	18	1	2010	Bangladesh	case	PG2		0	1	0	0	0	0	0	0	0	0	0	0	0	0	0	0	0	0	0	0	0	0	1	0	0	0	0	0	1	0	1	0	1	0
ERR6005802		ERR6005802	S. boydii	S. boydii	603446_II	4179829	22785	333	18	1	2010	Bangladesh	case	Clade 3		0	1	0	0	0	0	0	0	0	0	0	0	0	0	0	0	0	0	0	0	0	0	0	0	0	0	1	0	0	0	0	0	1	0
ERR6005192		ERR6005192	S. flexneri	S. flexneri 6	603690_II	4151111	21036	355	18	4	2010	Bangladesh	case	Sf6		0	0	0	0	1	0	0	0	0	0	0	0	0	0	0	0	0	0	0	0	0	0	0	0	0	0	0	0	1	0	1	0	0	0
ERR6005194		ERR6005194	S. flexneri	S. flexneri 2b	603695_I	4432649	29740	424	19	4	2010	Bangladesh	case	PG3		0	1	0	0	0	0	0	0	0	0	1	0	0	0	0	0	0	0	0	0	0	0	1	0	0	0	1	0	0	0	1	0	1	0
ERR6005195		ERR6005195	S. flexneri	S. flexneri 6	603695_II	4102570	22625	322	19	4	2010	Bangladesh	case	Sf6		0	0	0	0	1	0	0	0	0	0	0	0	0	0	0	0	0	0	0	0	0	0	0	0	0	0	0	0	1	0	1	0	0	0
ERR6005203		ERR6005203	S. flexneri	S. flexneri 2a	603759_I	4356222	30014	409	29	4	2010	Bangladesh	case	PG3		0	1	0	1	1	0	0	0	0	0	1	0	0	0	0	0	0	0	0	0	0	0	1	0	0	0	1	0	1	0	1	0	1	0
ERR6005637		ERR6005637	S. sonnei	S. sonnei	603759_II	4153832	24237	331	29	4	2010	Bangladesh	case	Lineage III	3.6	0	0	0	1	1	0	0	0	0	0	0	0	0	0	0	0	0	0	0	0	0	0	0	0	0	0	1	0	1	1	0	0	1	0
ERR6005216		ERR6005216	S. flexneri	S. flexneri 2a	603885_I	4344482	30817	382	23	5	2010	Bangladesh	control	PG3		0	1	0	1	1	0	0	0	0	0	0	0	0	0	0	0	0	0	0	0	0	0	0	0	0	0	1	0	1	0	1	0	1	0
ERR6004639		ERR6004639	S. flexneri	S. flexneri 6	700479_I	4243160	22208	394	18	4	2008	Pakistan	case	Sf6		0	1	0	0	0	0	0	0	0	0	1	0	0	0	0	0	0	0	0	0	0	0	0	0	0	0	1	0	1	0	1	0	1	0
ERR6005531		ERR6005531	S. sonnei	S. sonnei	700479_II	4330186	23244	414	18	4	2008	Pakistan	case	Lineage III	3.6	0	0	0	1	1	0	0	0	0	0	0	0	0	0	0	0	0	0	0	0	0	0	0	0	0	0	1	0	1	1	0	0	1	0
ERR6005530		ERR6005530	S. sonnei	S. sonnei	700482_II	4251269	23265	362	5	4	2008	Pakistan	case	Lineage III	3.6	0	0	0	0	0	0	0	0	0	0	0	0	0	0	0	0	0	0	0	0	0	0	0	0	0	0	1	0	0	0	0	0	1	0
ERR6005537		ERR6005537	S. sonnei	S. sonnei	700918_II	4198576	24848	317	15	1	2009	Pakistan	case	Lineage III	3.6	0	0	0	1	1	0	0	0	0	0	0	0	0	0	0	0	0	0	0	0	0	0	0	0	0	0	1	0	1	1	0	0	1	0
*Accession of sequencing reads used in the current study. Merged samples comprised of sequencing reads from two separate sequencing runs merged together.
aAccording to S. sonnei genotyping framework (Hawkey et al, 2021)
[truncated: 14 more columns]

## Sheet: Supplementary Table 3A
Supplementary Table 3: Publicly available E. coli/Shigella genomes used to contextualize GEMS isolates within the established phylogroup/lineage/clade/subtype
Accession	strain	Species / serotype	Phylogroup/Lineage/subtype	Subtype
ERR028677	5417_1#4	S. sonnei	Central Asia III
ERR028679	5417_1#6	S. sonnei	Central Asia III
ERR024610	5008_7#5	S. sonnei	Central Asia III
ERR028705	5417_3#8	S. sonnei	Central Asia III
ERR024611	5008_7#6	S. sonnei	Central Asia III
ERR200544	8403_8#89	S. sonnei	V
ERR200550	8403_8#95	S. sonnei	V
ERR025737	5236_6#2	S. sonnei	IV
ERR025768	5236_8#9	S. sonnei	Global III
ERR316396	9803_4#91	S. sonnei	Global III
ERR200471	8403_8#16	S. sonnei	Global III
ERR025765	5236_8#6	S. sonnei	I
ERR025722	5236_5#10	S. sonnei	I
ERR024606	5008_7#11	S. sonnei	I
ERR025754	5236_7#7	S. sonnei	I
ERR025735	5236_6#10	S. sonnei	II
ERR025726	5236_5#3	S. sonnei	II
ERR028675	5417_1#2	S. sonnei	II
ERR028673	5417_1#11	S. sonnei	II
ERR025751	5236_7#4	S. sonnei	II
ERR025762	5236_8#3	S. sonnei	II
ERR025689	5236_1#5	S. sonnei	II
ERR025692	5236_1#8	S. sonnei	II
ERR025724	5236_5#12	S. sonnei	II
ERR028700	5417_3#3	S. sonnei	II
ERR028688	5417_2#2	S. sonnei	III
ERR025747	5236_7#10	S. sonnei	III
ERR025749	5236_7#2	S. sonnei	III
ERR025702	5236_2#5	S. sonnei	III
ERR025700	5236_2#3	S. sonnei	III
ERR025701	5236_2#4	S. sonnei	III
ERR025748	5236_7#11	S. sonnei	III
ERR028695	5417_2#9	S. sonnei	III
ERR025698	5236_2#12	S. sonnei	III
ERR316322	9803_4#17	S. sonnei	Latin America IIIa
ERR212328	8489_1#60	S. sonnei	Latin America IIIa
ERR316241	9789_6#32	S. sonnei	Latin America IIIa
ERR025767	5236_8#8	S. sonnei	OJCA
ERR190834	8290_4#28	S. sonnei	OJCA
ERR319257	9870_7#10	S. sonnei	OJCA
NC_007384	Ss046	S. sonnei	III
LVIU01000110.1	ASM164910v1	S. flexneri 4s
NZ_CM001474.1	ASM25289v1	S. flexneri 5a	5a str. M90T
NC_004741.1	ASM740v1	S. flexneri 2a	2457T serotype 2a
ERR042803	ERR042803	S. flexneri 2a	Phylogroup 3
ERR042850	ERR042850	S. flexneri 2a	Phylogroup 3
ERR048281	ERR048281	S. flexneri	Phylogroup 2
ERR048288	ERR048288	S. flexneri	Phylogroup 6
ERR048302	ERR048302	S. flexneri 2a	Phylogroup 3
ERR048305	ERR048305	S. flexneri	Phylogroup 1
ERR048317	ERR048317	S. flexneri	Phylogroup 7
ERR048339	ERR048339	S. flexneri 2a	Phylogroup 3
ERR126987	ERR126987	S. flexneri 2a	Phylogroup 3
ERR126993	ERR126993	S. flexneri	Phylogroup 2
ERR127032	ERR127032	S. flexneri 1a	PHE type strain
ERR127033	ERR127033	S. flexneri 1b	PHE type strain
ERR127034	ERR127034	S. flexneri 1c	PHE type strain
ERR127035	ERR127035	S. flexneri 2a	PHE type strain
ERR127036	ERR127036	S. flexneri 2b	PHE type strain
ERR127037	ERR127037	S. flexneri 3a	PHE type strain
ERR127038	ERR127038	S. flexneri 3b	PHE type strain
ERR127039	ERR127039	S. flexneri 3c	PHE type strain
ERR127040	ERR127040	S. flexneri 4a	PHE type strain
ERR127041	ERR127041	S. flexneri 4b	PHE type strain
ERR127043	ERR127043	S. flexneri 5a	PHE type strain
ERR127044	ERR127044	S. flexneri 5b	PHE type strain
ERR127046	ERR127046	S. flexneri	Phylogroup 4
ERR127047	ERR127047	S. flexneri Y	PHE type strain
ERR127048	ERR127048	S. flexneri E1037	PHE type strain
ERR1363976	ERR1363976	S. flexneri 2a	Phylogroup 3 Central Asia	Central Asia
ERR1364007	ERR1364007	S. flexneri 2a	Phylogroup 3 Central Asia	Central Asia
ERR1364014	ERR1364014	S. flexneri 2a	Phylogroup 3 Minor MSM clade	Minor MSM clade
ERR1364050	ERR1364050	S. flexneri 2a	Phylogroup 3 Minor MSM clade	Minor MSM clade
ERR1364087	ERR1364087	S. flexneri 2a	Phylogroup 3 Central Asia	Central Asia
ERR1364097	ERR1364097	S. flexneri 2a	Phylogroup 1 Central Asia	Central Asia
ERR1364106	ERR1364106	S. flexneri 2a	Phylogroup 3 Major MSM clade	Major MSM clade
ERR1364137	ERR1364137	S. flexneri 2a	Phylogroup 3 Major MSM clade	Major MSM clade
ERR200376	ERR200376	S. flexneri 2a	Phylogroup 3
ERR217085	ERR217085	S. flexneri	Phylogroup 1
ERR449043	ERR449043	S. flexneri 3a	MSM-outbreak associated
ERR449077	ERR449077	S. flexneri 3a	MSM-outbreak associated
ERR559526	ERR559526	S. flexneri 2a	NCTC1
ERR832464	ERR832464	S. flexneri	Phylogroup 5
ERR832481	ERR832481	S. flexneri	Phylogroup 3
SRR7886341	SRR7886341	S. flexneri	MSM associated	MSM
NC_017328.1	ASM2224v1	S. flexneri
NC_004337	S. flexneri 2a str. 301	S. flexneri 2a	Phylogroup 3
NC_007606	S. dysenteriae Sd197	S. dysenteriae
ERR1013692	ERR1013692	S. dysenteriae type 1	IV
ERR1013770	ERR1013770	S. dysenteriae type 1	IIIa
ERR1014006	ERR1014006	S. dysenteriae type 1	IIId
ERR1014139	ERR1014139	S. dysenteriae type 1	IIIc
ERR1014187	ERR1014187	S. dysenteriae type 1	IV
ERR1014220	ERR1014220	S. dysenteriae type 1	II
ERR1014530	ERR1014530	S. dysenteriae type 1	IIIc
ERR1014532	ERR1014532	S. dysenteriae type 1	IIId
ERR1014536	ERR1014536	S. dysenteriae type 1	I
ERR1014541	ERR1014541	S. dysenteriae type 1	II
ERR1014551	ERR1014551	S. dysenteriae type 1	IIIb
ERR279284	ERR279284	S. dysenteriae type 1	II
GCA_000268105	SD_225-75	S. dysenteriae type 2	S1
GCF_000815495	SD_S6205	S. dysenteriae type 2	S3
ERR200454	SB_K-11124	S. boydii (ST 1767)
NZ_AMKG01000009	248-1B	S. boydii	3
NC_010658	3083-94	S. boydii	2
AMJZ00000000	SB_08_0009	S. boydii	3
AMKA00000000	SB_08_0280	S. boydii	2
AMKB00000000	SB_08_2671	S. boydii	3
AMKC00000000	SB_08_2675	S. boydii	2
AMKD00000000	SB_08_6341	S. boydii	2
AMKE00000000	SB_09_0344	S. boydii	2
AFGC00000000	SB_3594-74	S. boydii	3
AKNB00000000	SB_4444-74	S. boydii	3
AFGE00000000	SB_5216-82	S. boydii	1
AKNA00000000	SB_965-58	S. boydii	1
AMJX00000000	SB_S7334	S. boydii	3
NC_010658	3083-94	S. boydii
AAJT00000000	B7A	E. coli
AM946981	BL21(DE3)	E. coli O7
NC_009801	E24377A	E. coli O139:H28
SRR2169557	IAI1-117	E. coli O8
SRR306102	K12-W3110	E. coli O16
NC_011751	UMN026	E. coli O17:K52:H18
NC_013941	CB9615	E. coli O55:H7
NC_009801	E24377A	E. coli O139:H28

## Sheet: Supplementary Table 3B
Supplementary Table 3: Publicly available Shigella genomes incorporated in the assessment of vaccine protein antigen variation across LMICs
Uberstrain	Name	Data Source(Accession No.;Sequencing Platform;Sequencing Library;Insert Size;Experiment;Status)	Source Niche	Source Type	Source Details	Collection Year	Collection Month	Collection Day	Collection Time	Continent	Country	Region	District	City	Post Code	Latitude	Longitude	Lab Contact	Species	Serological Group	Serotype	EcoR Cluster	Path/Nonpath	Simple Patho	Comment	Simple Disease	Bio Project ID	Project ID	Disease	Sample ID	Secondary Sample ID	Date Entered	Release Date	Barcode	Status	Coverage	N50	Length	Species	Contig Number(>=200 bp)	Low Quality Bases	Version	Assembly barcode
ESC_BA3381AA	EG0403	ERR047402;ILLUMINA;Paired;237;ERX024465	Human	Human	Human	2007				Asia	Vietnam							The Wellcome Trust Sanger Institute	Shigella flexneri						Lineage 2		PRJEB2508	ERP000631		SAMEA1030113	ERS031812	42243	40823	ESC_BA3381AA	Assembled	220	25585	4458300	Escherichia coli / Shigella;96.75%	454	43788	4.1	ESC_EB7269AA_AS
ESC_BA3383AA	EG0387	ERR047401;ILLUMINA;Paired;237;ERX024464	Human	Human	Human	2007				Asia	Vietnam							The Wellcome Trust Sanger Institute	Shigella flexneri		2b			S. flexneri	Lineage 3		PRJEB2508	ERP000631		SAMEA1030129	ERS031811	42243	40823	ESC_BA3383AA	Assembled	170	29937	4569075	Escherichia coli / Shigella;98.97%	394	54535	4.1	ESC_EB7270AA_AS
ESC_BA3406AA	EG0055	ERR047390;ILLUMINA;Paired;240;ERX024453				2007				Asia	Vietnam							The Wellcome Trust Sanger Institute	Shigella flexneri								PRJEB2508	ERP000631		SAMEA1029867	ERS031800	42243	40823	ESC_BA3406AA	Assembled	389	29182	4469414	Escherichia coli / Shigella;98.27%	402	97626	4.1	ESC_TB5748AA_AS
ESC_BA3676AA	Sh07-7606	ERR042841;ILLUMINA;Paired;215;ERX019973	Human	Human	Human	2007				Africa	Madagascar							The Wellcome Trust Sanger Institute	Shigella flexneri		Sf1a			S. flexneri	Lineage 3		PRJEB2460	ERP000568		SAMEA1027689	ERS025942	42243	40850	ESC_BA3676AA	Assembled	234	30224	4487822	Escherichia coli / Shigella;98.94%	394	131482	4.1	ESC_EB7352AA_AS
ESC_BA3677AA	Sh07-6497	ERR042840;ILLUMINA;Paired;215;ERX019972	Human	Human	Human	2007				Africa	Ivory Coast							The Wellcome Trust Sanger Institute	Shigella flexneri		SfYv			S. flexneri	Lineage 3		PRJEB2460	ERP000568		SAMEA1027653	ERS025941	42243	40850	ESC_BA3677AA	Assembled	215	29965	4379637	Escherichia coli / Shigella;99.63%	364	47457	4.1	ESC_EB7353AA_AS
ESC_BA3679AA	Sh07-5876	ERR042839;ILLUMINA;Paired;215;ERX019971	Human	Human	Human	2007				Africa	Mayotte							The Wellcome Trust Sanger Institute	Shigella flexneri		SfX			S. flexneri	Lineage 3		PRJEB2460	ERP000568		SAMEA1027667	ERS025940	42243	40850	ESC_BA3679AA	Assembled	211	30490	4435091	Escherichia coli / Shigella;99.64%	376	53084	4.1	ESC_EB7354AA_AS
ESC_BA3682AA	Sh07-5519	ERR042838;ILLUMINA;Paired;215;ERX019970	Human	Human	Human	2007				Africa	Cameroon							The Wellcome Trust Sanger Institute	Shigella flexneri		SfYv				Lineage 7		PRJEB2460	ERP000568		SAMEA1027671	ERS025939	42243	40850	ESC_BA3682AA	Assembled	225	26102	4332739	Escherichia coli / Shigella;97.62%	419	61477	4.1	ESC_EB7355AA_AS
ESC_BA3683AA	Sh07-4943	ERR042837;ILLUMINA;Paired;215;ERX019969	Human	Human	Human	2007				Africa	Algeria							The Wellcome Trust Sanger Institute	Shigella flexneri		Sf3a				Lineage 2		PRJEB2460	ERP000568		SAMEA1027677	ERS025938	42243	40850	ESC_BA3683AA	Assembled	211	29318	4310459	Escherichia coli / Shigella;98.14%	385	34247	4.1	ESC_EB7356AA_AS
ESC_BA3686AA	Sh07-4848	ERR042836;ILLUMINA;Paired;215;ERX019968	Human	Human	Human	2007				Africa	Togo							The Wellcome Trust Sanger Institute	Shigella flexneri		Sf3a				Lineage 2		PRJEB2460	ERP000568		SAMEA1027691	ERS025937	42243	40850	ESC_BA3686AA	Assembled	214	28606	4378067	Escherichia coli / Shigella;97.4%	374	37102	4.1	ESC_EB7357AA_AS
ESC_BA3688AA	Sh07-3008	ERR042835;ILLUMINA;Paired;215;ERX019967	Human	Human	Human	2007				Africa	Cameroon							The Wellcome Trust Sanger Institute	Shigella flexneri		Sf1a			S. flexneri	Lineage 1		PRJEB2460	ERP000568		SAMEA1027705	ERS025936	42243	40850	ESC_BA3688AA	Assembled	213	32771	4068772	Escherichia coli / Shigella;97.25%	276	71669	4.1	ESC_EB7358AA_AS
ESC_BA3690AA	35612	ERR042834;ILLUMINA;Paired;215;ERX019966				2007				Africa	Morocco							The Wellcome Trust Sanger Institute	Shigella flexneri		Sf6 (biovar Hertfordshire)						PRJEB2460	ERP000568		SAMEA1027713	ERS025935	42243	40850	ESC_BA3690AA	Assembled	181	20739	4356808	Escherichia coli / Shigella;98.26%	452	57269	4.1	ESC_EB7359AA_AS
ESC_BA3693AA	Sh07-1096	ERR042833;ILLUMINA;Paired;215;ERX019965	Human	Human	Human	2007				Africa	Mali							The Wellcome Trust Sanger Institute	Shigella flexneri		SfY			S. flexneri	Lineage 6		PRJEB2460	ERP000568		SAMEA1027724	ERS025934	42243	40850	ESC_BA3693AA	Assembled	281	29327	4264169	Escherichia coli / Shigella;98.59%	398	35580	4.1	ESC_TB5762AA_AS
ESC_BA3695AA	Sh07-0130	ERR042832;ILLUMINA;Paired;215;ERX019964	Human	Human	Human	2007				Africa	Madagascar							The Wellcome Trust Sanger Institute	Shigella flexneri		SfY				Lineage 6		PRJEB2460	ERP000568		SAMEA1027730	ERS025933	42243	40850	ESC_BA3695AA	Assembled	273	30877	4475515	Escherichia coli / Shigella;98.61%	407	39703	4.1	ESC_TB5763AA_AS
ESC_BA5342AA	K-8263	ERR217029;ILLUMINA;Paired;250;ERX191694	Human	Human	Human	2007				Asia	Bangladesh							The Wellcome Trust Sanger Institute	Shigella flexneri		Yv				Lineage 6		PRJEB2846	ERP001161		SAMEA1689018	ERS157769	42243	41284	ESC_BA5342AA	Assembled	108	28822	4307254	Escherichia coli / Shigella;98.24%	399	50194	4.1	ESC_EB8043AA_AS
ESC_DA4095AA	Sf 1a_Sh07.3008	ERR573382;ILLUMINA;Paired;350;ERX532152				2007				Africa	Cameroon							The Wellcome Trust Sanger Institute	Shigella flexneri		1a						PRJEB5149	ERP004522		SAMEA2479541	ERS445026	42551	41856	ESC_DA4095AA	Assembled	247	34343	4111789	Escherichia coli / Shigella;98.11%	285	49352	4.1	ESC_EB8531AA_AS
ESC_BA3191AA	HUE04	ERR047430;ILLUMINA;Paired;240;ERX024493				2008				Asia	Vietnam							The Wellcome Trust Sanger Institute	Shigella flexneri								PRJEB2508	ERP000631		SAMEA1029959	ERS031840	42243	40823	ESC_BA3191AA	Assembled	409	29599	4555703	Escherichia coli / Shigella;97.94%	425	141068	4.1	ESC_TB5746AA_AS
ESC_BA3371AA	EG0461	ERR047407;ILLUMINA;Paired;237;ERX024470	Human	Human	Human	2008				Asia	Vietnam							The Wellcome Trust Sanger Institute	Shigella flexneri		2a			S. flexneri	Lineage 3		PRJEB2508	ERP000631		SAMEA1029904	ERS031817	42243	40823	ESC_BA3371AA	Assembled	64	30434	4514318	Escherichia coli / Shigella;98.26%	360	45604	4.1	ESC_EB7264AA_AS
ESC_BA3373AA	EG0449	ERR047406;ILLUMINA;Paired;237;ERX024469	Human	Human	Human	2008				Asia	Vietnam							The Wellcome Trust Sanger Institute	Shigella flexneri		2a			S. flexneri	Lineage 3		PRJEB2508	ERP000631		SAMEA1029887	ERS031816	42243	40823	ESC_BA3373AA	Assembled	107	29674	4528364	Escherichia coli / Shigella;98.29%	418	36161	4.1	ESC_EB7265AA_AS
ESC_BA3396AA	EG0257_2874375	ERR047395;ILLUMINA;Paired;240;ERX024458	Human	Human	human; Homo sapiens	2008				Asia	Vietnam							The Wellcome Trust Sanger Institute	Shigella flexneri								PRJEB2508	ERP000631		SAMEA1029936	ERS031805	42243	40823	ESC_BA3396AA	Assembled	257	25584	4440487	Escherichia coli / Shigella;97.99%	434	60265	4.1	ESC_EB7273AA_AS
ESC_BA3397AA	EG0198_2874374	ERR047394;ILLUMINA;Paired;240;ERX024457	Human	Human	Human	2008				Asia	Vietnam							The Wellcome Trust Sanger Institute	Shigella flexneri		3a				Lineage 2		PRJEB2508	ERP000631		SAMEA1029932	ERS031804	42243	40823	ESC_BA3397AA	Assembled	258	25585	4471080	Escherichia coli / Shigella;96.69%	448	70477	4.1	ESC_EB7274AA_AS
ESC_BA3659AA	Sh08-4122	ERR042849;ILLUMINA;Paired;217;ERX019981	Human	Human	Human	2008				Africa	Madagascar							The Wellcome Trust Sanger Institute	Shigella flexneri		Sf1c				Lineage 1		PRJEB2460	ERP000568		SAMEA1027656	ERS025950	42243	40850	ESC_BA3659AA	Assembled	214	31906	4224206	Escherichia coli / Shigella;97.5%	306	34181	4.1	ESC_EB7345AA_AS
ESC_BA3663AA	39295	ERR042847;ILLUMINA;Paired;217;ERX019979				2008				Africa	Central African Republic							The Wellcome Trust Sanger Institute	Shigella flexneri		Sf6 (biovar Hertfordshire)						PRJEB2460	ERP000568		SAMEA1027726	ERS025948	42243	40850	ESC_BA3663AA	Assembled	213	20861	4200754	Escherichia coli / Shigella;98.4%	406	26800	4.1	ESC_EB7347AA_AS
ESC_BA3665AA	Sh08-2354	ERR042846;ILLUMINA;Paired;217;ERX019978	Human	Human	Human	2008				Africa	Burkina Faso							The Wellcome Trust Sanger Institute	Shigella flexneri		Sf1b			S. flexneri	Lineage 1		PRJEB2460	ERP000568		SAMEA1027736	ERS025947	42243	40850	ESC_BA3665AA	Assembled	218	31906	4225535	Escherichia coli / Shigella;98.38%	325	25365	4.1	ESC_EB7348AA_AS
ESC_BA3668AA	Sh08-1372	ERR042845;ILLUMINA;Paired;217;ERX019977	Human	Human	Human	2008				Africa	Senegal							The Wellcome Trust Sanger Institute	Shigella flexneri		SfXv			S. flexneri	Lineage 3		PRJEB2460	ERP000568		SAMEA1027700	ERS025946	42243	40850	ESC_BA3668AA	Assembled	231	29939	4400707	Escherichia coli / Shigella;98.2%	367	110893	4.1	ESC_EB7349AA_AS
ESC_BA3669AA	08-0654	ERR042844;ILLUMINA;Paired;217;ERX019976				2008				Africa	Madagascar							The Wellcome Trust Sanger Institute	Shigella flexneri		Sf6 (biovar Manchester)			S. flexneri			PRJEB2460	ERP000568		SAMEA1027714	ERS025945	42243	40850	ESC_BA3669AA	Assembled	212	20165	4371755	Escherichia coli / Shigella;98.29%	454	37087	4.1	ESC_EB7350AA_AS
ESC_LA1721AA	FC2145	ERR3134053;ILLUMINA;Paired;469;ERX3163284				2008				Asia	India							Wellcome Sanger Institute	Shigella flexneri								PRJEB23045	ERP104779		SAMEA104358664	ERS1983642	43505	43504	ESC_LA1721AA	Assembled	145	33791	4563969	Escherichia coli / Shigella;100.0%	501	102287	4	ESC_WA2302AA_AS
ESC_LA1728AA	FC1788	ERR3134046;ILLUMINA;Paired;473;ERX3163277				2008				Asia	India							Wellcome Sanger Institute	Shigella flexneri								PRJEB23045	ERP104779		SAMEA104358657	ERS1983635	43505	43504	ESC_LA1728AA	Assembled	164	34343	4290272	Escherichia coli / Shigella;99.35%	364	66007	4	ESC_WA2295AA_AS
ESC_BA3132AA	KH01	ERR047239;ILLUMINA;Paired;247;ERX024302	Human	Human	Human	2009				Asia	Vietnam							The Wellcome Trust Sanger Institute	Shigella flexneri		3a				Lineage 2		PRJEB2508	ERP000631		SAMEA1029901	ERS031894	42243	40823	ESC_BA3132AA	Assembled	246	27672	4460800	Escherichia coli / Shigella;97.3%	424	45674	4.1	ESC_TB5745AA_AS
ESC_BA3154AA	HUE10	ERR047436;ILLUMINA;Paired;240;ERX024499	Human	Human	Human	2009				Asia	Vietnam							The Wellcome Trust Sanger Institute	Shigella flexneri		1a			S. flexneri	Lineage 3		PRJEB2508	ERP000631		SAMEA1029883	ERS031846	42243	40823	ESC_BA3154AA	Assembled	256	29933	4624320	Escherichia coli / Shigella;97.32%	443	67744	4.1	ESC_EB7237AA_AS
ESC_BA3631AA	Sh09-9407	ERR042863;ILLUMINA;Paired;217;ERX019995	Human	Human	Human	2009				Africa	Mali							The Wellcome Trust Sanger Institute	Shigella flexneri		SfYv			S. flexneri	Lineage 3		PRJEB2460	ERP000568		SAMEA1027737	ERS025964	42243	40850	ESC_BA3631AA	Assembled	175	31330	4392789	Escherichia coli / Shigella;98.88%	370	77818	4.1	ESC_EB7334AA_AS
ESC_BA3632AA	26543	ERR042862;ILLUMINA;Paired;217;ERX019994				2009				Africa	Senegal							The Wellcome Trust Sanger Institute	Shigella flexneri		Sf6 (biovar Boyd 88)						PRJEB2460	ERP000568		SAMEA1027646	ERS025963	42243	40850	ESC_BA3632AA	Assembled	253	20739	4370717	Escherichia coli / Shigella;98.57%	475	49835	4.1	ESC_EB7335AA_AS
ESC_BA3634AA	Sh09-6999	ERR042861;ILLUMINA;Paired;217;ERX019993	Human	Human	Human	2009				Africa	Cameroon							The Wellcome Trust Sanger Institute	Shigella flexneri		SfXv			S. flexneri	Lineage 3		PRJEB2460	ERP000568		SAMEA1027659	ERS025962	42243	40850	ESC_BA3634AA	Assembled	182	30224	4410008	Escherichia coli / Shigella;98.93%	372	48203	4.1	ESC_EB7336AA_AS
ESC_BA3636AA	Sh09-6787	ERR042860;ILLUMINA;Paired;217;ERX019992	Human	Human	Human	2009				Africa	Comoros							The Wellcome Trust Sanger Institute	Shigella flexneri		Sf2a			S. flexneri	Lineage 3		PRJEB2460	ERP000568		SAMEA1027682	ERS025961	42243	40850	ESC_BA3636AA	Assembled	192	31329	4518132	Escherichia coli / Shigella;98.59%	385	44529	4.1	ESC_EB7337AA_AS
ESC_BA3638AA	25447	ERR042859;ILLUMINA;Paired;217;ERX019991				2009				Africa	Algeria							The Wellcome Trust Sanger Institute	Shigella flexneri		Sf6 (biovar Boyd 88)						PRJEB2460	ERP000568		SAMEA1027694	ERS025960	42243	40850	ESC_BA3638AA	Assembled	125	20996	4586516	Escherichia coli / Shigella;99.81%	594	10688	3.41	ESC_HA0382AA_AS
ESC_BA3641AA	Sh09-5516	ERR042858;ILLUMINA;Paired;217;ERX019990	Human	Human	Human	2009				Africa	Congo							The Wellcome Trust Sanger Institute	Shigella flexneri		Sf4av				Lineage 7		PRJEB2460	ERP000568		SAMEA1027666	ERS025959	42243	40850	ESC_BA3641AA	Assembled	203	24991	4569629	Escherichia coli / Shigella;98.38%	452	93987	4.1	ESC_EB7338AA_AS
ESC_BA3643AA	33117	ERR042857;ILLUMINA;Paired;217;ERX019989				2009				Africa	Mali							The Wellcome Trust Sanger Institute	Shigella flexneri		Sf6 (biovar Boyd 88)						PRJEB2460	ERP000568		SAMEA1027680	ERS025958	42243	40850	ESC_BA3643AA	Assembled	230	20797	4372213	Escherichia coli / Shigella;97.73%	469	43767	4.1	ESC_EB7339AA_AS
ESC_BA3645AA	33848	ERR042856;ILLUMINA;Paired;217;ERX019988				2009				Africa	Tunisia							The Wellcome Trust Sanger Institute	Shigella flexneri		Sf6 (biovar Boyd 88)						PRJEB2460	ERP000568		SAMEA1027686	ERS025957	42243	40850	ESC_BA3645AA	Assembled	180	22449	4311064	Escherichia coli / Shigella;97.59%	443	44443	4.1	ESC_EB7340AA_AS
ESC_BA3647AA	Sh09-4409	ERR042855;ILLUMINA;Paired;217;ERX019987	Human	Human	Human	2009				Africa	Togo							The Wellcome Trust Sanger Institute	Shigella flexneri		Sf3a			S. flexneri	Lineage 2		PRJEB2460	ERP000568		SAMEA1027719	ERS025956	42243	40850	ESC_BA3647AA	Assembled	200	28606	4422245	Escherichia coli / Shigella;96.92%	397	35569	4.1	ESC_EB7341AA_AS
ESC_BA3649AA	Sh09-2087	ERR042854;ILLUMINA;Paired;217;ERX019986	Human	Human	Human	2009				Africa	Mayotte							The Wellcome Trust Sanger Institute	Shigella flexneri		Sf2a			S. flexneri	Lineage 3		PRJEB2460	ERP000568		SAMEA1027708	ERS025955	42243	40850	ESC_BA3649AA	Assembled	264	30434	4436911	Escherichia coli / Shigella;98.55%	375	36776	4.1	ESC_TB5759AA_AS
ESC_BA3651AA	Sh09-1985	ERR042853;ILLUMINA;Paired;217;ERX019985	Human	Human	Human	2009				Africa	Ivory Coast							The Wellcome Trust Sanger Institute	Shigella flexneri		Sf1c				Lineage 1		PRJEB2460	ERP000568		SAMEA1027697	ERS025954	42243	40850	ESC_BA3651AA	Assembled	169	30360	4236511	Escherichia coli / Shigella;97.22%	325	30814	4.1	ESC_TB5760AA_AS
ESC_BA3653AA	Sh09-1522	ERR042852;ILLUMINA;Paired;217;ERX019984	Human	Human	Human	2009				Africa	Algeria							The Wellcome Trust Sanger Institute	Shigella flexneri		Sf2b			Shigella flexneri	Lineage 1		PRJEB2460	ERP000568		SAMEA1027731	ERS025953	42243	40850	ESC_BA3653AA	Assembled	191	31902	4382683	Escherichia coli / Shigella;99.63%	360	36977	4.1	ESC_EB7342AA_AS
ESC_BA3655AA	Sh09-0167	ERR042851;ILLUMINA;Paired;217;ERX019983	Human	Human	Human	2009				Africa	Senegal							The Wellcome Trust Sanger Institute	Shigella flexneri		Sf1b			S. flexneri	Lineage 1		PRJEB2460	ERP000568		SAMEA1027723	ERS025952	42243	40850	ESC_BA3655AA	Assembled	201	31330	4457918	Escherichia coli / Shigella;98.23%	394	44615	4.1	ESC_EB7343AA_AS
ESC_BA5262AA	K-9108	ERR217083;ILLUMINA;Paired;250;ERX191748	Human	Human	Human	2009				Asia	Bangladesh							The Wellcome Trust Sanger Institute	Shigella flexneri		4av				Lineage 1		PRJEB2846	ERP001161		SAMEA1689033	ERS157823	42243	41284	ESC_BA5262AA	Assembled	111	32322	4536472	Escherichia coli / Shigella;99.26%	391	66500	4.1	ESC_EB8005AA_AS
ESC_BA5263AA	K-9708	ERR217082;ILLUMINA;Paired;250;ERX191747	Human	Human	Human	2009				Asia	Bangladesh							The Wellcome Trust Sanger Institute	Shigella flexneri		4av				Lineage 1		PRJEB2846	ERP001161		SAMEA1689036	ERS157822	42243	41284	ESC_BA5263AA	Assembled	77	32036	4375059	Escherichia coli / Shigella;98.81%	328	50735	4.1	ESC_EB8006AA_AS
ESC_BA5275AA	K-9590	ERR217076;ILLUMINA;Paired;250;ERX191741	Human	Human	Human	2009				Asia	Bangladesh							The Wellcome Trust Sanger Institute	Shigella flexneri		1c				Lineage 1		PRJEB2846	ERP001161		SAMEA1689009	ERS157816	42243	41284	ESC_BA5275AA	Assembled	118	32311	4315586	Escherichia coli / Shigella;98.45%	346	65488	4.1	ESC_EB8011AA_AS
ESC_BA5277AA	K-9442	ERR217075;ILLUMINA;Paired;250;ERX191740	Human	Human	Human	2009				Asia	Bangladesh							The Wellcome Trust Sanger Institute	Shigella flexneri		1c				Lineage 1		PRJEB2846	ERP001161		SAMEA1689008	ERS157815	42243	41284	ESC_BA5277AA	Assembled	118	31374	4313807	Escherichia coli / Shigella;97.66%	345	64457	4.1	ESC_EB8012AA_AS
ESC_BA5336AA	K-9144(b)	ERR217032;ILLUMINA;Paired;250;ERX191697	Human	Human	Human	2009				Asia	Bangladesh							The Wellcome Trust Sanger Institute	Shigella flexneri		Yv			S. flexneri	Lineage 6		PRJEB2846	ERP001161		SAMEA1689070	ERS157772	42243	41284	ESC_BA5336AA	Assembled	70	28822	4304378	Escherichia coli / Shigella;97.52%	383	50761	4.1	ESC_EB8040AA_AS
ESC_BA5350AA	K-9144(a)	ERR217025;ILLUMINA;Paired;250;ERX191690	Human	Human	Human	2009				Asia	Bangladesh							The Wellcome Trust Sanger Institute	Shigella flexneri		Yv				Lineage 6		PRJEB2846	ERP001161		SAMEA1689025	ERS157765	42243	41284	ESC_BA5350AA	Assembled	117	29229	4305741	Escherichia coli / Shigella;96.52%	388	47489	4.1	ESC_EB8047AA_AS
ESC_BA5352AA	K-9165	ERR217024;ILLUMINA;Paired;250;ERX191689	Human	Human	Human	2009				Asia	Bangladesh							The Wellcome Trust Sanger Institute	Shigella flexneri		Y				Lineage 6		PRJEB2846	ERP001161		SAMEA1688990	ERS157764	42243	41284	ESC_BA5352AA	Assembled	89	30156	4315021	Escherichia coli / Shigella;98.59%	395	52476	4.1	ESC_EB8048AA_AS
ESC_BA5354AA	K-9485	ERR217023;ILLUMINA;Paired;250;ERX191688	Human	Human	Human	2009				Asia	Bangladesh							The Wellcome Trust Sanger Institute	Shigella flexneri		Yv				Lineage 6		PRJEB2846	ERP001161		SAMEA1688991	ERS157763	42243	41284	ESC_BA5354AA	Assembled	110	28822	4320592	Escherichia coli / Shigella;97.26%	402	50386	4.1	ESC_EB8049AA_AS
ESC_BA5728AA	K-9597	ERR200413;ILLUMINA;Paired;250;ERX175116	Human	Human	Human	z				Asia	Bangladesh							The Wellcome Trust Sanger Institute	Shigella flexneri		5a			S. flexneri	Lineage 5		PRJEB2846	ERP001161		SAMEA1569821	ERS157690	42243	41254	ESC_BA5728AA	Assembled	108	29657	4354603	Escherichia coli / Shigella;98.44%	327	43907	4.1	ESC_EB8195AA_AS
ESC_BA5731AA	K-9588	ERR200412;ILLUMINA;Paired;250;ERX175115	Human	Human	Human	2009				Asia	Bangladesh							The Wellcome Trust Sanger Institute	Shigella flexneri		3a				Lineage 2		PRJEB2846	ERP001161		SAMEA1570010	ERS157689	42243	41254	ESC_BA5731AA	Assembled	92	25042	4370644	Escherichia coli / Shigella;98.98%	405	40133	4.1	ESC_EB8196AA_AS
ESC_BA5733AA	K-9522	ERR200411;ILLUMINA;Paired;250;ERX175114	Human	Human	Human	2009				Asia	Bangladesh							The Wellcome Trust Sanger Institute	Shigella flexneri		3a				Lineage 2		PRJEB2846	ERP001161		SAMEA1570025	ERS157688	42243	41254	ESC_BA5733AA	Assembled	93	26274	4519162	Escherichia coli / Shigella;98.05%	432	53686	4.1	ESC_EB8197AA_AS
ESC_BA5735AA	K-9454	ERR200410;ILLUMINA;Paired;250;ERX175113	Human	Human	Human	2009				Asia	Bangladesh							The Wellcome Trust Sanger Institute	Shigella flexneri		3a				Lineage 2		PRJEB2846	ERP001161		SAMEA1569949	ERS157687	42243	41254	ESC_BA5735AA	Assembled	103	25628	4389753	Escherichia coli / Shigella;98.32%	428	49786	4.1	ESC_EB8198AA_AS
ESC_BA5737AA	K-9447	ERR200409;ILLUMINA;Paired;250;ERX175112	Human	Human	Human	2009				Asia	Bangladesh							The Wellcome Trust Sanger Institute	Shigella flexneri		3a			S. flexneri	Lineage 2		PRJEB2846	ERP001161		SAMEA1569961	ERS157686	42243	41254	ESC_BA5737AA	Assembled	164	25609	4370345	Escherichia coli / Shigella;98.31%	410	71806	4.1	ESC_EB8199AA_AS
ESC_BA5739AA	K-9444	ERR200408;ILLUMINA;Paired;250;ERX175111	Human	Human	Human	2009				Asia	Bangladesh							The Wellcome Trust Sanger Institute	Shigella flexneri		3a				Lineage 2		PRJEB2846	ERP001161		SAMEA1569969	ERS157685	42243	41254	ESC_BA5739AA	Assembled	96	26069	4433201	Escherichia coli / Shigella;96.98%	418	64397	4.1	ESC_EB8200AA_AS
ESC_BA5741AA	K-9413	ERR200407;ILLUMINA;Paired;250;ERX175110	Human	Human	Human	2009				Asia	Bangladesh							The Wellcome Trust Sanger Institute	Shigella flexneri		3a			S. flexneri	Lineage 2		PRJEB2846	ERP001161		SAMEA1569978	ERS157684	42243	41254	ESC_BA5741AA	Assembled	131	26069	4384102	Escherichia coli / Shigella;97.89%	406	138089	4.1	ESC_EB8201AA_AS
ESC_BA5743AA	K-9411	ERR200406;ILLUMINA;Paired;250;ERX175109	Human	Human	Human	2009				Asia	Bangladesh							The Wellcome Trust Sanger Institute	Shigella flexneri		3a				Lineage 2		PRJEB2846	ERP001161		SAMEA1569977	ERS157683	42243	41254	ESC_BA5743AA	Assembled	166	27337	4318070	Escherichia coli / Shigella;98.23%	386	69424	4.1	ESC_EB8202AA_AS
ESC_BA5745AA	K-9375	ERR200405;ILLUMINA;Paired;250;ERX175108	Human	Human	Human	2009				Asia	Bangladesh							The Wellcome Trust Sanger Institute	Shigella flexneri		3a				Lineage 2		PRJEB2846	ERP001161		SAMEA1569750	ERS157682	42243	41254	ESC_BA5745AA	Assembled	100	25609	4484115	Escherichia coli / Shigella;96.75%	452	56677	4.1	ESC_EB8203AA_AS
ESC_BA5747AA	K-9339	ERR200404;ILLUMINA;Paired;250;ERX175107	Human	Human	Human	2009				Asia	Bangladesh							The Wellcome Trust Sanger Institute	Shigella flexneri		3a				Lineage 2		PRJEB2846	ERP001161		SAMEA1569736	ERS157681	42243	41254	ESC_BA5747AA	Assembled	87	25615	4382212	Escherichia coli / Shigella;98.65%	417	55602	4.1	ESC_EB8204AA_AS
ESC_BA5748AA	K-9292	ERR200403;ILLUMINA;Paired;250;ERX175106	Human	Human	Human	2009				Asia	Bangladesh							The Wellcome Trust Sanger Institute	Shigella flexneri		3a				Lineage 2		PRJEB2846	ERP001161		SAMEA1569717	ERS157680	42243	41254	ESC_BA5748AA	Assembled	88	25628	4421237	Escherichia coli / Shigella;98.33%	434	57920	4.1	ESC_EB8205AA_AS
ESC_BA5750AA	K-9278	ERR200402;ILLUMINA;Paired;250;ERX175105	Human	Human	Human	2009				Asia	Bangladesh							The Wellcome Trust Sanger Institute	Shigella flexneri		3a				Lineage 2		PRJEB2846	ERP001161		SAMEA1569884	ERS157679	42243	41254	ESC_BA5750AA	Assembled	121	26221	4258582	Escherichia coli / Shigella;99.27%	379	53565	4.1	ESC_EB8206AA_AS
ESC_BA5752AA	K-9256	ERR200401;ILLUMINA;Paired;250;ERX175104	Human	Human	Human	2009				Asia	Bangladesh							The Wellcome Trust Sanger Institute	Shigella flexneri		3a				Lineage 2		PRJEB2846	ERP001161		SAMEA1569907	ERS157678	42243	41254	ESC_BA5752AA	Assembled	86	25042	4386119	Escherichia coli / Shigella;97.61%	408	68608	4.1	ESC_EB8207AA_AS
ESC_BA5754AA	K-9175	ERR200400;ILLUMINA;Paired;250;ERX175103	Human	Human	Human	2009				Asia	Bangladesh							The Wellcome Trust Sanger Institute	Shigella flexneri		3a				Lineage 2		PRJEB2846	ERP001161		SAMEA1569858	ERS157677	42243	41254	ESC_BA5754AA	Assembled	100	25043	4393050	Escherichia coli / Shigella;98.66%	410	84288	4.1	ESC_EB8208AA_AS
ESC_BA5756AA	K-9169	ERR200399;ILLUMINA;Paired;250;ERX175102	Human	Human	Human	2009				Asia	Bangladesh							The Wellcome Trust Sanger Institute	Shigella flexneri		3a				Lineage 2		PRJEB2846	ERP001161		SAMEA1569873	ERS157676	42243	41254	ESC_BA5756AA	Assembled	139	25629	4388521	Escherichia coli / Shigella;98.64%	421	55183	4.1	ESC_EB8209AA_AS
ESC_BA5758AA	K-9129	ERR200398;ILLUMINA;Paired;250;ERX175101	Human	Human	Human	2009				Asia	Bangladesh							The Wellcome Trust Sanger Institute	Shigella flexneri		3a				Lineage 2		PRJEB2846	ERP001161		SAMEA1570020	ERS157675	42243	41254	ESC_BA5758AA	Assembled	86	25629	4380853	Escherichia coli / Shigella;96.91%	421	198153	4.1	ESC_EB8210AA_AS
ESC_BA5769AA	K-9443	ERR200392;ILLUMINA;Paired;250;ERX175095	Human	Human	Human	2009				Asia	Bangladesh							The Wellcome Trust Sanger Institute	Shigella flexneri		2b			S. flexneri	Lineage 3		PRJEB2846	ERP001161		SAMEA1569827	ERS157669	42243	41254	ESC_BA5769AA	Assembled	158	31373	4501218	Escherichia coli / Shigella;99.28%	383	60589	4.1	ESC_EB8216AA_AS
ESC_BA5770AA	K-9373	ERR200391;ILLUMINA;Paired;250;ERX175094	Human	Human	Human	2009				Asia	Bangladesh							The Wellcome Trust Sanger Institute	Shigella flexneri		2b			S. flexneri	Lineage 3		PRJEB2846	ERP001161		SAMEA1569836	ERS157668	42243	41254	ESC_BA5770AA	Assembled	73	30478	4435502	Escherichia coli / Shigella;99.27%	379	177082	4.1	ESC_EB8217AA_AS
ESC_BA5772AA	K-9338	ERR200390;ILLUMINA;Paired;250;ERX175093	Human	Human	Human	2009				Asia	Bangladesh							The Wellcome Trust Sanger Institute	Shigella flexneri		2b			S. flexneri	Lineage 3		PRJEB2846	ERP001161		SAMEA1569849	ERS157667	42243	41254	ESC_BA5772AA	Assembled	126	31017	4496123	Escherichia coli / Shigella;98.59%	389	49746	4.1	ESC_EB8218AA_AS
ESC_BA5775AA	K-9290	ERR200389;ILLUMINA;Paired;250;ERX175092	Human	Human	Human	2009				Asia	Bangladesh							The Wellcome Trust Sanger Institute	Shigella flexneri		2b			S. flexneri	Lineage 3		PRJEB2846	ERP001161		SAMEA1569865	ERS157666	42243	41254	ESC_BA5775AA	Assembled	70	29979	4493027	Escherichia coli / Shigella;98.59%	376	48163	4.1	ESC_EB8219AA_AS
ESC_BA5776AA	K-9110	ERR200388;ILLUMINA;Paired;250;ERX175091	Human	Human	Human	2009				Asia	Bangladesh							The Wellcome Trust Sanger Institute	Shigella flexneri		2b			S. flexneri	Lineage 3		PRJEB2846	ERP001161		SAMEA1569879	ERS157665	42243	41254	ESC_BA5776AA	Assembled	89	30479	4506984	Escherichia coli / Shigella;98.93%	398	160438	4.1	ESC_EB8220AA_AS
ESC_BA5783AA	K-9595	ERR200382;ILLUMINA;Paired;250;ERX175085	Human	Human	Human	2009				Asia	Bangladesh							The Wellcome Trust Sanger Institute	Shigella flexneri		2a			S. flexneri	Lineage 3		PRJEB2846	ERP001161		SAMEA1569785	ERS157659	42243	41254	ESC_BA5783AA	Assembled	75	30479	4472312	Escherichia coli / Shigella;98.59%	376	208401	4.1	ESC_EB8226AA_AS
ESC_BA5784AA	K-9594	ERR200381;ILLUMINA;Paired;250;ERX175084	Human	Human	Human	2009				Asia	Bangladesh							The Wellcome Trust Sanger Institute	Shigella flexneri		2a			S. flexneri	Lineage 3		PRJEB2846	ERP001161		SAMEA1569769	ERS157658	42243	41254	ESC_BA5784AA	Assembled	101	31373	4481494	Escherichia coli / Shigella;98.23%	383	177238	4.1	ESC_EB8227AA_AS
ESC_BA5785AA	K-9593	ERR200380;ILLUMINA;Paired;250;ERX175083	Human	Human	Human	2009				Asia	Bangladesh							The Wellcome Trust Sanger Institute	Shigella flexneri		2a			S. flexneri	Lineage 3		PRJEB2846	ERP001161		SAMEA1569780	ERS157657	42243	41254	ESC_BA5785AA	Assembled	89	34722	4402642	Escherichia coli / Shigella;98.02%	340	36409	4.1	ESC_EB8228AA_AS
ESC_BA5786AA	K-9587	ERR200379;ILLUMINA;Paired;250;ERX175082	Human	Human	Human	2009				Asia	Bangladesh							The Wellcome Trust Sanger Institute	Shigella flexneri		2a			S. flexneri	Lineage 3		PRJEB2846	ERP001161		SAMEA1569767	ERS157656	42243	41254	ESC_BA5786AA	Assembled	83	33370	4473030	Escherichia coli / Shigella;99.64%	380	141806	4.1	ESC_EB8229AA_AS
ESC_BA5787AA	K-9586	ERR200378;ILLUMINA;Paired;250;ERX175081	Human	Human	Human	2009				Asia	Bangladesh							The Wellcome Trust Sanger Institute	Shigella flexneri		2a			S. flexneri	Lineage 3		PRJEB2846	ERP001161		SAMEA1569846	ERS157655	42243	41254	ESC_BA5787AA	Assembled	143	33360	4426980	Escherichia coli / Shigella;97.72%	356	124925	4.1	ESC_EB8230AA_AS
ESC_BA5788AA	K-9585	ERR200377;ILLUMINA;Paired;250;ERX175080	Human	Human	Human	2009				Asia	Bangladesh							The Wellcome Trust Sanger Institute	Shigella flexneri		2a			S. flexneri	Lineage 3		PRJEB2846	ERP001161		SAMEA1569833	ERS157654	42243	41254	ESC_BA5788AA	Assembled	90	33715	4470299	Escherichia coli / Shigella;98.9%	373	198289	4.1	ESC_EB8231AA_AS
ESC_BA5789AA	K-9584	ERR200376;ILLUMINA;Paired;250;ERX175079	Human	Human	Human	2009				Asia	Bangladesh							The Wellcome Trust Sanger Institute	Shigella flexneri		2a			S. flexneri	Lineage 3		PRJEB2846	ERP001161		SAMEA1569814	ERS157653	42243	41254	ESC_BA5789AA	Assembled	118	31373	4496596	Escherichia coli / Shigella;97.55%	392	70824	4.1	ESC_EB8232AA_AS
ESC_BA5790AA	K-9557	ERR200375;ILLUMINA;Paired;250;ERX175078	Human	Human	Human	2009				Asia	Bangladesh							The Wellcome Trust Sanger Institute	Shigella flexneri		2b			S. flexneri	Lineage 3		PRJEB2846	ERP001161		SAMEA1569803	ERS157652	42243	41254	ESC_BA5790AA	Assembled	121	33861	4520746	Escherichia coli / Shigella;98.22%	385	55436	4.1	ESC_EB8233AA_AS
ESC_BA5791AA	K-9555	ERR200374;ILLUMINA;Paired;250;ERX175077	Human	Human	Human	2009				Asia	Bangladesh							The Wellcome Trust Sanger Institute	Shigella flexneri		2a			S. flexneri	Lineage 3		PRJEB2846	ERP001161		SAMEA1569885	ERS157651	42243	41254	ESC_BA5791AA	Assembled	157	33370	4487216	Escherichia coli / Shigella;98.93%	384	67060	4.1	ESC_EB8234AA_AS
ESC_BA5792AA	K-9484	ERR200373;ILLUMINA;Paired;250;ERX175076	Human	Human	Human	2009				Asia	Bangladesh							The Wellcome Trust Sanger Institute	Shigella flexneri		2a			S. flexneri	Lineage 3		PRJEB2846	ERP001161		SAMEA1569878	ERS157650	42243	41254	ESC_BA5792AA	Assembled	89	33370	4488803	Escherichia coli / Shigella;97.85%	382	201537	4.1	ESC_EB8235AA_AS
ESC_BA5794AA	K-9476	ERR200372;ILLUMINA;Paired;250;ERX175075	Human	Human	Human	2009				Asia	Bangladesh							The Wellcome Trust Sanger Institute	Shigella flexneri		2a			S. flexneri	Lineage 3		PRJEB2846	ERP001161		SAMEA1569957	ERS157649	42243	41254	ESC_BA5794AA	Assembled	99	30350	4480244	Escherichia coli / Shigella;99.3%	388	41624	4.1	ESC_EB8236AA_AS
ESC_BA5796AA	K-9451	ERR200371;ILLUMINA;Paired;250;ERX175074	Human	Human	Human	2009				Asia	Bangladesh							The Wellcome Trust Sanger Institute	Shigella flexneri		2a			S. flexneri	Lineage 3		PRJEB2846	ERP001161		SAMEA1570014	ERS157648	42243	41254	ESC_BA5796AA	Assembled	90	31374	4449633	Escherichia coli / Shigella;99.64%	374	48884	4.1	ESC_EB8237AA_AS
ESC_BA5798AA	K-9448	ERR200370;ILLUMINA;Paired;250;ERX175073	Human	Human	Human	2009				Asia	Bangladesh							The Wellcome Trust Sanger Institute	Shigella flexneri		2a			S. flexneri	Lineage 3		PRJEB2846	ERP001161		SAMEA1570021	ERS157647	42243	41254	ESC_BA5798AA	Assembled	140	30478	4478459	Escherichia coli / Shigella;97.85%	381	43782	4.1	ESC_EB8238AA_AS
ESC_BA5800AA	K-9332	ERR200369;ILLUMINA;Paired;250;ERX175072	Human	Human	Human	2009				Asia	Bangladesh							The Wellcome Trust Sanger Institute	Shigella flexneri		2a			S. flexneri	Lineage 3		PRJEB2846	ERP001161		SAMEA1570031	ERS157646	42243	41254	ESC_BA5800AA	Assembled	100	30478	4491353	Escherichia coli / Shigella;98.23%	381	55598	4.1	ESC_EB8239AA_AS
ESC_BA5802AA	K-9327	ERR200368;ILLUMINA;Paired;250;ERX175071	Human	Human	Human	2009				Asia	Bangladesh							The Wellcome Trust Sanger Institute	Shigella flexneri		3a				Lineage 2		PRJEB2846	ERP001161		SAMEA1569995	ERS157645	42243	41254	ESC_BA5802AA	Assembled	100	25628	4382681	Escherichia coli / Shigella;97.99%	416	49464	4.1	ESC_EB8240AA_AS
ESC_BA5804AA	K-9324	ERR200367;ILLUMINA;Paired;250;ERX175070	Human	Human	Human	2009				Asia	Bangladesh							The Wellcome Trust Sanger Institute	Shigella flexneri		2a			S. flexneri	Lineage 3		PRJEB2846	ERP001161		SAMEA1570006	ERS157644	42243	41254	ESC_BA5804AA	Assembled	107	31373	4474957	Escherichia coli / Shigella;98.91%	379	55554	4.1	ESC_EB8241AA_AS
ESC_BA5806AA	K-9293	ERR200366;ILLUMINA;Paired;250;ERX175069	Human	Human	Human	2009				Asia	Bangladesh							The Wellcome Trust Sanger Institute	Shigella flexneri		2a			S. flexneri	Lineage 3		PRJEB2846	ERP001161		SAMEA1569881	ERS157643	42243	41254	ESC_BA5806AA	Assembled	171	33724	4464062	Escherichia coli / Shigella;97.76%	371	112853	4.1	ESC_EB8242AA_AS
ESC_BA5808AA	K-9282	ERR200365;ILLUMINA;Paired;250;ERX175068	Human	Human	Human	2009				Asia	Bangladesh							The Wellcome Trust Sanger Institute	Shigella flexneri		2a			S. flexneri	Lineage 3		PRJEB2846	ERP001161		SAMEA1569906	ERS157642	42243	41254	ESC_BA5808AA	Assembled	148	34722	4255599	Escherichia coli / Shigella;97.52%	306	45110	4.1	ESC_EB8243AA_AS
ESC_BA5810AA	K-9172	ERR200364;ILLUMINA;Paired;250;ERX175067	Human	Human	Human	2009				Asia	Bangladesh							The Wellcome Trust Sanger Institute	Shigella flexneri		2a			S. flexneri	Lineage 3		PRJEB2846	ERP001161		SAMEA1569860	ERS157641	42243	41254	ESC_BA5810AA	Assembled	103	30477	4476667	Escherichia coli / Shigella;98.58%	383	50843	4.1	ESC_EB8244AA_AS
ESC_BA5812AA	K-9171	ERR200363;ILLUMINA;Paired;250;ERX175066	Human	Human	Human	2009				Asia	Bangladesh							The Wellcome Trust Sanger Institute	Shigella flexneri		2a			S. flexneri	Lineage 3		PRJEB2846	ERP001161		SAMEA1569872	ERS157640	42243	41254	ESC_BA5812AA	Assembled	118	33600	4321853	Escherichia coli / Shigella;98.42%	324	46145	4.1	ESC_EB8245AA_AS
ESC_BA5814AA	K-9141	ERR200362;ILLUMINA;Paired;250;ERX175065	Human	Human	Human	2009				Asia	Bangladesh							The Wellcome Trust Sanger Institute	Shigella flexneri		2a			S. flexneri	Lineage 3		PRJEB2846	ERP001161		SAMEA1569729	ERS157639	42243	41254	ESC_BA5814AA	Assembled	104	34719	4470529	Escherichia coli / Shigella;98.92%	375	37870	4.1	ESC_EB8246AA_AS
ESC_BA5817AA	K-9131	ERR200361;ILLUMINA;Paired;250;ERX175064	Human	Human	Human	2009				Asia	Bangladesh							The Wellcome Trust Sanger Institute	Shigella flexneri		2a			S. flexneri	Lineage 3		PRJEB2846	ERP001161		SAMEA1569723	ERS157638	42243	41254	ESC_BA5817AA	Assembled	142	31373	4488227	Escherichia coli / Shigella;98.24%	381	60338	4.1	ESC_EB8247AA_AS
ESC_BA5834AA	K-9477	ERR200352;ILLUMINA;Paired;250;ERX175055	Human	Human	Human	2009				Asia	Bangladesh							The Wellcome Trust Sanger Institute	Shigella flexneri		1b			S. flexneri	Lineage 1		PRJEB2846	ERP001161		SAMEA1569832	ERS157629	42243	41254	ESC_BA5834AA	Assembled	119	30276	4264751	Escherichia coli / Shigella;97.96%	335	50349	4.1	ESC_EB8256AA_AS
ESC_BA5837AA	K-9342	ERR200351;ILLUMINA;Paired;250;ERX175054	Human	Human	Human	2009				Asia	Bangladesh							The Wellcome Trust Sanger Institute	Shigella flexneri		1b			S. flexneri	Lineage 1		PRJEB2846	ERP001161		SAMEA1569662	ERS157628	42243	41254	ESC_BA5837AA	Assembled	88	31215	4334544	Escherichia coli / Shigella;98.14%	352	54061	4.1	ESC_EB8257AA_AS
ESC_BA5839AA	K-9326	ERR200350;ILLUMINA;Paired;250;ERX175053	Human	Human	Human	2009				Asia	Bangladesh							The Wellcome Trust Sanger Institute	Shigella flexneri		1b			S. flexneri	Lineage 1		PRJEB2846	ERP001161		SAMEA1569658	ERS157627	42243	41254	ESC_BA5839AA	Assembled	134	31171	4423167	Escherichia coli / Shigella;98.95%	398	47718	4.1	ESC_EB8258AA_AS
ESC_BA5842AA	K-9286	ERR200349;ILLUMINA;Paired;250;ERX175052	Human	Human	Human	2009				Asia	Bangladesh							The Wellcome Trust Sanger Institute	Shigella flexneri		1b			S. flexneri	Lineage 1		PRJEB2846	ERP001161		SAMEA1569694	ERS157626	42243	41254	ESC_BA5842AA	Assembled	145	31171	4248747	Escherichia coli / Shigella;97.64%	349	43700	4.1	ESC_EB8259AA_AS
ESC_BA5844AA	K-9138	ERR200348;ILLUMINA;Paired;250;ERX175051	Human	Human	Human	2009				Asia	Bangladesh							The Wellcome Trust Sanger Institute	Shigella flexneri		1b			S. flexneri	Lineage 1		PRJEB2846	ERP001161		SAMEA1569680	ERS157625	42243	41254	ESC_BA5844AA	Assembled	129	30408	4267301	Escherichia coli / Shigella;99.22%	346	44494	4.1	ESC_EB8260AA_AS
ESC_BA6201AA	395205	ERR126967;ILLUMINA;Paired;200;ERX103116	Human	Human	Human	2009				Africa	South Africa	Gauteng						The Wellcome Trust Sanger Institute	Shigella flexneri		3a				Lineage 2		PRJEB2846	ERP001161		SAMEA1324263	ERS087995	42243	41124	ESC_BA6201AA	Assembled	212	29915	4322134	Escherichia coli / Shigella;98.18%	394	49468	4.1	ESC_EB8418AA_AS
ESC_BA6202AA	356458	ERR126966;ILLUMINA;Paired;200;ERX103115	Human	Human	Human	2009				Africa	South Africa	Free State						The Wellcome Trust Sanger Institute	Shigella flexneri		3a				Lineage 2		PRJEB2846	ERP001161		SAMEA1324264	ERS087994	42243	41124	ESC_BA6202AA	Assembled	232	29915	4307686	Escherichia coli / Shigella;97.85%	395	46321	4.1	ESC_EB8419AA_AS
ESC_BA6204AA	sh0315_4464319	ERR126965;ILLUMINA;Paired;200;ERX103114	Human	Human	Human	2009				Africa	South Africa	KwaZulu-Natal						The Wellcome Trust Sanger Institute	Shigella flexneri		3a				Lineage 2		PRJEB2846	ERP001161		SAMEA1324228	ERS087993	42243	41124	ESC_BA6204AA	Assembled	192	29265	4307726	Escherichia coli / Shigella;98.58%	386	67270	4.1	ESC_EB8420AA_AS
ESC_BA6208AA	sh0313_4464317	ERR126963;ILLUMINA;Paired;200;ERX103112	Human	Human	Human	2009				Africa	South Africa	Eastern Cape						The Wellcome Trust Sanger Institute	Shigella flexneri		3a				Lineage 2		PRJEB2846	ERP001161		SAMEA1324195	ERS087991	42243	41124	ESC_BA6208AA	Assembled	177	30060	4310915	Escherichia coli / Shigella;97.21%	383	40215	4.1	ESC_TB5774AA_AS
ESC_BA6212AA	410370	ERR126961;ILLUMINA;Paired;200;ERX103110	Human	Human	Human	2009				Africa	South Africa	Gauteng						The Wellcome Trust Sanger Institute	Shigella flexneri		2a			S. flexneri	Lineage 3		PRJEB2846	ERP001161		SAMEA1324260	ERS087989	42243	41124	ESC_BA6212AA	Assembled	189	29980	4495172	Escherichia coli / Shigella;98.57%	387	42979	4.1	ESC_EB8422AA_AS
ESC_BA6214AA	400525	ERR126960;ILLUMINA;Paired;200;ERX103109	Human	Human	Human	2009				Africa	South Africa	Western Cape						The Wellcome Trust Sanger Institute	Shigella flexneri		2a			S. flexneri	Lineage 3		PRJEB2846	ERP001161		SAMEA1324276	ERS087988	42243	41124	ESC_BA6214AA	Assembled	182	31373	4571353	Escherichia coli / Shigella;98.94%	380	38799	4.1	ESC_EB8423AA_AS
ESC_BA6217AA	370076	ERR126958;ILLUMINA;Paired;200;ERX103107	Human	Human	Human	2009				Africa	South Africa	KwaZulu-Natal						The Wellcome Trust Sanger Institute	Shigella flexneri		2a			S. flexneri	Lineage 3		PRJEB2846	ERP001161		SAMEA1324194	ERS087986	42243	41124	ESC_BA6217AA	Assembled	171	30276	4502707	Escherichia coli / Shigella;98.94%	388	41602	4.1	ESC_EB8424AA_AS
ESC_BA6219AA	333687	ERR126957;ILLUMINA;Paired;200;ERX103106	Human	Human	Human	2009				Africa	South Africa	Western Cape						The Wellcome Trust Sanger Institute	Shigella flexneri		2a			S. flexneri	Lineage 3		PRJEB2846	ERP001161		SAMEA1324210	ERS087985	42243	41124	ESC_BA6219AA	Assembled	199	30276	4481303	Escherichia coli / Shigella;98.95%	386	40827	4.1	ESC_EB8425AA_AS
ESC_LA1715AA	FC2188	ERR3134059;ILLUMINA;Paired;463;ERX3163290				2009				Asia	India							Wellcome Sanger Institute	Shigella flexneri								PRJEB23045	ERP104779		SAMEA104358670	ERS1983648	43505	43504	ESC_LA1715AA	Assembled	151	33799	4296979	Escherichia coli / Shigella;97.51%	389	79640	4	ESC_WA2308AA_AS
ESC_LA1717AA	FC2003	ERR3134057;ILLUMINA;Paired;473;ERX3163288				2009				Asia	India							Wellcome Sanger Institute	Shigella flexneri								PRJEB23045	ERP104779		SAMEA104358668	ERS1983646	43505	43504	ESC_LA1717AA	Assembled	164	33791	4508102	Escherichia coli / Shigella;99.77%	490	87961	4	ESC_WA2306AA_AS
ESC_BA2188AA	27303	ERR460104;ILLUMINA;Paired;250;ERX426445	Human	Human	human; Homo sapiens	2010				Africa	Cameroon							The Wellcome Trust Sanger Institute	Shigella flexneri		Sf3a			S. flexneri			PRJEB2846	ERP001161		SAMEA2258580	ERS372289	42243	41773	ESC_BA2188AA	Assembled	153	34193	4918132	Escherichia coli / Shigella;97.9%	420	50931	4.1	ESC_EB6845AA_AS
ESC_BA2917AA	10262_2868448	ERR049152;ILLUMINA;Paired;241;ERX026219	Human	Human	human; Homo sapiens	2010				Asia	Vietnam							The Wellcome Trust Sanger Institute	Shigella flexneri								PRJEB2508	ERP000631		SAMEA1030100	ERS031716	42243	41014	ESC_BA2917AA	Assembled	795	26497	4481558	Escherichia coli / Shigella;97.3%	447	48309	4.1	ESC_TB5739AA_AS
ESC_BA3009AA	KH49	ERR047280;ILLUMINA;Paired;250;ERX024343	Human	Human	Human	2010				Asia	Vietnam							The Wellcome Trust Sanger Institute	Shigella flexneri		3a				Lineage 2		PRJEB2508	ERP000631		SAMEA1029847	ERS031935	42243	40823	ESC_BA3009AA	Assembled	236	24939	4449132	Escherichia coli / Shigella;96.23%	436	65266	4.1	ESC_EB7195AA_AS
ESC_BA3138AA	HUE66	ERR047236;ILLUMINA;Paired;247;ERX024299	Human	Human	Human	2010				Asia	Vietnam							The Wellcome Trust Sanger Institute	Shigella flexneri		1b			S. flexneri	Lineage 1		PRJEB2508	ERP000631		SAMEA1030015	ERS031891	42243	40823	ESC_BA3138AA	Assembled	291	30224	4310420	Escherichia coli / Shigella;95.76%	353	143750	4.1	ESC_EB7231AA_AS
ESC_BA5763AA	K-10368	ERR200395;ILLUMINA;Paired;250;ERX175098	Human	Human	Human	2010				Asia	Bangladesh							The Wellcome Trust Sanger Institute	Shigella flexneri		3a				Lineage 2		PRJEB2846	ERP001161		SAMEA1569989	ERS157672	42243	41254	ESC_BA5763AA	Assembled	86	25690	4441440	Escherichia coli / Shigella;98.31%	422	45102	4.1	ESC_EB8213AA_AS
ESC_BA5765AA	K-10343	ERR200394;ILLUMINA;Paired;250;ERX175097	Human	Human	Human	2010				Asia	Bangladesh							The Wellcome Trust Sanger Institute	Shigella flexneri		3a				Lineage 2		PRJEB2846	ERP001161		SAMEA1569998	ERS157671	42243	41254	ESC_BA5765AA	Assembled	165	25628	4396469	Escherichia coli / Shigella;97.71%	430	52182	4.1	ESC_EB8214AA_AS
ESC_BA5767AA	K-10248	ERR200393;ILLUMINA;Paired;250;ERX175096	Human	Human	Human	2010				Asia	Bangladesh							The Wellcome Trust Sanger Institute	Shigella flexneri		3a				Lineage 2		PRJEB2846	ERP001161		SAMEA1569968	ERS157670	42243	41254	ESC_BA5767AA	Assembled	86	27716	4434608	Escherichia coli / Shigella;98.31%	399	92473	4.1	ESC_EB8215AA_AS
ESC_BA5782AA	K-10346	ERR200383;ILLUMINA;Paired;250;ERX175086	Human	Human	Human	2010				Asia	Bangladesh							The Wellcome Trust Sanger Institute	Shigella flexneri		2b			S. flexneri	Lineage 3		PRJEB2846	ERP001161		SAMEA1569932	ERS157660	42243	41254	ESC_BA5782AA	Assembled	91	31373	4488480	Escherichia coli / Shigella;99.63%	385	194072	4.1	ESC_EB8225AA_AS
ESC_BA5819AA	K-10373	ERR200360;ILLUMINA;Paired;250;ERX175063	Human	Human	Human	2010				Asia	Bangladesh							The Wellcome Trust Sanger Institute	Shigella flexneri		2a			S. flexneri	Lineage 3		PRJEB2846	ERP001161		SAMEA1569709	ERS157637	42243	41254	ESC_BA5819AA	Assembled	139	33370	4480079	Escherichia coli / Shigella;98.6%	385	64326	4.1	ESC_EB8248AA_AS
ESC_BA5821AA	K-10372	ERR200359;ILLUMINA;Paired;250;ERX175062	Human	Human	Human	2010				Asia	Bangladesh							The Wellcome Trust Sanger Institute	Shigella flexneri		2a			S. flexneri	Lineage 3		PRJEB2846	ERP001161		SAMEA1569948	ERS157636	42243	41254	ESC_BA5821AA	Assembled	152	33715	4486335	Escherichia coli / Shigella;98.22%	385	202736	4.1	ESC_EB8249AA_AS
ESC_BA5822AA	K-10371	ERR200358;ILLUMINA;Paired;250;ERX175061	Human	Human	Human	2010				Asia	Bangladesh							The Wellcome Trust Sanger Institute	Shigella flexneri		2a			S. flexneri	Lineage 3		PRJEB2846	ERP001161		SAMEA1569955	ERS157635	42243	41254	ESC_BA5822AA	Assembled	119	31373	4470011	Escherichia coli / Shigella;98.9%	372	191546	4.1	ESC_EB8250AA_AS
ESC_BA5825AA	K-10369	ERR200357;ILLUMINA;Paired;250;ERX175060	Human	Human	Human	2010				Asia	Bangladesh							The Wellcome Trust Sanger Institute	Shigella flexneri		2a			S. flexneri	Lineage 3		PRJEB2846	ERP001161		SAMEA1569962	ERS157634	42243	41254	ESC_BA5825AA	Assembled	136	30276	4481755	Escherichia coli / Shigella;97.46%	378	203614	4.1	ESC_EB8251AA_AS
ESC_BA5827AA	K-10347	ERR200356;ILLUMINA;Paired;250;ERX175059	Human	Human	Human	2010				Asia	Bangladesh							The Wellcome Trust Sanger Institute	Shigella flexneri		2a			S. flexneri	Lineage 3		PRJEB2846	ERP001161		SAMEA1569970	ERS157633	42243	41254	ESC_BA5827AA	Assembled	81	30478	4552049	Escherichia coli / Shigella;98.94%	398	263741	4.1	ESC_TB5769AA_AS
ESC_BA5829AA	K-10339	ERR200355;ILLUMINA;Paired;250;ERX175058	Human	Human	Human	2010				Asia	Bangladesh							The Wellcome Trust Sanger Institute	Shigella flexneri		2a			S. flexneri	Lineage 3		PRJEB2846	ERP001161		SAMEA1569979	ERS157632	42243	41254	ESC_BA5829AA	Assembled	123	31373	4493083	Escherichia coli / Shigella;98.58%	381	200316	4.1	ESC_EB8253AA_AS
ESC_BA5831AA	K-10283	ERR200354;ILLUMINA;Paired;250;ERX175057	Human	Human	Human	2010				Asia	Bangladesh							The Wellcome Trust Sanger Institute	Shigella flexneri		2a			S. flexneri	Lineage 3		PRJEB2846	ERP001161		SAMEA1569984	ERS157631	42243	41254	ESC_BA5831AA	Assembled	118	33629	4536843	Escherichia coli / Shigella;98.93%	388	56248	4.1	ESC_EB8254AA_AS
ESC_BA5833AA	K-10276	ERR200353;ILLUMINA;Paired;250;ERX175056	Human	Human	Human	2010				Asia	Bangladesh							The Wellcome Trust Sanger Institute	Shigella flexneri		2a			S. flexneri	Lineage 3		PRJEB2846	ERP001161		SAMEA1570000	ERS157630	42243	41254	ESC_BA5833AA	Assembled	116	33370	4478046	Escherichia coli / Shigella;98.61%	386	198843	4.1	ESC_EB8255AA_AS
ESC_BA5851AA	K-10302	ERR200345;ILLUMINA;Paired;250;ERX175048	Human	Human	Human	2010				Asia	Bangladesh							The Wellcome Trust Sanger Institute	Shigella flexneri		1b			S. flexneri	Lineage 1		PRJEB2846	ERP001161		SAMEA1569701	ERS157622	42243	41254	ESC_BA5851AA	Assembled	99	29978	4412904	Escherichia coli / Shigella;99.3%	399	195987	4.1	ESC_EB8263AA_AS
ESC_BA5852AA	K-10267	ERR200344;ILLUMINA;Paired;250;ERX175047	Human	Human	Human	2010				Asia	Bangladesh							The Wellcome Trust Sanger Institute	Shigella flexneri		1b			S. flexneri	Lineage 1		PRJEB2846	ERP001161		SAMEA1569748	ERS157621	42243	41254	ESC_BA5852AA	Assembled	117	31171	4260375	Escherichia coli / Shigella;98.82%	348	37288	4.1	ESC_EB8264AA_AS
ESC_BA6146AA	459364	ERR126995;ILLUMINA;Paired;200;ERX103144	Human	Human	Human	2010				Africa	South Africa	KwaZulu-Natal						The Wellcome Trust Sanger Institute	Shigella flexneri		3a				Lineage 2		PRJEB2846	ERP001161		SAMEA1324261	ERS088023	42243	41124	ESC_BA6146AA	Assembled	218	28643	4331413	Escherichia coli / Shigella;98.22%	400	43366	4.1	ESC_EB8394AA_AS
ESC_BA6148AA	457776	ERR126994;ILLUMINA;Paired;200;ERX103143	Human	Human	Human	2010				Africa	South Africa	Western Cape						The Wellcome Trust Sanger Institute	Shigella flexneri		3a			S. flexneri	Lineage 2		PRJEB2846	ERP001161		SAMEA1324271	ERS088022	42243	41124	ESC_BA6148AA	Assembled	196	29915	4311726	Escherichia coli / Shigella;97.52%	384	64147	4.1	ESC_EB8395AA_AS
ESC_BA6150AA	sh0343_4464347	ERR126993;ILLUMINA;Paired;200;ERX103142	Human	Human	Human	2010				Africa	South Africa	Gauteng						The Wellcome Trust Sanger Institute	Shigella flexneri		3a				Lineage 2		PRJEB2846	ERP001161		SAMEA1324287	ERS088021	42243	41124	ESC_BA6150AA	Assembled	158	29268	4311419	Escherichia coli / Shigella;98.54%	385	51505	4.1	ESC_EB8396AA_AS
ESC_BA6152AA	sh0342_4464346	ERR126992;ILLUMINA;Paired;200;ERX103141	Human	Human	Human	2010				Africa	South Africa	Eastern Cape						The Wellcome Trust Sanger Institute	Shigella flexneri		3a				Lineage 2		PRJEB2846	ERP001161		SAMEA1324298	ERS088020	42243	41124	ESC_BA6152AA	Assembled	236	29268	4304947	Escherichia coli / Shigella;98.14%	392	52342	4.1	ESC_EB8397AA_AS
ESC_BA6154AA	sh0341_4464345	ERR126991;ILLUMINA;Paired;200;ERX103140	Human	Human	Human	2010				Africa	South Africa	Gauteng						The Wellcome Trust Sanger Institute	Shigella flexneri		3a				Lineage 2		PRJEB2846	ERP001161		SAMEA1324215	ERS088019	42243	41124	ESC_BA6154AA	Assembled	189	29268	4321556	Escherichia coli / Shigella;97.49%	401	38780	4.1	ESC_EB8398AA_AS
ESC_BA6156AA	467746	ERR126990;ILLUMINA;Paired;200;ERX103139	Human	Human	Human	2010				Africa	South Africa	KwaZulu-Natal						The Wellcome Trust Sanger Institute	Shigella flexneri		2a			S. flexneri	Lineage 3		PRJEB2846	ERP001161		SAMEA1324198	ERS088018	42243	41124	ESC_BA6156AA	Assembled	161	30478	4577451	Escherichia coli / Shigella;99.66%	393	44205	4.1	ESC_EB8399AA_AS
ESC_BA6160AA	461633	ERR126988;ILLUMINA;Paired;200;ERX103137	Human	Human	Human	2010				Africa	South Africa	Gauteng						The Wellcome Trust Sanger Institute	Shigella flexneri		2a			S. flexneri	Lineage 3		PRJEB2846	ERP001161		SAMEA1324285	ERS088016	42243	41124	ESC_BA6160AA	Assembled	159	33866	4497514	Escherichia coli / Shigella;98.6%	383	47339	4.1	ESC_EB8400AA_AS
ESC_BA6162AA	466310	ERR126987;ILLUMINA;Paired;200;ERX103136	Human	Human	Human	2010				Africa	South Africa	KwaZulu-Natal						The Wellcome Trust Sanger Institute	Shigella flexneri		2a			S. flexneri	Lineage 3		PRJEB2846	ERP001161		SAMEA1324272	ERS088015	42243	41124	ESC_BA6162AA	Assembled	178	32361	4582251	Escherichia coli / Shigella;98.68%	405	61715	4.1	ESC_EB8401AA_AS
ESC_BA6164AA	441003	ERR126986;ILLUMINA;Paired;200;ERX103135	Human	Human	Human	2010				Africa	South Africa	Western Cape						The Wellcome Trust Sanger Institute	Shigella flexneri		2a			S. flexneri	Lineage 3		PRJEB2846	ERP001161		SAMEA1324262	ERS088014	42243	41124	ESC_BA6164AA	Assembled	177	30478	4536429	Escherichia coli / Shigella;98.92%	370	38206	4.1	ESC_EB8402AA_AS
ESC_DA4092AA	Sf 6_Sh10.5302_2	ERR573385;ILLUMINA;Paired;350;ERX532155				2010				Africa	Madagascar							The Wellcome Trust Sanger Institute	Shigella flexneri		Sf6			S. flexneri			PRJEB5149	ERP004522		SAMEA2479544	ERS445029	42551	41856	ESC_DA4092AA	Assembled	109	21012	4530931	Escherichia coli / Shigella;100.0%	576	14686	3.41	ESC_HA1336AA_AS
ESC_DA4179AA	Sf 6_Sh10.5302_1	ERR477381;ILLUMINA;Paired;350;ERX443213				2010				Africa	Madagascar							The Wellcome Trust Sanger Institute	Shigella flexneri		Sf6			S. flexneri			PRJEB5149	ERP004522		SAMEA2294197	ERS387237	42551	41773	ESC_DA4179AA	Assembled	42	21003	4605545	Escherichia coli / Shigella;99.79%	576	24994	3.41	ESC_HA1249AA_AS
ESC_DA4183AA	Sf 6_Sh10.6306	ERR477384;ILLUMINA;Paired;350;ERX443216				2010				Asia	India							The Wellcome Trust Sanger Institute	Shigella flexneri		Sf6			S. flexneri			PRJEB5149	ERP004522		SAMEA2294200	ERS387240	42551	41773	ESC_DA4183AA	Assembled	54	21085	4685869	Escherichia coli / Shigella;99.8%	566	22705	3.41	ESC_HA1245AA_AS
ESC_DA4184AA	Sf 6_Sh10.8537	ERR477383;ILLUMINA;Paired;350;ERX443215				2010				Africa	Egypt							The Wellcome Trust Sanger Institute	Shigella flexneri		Sf6			S. flexneri			PRJEB5149	ERP004522		SAMEA2294199	ERS387239	42551	41773	ESC_DA4184AA	Assembled	58	21408	4697427	Escherichia coli / Shigella;99.79%	578	16515	3.41	ESC_HA1244AA_AS
ESC_DA4185AA	Sf 6_Sh10.3933	ERR477382;ILLUMINA;Paired;350;ERX443214				2010				Africa	Nigeria							The Wellcome Trust Sanger Institute	Shigella flexneri		Sf6			S. flexneri			PRJEB5149	ERP004522		SAMEA2294198	ERS387238	42551	41773	ESC_DA4185AA	Assembled	59	21078	4747006	Escherichia coli / Shigella;99.79%	553	17733	3.41	ESC_HA1243AA_AS
ESC_EA1499AA	201007393	ERR1541628;ILLUMINA;Paired;456;ERX1612393	Human	Human	Shigellosis	2010				Africa	Benin							SC	Shigella flexneri		Sf2a		Pathogen	S. flexneri	PG3; Baker Nat Comm (2018) 9:1462		PRJEB12097	ERP013538	Shigellosis	SAMEA3891746	ERS1078880	42571	42571	ESC_EA1499AA	Assembled	161	29411	4709022	Escherichia coli / Shigella;99.77%	495	8017	3.41	ESC_HA6735AA_AS
ESC_LA1830AA	FC3063	ERR3133944;ILLUMINA;Paired;449;ERX3163175				2010				Asia	India							Wellcome Sanger Institute	Shigella flexneri								PRJEB23045	ERP104779		SAMEA104358554	ERS1983532	43505	43504	ESC_LA1830AA	Assembled	203	34798	4495383	Escherichia coli / Shigella;100.0%	482	86012	4	ESC_WA2134AA_AS
ESC_LA1838AA	FC108	ERR3133936;ILLUMINA;Paired;497;ERX3163167				2010				Asia	India							Wellcome Sanger Institute	Shigella flexneri								PRJEB23045	ERP104779		SAMEA104358546	ERS1983524	43505	43504	ESC_LA1838AA	Assembled	188	35046	4385620	Escherichia coli / Shigella;99.72%	421	83566	4	ESC_WA2126AA_AS
ESC_LA1839AA	FC6_2010	ERR3133935;ILLUMINA;Paired;445;ERX3163166				2010				Asia	India							Wellcome Sanger Institute	Shigella flexneri								PRJEB23045	ERP104779		SAMEA104358545	ERS1983523	43505	43504	ESC_LA1839AA	Assembled	200	30352	4428188	Escherichia coli / Shigella;99.21%	474	89573	4	ESC_WA2125AA_AS
ESC_LA1841AA	FC2007	ERR3133933;ILLUMINA;Paired;466;ERX3163164				2010				Asia	India							Wellcome Sanger Institute	Shigella flexneri								PRJEB23045	ERP104779		SAMEA104358543	ERS1983521	43505	43504	ESC_LA1841AA	Assembled	169	33436	4506462	Escherichia coli / Shigella;99.77%	489	103935	4	ESC_WA2123AA_AS
ESC_BA6092AA	575237	ERR127022;ILLUMINA;Paired;200;ERX103171	Human	Human	Human	2011				Africa	South Africa	Eastern Cape						The Wellcome Trust Sanger Institute	Shigella flexneri		3a				Lineage 2		PRJEB2846	ERP001161		SAMEA1324248	ERS088050	42243	41124	ESC_BA6092AA	Assembled	234	29915	4370571	Escherichia coli / Shigella;97.56%	405	47344	4.1	ESC_EB8371AA_AS
ESC_BA6094AA	557627	ERR127021;ILLUMINA;Paired;200;ERX103170	Human	Human	Human	2011				Africa	South Africa	Western Cape						The Wellcome Trust Sanger Institute	Shigella flexneri		3a			S. flexneri	Lineage 2		PRJEB2846	ERP001161		SAMEA1324292	ERS088049	42243	41124	ESC_BA6094AA	Assembled	214	29915	4307811	Escherichia coli / Shigella;98.25%	388	57298	4.1	ESC_EB8372AA_AS
ESC_BA6095AA	542158	ERR127020;ILLUMINA;Paired;200;ERX103169	Human	Human	Human	2011				Africa	South Africa	Gauteng						The Wellcome Trust Sanger Institute	Shigella flexneri		3a				Lineage 2		PRJEB2846	ERP001161		SAMEA1324199	ERS088048	42243	41124	ESC_BA6095AA	Assembled	187	28643	4322715	Escherichia coli / Shigella;97.18%	396	64214	4.1	ESC_EB8373AA_AS
ESC_BA6097AA	584638	ERR127019;ILLUMINA;Paired;200;ERX103168	Human	Human	Human	2011				Africa	South Africa	Gauteng						The Wellcome Trust Sanger Institute	Shigella flexneri		3a				Lineage 2		PRJEB2846	ERP001161		SAMEA1324211	ERS088047	42243	41124	ESC_BA6097AA	Assembled	198	28643	4312778	Escherichia coli / Shigella;98.51%	384	65699	4.1	ESC_EB8374AA_AS
ESC_BA6099AA	sh0368_4464372	ERR127018;ILLUMINA;Paired;200;ERX103167	Human	Human	Human	2011				Africa	South Africa	Eastern Cape						The Wellcome Trust Sanger Institute	Shigella flexneri		3a				Lineage 2		PRJEB2846	ERP001161		SAMEA1324223	ERS088046	42243	41124	ESC_BA6099AA	Assembled	202	29915	4320305	Escherichia coli / Shigella;98.86%	390	80844	4.1	ESC_EB8375AA_AS
ESC_BA6101AA	567879	ERR127017;ILLUMINA;Paired;200;ERX103166	Human	Human	Human	2011				Africa	South Africa	KwaZulu-Natal						The Wellcome Trust Sanger Institute	Shigella flexneri		2a			S. flexneri	Lineage 3		PRJEB2846	ERP001161		SAMEA1324234	ERS088045	42243	41124	ESC_BA6101AA	Assembled	183	30478	4467638	Escherichia coli / Shigella;98.26%	370	37939	4.1	ESC_EB8376AA_AS
ESC_BA6103AA	546567	ERR127016;ILLUMINA;Paired;200;ERX103165	Human	Human	Human	2011				Africa	South Africa	Western Cape						The Wellcome Trust Sanger Institute	Shigella flexneri		2a			S. flexneri	Lineage 3		PRJEB2846	ERP001161		SAMEA1324293	ERS088044	42243	41124	ESC_BA6103AA	Assembled	206	29979	4488933	Escherichia coli / Shigella;98.59%	390	50555	4.1	ESC_EB8377AA_AS
ESC_BA6105AA	535661	ERR127015;ILLUMINA;Paired;200;ERX103164	Human	Human	Human	2011				Africa	South Africa	Gauteng						The Wellcome Trust Sanger Institute	Shigella flexneri		2a			S. flexneri	Lineage 3		PRJEB2846	ERP001161		SAMEA1324278	ERS088043	42243	41124	ESC_BA6105AA	Assembled	220	31311	4440809	Escherichia coli / Shigella;99.64%	366	40983	4.1	ESC_EB8378AA_AS
ESC_BA6107AA	527649	ERR127014;ILLUMINA;Paired;200;ERX103163	Human	Human	Human	2011				Africa	South Africa	Western Cape						The Wellcome Trust Sanger Institute	Shigella flexneri		2a			S. flexneri	Lineage 3		PRJEB2846	ERP001161		SAMEA1324274	ERS088042	42243	41124	ESC_BA6107AA	Assembled	197	33715	4527658	Escherichia coli / Shigella;99.65%	380	44017	4.1	ESC_EB8379AA_AS
ESC_BA6109AA	550865	ERR127013;ILLUMINA;Paired;200;ERX103162	Human	Human	Human	2011				Africa	South Africa	KwaZulu-Natal						The Wellcome Trust Sanger Institute	Shigella flexneri		2a			S. flexneri	Lineage 3		PRJEB2846	ERP001161		SAMEA1324259	ERS088041	42243	41124	ESC_BA6109AA	Assembled	219	31313	4452618	Escherichia coli / Shigella;98.92%	375	40738	4.1	ESC_EB8380AA_AS
ESC_BA6111AA	579748	ERR127012;ILLUMINA;Paired;200;ERX103161	Human	Human	Human	2011				Africa	South Africa	Gauteng						The Wellcome Trust Sanger Institute	Shigella flexneri		2a			S. flexneri	Lineage 3		PRJEB2846	ERP001161		SAMEA1324247	ERS088040	42243	41124	ESC_BA6111AA	Assembled	200	30478	4488781	Escherichia coli / Shigella;98.59%	392	46953	4.1	ESC_EB8381AA_AS
ESC_EA1465AA	201108736	ERR1541662;ILLUMINA;Paired;454;ERX1612427	Human	Human	Shigellosis	2011				Africa	Tunisia							SC	Shigella flexneri		Sf2a		Pathogen	S. flexneri	PG1 ; Baker Nat Comm (2018)9:1462		PRJEB12097	ERP013538	Shigellosis	SAMEA3891782	ERS1078916	42571	42571	ESC_EA1465AA	Assembled	153	32864	4717287	Escherichia coli / Shigella;99.49%	445	6097	3.41	ESC_HA6778AA_AS
ESC_EA1494AA	201111058	ERR1541633;ILLUMINA;Paired;455;ERX1612398	Human	Human	Shigellosis	2011				Asia	India							SC	Shigella flexneri		Sf2a		Pathogen	S. flexneri	PG3; Baker Nat Comm (2018) 9:1462		PRJEB12097	ERP013538	Shigellosis	SAMEA3891752	ERS1078886	42571	42571	ESC_EA1494AA	Assembled	168	32413	4581632	Escherichia coli / Shigella;100.0%	439	5871	3.41	ESC_HA6748AA_AS
ESC_EA1496AA	201100827	ERR1541631;ILLUMINA;Paired;447;ERX1612396	Human	Human	Shigellosis	2011				Africa	Senegal							SC	Shigella flexneri		Sf2a		Pathogen	S. flexneri	PG3; Baker Nat Comm (2018) 9:1462		PRJEB12097	ERP013538	Shigellosis	SAMEA3891750	ERS1078884	42571	42571	ESC_EA1496AA	Assembled	161	30620	4550794	Escherichia coli / Shigella;99.73%	405	7023	3.41	ESC_HA6738AA_AS
ESC_LA1820AA	FC1268	ERR3133954;ILLUMINA;Paired;524;ERX3163185				2011				Asia	India							Wellcome Sanger Institute	Shigella flexneri								PRJEB23045	ERP104779		SAMEA104358564	ERS1983542	43505	43504	ESC_LA1820AA	Assembled	159	33791	4502690	Escherichia coli / Shigella;99.77%	491	106143	4	ESC_WA2144AA_AS
ESC_LA1821AA	FC1049	ERR3133953;ILLUMINA;Paired;480;ERX3163184				2011				Asia	India							Wellcome Sanger Institute	Shigella flexneri								PRJEB23045	ERP104779		SAMEA104358563	ERS1983541	43505	43504	ESC_LA1821AA	Assembled	187	33446	4503370	Escherichia coli / Shigella;99.77%	493	101982	4	ESC_WA2143AA_AS
ESC_LA1822AA	FC2947	ERR3133952;ILLUMINA;Paired;474;ERX3163183				2011				Asia	India							Wellcome Sanger Institute	Shigella flexneri								PRJEB23045	ERP104779		SAMEA104358562	ERS1983540	43505	43504	ESC_LA1822AA	Assembled	201	28419	4391514	Escherichia coli / Shigella;98.64%	516	105914	4	ESC_WA2142AA_AS
ESC_LA1824AA	FC1506	ERR3133950;ILLUMINA;Paired;401;ERX3163181				2011				Asia	India							Wellcome Sanger Institute	Shigella flexneri								PRJEB23045	ERP104779		SAMEA104358560	ERS1983538	43505	43504	ESC_LA1824AA	Assembled	217	33791	4419979	Escherichia coli / Shigella;99.73%	425	91675	4	ESC_WA2140AA_AS
ESC_LA1825AA	FC637	ERR3133949;ILLUMINA;Paired;483;ERX3163180				2011				Asia	India							Wellcome Sanger Institute	Shigella flexneri								PRJEB23045	ERP104779		SAMEA104358559	ERS1983537	43505	43504	ESC_LA1825AA	Assembled	186	33799	4335057	Escherichia coli / Shigella;99.39%	368	63563	4	ESC_WA2139AA_AS
ESC_LA1826AA	FC2463	ERR3133948;ILLUMINA;Paired;440;ERX3163179				2011				Asia	India							Wellcome Sanger Institute	Shigella flexneri								PRJEB23045	ERP104779		SAMEA104358558	ERS1983536	43505	43504	ESC_LA1826AA	Assembled	188	26603	4543113	Escherichia coli / Shigella;98.03%	495	99577	4	ESC_WA2138AA_AS
ESC_LA1827AA	FC1255	ERR3133947;ILLUMINA;Paired;470;ERX3163178				2011				Asia	India							Wellcome Sanger Institute	Shigella flexneri								PRJEB23045	ERP104779		SAMEA104358557	ERS1983535	43505	43504	ESC_LA1827AA	Assembled	192	35046	4421300	Escherichia coli / Shigella;99.18%	412	90261	4	ESC_WA2137AA_AS
ESC_EA1493AA	201200780	ERR1541634;ILLUMINA;Paired;462;ERX1612399	Human	Human	Shigellosis	2012				Africa	Burkina Faso							SC	Shigella flexneri		Sf2a		Pathogen	S. flexneri	PG3; Baker Nat Comm (2018) 9:1462		PRJEB12097	ERP013538	Shigellosis	SAMEA3891753	ERS1078887	42571	42571	ESC_EA1493AA	Assembled	175	33829	4503331	Escherichia coli / Shigella;98.6%	391	5608	3.41	ESC_HA6749AA_AS
ESC_LA1816AA	FC2917	ERR3133958;ILLUMINA;Paired;445;ERX3163189				2012				Asia	India							Wellcome Sanger Institute	Shigella flexneri								PRJEB23045	ERP104779		SAMEA104358568	ERS1983546	43505	43504	ESC_LA1816AA	Assembled	197	34290	4493837	Escherichia coli / Shigella;100.0%	478	82997	4	ESC_WA2148AA_AS
ESC_BA2152AA	13-1398	ERR460122;ILLUMINA;Paired;250;ERX426463	Human	Human	human; Homo sapiens	2013				Asia	Philippines							The Wellcome Trust Sanger Institute	Shigella flexneri		Sf3a			S. flexneri			PRJEB2846	ERP001161		SAMEA2258602	ERS372311	42243	41773	ESC_BA2152AA	Assembled	184	34645	4725994	Escherichia coli / Shigella;98.9%	384	31775	4.1	ESC_EB6828AA_AS
ESC_GA4618AA	str. 301	SRR5512123;ILLUMINA;Paired;;SRX2786092				2014	4			Asia	China	Beijing						Lanzhou Institute of Husbandry and Pharmaceutical Sciences of CAAS	Shigella flexneri								PRJNA385226	SRP106446		SAMN06885122	SRS2165186	42860	42860	ESC_GA4618AA	Assembled	113	30379	4378477	Escherichia coli / Shigella;99.72%	339	2801	3.61	ESC_NA3952AA_AS
ESC_LA1713AA	FC1604	ERR3134061;ILLUMINA;Paired;476;ERX3163292				2014				Asia	India							Wellcome Sanger Institute	Shigella flexneri								PRJEB23045	ERP104779		SAMEA104358672	ERS1983650	43505	43504	ESC_LA1713AA	Assembled	140	35046	4480287	Escherichia coli / Shigella;99.75%	465	78895	4	ESC_WA2310AA_AS
ESC_LA1782AA	FC1570	ERR3133992;ILLUMINA;Paired;474;ERX3163223				2014				Asia	India							Wellcome Sanger Institute	Shigella flexneri								PRJEB23045	ERP104779		SAMEA104358602	ERS1983580	43505	43504	ESC_LA1782AA	Assembled	160	33941	4482519	Escherichia coli / Shigella;100.0%	477	90381	4	ESC_WA2241AA_AS
ESC_LA1783AA	FC2927	ERR3133991;ILLUMINA;Paired;437;ERX3163222				2014				Asia	India							Wellcome Sanger Institute	Shigella flexneri								PRJEB23045	ERP104779		SAMEA104358601	ERS1983579	43505	43504	ESC_LA1783AA	Assembled	178	31916	4549146	Escherichia coli / Shigella;99.3%	492	98354	4	ESC_WA2240AA_AS
ESC_LA1784AA	FC1461	ERR3133990;ILLUMINA;Paired;455;ERX3163221				2014				Asia	India							Wellcome Sanger Institute	Shigella flexneri								PRJEB23045	ERP104779		SAMEA104358600	ERS1983578	43505	43504	ESC_LA1784AA	Assembled	159	34798	4398802	Escherichia coli / Shigella;100.0%	432	97293	4	ESC_WA2239AA_AS
ESC_LA1785AA	FC3421	ERR3133989;ILLUMINA;Paired;457;ERX3163220				2014				Asia	India							Wellcome Sanger Institute	Shigella flexneri								PRJEB23045	ERP104779		SAMEA104358599	ERS1983577	43505	43504	ESC_LA1785AA	Assembled	170	35055	4425177	Escherichia coli / Shigella;100.0%	424	89201	4	ESC_WA2238AA_AS
ESC_LA1787AA	FC2094	ERR3133987;ILLUMINA;Paired;455;ERX3163218				2014				Asia	India							Wellcome Sanger Institute	Shigella flexneri								PRJEB23045	ERP104779		SAMEA104358597	ERS1983575	43505	43504	ESC_LA1787AA	Assembled	157	35046	4573429	Escherichia coli / Shigella;99.75%	455	91743	4	ESC_WA2236AA_AS
ESC_LA1789AA	FC3513	ERR3133985;ILLUMINA;Paired;477;ERX3163216				2014				Asia	India							Wellcome Sanger Institute	Shigella flexneri								PRJEB23045	ERP104779		SAMEA104358595	ERS1983573	43505	43504	ESC_LA1789AA	Assembled	179	31915	4645941	Escherichia coli / Shigella;98.66%	517	100773	4	ESC_WA2234AA_AS
ESC_LA1790AA	FC2004	ERR3133984;ILLUMINA;Paired;476;ERX3163215				2014				Asia	India							Wellcome Sanger Institute	Shigella flexneri								PRJEB23045	ERP104779		SAMEA104358594	ERS1983572	43505	43504	ESC_LA1790AA	Assembled	163	32891	4421422	Escherichia coli / Shigella;98.33%	412	90966	4	ESC_WA2233AA_AS
ESC_LA1791AA	FC3442	ERR3133983;ILLUMINA;Paired;526;ERX3163214				2014				Asia	India							Wellcome Sanger Institute	Shigella flexneri								PRJEB23045	ERP104779		SAMEA104358593	ERS1983571	43505	43504	ESC_LA1791AA	Assembled	169	34798	4378894	Escherichia coli / Shigella;100.0%	409	73414	4	ESC_WA2232AA_AS
ESC_LA1792AA	FC1488	ERR3133982;ILLUMINA;Paired;511;ERX3163213				2014				Asia	India							Wellcome Sanger Institute	Shigella flexneri								PRJEB23045	ERP104779		SAMEA104358592	ERS1983570	43505	43504	ESC_LA1792AA	Assembled	142	34798	4479315	Escherichia coli / Shigella;100.0%	433	86993	4	ESC_WA2231AA_AS
ESC_MA1887AA	PNISG0007	SRR8787485;ILLUMINA;Paired;;SRX5577321	Human	Human	Homo sapiens	2014	10			Asia	Israel					31.04	34.85	Ministry of Health	Shigella flexneri								PRJNA527970	SRP189493		SAMN11233527	SRS4539316	43550	43550	ESC_MA1887AA	Assembled	265	32891	4443463	Escherichia coli / Shigella;99.73%	468	73923	4	ESC_XA9213AA_AS
ESC_MA1888AA	PNISG0008	SRR8787486;ILLUMINA;Paired;;SRX5577320	Human	Human	Homo sapiens	2014	10			Asia	Israel					31.04	34.85	Ministry of Health	Shigella flexneri								PRJNA527970	SRP189493		SAMN11233528	SRS4539315	43550	43550	ESC_MA1888AA	Assembled	178	32891	4494110	Escherichia coli / Shigella;99.74%	482	70325	4	ESC_XA7879AA_AS
ESC_MA1889AA	PNISG0005	SRR8787487;ILLUMINA;Paired;;SRX5577319	Human	Human	Homo sapiens	2014	3			Asia	Israel					31.04	34.85	Ministry of Health	Shigella flexneri								PRJNA527970	SRP189493		SAMN11233525	SRS4539314	43550	43550	ESC_MA1889AA	Assembled	259	32401	4439623	Escherichia coli / Shigella;99.74%	473	84614	4	ESC_XA9207AA_AS
ESC_MA1890AA	PNISG0006	SRR8787488;ILLUMINA;Paired;;SRX5577318	Human	Human	Homo sapiens	2014	4			Asia	Israel					31.04	34.85	Ministry of Health	Shigella flexneri								PRJNA527970	SRP189493		SAMN11233526	SRS4539313	43550	43550	ESC_MA1890AA	Assembled	170	32139	4495555	Escherichia coli / Shigella;99.49%	483	108288	4	ESC_XA7877AA_AS
ESC_MA1893AA	PNISG0001	SRR8787491;ILLUMINA;Paired;;SRX5577315	Human	Human	Homo sapiens	2014	1			Asia	Israel					31.04	34.85	Ministry of Health	Shigella flexneri								PRJNA527970	SRP189493		SAMN11233521	SRS4539311	43550	43550	ESC_MA1893AA	Assembled	73	21547	4605960	Escherichia coli / Shigella;99.42%	644	108080	4	ESC_XA7874AA_AS
ESC_MA1894AA	PNISG0002	SRR8787492;ILLUMINA;Paired;;SRX5577314	Human	Human	Homo sapiens	2014	10			Asia	Israel					31.04	34.85	Ministry of Health	Shigella flexneri								PRJNA527970	SRP189493		SAMN11233522	SRS4539309	43550	43550	ESC_MA1894AA	Assembled	307	22616	4525678	Escherichia coli / Shigella;99.57%	591	95548	4	ESC_XA9311AA_AS
ESC_MA1895AA	PNISG0017	SRR8787493;ILLUMINA;Paired;;SRX5577313	Human	Human	Homo sapiens	2014	5			Asia	Israel					31.04	34.85	Ministry of Health	Shigella flexneri								PRJNA527970	SRP189493		SAMN11233537	SRS4539308	43550	43550	ESC_MA1895AA	Assembled	74	33791	4633183	Escherichia coli / Shigella;99.76%	539	57509	4	ESC_XA7872AA_AS
ESC_MA1896AA	PNISG0018	SRR8787494;ILLUMINA;Paired;;SRX5577312	Human	Human	Homo sapiens	2014	8			Asia	Israel					31.04	34.85	Ministry of Health	Shigella flexneri								PRJNA527970	SRP189493		SAMN11233538	SRS4539307	43550	43550	ESC_MA1896AA	Assembled	99	32891	4449909	Escherichia coli / Shigella;96.58%	427	59173	4	ESC_XA7871AA_AS
ESC_MA1898AA	PNISG0016	SRR8787496;ILLUMINA;Paired;;SRX5577310	Human	Human	Homo sapiens	2014	1			Asia	Israel					31.04	34.85	Ministry of Health	Shigella flexneri								PRJNA527970	SRP189493		SAMN11233536	SRS4539305	43550	43550	ESC_MA1898AA	Assembled	52	21510	4502053	Escherichia coli / Shigella;99.52%	560	186032	4	ESC_XA7869AA_AS
ESC_EA4180AA	R15-3406	SRR3983525;ILLUMINA;Paired;;SRX1986731	Human	Human	Homo sapiens; stool	2015	11			Asia	Taiwan	Taipei		Taipei		25.03	121.3	Taiwan CDC	Shigella flexneri		3a						PRJNA335684	SRP080176		SAMN05450127	SRS1590952	42601	42584	ESC_EA4180AA	Assembled	140	29674	4481514	Escherichia coli / Shigella;98.95%	395	55030	4.1	ESC_EB8681AA_AS
ESC_EA4181AA	R15-1162	SRR3983524;ILLUMINA;Paired;;SRX1986730	Human	Human	Homo sapiens; stool	2015	7			Asia	Taiwan	Taipei		Taipei		25.03	121.3	Taiwan CDC	Shigella flexneri		3a						PRJNA335684	SRP080176		SAMN05450126	SRS1590951	42601	42584	ESC_EA4181AA	Assembled	148	29344	4489552	Escherichia coli / Shigella;99.28%	394	74852	4.1	ESC_EB8682AA_AS
ESC_MA1885AA	PNISG0009	SRR8787483;ILLUMINA;Paired;;SRX5577323	Human	Human	Homo sapiens	2015	3			Asia	Israel					31.04	34.85	Ministry of Health	Shigella flexneri								PRJNA527970	SRP189493		SAMN11233529	SRS4539318	43550	43550	ESC_MA1885AA	Assembled	82	30158	4449842	Escherichia coli / Shigella;99.76%	505	107340	4	ESC_XA7882AA_AS
ESC_MA1902AA	PNISG0012	SRR8787500;ILLUMINA;Paired;;SRX5577306	Human	Human	Homo sapiens	2015	12			Asia	Israel					31.04	34.85	Ministry of Health	Shigella flexneri								PRJNA527970	SRP189493		SAMN11233532	SRS4539301	43550	43550	ESC_MA1902AA	Assembled	99	33705	4627899	Escherichia coli / Shigella;99.77%	496	154028	4	ESC_XA7865AA_AS
ESC_MA2639AA	CFSAN059650	SRR8836963;ILLUMINA;Paired;500;SRX5625119	Human	Human	Homo sapiens; blood	2015				Asia	Pakistan							FDA Center for Food Safety and Applied Nutrition	Shigella flexneri								PRJNA342326	SRP108741		SAMN10086692	SRS4570248	43558	43557	ESC_MA2639AA	Assembled	51	32381	4683178	Escherichia coli / Shigella;97.88%	515	94287	4	ESC_YA0881AA_AS
ESC_EA4178AA	R16-0013	SRR3983527;ILLUMINA;Paired;;SRX1986733	Human	Human	Homo sapiens; stool	2016	2			Asia	Taiwan	Taichung				24.09	120.4	Taiwan CDC	Shigella flexneri		3a						PRJNA335684	SRP080176		SAMN05450129	SRS1590954	42601	42584	ESC_EA4178AA	Assembled	146	29993	4487411	Escherichia coli / Shigella;98.52%	390	33833	4.1	ESC_EB8679AA_AS
ESC_EA4179AA	R16-0001	SRR3983526;ILLUMINA;Paired;;SRX1986732	Human	Human	Homo sapiens; stool	2016	1			Asia	Taiwan	Taichung				24.09	120.4	Taiwan CDC	Shigella flexneri		3a						PRJNA335684	SRP080176		SAMN05450128	SRS1590953	42601	42584	ESC_EA4179AA	Assembled	144	29674	4488966	Escherichia coli / Shigella;98.89%	393	62072	4.1	ESC_EB8680AA_AS
ESC_LA1756AA	FC3090	ERR3134018;ILLUMINA;Paired;463;ERX3163249				2016				Asia	India							Wellcome Sanger Institute	Shigella flexneri								PRJEB23045	ERP104779		SAMEA104358628	ERS1983606	43505	43504	ESC_LA1756AA	Assembled	161	33799	4348263	Escherichia coli / Shigella;97.71%	397	85656	4	ESC_WA2267AA_AS
ESC_LA1757AA	FC3257	ERR3134017;ILLUMINA;Paired;446;ERX3163248				2016				Asia	India							Wellcome Sanger Institute	Shigella flexneri								PRJEB23045	ERP104779		SAMEA104358627	ERS1983605	43505	43504	ESC_LA1757AA	Assembled	175	33791	4566419	Escherichia coli / Shigella;100.0%	521	95274	4	ESC_WA2266AA_AS
ESC_LA1758AA	FC1966	ERR3134016;ILLUMINA;Paired;466;ERX3163247				2016				Asia	India							Wellcome Sanger Institute	Shigella flexneri								PRJEB23045	ERP104779		SAMEA104358626	ERS1983604	43505	43504	ESC_LA1758AA	Assembled	151	34839	4596054	Escherichia coli / Shigella;99.75%	484	173590	4	ESC_WA2265AA_AS
ESC_LA1759AA	FC3056_16	ERR3134015;ILLUMINA;Paired;476;ERX3163246				2016				Asia	India							Wellcome Sanger Institute	Shigella flexneri								PRJEB23045	ERP104779		SAMEA104358625	ERS1983603	43505	43504	ESC_LA1759AA	Assembled	158	34798	4511473	Escherichia coli / Shigella;99.78%	508	109720	4	ESC_WA2264AA_AS
ESC_LA1760AA	FC563	ERR3134014;ILLUMINA;Paired;442;ERX3163245				2016				Asia	India							Wellcome Sanger Institute	Shigella flexneri								PRJEB23045	ERP104779		SAMEA104358624	ERS1983602	43505	43504	ESC_LA1760AA	Assembled	170	34798	4382888	Escherichia coli / Shigella;99.72%	409	78453	4	ESC_WA2263AA_AS
ESC_LA1762AA	FC1912	ERR3134012;ILLUMINA;Paired;474;ERX3163243				2016				Asia	India							Wellcome Sanger Institute	Shigella flexneri								PRJEB23045	ERP104779		SAMEA104358622	ERS1983600	43505	43504	ESC_LA1762AA	Assembled	152	34839	4507758	Escherichia coli / Shigella;99.77%	507	169248	4	ESC_WA2261AA_AS
ESC_LA1763AA	FC3124	ERR3134011;ILLUMINA;Paired;476;ERX3163242				2016				Asia	India							Wellcome Sanger Institute	Shigella flexneri								PRJEB23045	ERP104779		SAMEA104358621	ERS1983599	43505	43504	ESC_LA1763AA	Assembled	132	30352	4560432	Escherichia coli / Shigella;100.0%	511	93743	4	ESC_WA2260AA_AS
ESC_LA1767AA	FC3085	ERR3134007;ILLUMINA;Paired;470;ERX3163238				2016				Asia	India							Wellcome Sanger Institute	Shigella flexneri								PRJEB23045	ERP104779		SAMEA104358617	ERS1983595	43505	43504	ESC_LA1767AA	Assembled	180	32891	4280477	Escherichia coli / Shigella;99.72%	424	82894	4	ESC_WA2256AA_AS
ESC_LA1768AA	FC2899	ERR3134006;ILLUMINA;Paired;470;ERX3163237				2016				Asia	India							Wellcome Sanger Institute	Shigella flexneri								PRJEB23045	ERP104779		SAMEA104358616	ERS1983594	43505	43504	ESC_LA1768AA	Assembled	156	33791	4548101	Escherichia coli / Shigella;100.0%	511	93187	4	ESC_WA2255AA_AS
ESC_MA1886AA	PNISG0010	SRR8787484;ILLUMINA;Paired;;SRX5577322	Human	Human	Homo sapiens	2016	2			Asia	Israel					31.04	34.85	Ministry of Health	Shigella flexneri								PRJNA527970	SRP189493		SAMN11233530	SRS4539317	43550	43550	ESC_MA1886AA	Assembled	239	32401	4433777	Escherichia coli / Shigella;97.74%	436	76250	4	ESC_YA0726AA_AS
ESC_MA1891AA	PNISG0003	SRR8787489;ILLUMINA;Paired;;SRX5577317	Human	Human	Homo sapiens	2016	6			Asia	Israel					31.04	34.85	Ministry of Health	Shigella flexneri								PRJNA527970	SRP189493		SAMN11233523	SRS4539312	43550	43550	ESC_MA1891AA	Assembled	312	21116	4579735	Escherichia coli / Shigella;99.81%	621	68729	4	ESC_YA7089AA_AS
ESC_MA1892AA	PNISG0004	SRR8787490;ILLUMINA;Paired;;SRX5577316	Human	Human	Homo sapiens	2016	11			Asia	Israel					31.04	34.85	Ministry of Health	Shigella flexneri								PRJNA527970	SRP189493		SAMN11233524	SRS4539310	43550	43550	ESC_MA1892AA	Assembled	321	22714	4669905	Escherichia coli / Shigella;99.81%	612	122830	4	ESC_XA9197AA_AS
ESC_MA1897AA	PNISG0015	SRR8787495;ILLUMINA;Paired;;SRX5577311	Human	Human	Homo sapiens	2016	6			Asia	Israel					31.04	34.85	Ministry of Health	Shigella flexneri								PRJNA527970	SRP189493		SAMN11233535	SRS4539306	43550	43550	ESC_MA1897AA	Assembled	256	33615	4587943	Escherichia coli / Shigella;99.77%	524	204996	4	ESC_YA6587AA_AS
ESC_MA1899AA	PNISG0013	SRR8787497;ILLUMINA;Paired;;SRX5577309	Human	Human	Homo sapiens	2016	5			Asia	Israel					31.04	34.85	Ministry of Health	Shigella flexneri								PRJNA527970	SRP189493		SAMN11233533	SRS4539304	43550	43550	ESC_MA1899AA	Assembled	256	29817	4671061	Escherichia coli / Shigella;99.78%	536	102235	4	ESC_YA5630AA_AS
ESC_MA1900AA	PNISG0014	SRR8787498;ILLUMINA;Paired;;SRX5577308	Human	Human	Homo sapiens	2016	6			Asia	Israel					31.04	34.85	Ministry of Health	Shigella flexneri								PRJNA527970	SRP189493		SAMN11233534	SRS4539303	43550	43550	ESC_MA1900AA	Assembled	269	27708	4659103	Escherichia coli / Shigella;99.79%	556	138506	4	ESC_YA8412AA_AS
ESC_MA1901AA	PNISG0011	SRR8787499;ILLUMINA;Paired;;SRX5577307	Human	Human	Homo sapiens	2016	3			Asia	Israel					31.04	34.85	Ministry of Health	Shigella flexneri								PRJNA527970	SRP189493		SAMN11233531	SRS4539302	43550	43550	ESC_MA1901AA	Assembled	306	32388	4453321	Escherichia coli / Shigella;99.75%	498	69129	4	ESC_XA9205AA_AS
ESC_MA1903AA	PNISG0019	SRR8787501;ILLUMINA;Paired;;SRX5577305	Human	Human	Homo sapiens	2016	7			Asia	Israel					31.04	34.85	Ministry of Health	Shigella flexneri								PRJNA527970	SRP189493		SAMN11233539	SRS4539300	43550	43550	ESC_MA1903AA	Assembled	100	30555	4654500	Escherichia coli / Shigella;99.54%	529	141490	4	ESC_XA7864AA_AS
ESC_LA1754AA	FC929	ERR3134020;ILLUMINA;Paired;463;ERX3163251				2017				Asia	India							Wellcome Sanger Institute	Shigella flexneri								PRJEB23045	ERP104779		SAMEA104358630	ERS1983608	43505	43504	ESC_LA1754AA	Assembled	149	33444	4559629	Escherichia coli / Shigella;100.0%	524	104941	4	ESC_WA2269AA_AS
ESC_LA1755AA	FC566	ERR3134019;ILLUMINA;Paired;453;ERX3163250				2017				Asia	India							Wellcome Sanger Institute	Shigella flexneri								PRJEB23045	ERP104779		SAMEA104358629	ERS1983607	43505	43504	ESC_LA1755AA	Assembled	144	34798	4608583	Escherichia coli / Shigella;100.0%	524	95140	4	ESC_WA2268AA_AS
ESC_PA5665AA	YA00186086	ERR4425654;ILLUMINA;Paired;;ERX4366212	Human	Human	Stool	2019	11	9		Africa	South Africa	Gauteng						Anthony Smith, NICD	Shigella flexneri		Sf6				Cluster_OrangeFarm		PRJEB39739	ERP123295		SAMEA7160177	ERS4920635	43812	43812	ESC_PA5665AA	Assembled	130	22399	4409623	Escherichia coli / Shigella;98.48%	467	41339	4.1	ESC_HB6236AA_AS
ESC_PA5666AA	YA00185941	ERR4425659;ILLUMINA;Paired;;ERX4366217	Human	Human	Stool	2019	11	8		Africa	South Africa	Gauteng						Anthony Smith, NICD	Shigella flexneri		Sf6				Cluster_OrangeFarm		PRJEB39739	ERP123295		SAMEA7160182	ERS4920640	43812	43812	ESC_PA5666AA	Assembled	142	21268	4407841	Escherichia coli / Shigella;98.81%	471	45104	4.1	ESC_HB6237AA_AS
ESC_PA5667AA	YA00185937	ERR4425658;ILLUMINA;Paired;;ERX4366216	Human	Human	Stool	2019	11	7		Africa	South Africa	Gauteng						Anthony Smith, NICD	Shigella flexneri		Sf6				Cluster_OrangeFarm		PRJEB39739	ERP123295		SAMEA7160181	ERS4920639	43812	43812	ESC_PA5667AA	Assembled	149	21138	4408848	Escherichia coli / Shigella;98.52%	480	50729	4.1	ESC_HB6238AA_AS
ESC_PA5668AA	YA00186090	ERR4425660;ILLUMINA;Paired;;ERX4366218	Human	Human	Stool	2019	11	9		Africa	South Africa	Gauteng						Anthony Smith, NICD	Shigella flexneri		Sf6				Cluster_OrangeFarm		PRJEB39739	ERP123295		SAMEA7160183	ERS4920641	43812	43812	ESC_PA5668AA	Assembled	135	21268	4408908	Escherichia coli / Shigella;98.54%	481	44068	4.1	ESC_HB6239AA_AS
ESC_QA6085AA	YA00194606_big	ERR4425652;ILLUMINA;Paired;;ERX4366210	Human	Human	Stool	2020	1	29		Africa	South Africa	Gauteng						Anthony Smith, NICD	Shigella flexneri						Cluster_Marble Hall		PRJEB39739	ERP123295		SAMEA7160175	ERS4920633	43882	43882	ESC_QA6085AA	Assembled	138	32891	4303772	Escherichia coli / Shigella;96.7%	335	35448	4.1	ESC_IB9700AA_AS
ESC_QA6086AA	YA00194606_small	ERR4425653;ILLUMINA;Paired;;ERX4366211	Human	Human	Stool	2020	1	29		Africa	South Africa	Gauteng						Anthony Smith, NICD	Shigella flexneri						Cluster_Marble Hall		PRJEB39739	ERP123295		SAMEA7160176	ERS4920634	43882	43882	ESC_QA6086AA	Assembled	148	32387	4462048	Escherichia coli / Shigella;97.74%	395	45484	4.1	ESC_IB9701AA_AS
ESC_RA6630AA	YA00208144	traces-0rODwAD;ILLUMINA;Paired;;NA	Human	Human	Stool	2020	5	19		Africa	South Africa	Eastern Cape						Anthony Smith, NICD	Shigella flexneri		2a				Outbreak_EC							44000	44372	ESC_RA6630AA	Assembled	222	33791	4492238	Escherichia coli / Shigella;99.27%	400	187496	4.1	ESC_LB7610AA_AS
ESC_RA6631AA	YA00208142	traces-0IHczos;ILLUMINA;Paired;;NA	Human	Human	Stool	2020	5	19		Africa	South Africa	Eastern Cape						Anthony Smith, NICD	Shigella flexneri		2a				Outbreak_EC							44000	44372	ESC_RA6631AA	Assembled	249	33791	4489866	Escherichia coli / Shigella;98.92%	392	153968	4.1	ESC_LB7611AA_AS
ESC_RA6632AA	YA00208148	traces-0HdMfpD;ILLUMINA;Paired;;NA	Human	Human	Stool	2020	5	19		Africa	South Africa	Eastern Cape						Anthony Smith, NICD	Shigella flexneri		2a				Outbreak_EC							44000	44372	ESC_RA6632AA	Assembled	228	34839	4494180	Escherichia coli / Shigella;99.26%	402	41686	4.1	ESC_LB7612AA_AS
ESC_RA6633AA	YA00208146	traces-0MebfyP;ILLUMINA;Paired;;NA	Human	Human	Stool	2020	5	19		Africa	South Africa	Eastern Cape						Anthony Smith, NICD	Shigella flexneri		2a				Outbreak_EC							44000	44372	ESC_RA6633AA	Assembled	253	30557	4489711	Escherichia coli / Shigella;99.65%	392	42519	4.1	ESC_LB7613AA_AS
ESC_RA6634AA	YA00208145	traces-0tYwbjb;ILLUMINA;Paired;;NA	Human	Human	Stool	2020	5	19		Africa	South Africa	Eastern Cape						Anthony Smith, NICD	Shigella flexneri		2a				Outbreak_EC							44000	44372	ESC_RA6634AA	Assembled	222	33791	4492315	Escherichia coli / Shigella;99.26%	398	171087	4.1	ESC_LB7614AA_AS
ESC_RA6666AA	YA00208731	ERR4425656;ILLUMINA;Paired;;ERX4366214	Human	Human	Rectal swab	2020	5	26		Africa	South Africa	Eastern Cape						Anthony Smith, NICD	Shigella flexneri		2a				Outbreak_EC		PRJEB39739	ERP123295		SAMEA7160179	ERS4920637	44000	44000	ESC_RA6666AA	Assembled	142	30557	4489337	Escherichia coli / Shigella;99.29%	404	39747	4.1	ESC_LB7642AA_AS
ESC_RA6667AA	YA00208727	ERR4425655;ILLUMINA;Paired;;ERX4366213	Human	Human	Stool	2020	5	22		Africa	South Africa	Eastern Cape						Anthony Smith, NICD	Shigella flexneri		2a				Outbreak_EC		PRJEB39739	ERP123295		SAMEA7160178	ERS4920636	44000	44000	ESC_RA6667AA	Assembled	327	30557	4518179	Escherichia coli / Shigella;99.29%	402	46955	4.1	ESC_LB7643AA_AS
ESC_RA6668AA	YA00208739	ERR4425657;ILLUMINA;Paired;;ERX4366215	Human	Human	Stool	2020	5	22		Africa	South Africa	Eastern Cape						Anthony Smith, NICD	Shigella flexneri		2a				Outbreak_EC		PRJEB39739	ERP123295		SAMEA7160180	ERS4920638	44000	44000	ESC_RA6668AA	Assembled	358	30352	4488979	Escherichia coli / Shigella;99.65%	402	102968	4.1	ESC_LB7644AA_AS
ESC_WA1501AA	Human gut 2 SAG088	SRR13592673;ILLUMINA;Paired;;SRX9987463	Human	Human	fecal environment; Homo sapiens; 3 single-cells amplified by MDA; feces	2020	6			Asia	Japan					35.6969	139.719	bioBiome, Inc.	Shigella flexneri								PRJNA692334	SRP301881		SAMN17601507	SRS8158639	44395	44286	ESC_WA1501AA	Assembled	45	151815	4670478	Escherichia coli / Shigella;98.46%	74	82611	4.1	ESC_YB4375AA_AS
ESC_WA1502AA	Human gut 3 SAG088	SRR13592763;ILLUMINA;Paired;;SRX9987373	Human	Human	fecal environment; Homo sapiens; single-cell amplified by MDA; feces	2020	6			Asia	Japan					35.6969	139.719	bioBiome, Inc.	Shigella flexneri								PRJNA692334	SRP301881		SAMN17601603	SRS8158549	44395	44286	ESC_WA1502AA	Assembled	45	159434	4670007	Escherichia coli / Shigella;97.01%	79	83414	4.1	ESC_YB4374AA_AS
ESC_WA1503AA	Human gut 1 SAG096	SRR13592912;ILLUMINA;Paired;;SRX9987224	Human	Human	fecal environment; Homo sapiens; single-cell amplified by MDA; feces	2020	5			Asia	Japan					35.6969	139.719	bioBiome, Inc.	Shigella flexneri								PRJNA692334	SRP301881		SAMN17601419	SRS8158400	44395	44286	ESC_WA1503AA	Assembled	31	51880	4670153	Escherichia coli / Shigella;98.48%	235	116999	4.1	ESC_YB4373AA_AS
ESC_WA1504AA	Human skin 2 SAG096	SRR13592315;ILLUMINA;Paired;;SRX9987179	Human	Human	skin environment; Homo sapiens; 3 single-cells amplified by MDA; face skin	2020	6			Asia	Japan					35.6969	139.719	bioBiome, Inc.	Shigella flexneri								PRJNA692334	SRP301881		SAMN17601851	SRS8158387	44395	44286	ESC_WA1504AA	Assembled	39	125924	4670292	Escherichia coli / Shigella;100.0%	95	87172	4.1	ESC_YB4372AA_AS
ESC_WA1505AA	Human skin 1 SAG096	SRR13592339;ILLUMINA;Paired;;SRX9987155	Human	Human	skin environment; Homo sapiens; 3 single-cells amplified by MDA; face skin	2020	6			Asia	Japan					35.6969	139.719	bioBiome, Inc.	Shigella flexneri								PRJNA692334	SRP301881		SAMN17601755	SRS8158363	44395	44286	ESC_WA1505AA	Assembled	21	20848	4656341	Escherichia coli / Shigella;97.59%	454	200637	4.1	ESC_YB4371AA_AS
ESC_WA1506AA	Human skin 3 SAG096	SRR13592469;ILLUMINA;Paired;;SRX9987025	Human	Human	skin environment; Homo sapiens; single-cell amplified by MDA; face skin	2020	6			Asia	Japan					35.6969	139.719	bioBiome, Inc.	Shigella flexneri								PRJNA692334	SRP301881		SAMN17601947	SRS8158233	44395	44286	ESC_WA1506AA	Assembled	39	106834	4668890	Escherichia coli / Shigella;98.9%	103	83310	4.1	ESC_YB4370AA_AS
ESC_VA6750AA	YA00237742	traces-0aolsNV;ILLUMINA;Paired;;NA	Human	Human	Stool	2021	1	2		Africa	South Africa	KwaZulu-Natal						Anthony Smith, NICD	Shigella flexneri													44354	44354	ESC_VA6750AA	Assembled	213	32125	4394089	Escherichia coli / Shigella;97.34%	358	35568	4.1	ESC_WB8829AA_AS

## Sheet: Supplementary Table 5
Supplementary Table 5: Details of serotype determining genes facilitating S. flexneri (n=72) serotype switching
Isolate details				Shigatyper results					SRST2 results#
Switch ID	PG	Isolate	Subtype associated serotype*	Molecular serotype gene asscociated with subtype**	Serotype change¶	Molecular serotype gene&	Serotype$	ShigaTyper determined	Oac	Oac1b	Sf6_wzx	gtrI	gtrIC	gtrII	gtrIV	gtrV	gtrX
1	1	504008	1b	gtrI, Oac1b	? → 7a	gtrI, gtrIC	S. flexneri 7a	S. flexneri 7a	-	-	-	gtrI	gtrIC	-	-	-	-
		602528				gtrI, gtrIC	S. flexneri 7a	S. flexneri 7a	-	-	-	gtrI	gtrIC	-	-	-	-
		503771				gtrI, gtrIC	S. flexneri 7a	S. flexneri 7a	-	-	-	gtrI*?	gtrIC	-	-	-	-
		700131				gtrI, gtrIC	S. flexneri 7a	S. flexneri 7a	-	-	-	gtrI	gtrIC	-	-	-	-
		700360				gtrI, gtrIC	S. flexneri 7a	S. flexneri 7a	-	-	-	gtrI	gtrIC	-	-	-	-
		702839				gtrI, gtrIC	S. flexneri 7a	S. flexneri 7a	-	-	-	gtrI?	gtrIC	-	-	-	-
		703669				gtrI, gtrIC	S. flexneri 7a	S. flexneri 7a	-	-	-	gtrI	gtrIC	-	-	-	-
		703756				gtrI, gtrIC	S. flexneri 7a	S. flexneri 7a	-	-	-	gtrI	gtrIC	-	-	-	-
		402041				gtrI, gtrIC	S. flexneri 7a	S. flexneri 7a	-	-	-	gtrI	gtrIC	-	-	-	-
		402347				gtrI, gtrIC	S. flexneri 7a	S. flexneri 7a	-	-	-	gtrI	gtrIC	-	-	-	-
		400940				gtrI, gtrIC	S. flexneri 7a	S. flexneri 7a	-	-	-	gtrI	gtrIC	-	-	-	-
		401555				gtrI, gtrIC	S. flexneri 7a	S. flexneri 7a	-	-	-	gtrI	gtrIC	-	gtrIV*?	-	-
		403142				gtrI, gtrIC	S. flexneri 7a	S. flexneri 7a	-	-	-	gtrI	gtrIC	-	-	-	-
		401932				gtrI, gtrIC	S. flexneri 7a	S. flexneri 7a	-	-	-	gtrI	gtrIC	-	-	-	-
2	1	400924	1b	gtrI, Oac1b	? → 4a	gtrIV	S. flexneri 4a	S. flexneri 4a	-	-	-	-	-	-	gtrIV	-	-
		403436				gtrIV	S. flexneri 4a	S. flexneri 4a	-	-	-	-	-	-	gtrIV	-	-
		402059				gtrIV	S. flexneri 4a	S. flexneri 4a	-	-	-	-	-	-	gtrIV	-	-
		504261				gtrIV	S. flexneri 4a	S. flexneri 4a	-	-	-	-	-	-	gtrIV	-	-
		401559				gtrIV	S. flexneri 4a	S. flexneri 4a	-	-	-	-	-	-	gtrIV	-	-
		402389				gtrIV	S. flexneri 4a	S. flexneri 4a	-	-	-	-	-	-	gtrIV	-	-
		700868				gtrIV	S. flexneri 4a	S. flexneri 4a	-	-	-	-	-	-	gtrIV	-	-
		700922				gtrIV	S. flexneri 4a	S. flexneri 4a	-	-	-	-	-	-	gtrIV	-	-
		703881				gtrIV	S. flexneri 4a	S. flexneri 4a	-	-	-	-	-	-	gtrIV?	-	-
		702013				gtrIV	S. flexneri 4a	S. flexneri 4a	-	-	-	-	-	-	gtrIV	-	-
		703767				gtrIV	S. flexneri 4a	S. flexneri 4a	-	-	-	-	-	-	gtrIV	-	-
		703272				gtrIV	S. flexneri 4a	S. flexneri, novel serotype	-	-	-	-	-	-	gtrIV	-	gtrX*?
		702958				gtrIV	S. flexneri 4a	S. flexneri 4a	-	-	-	-	-	-	gtrIV	-	-
		703894				gtrIV	S. flexneri 4a	S. flexneri 4a	-	-	-	-	-	-	gtrIV	-	-
		703800				gtrIV	S. flexneri 4a	S. flexneri 4a	-	-	-	-	-	-	gtrIV	-	-
3	1	604462	1b	gtrI, Oac1b	? → 7a	gtrI, gtrIC	S. flexneri 7a	S. flexneri 7a	-	-	-	gtrI*	gtrIC?	-	-	-	-
		601016				gtrI, gtrIC	S. flexneri 7a	S. flexneri 7a	-	-	-	gtrI*	gtrIC?	-	-	-	-
		505942				gtrI, gtrIC	S. flexneri 7a	S. flexneri 7a	-	-	-	gtrI*	gtrIC	-	-	-	-
		500201				gtrI, gtrIC	S. flexneri 7a	S. flexneri 7a	-	-	-	gtrI*	gtrIC	-	-	-	-
		600385				gtrI, gtrIC	S. flexneri 7a	S. flexneri 7a	-	-	-	gtrI*	gtrIC*?	-	-	-	-
		600471				gtrI, gtrIC	S. flexneri 7a	S. flexneri 7a	-	-	-	gtrI*?	gtrIC?	-	-	-	-
		603030				gtrI, gtrIC	S. flexneri 7a	S. flexneri 7a	-	-	-	gtrI*	gtrIC*?	-	-	-	-
		602342				gtrI, gtrIC	S. flexneri 7a	S. flexneri 7a	-	-	-	gtrI*	gtrIC?	-	-	-	-
		602378				gtrI, gtrIC	S. flexneri 7a	S. flexneri 7a	-	-	-	gtrI*	gtrIC*?	-	-	-	-
		603039				gtrI, gtrIC	S. flexneri 7a	S. flexneri 7a	-	-	-	gtrI*?	gtrIC?	-	-	-	-
		602293				gtrI, gtrIC	S. flexneri 7a	S. flexneri 7a	-	-	-	gtrI*	gtrIC?	-	-	-	-
4	1	100848	1b	gtrI, Oac1b	1b → 3a	gtrI, Oac1b	S. flexneri 3a	S. flexneri 1b	-	Oac1b	-	gtrI?	-	-	-	-	-
5	1	600018	1b	gtrI, Oac1b	1b → 1a	gtrI, Oac1b	S. flexneri 1a	S. flexneri 1b	-	Oac1b*	-	gtrI	-	-	-	-	-
		600002				gtrI, Oac1b	S. flexneri 1a	S. flexneri 1b	-	Oac1b*	-	gtrI	-	-	-	-	-
6	1	702844	1b	gtrI, Oac1b	1b → 6	gtrI, Oac1b	S. flexneri 6	S. flexneri 1b	-	Oac1b*	-	gtrI	-	-	-	-	-
7	2	603337	3a	gtrX, Oac	3a → 3b	gtrV, Oac	S. flexneri 3b	S. flexneri 5a	Oac	-	-	-	-	-	-	gtrV*	-
8	7	600514	4a	gtrIV	4a → Y		S. flexneri Y	S. flexneri Yv	-	-	-	-	-	-	-	-	-
9	7	603179	4a	gtrIV	4a → 6	gtrIV	S. flexneri 6	S. flexneri 4av	-	-	-	-	-	-	gtrIV*	-	-
10	3	100321	2a	gtrII	? → X	gtrX	S. flexneri X	S. flexneri X	-	-	-	-	-	-	-	-	gtrX*
		102844				gtrX	S. flexneri X	S. flexneri X	-	-	-	-	-	-	-	-	gtrX*
		103315				gtrX	S. flexneri X	S. flexneri X	-	-	-	-	-	-	-	-	gtrX*
		302229				gtrX	S. flexneri X	S. flexneri X	-	-	-	-	-	-	-	-	gtrX
		202052				gtrX	S. flexneri X	S. flexneri X	-	-	-	-	-	-	-	-	gtrX
		203270				gtrX	S. flexneri X	S. flexneri X	-	-	-	-	-	-	-	-	gtrX*
		102760_I				gtrX	S. flexneri X	S. flexneri X	-	-	-	-	-	-	-	-	gtrX
		100231				gtrX	S. flexneri X	S. flexneri X	-	-	-	-	-	-	-	-	gtrX
		100301				gtrX	S. flexneri X	S. flexneri X	-	-	-	-	-	-	-	-	gtrX
11	3	603435	2a	gtrII	2a → 1b	gtrI, gtrII, Oac1b	S. flexneri 1b	No prediction (no wzx)	-	Oac1b*	-	gtrI*	-	gtrII*	-	-	-
12	3	200200	2a	gtrII	2a → 2b	gtrII, gtrX	S. flexneri 2b	S. flexneri Y	-	-	-	-	-	gtrII*	-	-	gtrX
13	3	103552_I	2a	gtrII	2a → Y		S. flexneri Y	S. flexneri Y	-	-	-	-	-	-	-	-	-
14	3	100852	2a	gtrII	2a → 7a	gtrII	S. flexneri 7a	S. flexneri 2a	-	-	-	-	-	gtrII*	-	-	-
15	3	200294	2a	gtrII	2a → 2b	gtrII, gtrX	S. flexneri 2b	S. flexneri 2b	-	-	-	-	-	gtrII*	-	-	gtrX*
16	3	300732	2a	gtrII	2a → 6	gtrII	S. flexneri 6	S. flexneri 2a	-	-	-	-	-	gtrII*	-	-	-
17	3	600062	2a	gtrII	2a → Y	gtrII	S. flexneri Y	S. flexneri 2a	-	-	-	-	-	gtrII*	-	-	-
18	3	603698	2a	gtrII	2a → 5b	gtrII, gtrX	S. flexneri 5b	S. flexneri 2b	-	-	-	-	-	gtrII*	-	-	gtrX*
19	3	300111	2b	gtrII, gtrX	2b → 2a	gtrII, gtrX	S. flexneri 2a	S. flexneri 2b	-	-	-	-	-	gtrII*	-	-	gtrX*
20	3	600242	2b	gtrII, gtrX	2b → 5b	gtrII, gtrX	S. flexneri 5b	S. flexneri 2b	-	-	-	-	-	gtrII*	-	-	gtrX*
21	3	600316	2b	gtrII, gtrX	2b → 5b	gtrII, gtrX	S. flexneri 5b	S. flexneri 2b	-	-	-	-	-	gtrII*	-	-	gtrX*
22	3	302122	2b	gtrII, gtrX	2b → X	gtrII, gtrX	S. flexneri X	S. flexneri 2b	-	-	-	-	-	gtrII*	-	-	gtrX*
23	3	200923	2b	gtrII, gtrX	2b → 1b	gtrI, gtrII, Oac1b	S. flexneri 1b	Not Shigella or EIEC	-	Oac1b	-	gtrI	-	gtrII*	-	-	gtrX*
24	3	601238	2b	gtrII, gtrX	2b → 5b	gtrII, gtrX	S. flexneri 5b	S. flexneri 2b	-	-	-	-	-	gtrII*	-	-	gtrX*?
25	Sf6	500482	6	Sf6_wzx	6 → 2a	gtrII	S. flexneri 2a	S. flexneri 2a	-	-	Sf6_wzx*	-	-	gtrII*	-	-	-
26	Sf6	603101	6	Sf6_wzx	6 → 4a	Sf6_wzx	S. flexneri 4a	S. flexneri 6	-	-	Sf6_wzx	-	-	-	-	-	-
Footnotes
* Most common (>65%) serotype within genomic subtype, as determined by serotyping
** Most commonly (>65%) detect serotype determining genes within genomic subtype
¶ Inferred serotype switching events, ? indicates switch from unknown ancestral type where dominant serotype cannot be inferred
& Detected by ShigaTyper
$ Serotypes determined through biochemical serotyping
# Mutations within serotype determining genes detected by SRST2. * indicates >=1 mismatch (SNP or indel), ? Indicates uncertainty in the result due to low-depth bases, - indicates that no alleles were covered by reads

## Sheet: Supplementary Table 8
Supplementary Table 8: Details of amino acid variants identified for the six antigen candidates among S. flexneri isolates from GEMS
Species	Antigen candidates	Region	Type	Posa	Refb	Altc	ΔΔG (kcal mol-1)d	Location
S. flexneri	OmpA	Signal peptide		19	A[1053]	G[1]	-	-
S. flexneri	OmpA	Outer membrane protein A		46	P[881]	N[173]	-0.36	Surface
S. flexneri	OmpA	Outer membrane protein A		87	D[881]	S[173]	0.19	Surface
S. flexneri	OmpA	Outer membrane protein A		88	N[881]	V[173]	-0.24	Core
S. flexneri	OmpA	Outer membrane protein A		89	I[881]	E[173]	1.08	Core
S. flexneri	OmpA	Outer membrane protein A		129	A[881]	S[173]	0.07	Surface
S. flexneri	OmpA	Outer membrane protein A		132	P[859]	Y[173]	-0.13	Surface
S. flexneri	OmpA	Outer membrane protein A		132	P[859]	L[22]	-0.04	Surface
S. flexneri	OmpA	Outer membrane protein A		133	G[1053]	S[1]	0.29	Surface
S. flexneri	OmpA	Outer membrane protein A	Deletion	134-137	GASF[880]	174	-	-
S. flexneri	OmpA	Outer membrane protein A		139	D[881]	N[173]	0.07	Core
S. flexneri	OmpA	Outer membrane protein A		176	N[881]	H[173]	0.79	Core
S. flexneri	OmpA	Outer membrane protein A		181	R[1053]	H[1]	0.48	Surface
S. flexneri	OmpA	Outer membrane protein A		186	L[881]	M[173]	-0.72	Core
S. flexneri	OmpA	Outer membrane protein A	Insertion	208-209	884	PA[170]	-	-
S. flexneri	OmpA	Outer membrane protein A		276	G[1053]	R[1]	-1.1	Core
S. flexneri	OmpA	Outer membrane protein A		306	E[1049]	K[5]	-0.45	Surface
S. flexneri	OmpA	Outer membrane protein A		320	Q[1053]	R[1]	0.04	Surface
S. flexneri	SigA	Serine protease pic		93	I[640]	K[3]	0.85	Surface
S. flexneri	SigA	Serine protease pic		95	H[642]	P[1]	0.46	Surface
S. flexneri	SigA	Serine protease pic		98	E[615]	A[28]	0.17	Surface
S. flexneri	SigA	Serine protease pic		140	D[642]	A[1]	0.3	Core
S. flexneri	SigA	Serine protease pic		338	V[476]	E[165]	-0.19	Surface
S. flexneri	SigA	Serine protease pic		338	V[476]	I[2]	0.01	Surface
S. flexneri	SigA	Serine protease pic		393	N[642]	I[1]	0.48	Core
S. flexneri	SigA	Serine protease pic		401	T[639]	I[4]	0.86	Core
S. flexneri	SigA	Serine protease pic		425	K[642]	Q[1]	-0.27	Surface
S. flexneri	SigA	Serine protease pic		432	M[642]	I[1]	-0.95	Core
S. flexneri	SigA	Serine protease pic		446	A[642]	V[1]	-0.13	Core
S. flexneri	SigA	Serine protease pic		494	T[639]	I[4]	-0.13	Surface
S. flexneri	SigA	Serine protease pic		509	L[1]	V[642]	0.44	Core
S. flexneri	SigA	Serine protease pic		549	H[1]	Q[642]	-0.57	Core
S. flexneri	SigA	Serine protease pic		633	P[1]	R[642]	-1.7	Core
S. flexneri	SigA	Serine protease pic		634	H[1]	D[642]	0.42	Core
S. flexneri	SigA	Serine protease pic		682	P[1]	A[642]	-0.42	Surface
S. flexneri	SigA	Serine protease pic		789	K[642]	I[1]	-0.13	Surface
S. flexneri	SigA	Serine protease pic		801	H[1]	D[642]	-0.24	Surface
S. flexneri	SigA	Serine protease pic		873	G[642]	S[1]	0.08	Surface
S. flexneri	SigA	Serine protease pic		888	A[613]	T[30]	0.18	Surface
S. flexneri	SigA	Serine protease pic		933	N[641]	S[2]	-0.09	Surface
S. flexneri	SigA	Serine protease pic		943	S[642]	I[1]	0.29	Core
S. flexneri	SigA	Serine protease pic		950	A[642]	V[1]	0.12	Core
S. flexneri	SigA	Serine protease pic		990	G[478]	S[165]	-0.16	Surface
S. flexneri	SigA	Serine protease pic	Deletion	1001-1226	NGEAGAWARIMSGAGSASGGYSDNYTHVQIRLDKKHELDGLDLFTGLTMTYTDSHASSNAFSAKTKSVGAGLYASAIFDSGAYIDLISKYVHHDNEYSATFAGLATKDYSSHSFYVGPEAGYRYHVTEDSWIEPQAELVYGAVSGKRFDWQDRGMSVTMKDKDFNPLIGRTGVDVGKSFSGKDWKVTARAGLGYQFDLFANGETVLPDASGEKRIKGEKDGRILMNVGLNAEIRDNLRFGLDFEKSAFGKYNVDNAINANFRYSF[]	643	-	-
S. flexneri	IcsP	Signal peptide		3	L[749]	S[162]	-	-
S. flexneri	IcsP	Signal peptide		6	F[548]	L[363]	-	-
S. flexneri	IcsP	Outer membrane protease IcsP		24	Y[891]	D[20]	0.35	Surface
S. flexneri	IcsP	Outer membrane protease IcsP		40	S[907]	A[4]	-0.21	Surface
S. flexneri	IcsP	Outer membrane protease IcsP		129	P[1]	A[910]	-1.63	Core
S. flexneri	IcsP	Outer membrane protease IcsP		164	I[1]	M[910]	0.01	Core
S. flexneri	IcsP	Outer membrane protease IcsP		176	S[548]	N[363]	0.37	Surface
S. flexneri	IcsP	Outer membrane protease IcsP		182	A[750]	T[161]	-0.18	Surface
S. flexneri	IcsP	Outer membrane protease IcsP		183	H[899]	Y[12]	-1.16	Surface
S. flexneri	IcsP	Outer membrane protease IcsP		191	G[910]	D[1]	1.13	Core
S. flexneri	IcsP	Outer membrane protease IcsP		225	L[723]	R[188]	-0.15	Surface
S. flexneri	IcsP	Outer membrane protease IcsP		235	T[910]	A[1]	0.48	Surface
S. flexneri	IcsP	Outer membrane protease IcsP		249	C[906]	S[5]	0.74	Surface
S. flexneri	IcsP	Outer membrane protease IcsP		279	A[1]	G[910]	-0.99	Core
S. flexneri	IcsP	Outer membrane protease IcsP		301	Q[1]	E[910]	-0.36	Core
S. flexneri	IpaB	Invasin IpaB		2	H[883]	N[6]	0.36	Core
S. flexneri	IpaB	Invasin IpaB		11	F[702]	L[187]	0.09	Surface
S. flexneri	IpaB	Invasin IpaB		12	P[869]	S[20]	0.16	Surface
S. flexneri	IpaB	Invasin IpaB		14	A[869]	D[20]	0.07	Surface
S. flexneri	IpaB	Invasin IpaB		18	T[26]	A[863]	0.04	Surface
S. flexneri	IpaB	Invasin IpaB		46	T[672]	A[167]	0.2	Core
S. flexneri	IpaB	Invasin IpaB		46	T[672]	N[50]	0.61	Core
S. flexneri	IpaB	Invasin IpaB		49	Q[690]	K[199]	0.01	Surface
S. flexneri	IpaB	Invasin IpaB		53	T[781]	K[108]	0.54	Core
S. flexneri	IpaB	Invasin IpaB		56	A[877]	T[12]	0.12	Surface
S. flexneri	IpaB	Invasin IpaB		59	T[884]	N[5]	0.1	Surface
S. flexneri	IpaB	Invasin IpaB		91	G[866]	S[23]	0.1	Surface
S. flexneri	IpaB	Invasin IpaB		160	Q[871]	R[18]	-0.08	Surface
S. flexneri	IpaB	Invasin IpaB		162	Q[887]	R[2]	-0.02	Surface
S. flexneri	IpaB	Invasin IpaB		169	D[701]	A[188]	-0.06	Surface
S. flexneri	IpaB	Invasin IpaB		171	E[702]	D[187]	-0.12	Surface
S. flexneri	IpaB	Invasin IpaB		175	K[722]	N[167]	0.01	Surface
S. flexneri	IpaB	Invasin IpaB		179	S[722]	R[167]	0.26	Surface
S. flexneri	IpaB	Invasin IpaB		208	S[886]	R[3]	0.28	Surface
S. flexneri	IpaB	Invasin IpaB		211	T[888]	K[1]	0.23	Surface
S. flexneri	IpaB	Invasin IpaB		408	G[879]	A[10]	-0.9	Core
S. flexneri	IpaB	Invasin IpaB		452	N[869]	S[20]	0.04	Surface
S. flexneri	IpaB	Invasin IpaB		508	S[723]	N[166]	-0.17	Surface
S. flexneri	IpaB	Invasin IpaB		513	V[879]	A[10]	0.46	Surface
S. flexneri	IpaB	Invasin IpaB		517	S[723]	N[166]	0.05	Surface
S. flexneri	IpaB	Invasin IpaB		520	T[723]	K[166]	-0.49	Surface
S. flexneri	IpaB	Invasin IpaB		540	S[722]	G[167]	0.65	Surface
S. flexneri	IpaB	Invasin IpaB		541	E[722]	D[167]	0.89	Surface
S. flexneri	IpaB	Invasin IpaB		555	D[722]	E[167]	-0.3	Surface
S. flexneri	IpaC	Invasin IpaC		8	P[692]	S[201]	0.31	Surface
S. flexneri	IpaC	Invasin IpaC		9	T[724]	A[168]	0.13	Core
S. flexneri	IpaC	Invasin IpaC		9	T[724]	I[1]	0.27	Core
S. flexneri	IpaC	Invasin IpaC		10	Q[725]	P[163]	-0.41	Core
S. flexneri	IpaC	Invasin IpaC		10	Q[725]	S[5]	0.34	Core
S. flexneri	IpaC	Invasin IpaC		11	T[1]	I[892]	-0.46	Surface
S. flexneri	IpaC	Invasin IpaC		12	L[890]	S[3]	0.9	Core
S. flexneri	IpaC	Invasin IpaC		36	I[725]	L[168]	-0.17	Core
S. flexneri	IpaC	Invasin IpaC		64	E[850]	A[43]	0.06	Surface
S. flexneri	IpaC	Invasin IpaC		75	R[862]	H[31]	0.03	Surface
S. flexneri	IpaC	Invasin IpaC		83	D[883]	E[10]	-0.14	Core
S. flexneri	IpaC	Invasin IpaC		91	L[725]	I[168]	0.13	Surface
S. flexneri	IpaC	Invasin IpaC		102	L[844]	I[49]	0.62	Core
S. flexneri	IpaC	Invasin IpaC		125	T[731]	N[162]	0.6	Core
S. flexneri	IpaC	Invasin IpaC		126	K[725]	R[168]	0.11	Surface
S. flexneri	IpaC	Invasin IpaC		181	D[725]	E[168]	0.27	Surface
S. flexneri	IpaC	Invasin IpaC		188	K[892]	N[1]	0.09	Surface
S. flexneri	IpaC	Invasin IpaC		215	I[892]	L[1]	0.31	Surface
S. flexneri	IpaC	Invasin IpaC		218	P[888]	L[5]	-0.45	Surface
S. flexneri	IpaC	Invasin IpaC		226	F[706]	I[187]	0.31	Surface
S. flexneri	IpaC	Invasin IpaC		229	K[892]	T[1]	0.13	Surface
S. flexneri	IpaC	Invasin IpaC		264	T[725]	A[168]	0.17	Surface
S. flexneri	IpaC	Invasin IpaC		284	E[860]	D[33]	0.28	Surface
S. flexneri	IpaC	Invasin IpaC		300	A[725]	T[168]	0.27	Surface
S. flexneri	IpaC	Invasin IpaC		345	S[725]	N[168]	0.24	Surface
S. flexneri	IpaC	Invasin IpaC		347	N[698]	T[195]	0.73	Core
S. flexneri	IpaC	Invasin IpaC		348	Q[883]	S[10]	0.16	Surface
S. flexneri	IpaC	Invasin IpaC		350	K[553]	R[340]	0.17	Surface
S. flexneri	IpaC	Invasin IpaC		353	A[163]	T[730]	-0.01	Surface
S. flexneri	IpaD	Invasin IpaD		13	S[870]	P[20]	0.28	Surface
S. flexneri	IpaD	Invasin IpaD		56	T[889]	A[1]	0.35	Surface
S. flexneri	IpaD	Invasin IpaD		59	Q[717]	K[173]	0.53	Surface
S. flexneri	IpaD	Invasin IpaD		64	E[723]	D[167]	0.12	Surface
S. flexneri	IpaD	Invasin IpaD		97	D[800]	N[90]	-0.33	Surface
S. flexneri	IpaD	Invasin IpaD		98	I[827]	T[63]	0.12	Core
S. flexneri	IpaD	Invasin IpaD		101	R[696]	K[193]	-0.13	Surface
S. flexneri	IpaD	Invasin IpaD		101	R[696]	S[1]	0.35	Surface
S. flexneri	IpaD	Invasin IpaD		102	N[250]	K[216]	-0.07	Surface
S. flexneri	IpaD	Invasin IpaD		102	N[250]	H[423]	0.59	Surface
S. flexneri	IpaD	Invasin IpaD		103	E[828]	G[55]	0.71	Core
S. flexneri	IpaD	Invasin IpaD		103	E[828]	K[7]	0.21	Core
S. flexneri	IpaD	Invasin IpaD		104	Y[889]	H[1]	0.61	Core
S. flexneri	IpaD	Invasin IpaD		126	D[723]	Y[167]	-0.17	Surface
S. flexneri	IpaD	Invasin IpaD		127	Q[723]	E[167]	0.01	Core
S. flexneri	IpaD	Invasin IpaD		136	A[723]	D[167]	0.54	Core
S. flexneri	IpaD	Invasin IpaD		140	N[723]	K[167]	-0.29	Surface
S. flexneri	IpaD	Invasin IpaD		144	D[644]	N[246]	-1.19	Core
S. flexneri	IpaD	Invasin IpaD		170	V[885]	I[5]	-0.26	Core
S. flexneri	IpaD	Invasin IpaD		193	N[723]	K[167]	0.59	Surface
S. flexneri	IpaD	Invasin IpaD		197	K[702]	D[167]	0.23	Surface
S. flexneri	IpaD	Invasin IpaD		197	K[702]	N[21]	-0.1	Surface
S. flexneri	IpaD	Invasin IpaD		198	A[723]	E[167]	0.99	Core
S. flexneri	IpaD	Invasin IpaD		200	E[723]	T[167]	0.51	Surface
S. flexneri	IpaD	Invasin IpaD		201	E[723]	K[167]	-0.71	Surface
S. flexneri	IpaD	Invasin IpaD		204	E[869]	K[21]	-0.09	Surface
S. flexneri	IpaD	Invasin IpaD		220	Q[723]	K[167]	0.44	Surface
S. flexneri	IpaD	Invasin IpaD		239	Q[702]	E[188]	0.17	Surface
S. flexneri	IpaD	Invasin IpaD		242	G[889]	E[1]	0.36	Surface
S. flexneri	IpaD	Invasin IpaD		247	S[690]	N[200]	1.18	Core
S. flexneri	IpaD	Invasin IpaD		254	D[885]	E[5]	0.61	Core
S. flexneri	IpaD	Invasin IpaD		261	D[803]	E[87]	0.77	Surface
S. flexneri	IpaD	Invasin IpaD		266	N[884]	H[6]	0.33	Surface
S. flexneri	IpaD	Invasin IpaD		267	G[885]	S[5]	0.19	Core
a Location of variation relative to the reference. Positions highlighted in red are unique to publicly avaliable genomes and were not detected among GEMS genomes.
b Numbers in the bracket refers to the number of GEMS isolates carrying the reference amino acid
c Numbers in the bracket refers to the number of GEMS isolates carrying the amino acid variation
d ΔΔG > 1 is highly destabilising and ΔΔG < -1 is highly stabilising
