# Supplementary material for: Pathogenomic analyses of Shigella isolates inform factors limiting shigellosis prevention and control across LMICs
Source: Nat Microbiol. 2022 Jan 31;7(2):251–61. doi: 10.1038/s41564-021-01054-z (PMC8813619; doi:10.1038/s41564-021-01054-z)
Supplement: Supplementary file 5 — Input file consisting of pairwise SNP distances among different serotypes for the generation of Supplementary Fig. 1b. [file 41564_2021_1054_MOESM5_ESM.zip › Bengtsson_SupplementaryData_Fig1B.txt]

pw_1	pw_2	snp_dist	serotype
100669	100842	28	1b
100669	102070	53	1b
100669	102241	60	1b
100669	102349	64	1b
100669	102431	61	1b
100669	102499	95	1b
100669	102533	62	1b
100669	102759	61	1b
100669	102824	40	1b
100669	103229	57	1b
100669	103294	62	1b
100669	103339	79	1b
100669	103489	54	1b
100669	103558	87	1b
100669	103596	77	1b
100669	103612	81	1b
100669	103619	74	1b
100669	103625	86	1b
100669	103651	188	1b
100669	200194	178	1b
100669	200204	172	1b
100669	200923	2314	1b
100669	201355	169	1b
100669	201692	170	1b
100669	202130	188	1b
100669	203168	180	1b
100669	203534	165	1b
100669	203977	176	1b
100669	204584	175	1b
100669	302123	217	1b
100669	302663	202	1b
100669	303146	207	1b
100669	303287	191	1b
100669	400576	209	1b
100669	400828	210	1b
100669	401000	218	1b
100669	401001	196	1b
100669	401063_II	204	1b
100669	401368	210	1b
100669	401640	203	1b
100669	401649	211	1b
100669	401674	207	1b
100669	401781	223	1b
100669	402046	201	1b
100669	402311	210	1b
100669	402357	229	1b
100669	402429	214	1b
100669	402441	200	1b
100669	403048	228	1b
100669	403057	205	1b
100669	504032	210	1b
100669	600026	199	1b
100669	600108	203	1b
100669	600190	206	1b
100669	600213	174	1b
100669	600221	200	1b
100669	600239	196	1b
100669	600305	189	1b
100669	600322	200	1b
100669	600390	188	1b
100669	600463	204	1b
100669	600505	197	1b
100669	600518	183	1b
100669	600520	185	1b
100669	600555_II	189	1b
100669	600589	199	1b
100669	600679	176	1b
100669	600701	175	1b
100669	600906	201	1b
100669	600941	205	1b
100669	600982	180	1b
100669	601030	215	1b
100669	601161	184	1b
100669	602014	193	1b
100669	602521	209	1b
100669	602685	198	1b
100669	602914	198	1b
100669	602925	220	1b
100669	602927	215	1b
100669	603026	214	1b
100669	603435	1984	1b
100669	603569	193	1b
100669	603801	217	1b
100669	702033	185	1b
100669	702230	184	1b
100669	702387	176	1b
100669	702540	187	1b
100669	702690	175	1b
100669	702705	198	1b
100669	702752	183	1b
100669	702831	182	1b
100669	703499	189	1b
100669	703705	200	1b
100669	703724	197	1b
100669	703761	173	1b
100669	703819	207	1b
100669	703930	192	1b
100842	102070	67	1b
100842	102241	65	1b
100842	102349	69	1b
100842	102431	72	1b
100842	102499	98	1b
100842	102533	67	1b
100842	102759	67	1b
100842	102824	45	1b
100842	103229	61	1b
100842	103294	73	1b
100842	103339	86	1b
100842	103489	63	1b
100842	103558	94	1b
100842	103596	89	1b
100842	103612	89	1b
100842	103619	82	1b
100842	103625	100	1b
100842	103651	194	1b
100842	200194	178	1b
100842	200204	174	1b
100842	200923	2305	1b
100842	201355	174	1b
100842	201692	175	1b
100842	202130	193	1b
100842	203168	191	1b
100842	203534	172	1b
100842	203977	181	1b
100842	204584	184	1b
100842	302123	227	1b
100842	302663	212	1b
100842	303146	213	1b
100842	303287	202	1b
100842	400576	217	1b
100842	400828	211	1b
100842	401000	223	1b
100842	401001	203	1b
100842	401063_II	212	1b
100842	401368	218	1b
100842	401640	211	1b
100842	401649	219	1b
100842	401674	214	1b
100842	401781	222	1b
100842	402046	206	1b
100842	402311	218	1b
100842	402357	231	1b
100842	402429	218	1b
100842	402441	206	1b
100842	403048	228	1b
100842	403057	215	1b
100842	504032	209	1b
100842	600026	208	1b
100842	600108	211	1b
100842	600190	212	1b
100842	600213	184	1b
100842	600221	207	1b
100842	600239	202	1b
100842	600305	195	1b
100842	600322	204	1b
100842	600390	190	1b
100842	600463	213	1b
100842	600505	203	1b
100842	600518	185	1b
100842	600520	185	1b
100842	600555_II	195	1b
100842	600589	207	1b
100842	600679	184	1b
100842	600701	184	1b
100842	600906	209	1b
100842	600941	210	1b
100842	600982	190	1b
100842	601030	223	1b
100842	601161	193	1b
100842	602014	196	1b
100842	602521	210	1b
100842	602685	198	1b
100842	602914	204	1b
100842	602925	223	1b
100842	602927	222	1b
100842	603026	216	1b
100842	603435	1980	1b
100842	603569	198	1b
100842	603801	222	1b
100842	702033	191	1b
100842	702230	191	1b
100842	702387	184	1b
100842	702540	196	1b
100842	702690	184	1b
100842	702705	199	1b
100842	702752	187	1b
100842	702831	187	1b
100842	703499	192	1b
100842	703705	205	1b
100842	703724	201	1b
100842	703761	183	1b
100842	703819	207	1b
100842	703930	198	1b
102070	102241	65	1b
102070	102349	70	1b
102070	102431	75	1b
102070	102499	102	1b
102070	102533	69	1b
102070	102759	69	1b
102070	102824	66	1b
102070	103229	67	1b
102070	103294	74	1b
102070	103339	83	1b
102070	103489	66	1b
102070	103558	95	1b
102070	103596	86	1b
102070	103612	92	1b
102070	103619	86	1b
102070	103625	95	1b
102070	103651	194	1b
102070	200194	178	1b
102070	200204	178	1b
102070	200923	2307	1b
102070	201355	178	1b
102070	201692	179	1b
102070	202130	194	1b
102070	203168	191	1b
102070	203534	179	1b
102070	203977	179	1b
102070	204584	181	1b
102070	302123	230	1b
102070	302663	214	1b
102070	303146	213	1b
102070	303287	200	1b
102070	400576	214	1b
102070	400828	211	1b
102070	401000	226	1b
102070	401001	206	1b
102070	401063_II	206	1b
102070	401368	218	1b
102070	401640	208	1b
102070	401649	221	1b
102070	401674	212	1b
102070	401781	227	1b
102070	402046	206	1b
102070	402311	217	1b
102070	402357	232	1b
102070	402429	221	1b
102070	402441	205	1b
102070	403048	226	1b
102070	403057	214	1b
102070	504032	212	1b
102070	600026	210	1b
102070	600108	214	1b
102070	600190	218	1b
102070	600213	185	1b
102070	600221	207	1b
102070	600239	208	1b
102070	600305	196	1b
102070	600322	210	1b
102070	600390	192	1b
102070	600463	216	1b
102070	600505	205	1b
102070	600518	195	1b
102070	600520	192	1b
102070	600555_II	194	1b
102070	600589	206	1b
102070	600679	186	1b
102070	600701	185	1b
102070	600906	215	1b
102070	600941	213	1b
102070	600982	189	1b
102070	601030	230	1b
102070	601161	196	1b
102070	602014	201	1b
102070	602521	217	1b
102070	602685	201	1b
102070	602914	205	1b
102070	602925	228	1b
102070	602927	225	1b
102070	603026	223	1b
102070	603435	1985	1b
102070	603569	205	1b
102070	603801	229	1b
102070	702033	195	1b
102070	702230	187	1b
102070	702387	187	1b
102070	702540	197	1b
102070	702690	186	1b
102070	702705	201	1b
102070	702752	190	1b
102070	702831	190	1b
102070	703499	195	1b
102070	703705	203	1b
102070	703724	199	1b
102070	703761	181	1b
102070	703819	206	1b
102070	703930	200	1b
102241	102349	64	1b
102241	102431	17	1b
102241	102499	101	1b
102241	102533	19	1b
102241	102759	11	1b
102241	102824	68	1b
102241	103229	15	1b
102241	103294	62	1b
102241	103339	86	1b
102241	103489	17	1b
102241	103558	97	1b
102241	103596	86	1b
102241	103612	86	1b
102241	103619	79	1b
102241	103625	96	1b
102241	103651	206	1b
102241	200194	190	1b
102241	200204	178	1b
102241	200923	2339	1b
102241	201355	173	1b
102241	201692	178	1b
102241	202130	195	1b
102241	203168	196	1b
102241	203534	181	1b
102241	203977	178	1b
102241	204584	183	1b
102241	302123	240	1b
102241	302663	212	1b
102241	303146	217	1b
102241	303287	199	1b
102241	400576	226	1b
102241	400828	220	1b
102241	401000	239	1b
102241	401001	207	1b
102241	401063_II	217	1b
102241	401368	223	1b
102241	401640	222	1b
102241	401649	223	1b
102241	401674	215	1b
102241	401781	229	1b
102241	402046	205	1b
102241	402311	220	1b
102241	402357	239	1b
102241	402429	222	1b
102241	402441	205	1b
102241	403048	232	1b
102241	403057	217	1b
102241	504032	219	1b
102241	600026	218	1b
102241	600108	216	1b
102241	600190	217	1b
102241	600213	183	1b
102241	600221	211	1b
102241	600239	210	1b
102241	600305	200	1b
102241	600322	209	1b
102241	600390	204	1b
102241	600463	220	1b
102241	600505	206	1b
102241	600518	195	1b
102241	600520	191	1b
102241	600555_II	198	1b
102241	600589	211	1b
102241	600679	183	1b
102241	600701	183	1b
102241	600906	215	1b
102241	600941	219	1b
102241	600982	186	1b
102241	601030	231	1b
102241	601161	190	1b
102241	602014	203	1b
102241	602521	218	1b
102241	602685	207	1b
102241	602914	209	1b
102241	602925	227	1b
102241	602927	225	1b
102241	603026	225	1b
102241	603435	2006	1b
102241	603569	208	1b
102241	603801	228	1b
102241	702033	197	1b
102241	702230	192	1b
102241	702387	184	1b
102241	702540	199	1b
102241	702690	185	1b
102241	702705	204	1b
102241	702752	194	1b
102241	702831	187	1b
102241	703499	195	1b
102241	703705	208	1b
102241	703724	207	1b
102241	703761	181	1b
102241	703819	227	1b
102241	703930	206	1b
102349	102431	72	1b
102349	102499	105	1b
102349	102533	63	1b
102349	102759	63	1b
102349	102824	68	1b
102349	103229	57	1b
102349	103294	57	1b
102349	103339	92	1b
102349	103489	59	1b
102349	103558	98	1b
102349	103596	90	1b
102349	103612	91	1b
102349	103619	84	1b
102349	103625	100	1b
102349	103651	208	1b
102349	200194	193	1b
102349	200204	181	1b
102349	200923	2367	1b
102349	201355	176	1b
102349	201692	183	1b
102349	202130	200	1b
102349	203168	195	1b
102349	203534	186	1b
102349	203977	189	1b
102349	204584	185	1b
102349	302123	246	1b
102349	302663	217	1b
102349	303146	221	1b
102349	303287	206	1b
102349	400576	228	1b
102349	400828	226	1b
102349	401000	242	1b
102349	401001	211	1b
102349	401063_II	214	1b
102349	401368	220	1b
102349	401640	221	1b
102349	401649	227	1b
102349	401674	216	1b
102349	401781	237	1b
102349	402046	208	1b
102349	402311	221	1b
102349	402357	239	1b
102349	402429	224	1b
102349	402441	210	1b
102349	403048	239	1b
102349	403057	221	1b
102349	504032	219	1b
102349	600026	217	1b
102349	600108	216	1b
102349	600190	219	1b
102349	600213	188	1b
102349	600221	212	1b
102349	600239	209	1b
102349	600305	204	1b
102349	600322	208	1b
102349	600390	203	1b
102349	600463	220	1b
102349	600505	210	1b
102349	600518	196	1b
102349	600520	195	1b
102349	600555_II	205	1b
102349	600589	212	1b
102349	600679	186	1b
102349	600701	187	1b
102349	600906	217	1b
102349	600941	217	1b
102349	600982	190	1b
102349	601030	234	1b
102349	601161	195	1b
102349	602014	207	1b
102349	602521	220	1b
102349	602685	209	1b
102349	602914	211	1b
102349	602925	229	1b
102349	602927	227	1b
102349	603026	227	1b
102349	603435	2031	1b
102349	603569	210	1b
102349	603801	232	1b
102349	702033	201	1b
102349	702230	196	1b
102349	702387	186	1b
102349	702540	203	1b
102349	702690	189	1b
102349	702705	207	1b
102349	702752	194	1b
102349	702831	192	1b
102349	703499	200	1b
102349	703705	208	1b
102349	703724	208	1b
102349	703761	186	1b
102349	703819	229	1b
102349	703930	207	1b
102431	102499	100	1b
102431	102533	25	1b
102431	102759	15	1b
102431	102824	75	1b
102431	103229	15	1b
102431	103294	72	1b
102431	103339	95	1b
102431	103489	21	1b
102431	103558	105	1b
102431	103596	89	1b
102431	103612	96	1b
102431	103619	89	1b
102431	103625	100	1b
102431	103651	245	1b
102431	200194	192	1b
102431	200204	182	1b
102431	200923	2423	1b
102431	201355	184	1b
102431	201692	189	1b
102431	202130	199	1b
102431	203168	205	1b
102431	203534	190	1b
102431	203977	186	1b
102431	204584	187	1b
102431	302123	263	1b
102431	302663	218	1b
102431	303146	226	1b
102431	303287	201	1b
102431	400576	246	1b
102431	400828	239	1b
102431	401000	258	1b
102431	401001	211	1b
102431	401063_II	223	1b
102431	401368	227	1b
102431	401640	227	1b
102431	401649	226	1b
102431	401674	219	1b
102431	401781	243	1b
102431	402046	216	1b
102431	402311	222	1b
102431	402357	248	1b
102431	402429	228	1b
102431	402441	215	1b
102431	403048	249	1b
102431	403057	224	1b
102431	504032	226	1b
102431	600026	217	1b
102431	600108	215	1b
102431	600190	222	1b
102431	600213	193	1b
102431	600221	214	1b
102431	600239	216	1b
102431	600305	200	1b
102431	600322	213	1b
102431	600390	217	1b
102431	600463	233	1b
102431	600505	216	1b
102431	600518	199	1b
102431	600520	196	1b
102431	600555_II	205	1b
102431	600589	212	1b
102431	600679	184	1b
102431	600701	193	1b
102431	600906	219	1b
102431	600941	223	1b
102431	600982	190	1b
102431	601030	244	1b
102431	601161	193	1b
102431	602014	205	1b
102431	602521	229	1b
102431	602685	214	1b
102431	602914	219	1b
102431	602925	237	1b
102431	602927	233	1b
102431	603026	225	1b
102431	603435	2078	1b
102431	603569	214	1b
102431	603801	234	1b
102431	702033	200	1b
102431	702230	194	1b
102431	702387	191	1b
102431	702540	203	1b
102431	702690	195	1b
102431	702705	219	1b
102431	702752	198	1b
102431	702831	190	1b
102431	703499	204	1b
102431	703705	208	1b
102431	703724	214	1b
102431	703761	188	1b
102431	703819	248	1b
102431	703930	215	1b
102499	102533	97	1b
102499	102759	97	1b
102499	102824	94	1b
102499	103229	96	1b
102499	103294	103	1b
102499	103339	100	1b
102499	103489	99	1b
102499	103558	112	1b
102499	103596	106	1b
102499	103612	104	1b
102499	103619	102	1b
102499	103625	114	1b
102499	103651	209	1b
102499	200194	202	1b
102499	200204	194	1b
102499	200923	2295	1b
102499	201355	191	1b
102499	201692	195	1b
102499	202130	208	1b
102499	203168	212	1b
102499	203534	196	1b
102499	203977	197	1b
102499	204584	194	1b
102499	302123	243	1b
102499	302663	229	1b
102499	303146	228	1b
102499	303287	215	1b
102499	400576	237	1b
102499	400828	228	1b
102499	401000	242	1b
102499	401001	219	1b
102499	401063_II	224	1b
102499	401368	232	1b
102499	401640	229	1b
102499	401649	238	1b
102499	401674	228	1b
102499	401781	239	1b
102499	402046	220	1b
102499	402311	232	1b
102499	402357	251	1b
102499	402429	231	1b
102499	402441	216	1b
102499	403048	241	1b
102499	403057	228	1b
102499	504032	221	1b
102499	600026	227	1b
102499	600108	222	1b
102499	600190	230	1b
102499	600213	197	1b
102499	600221	223	1b
102499	600239	222	1b
102499	600305	211	1b
102499	600322	223	1b
102499	600390	215	1b
102499	600463	229	1b
102499	600505	221	1b
102499	600518	207	1b
102499	600520	209	1b
102499	600555_II	212	1b
102499	600589	225	1b
102499	600679	202	1b
102499	600701	201	1b
102499	600906	224	1b
102499	600941	225	1b
102499	600982	202	1b
102499	601030	232	1b
102499	601161	208	1b
102499	602014	215	1b
102499	602521	225	1b
102499	602685	215	1b
102499	602914	223	1b
102499	602925	239	1b
102499	602927	236	1b
102499	603026	228	1b
102499	603435	1967	1b
102499	603569	218	1b
102499	603801	237	1b
102499	702033	209	1b
102499	702230	206	1b
102499	702387	198	1b
102499	702540	216	1b
102499	702690	202	1b
102499	702705	219	1b
102499	702752	203	1b
102499	702831	204	1b
102499	703499	209	1b
102499	703705	221	1b
102499	703724	219	1b
102499	703761	199	1b
102499	703819	231	1b
102499	703930	214	1b
102533	102759	18	1b
102533	102824	64	1b
102533	103229	16	1b
102533	103294	66	1b
102533	103339	88	1b
102533	103489	19	1b
102533	103558	96	1b
102533	103596	87	1b
102533	103612	91	1b
102533	103619	84	1b
102533	103625	100	1b
102533	103651	196	1b
102533	200194	186	1b
102533	200204	182	1b
102533	200923	2298	1b
102533	201355	177	1b
102533	201692	180	1b
102533	202130	195	1b
102533	203168	195	1b
102533	203534	181	1b
102533	203977	183	1b
102533	204584	184	1b
102533	302123	225	1b
102533	302663	214	1b
102533	303146	215	1b
102533	303287	199	1b
102533	400576	217	1b
102533	400828	212	1b
102533	401000	223	1b
102533	401001	202	1b
102533	401063_II	209	1b
102533	401368	219	1b
102533	401640	216	1b
102533	401649	223	1b
102533	401674	212	1b
102533	401781	222	1b
102533	402046	205	1b
102533	402311	218	1b
102533	402357	233	1b
102533	402429	217	1b
102533	402441	204	1b
102533	403048	229	1b
102533	403057	215	1b
102533	504032	211	1b
102533	600026	212	1b
102533	600108	215	1b
102533	600190	217	1b
102533	600213	185	1b
102533	600221	209	1b
102533	600239	206	1b
102533	600305	198	1b
102533	600322	209	1b
102533	600390	199	1b
102533	600463	213	1b
102533	600505	206	1b
102533	600518	196	1b
102533	600520	191	1b
102533	600555_II	190	1b
102533	600589	208	1b
102533	600679	185	1b
102533	600701	184	1b
102533	600906	212	1b
102533	600941	213	1b
102533	600982	188	1b
102533	601030	226	1b
102533	601161	193	1b
102533	602014	202	1b
102533	602521	216	1b
102533	602685	206	1b
102533	602914	206	1b
102533	602925	224	1b
102533	602927	225	1b
102533	603026	215	1b
102533	603435	1964	1b
102533	603569	203	1b
102533	603801	226	1b
102533	702033	196	1b
102533	702230	192	1b
102533	702387	185	1b
102533	702540	201	1b
102533	702690	187	1b
102533	702705	200	1b
102533	702752	186	1b
102533	702831	189	1b
102533	703499	193	1b
102533	703705	202	1b
102533	703724	199	1b
102533	703761	182	1b
102533	703819	216	1b
102533	703930	199	1b
102759	102824	68	1b
102759	103229	15	1b
102759	103294	67	1b
102759	103339	91	1b
102759	103489	19	1b
102759	103558	99	1b
102759	103596	88	1b
102759	103612	91	1b
102759	103619	85	1b
102759	103625	99	1b
102759	103651	203	1b
102759	200194	188	1b
102759	200204	180	1b
102759	200923	2389	1b
102759	201355	179	1b
102759	201692	184	1b
102759	202130	193	1b
102759	203168	200	1b
102759	203534	184	1b
102759	203977	187	1b
102759	204584	182	1b
102759	302123	244	1b
102759	302663	216	1b
102759	303146	219	1b
102759	303287	201	1b
102759	400576	229	1b
102759	400828	225	1b
102759	401000	238	1b
102759	401001	207	1b
102759	401063_II	218	1b
102759	401368	223	1b
102759	401640	222	1b
102759	401649	228	1b
102759	401674	213	1b
102759	401781	236	1b
102759	402046	210	1b
102759	402311	223	1b
102759	402357	241	1b
102759	402429	226	1b
102759	402441	211	1b
102759	403048	237	1b
102759	403057	219	1b
102759	504032	219	1b
102759	600026	216	1b
102759	600108	212	1b
102759	600190	220	1b
102759	600213	189	1b
102759	600221	212	1b
102759	600239	209	1b
102759	600305	198	1b
102759	600322	207	1b
102759	600390	206	1b
102759	600463	221	1b
102759	600505	210	1b
102759	600518	195	1b
102759	600520	194	1b
102759	600555_II	198	1b
102759	600589	210	1b
102759	600679	184	1b
102759	600701	187	1b
102759	600906	216	1b
102759	600941	219	1b
102759	600982	188	1b
102759	601030	236	1b
102759	601161	192	1b
102759	602014	204	1b
102759	602521	222	1b
102759	602685	208	1b
102759	602914	215	1b
102759	602925	232	1b
102759	602927	230	1b
102759	603026	219	1b
102759	603435	2052	1b
102759	603569	208	1b
102759	603801	226	1b
102759	702033	197	1b
102759	702230	190	1b
102759	702387	186	1b
102759	702540	201	1b
102759	702690	191	1b
102759	702705	208	1b
102759	702752	194	1b
102759	702831	190	1b
102759	703499	200	1b
102759	703705	209	1b
102759	703724	208	1b
102759	703761	185	1b
102759	703819	232	1b
102759	703930	208	1b
102824	103229	58	1b
102824	103294	72	1b
102824	103339	82	1b
102824	103489	64	1b
102824	103558	91	1b
102824	103596	85	1b
102824	103612	84	1b
102824	103619	80	1b
102824	103625	95	1b
102824	103651	194	1b
102824	200194	183	1b
102824	200204	175	1b
102824	200923	2336	1b
102824	201355	169	1b
102824	201692	173	1b
102824	202130	193	1b
102824	203168	191	1b
102824	203534	176	1b
102824	203977	180	1b
102824	204584	178	1b
102824	302123	231	1b
102824	302663	213	1b
102824	303146	213	1b
102824	303287	199	1b
102824	400576	221	1b
102824	400828	221	1b
102824	401000	232	1b
102824	401001	205	1b
102824	401063_II	210	1b
102824	401368	216	1b
102824	401640	215	1b
102824	401649	221	1b
102824	401674	213	1b
102824	401781	227	1b
102824	402046	204	1b
102824	402311	212	1b
102824	402357	234	1b
102824	402429	215	1b
102824	402441	203	1b
102824	403048	235	1b
102824	403057	216	1b
102824	504032	211	1b
102824	600026	208	1b
102824	600108	209	1b
102824	600190	211	1b
102824	600213	181	1b
102824	600221	207	1b
102824	600239	203	1b
102824	600305	195	1b
102824	600322	204	1b
102824	600390	195	1b
102824	600463	216	1b
102824	600505	202	1b
102824	600518	187	1b
102824	600520	185	1b
102824	600555_II	199	1b
102824	600589	207	1b
102824	600679	183	1b
102824	600701	180	1b
102824	600906	212	1b
102824	600941	212	1b
102824	600982	185	1b
102824	601030	228	1b
102824	601161	192	1b
102824	602014	199	1b
102824	602521	209	1b
102824	602685	200	1b
102824	602914	207	1b
102824	602925	226	1b
102824	602927	222	1b
102824	603026	221	1b
102824	603435	2002	1b
102824	603569	198	1b
102824	603801	226	1b
102824	702033	191	1b
102824	702230	192	1b
102824	702387	180	1b
102824	702540	195	1b
102824	702690	181	1b
102824	702705	200	1b
102824	702752	187	1b
102824	702831	183	1b
102824	703499	192	1b
102824	703705	203	1b
102824	703724	201	1b
102824	703761	178	1b
102824	703819	217	1b
102824	703930	201	1b
103229	103294	58	1b
103229	103339	84	1b
103229	103489	5	1b
103229	103558	92	1b
103229	103596	85	1b
103229	103612	85	1b
103229	103619	81	1b
103229	103625	95	1b
103229	103651	192	1b
103229	200194	179	1b
103229	200204	177	1b
103229	200923	2324	1b
103229	201355	174	1b
103229	201692	174	1b
103229	202130	193	1b
103229	203168	191	1b
103229	203534	176	1b
103229	203977	177	1b
103229	204584	181	1b
103229	302123	232	1b
103229	302663	213	1b
103229	303146	214	1b
103229	303287	196	1b
103229	400576	215	1b
103229	400828	213	1b
103229	401000	222	1b
103229	401001	203	1b
103229	401063_II	211	1b
103229	401368	220	1b
103229	401640	213	1b
103229	401649	218	1b
103229	401674	214	1b
103229	401781	225	1b
103229	402046	205	1b
103229	402311	217	1b
103229	402357	232	1b
103229	402429	218	1b
103229	402441	205	1b
103229	403048	227	1b
103229	403057	216	1b
103229	504032	211	1b
103229	600026	209	1b
103229	600108	211	1b
103229	600190	214	1b
103229	600213	184	1b
103229	600221	209	1b
103229	600239	204	1b
103229	600305	195	1b
103229	600322	205	1b
103229	600390	189	1b
103229	600463	215	1b
103229	600505	202	1b
103229	600518	190	1b
103229	600520	187	1b
103229	600555_II	192	1b
103229	600589	203	1b
103229	600679	182	1b
103229	600701	181	1b
103229	600906	212	1b
103229	600941	214	1b
103229	600982	185	1b
103229	601030	225	1b
103229	601161	188	1b
103229	602014	199	1b
103229	602521	212	1b
103229	602685	200	1b
103229	602914	210	1b
103229	602925	224	1b
103229	602927	224	1b
103229	603026	216	1b
103229	603435	1996	1b
103229	603569	198	1b
103229	603801	227	1b
103229	702033	192	1b
103229	702230	190	1b
103229	702387	179	1b
103229	702540	195	1b
103229	702690	183	1b
103229	702705	197	1b
103229	702752	187	1b
103229	702831	186	1b
103229	703499	194	1b
103229	703705	202	1b
103229	703724	202	1b
103229	703761	180	1b
103229	703819	214	1b
103229	703930	199	1b
103294	103339	95	1b
103294	103489	61	1b
103294	103558	104	1b
103294	103596	92	1b
103294	103612	94	1b
103294	103619	90	1b
103294	103625	101	1b
103294	103651	215	1b
103294	200194	198	1b
103294	200204	186	1b
103294	200923	2402	1b
103294	201355	183	1b
103294	201692	189	1b
103294	202130	200	1b
103294	203168	202	1b
103294	203534	190	1b
103294	203977	189	1b
103294	204584	193	1b
103294	302123	247	1b
103294	302663	218	1b
103294	303146	224	1b
103294	303287	204	1b
103294	400576	240	1b
103294	400828	233	1b
103294	401000	247	1b
103294	401001	212	1b
103294	401063_II	221	1b
103294	401368	225	1b
103294	401640	227	1b
103294	401649	226	1b
103294	401674	219	1b
103294	401781	239	1b
103294	402046	216	1b
103294	402311	221	1b
103294	402357	245	1b
103294	402429	229	1b
103294	402441	216	1b
103294	403048	247	1b
103294	403057	225	1b
103294	504032	225	1b
103294	600026	218	1b
103294	600108	220	1b
103294	600190	221	1b
103294	600213	193	1b
103294	600221	213	1b
103294	600239	214	1b
103294	600305	202	1b
103294	600322	211	1b
103294	600390	209	1b
103294	600463	227	1b
103294	600505	214	1b
103294	600518	197	1b
103294	600520	196	1b
103294	600555_II	203	1b
103294	600589	211	1b
103294	600679	188	1b
103294	600701	194	1b
103294	600906	222	1b
103294	600941	224	1b
103294	600982	190	1b
103294	601030	237	1b
103294	601161	194	1b
103294	602014	206	1b
103294	602521	222	1b
103294	602685	213	1b
103294	602914	219	1b
103294	602925	235	1b
103294	602927	230	1b
103294	603026	228	1b
103294	603435	2058	1b
103294	603569	217	1b
103294	603801	233	1b
103294	702033	201	1b
103294	702230	200	1b
103294	702387	191	1b
103294	702540	203	1b
103294	702690	195	1b
103294	702705	213	1b
103294	702752	200	1b
103294	702831	193	1b
103294	703499	204	1b
103294	703705	211	1b
103294	703724	214	1b
103294	703761	190	1b
103294	703819	244	1b
103294	703930	210	1b
103339	103489	84	1b
103339	103558	57	1b
103339	103596	46	1b
103339	103612	55	1b
103339	103619	32	1b
103339	103625	57	1b
103339	103651	198	1b
103339	200194	186	1b
103339	200204	185	1b
103339	200923	2317	1b
103339	201355	181	1b
103339	201692	179	1b
103339	202130	200	1b
103339	203168	198	1b
103339	203534	180	1b
103339	203977	180	1b
103339	204584	182	1b
103339	302123	225	1b
103339	302663	213	1b
103339	303146	211	1b
103339	303287	201	1b
103339	400576	216	1b
103339	400828	211	1b
103339	401000	224	1b
103339	401001	201	1b
103339	401063_II	208	1b
103339	401368	214	1b
103339	401640	210	1b
103339	401649	220	1b
103339	401674	214	1b
103339	401781	223	1b
103339	402046	207	1b
103339	402311	215	1b
103339	402357	233	1b
103339	402429	218	1b
103339	402441	209	1b
103339	403048	219	1b
103339	403057	214	1b
103339	504032	213	1b
103339	600026	212	1b
103339	600108	214	1b
103339	600190	217	1b
103339	600213	184	1b
103339	600221	209	1b
103339	600239	209	1b
103339	600305	198	1b
103339	600322	209	1b
103339	600390	194	1b
103339	600463	212	1b
103339	600505	206	1b
103339	600518	190	1b
103339	600520	192	1b
103339	600555_II	196	1b
103339	600589	207	1b
103339	600679	184	1b
103339	600701	188	1b
103339	600906	216	1b
103339	600941	219	1b
103339	600982	187	1b
103339	601030	229	1b
103339	601161	194	1b
103339	602014	201	1b
103339	602521	214	1b
103339	602685	199	1b
103339	602914	208	1b
103339	602925	230	1b
103339	602927	220	1b
103339	603026	220	1b
103339	603435	1991	1b
103339	603569	204	1b
103339	603801	230	1b
103339	702033	193	1b
103339	702230	194	1b
103339	702387	187	1b
103339	702540	200	1b
103339	702690	185	1b
103339	702705	193	1b
103339	702752	188	1b
103339	702831	190	1b
103339	703499	196	1b
103339	703705	206	1b
103339	703724	204	1b
103339	703761	185	1b
103339	703819	215	1b
103339	703930	201	1b
103489	103558	89	1b
103489	103596	80	1b
103489	103612	86	1b
103489	103619	81	1b
103489	103625	91	1b
103489	103651	194	1b
103489	200194	180	1b
103489	200204	174	1b
103489	200923	2259	1b
103489	201355	171	1b
103489	201692	172	1b
103489	202130	197	1b
103489	203168	192	1b
103489	203534	174	1b
103489	203977	178	1b
103489	204584	179	1b
103489	302123	221	1b
103489	302663	202	1b
103489	303146	204	1b
103489	303287	190	1b
103489	400576	206	1b
103489	400828	203	1b
103489	401000	218	1b
103489	401001	195	1b
103489	401063_II	204	1b
103489	401368	208	1b
103489	401640	198	1b
103489	401649	210	1b
103489	401674	203	1b
103489	401781	216	1b
103489	402046	195	1b
103489	402311	206	1b
103489	402357	221	1b
103489	402429	210	1b
103489	402441	198	1b
103489	403048	212	1b
103489	403057	206	1b
103489	504032	204	1b
103489	600026	199	1b
103489	600108	203	1b
103489	600190	205	1b
103489	600213	176	1b
103489	600221	202	1b
103489	600239	198	1b
103489	600305	188	1b
103489	600322	197	1b
103489	600390	185	1b
103489	600463	208	1b
103489	600505	197	1b
103489	600518	185	1b
103489	600520	185	1b
103489	600555_II	186	1b
103489	600589	198	1b
103489	600679	178	1b
103489	600701	174	1b
103489	600906	204	1b
103489	600941	205	1b
103489	600982	181	1b
103489	601030	214	1b
103489	601161	186	1b
103489	602014	193	1b
103489	602521	204	1b
103489	602685	192	1b
103489	602914	198	1b
103489	602925	215	1b
103489	602927	211	1b
103489	603026	207	1b
103489	603435	1942	1b
103489	603569	192	1b
103489	603801	218	1b
103489	702033	185	1b
103489	702230	183	1b
103489	702387	179	1b
103489	702540	188	1b
103489	702690	178	1b
103489	702705	189	1b
103489	702752	182	1b
103489	702831	181	1b
103489	703499	189	1b
103489	703705	197	1b
103489	703724	194	1b
103489	703761	176	1b
103489	703819	205	1b
103489	703930	196	1b
103558	103596	11	1b
103558	103612	10	1b
103558	103619	53	1b
103558	103625	14	1b
103558	103651	213	1b
103558	200194	199	1b
103558	200204	195	1b
103558	200923	2319	1b
103558	201355	187	1b
103558	201692	191	1b
103558	202130	212	1b
103558	203168	206	1b
103558	203534	188	1b
103558	203977	196	1b
103558	204584	194	1b
103558	302123	242	1b
103558	302663	221	1b
103558	303146	227	1b
103558	303287	209	1b
103558	400576	230	1b
103558	400828	226	1b
103558	401000	239	1b
103558	401001	218	1b
103558	401063_II	226	1b
103558	401368	229	1b
103558	401640	222	1b
103558	401649	230	1b
103558	401674	226	1b
103558	401781	231	1b
103558	402046	218	1b
103558	402311	228	1b
103558	402357	242	1b
103558	402429	229	1b
103558	402441	218	1b
103558	403048	235	1b
103558	403057	227	1b
103558	504032	223	1b
103558	600026	221	1b
103558	600108	222	1b
103558	600190	224	1b
103558	600213	197	1b
103558	600221	219	1b
103558	600239	216	1b
103558	600305	211	1b
103558	600322	218	1b
103558	600390	208	1b
103558	600463	227	1b
103558	600505	217	1b
103558	600518	205	1b
103558	600520	203	1b
103558	600555_II	204	1b
103558	600589	218	1b
103558	600679	197	1b
103558	600701	190	1b
103558	600906	223	1b
103558	600941	226	1b
103558	600982	198	1b
103558	601030	242	1b
103558	601161	204	1b
103558	602014	214	1b
103558	602521	225	1b
103558	602685	212	1b
103558	602914	212	1b
103558	602925	238	1b
103558	602927	237	1b
103558	603026	225	1b
103558	603435	1993	1b
103558	603569	212	1b
103558	603801	238	1b
103558	702033	203	1b
103558	702230	200	1b
103558	702387	196	1b
103558	702540	208	1b
103558	702690	199	1b
103558	702705	205	1b
103558	702752	195	1b
103558	702831	198	1b
103558	703499	208	1b
103558	703705	215	1b
103558	703724	216	1b
103558	703761	193	1b
103558	703819	228	1b
103558	703930	214	1b
103596	103612	3	1b
103596	103619	47	1b
103596	103625	5	1b
103596	103651	198	1b
103596	200194	181	1b
103596	200204	181	1b
103596	200923	2163	1b
103596	201355	180	1b
103596	201692	178	1b
103596	202130	200	1b
103596	203168	189	1b
103596	203534	178	1b
103596	203977	186	1b
103596	204584	184	1b
103596	302123	220	1b
103596	302663	207	1b
103596	303146	208	1b
103596	303287	201	1b
103596	400576	203	1b
103596	400828	201	1b
103596	401000	212	1b
103596	401001	203	1b
103596	401063_II	201	1b
103596	401368	208	1b
103596	401640	198	1b
103596	401649	207	1b
103596	401674	204	1b
103596	401781	213	1b
103596	402046	200	1b
103596	402311	209	1b
103596	402357	219	1b
103596	402429	206	1b
103596	402441	201	1b
103596	403048	208	1b
103596	403057	206	1b
103596	504032	205	1b
103596	600026	202	1b
103596	600108	210	1b
103596	600190	213	1b
103596	600213	179	1b
103596	600221	202	1b
103596	600239	202	1b
103596	600305	193	1b
103596	600322	201	1b
103596	600390	187	1b
103596	600463	206	1b
103596	600505	203	1b
103596	600518	189	1b
103596	600520	188	1b
103596	600555_II	185	1b
103596	600589	205	1b
103596	600679	185	1b
103596	600701	183	1b
103596	600906	206	1b
103596	600941	209	1b
103596	600982	188	1b
103596	601030	215	1b
103596	601161	194	1b
103596	602014	199	1b
103596	602521	207	1b
103596	602685	204	1b
103596	602914	202	1b
103596	602925	220	1b
103596	602927	219	1b
103596	603026	211	1b
103596	603435	1858	1b
103596	603569	198	1b
103596	603801	221	1b
103596	702033	190	1b
103596	702230	191	1b
103596	702387	191	1b
103596	702540	200	1b
103596	702690	185	1b
103596	702705	185	1b
103596	702752	185	1b
103596	702831	192	1b
103596	703499	195	1b
103596	703705	202	1b
103596	703724	199	1b
103596	703761	187	1b
103596	703819	205	1b
103596	703930	198	1b
103612	103619	52	1b
103612	103625	7	1b
103612	103651	201	1b
103612	200194	185	1b
103612	200204	184	1b
103612	200923	2266	1b
103612	201355	181	1b
103612	201692	184	1b
103612	202130	203	1b
103612	203168	196	1b
103612	203534	183	1b
103612	203977	192	1b
103612	204584	193	1b
103612	302123	230	1b
103612	302663	219	1b
103612	303146	218	1b
103612	303287	207	1b
103612	400576	213	1b
103612	400828	211	1b
103612	401000	221	1b
103612	401001	211	1b
103612	401063_II	211	1b
103612	401368	217	1b
103612	401640	212	1b
103612	401649	218	1b
103612	401674	213	1b
103612	401781	223	1b
103612	402046	211	1b
103612	402311	217	1b
103612	402357	229	1b
103612	402429	220	1b
103612	402441	208	1b
103612	403048	225	1b
103612	403057	216	1b
103612	504032	216	1b
103612	600026	212	1b
103612	600108	218	1b
103612	600190	218	1b
103612	600213	188	1b
103612	600221	213	1b
103612	600239	212	1b
103612	600305	203	1b
103612	600322	211	1b
103612	600390	199	1b
103612	600463	217	1b
103612	600505	210	1b
103612	600518	196	1b
103612	600520	193	1b
103612	600555_II	198	1b
103612	600589	215	1b
103612	600679	193	1b
103612	600701	190	1b
103612	600906	217	1b
103612	600941	218	1b
103612	600982	194	1b
103612	601030	230	1b
103612	601161	199	1b
103612	602014	206	1b
103612	602521	216	1b
103612	602685	208	1b
103612	602914	213	1b
103612	602925	230	1b
103612	602927	229	1b
103612	603026	222	1b
103612	603435	1949	1b
103612	603569	206	1b
103612	603801	230	1b
103612	702033	199	1b
103612	702230	196	1b
103612	702387	190	1b
103612	702540	205	1b
103612	702690	192	1b
103612	702705	197	1b
103612	702752	195	1b
103612	702831	195	1b
103612	703499	204	1b
103612	703705	211	1b
103612	703724	204	1b
103612	703761	191	1b
103612	703819	210	1b
103612	703930	205	1b
103619	103625	60	1b
103619	103651	195	1b
103619	200194	182	1b
103619	200204	178	1b
103619	200923	2319	1b
103619	201355	173	1b
103619	201692	179	1b
103619	202130	192	1b
103619	203168	188	1b
103619	203534	180	1b
103619	203977	179	1b
103619	204584	185	1b
103619	302123	231	1b
103619	302663	214	1b
103619	303146	218	1b
103619	303287	205	1b
103619	400576	213	1b
103619	400828	213	1b
103619	401000	221	1b
103619	401001	206	1b
103619	401063_II	209	1b
103619	401368	221	1b
103619	401640	215	1b
103619	401649	217	1b
103619	401674	214	1b
103619	401781	223	1b
103619	402046	208	1b
103619	402311	217	1b
103619	402357	229	1b
103619	402429	221	1b
103619	402441	207	1b
103619	403048	227	1b
103619	403057	219	1b
103619	504032	212	1b
103619	600026	207	1b
103619	600108	214	1b
103619	600190	213	1b
103619	600213	183	1b
103619	600221	208	1b
103619	600239	204	1b
103619	600305	199	1b
103619	600322	207	1b
103619	600390	195	1b
103619	600463	210	1b
103619	600505	203	1b
103619	600518	188	1b
103619	600520	188	1b
103619	600555_II	195	1b
103619	600589	207	1b
103619	600679	189	1b
103619	600701	185	1b
103619	600906	209	1b
103619	600941	209	1b
103619	600982	190	1b
103619	601030	222	1b
103619	601161	193	1b
103619	602014	198	1b
103619	602521	213	1b
103619	602685	205	1b
103619	602914	210	1b
103619	602925	226	1b
103619	602927	224	1b
103619	603026	222	1b
103619	603435	1992	1b
103619	603569	201	1b
103619	603801	224	1b
103619	702033	195	1b
103619	702230	195	1b
103619	702387	187	1b
103619	702540	203	1b
103619	702690	186	1b
103619	702705	195	1b
103619	702752	188	1b
103619	702831	187	1b
103619	703499	198	1b
103619	703705	204	1b
103619	703724	200	1b
103619	703761	186	1b
103619	703819	211	1b
103619	703930	198	1b
103625	103651	210	1b
103625	200194	196	1b
103625	200204	191	1b
103625	200923	2271	1b
103625	201355	189	1b
103625	201692	191	1b
103625	202130	210	1b
103625	203168	201	1b
103625	203534	192	1b
103625	203977	192	1b
103625	204584	198	1b
103625	302123	232	1b
103625	302663	222	1b
103625	303146	221	1b
103625	303287	211	1b
103625	400576	220	1b
103625	400828	220	1b
103625	401000	234	1b
103625	401001	213	1b
103625	401063_II	216	1b
103625	401368	224	1b
103625	401640	221	1b
103625	401649	229	1b
103625	401674	223	1b
103625	401781	229	1b
103625	402046	213	1b
103625	402311	227	1b
103625	402357	237	1b
103625	402429	224	1b
103625	402441	216	1b
103625	403048	225	1b
103625	403057	221	1b
103625	504032	221	1b
103625	600026	219	1b
103625	600108	224	1b
103625	600190	227	1b
103625	600213	193	1b
103625	600221	218	1b
103625	600239	220	1b
103625	600305	204	1b
103625	600322	218	1b
103625	600390	199	1b
103625	600463	224	1b
103625	600505	218	1b
103625	600518	199	1b
103625	600520	196	1b
103625	600555_II	202	1b
103625	600589	216	1b
103625	600679	190	1b
103625	600701	195	1b
103625	600906	224	1b
103625	600941	224	1b
103625	600982	198	1b
103625	601030	231	1b
103625	601161	206	1b
103625	602014	208	1b
103625	602521	219	1b
103625	602685	212	1b
103625	602914	215	1b
103625	602925	234	1b
103625	602927	230	1b
103625	603026	227	1b
103625	603435	1952	1b
103625	603569	212	1b
103625	603801	238	1b
103625	702033	205	1b
103625	702230	200	1b
103625	702387	199	1b
103625	702540	209	1b
103625	702690	197	1b
103625	702705	200	1b
103625	702752	197	1b
103625	702831	200	1b
103625	703499	210	1b
103625	703705	213	1b
103625	703724	209	1b
103625	703761	195	1b
103625	703819	223	1b
103625	703930	210	1b
103651	200194	145	1b
103651	200204	125	1b
103651	200923	2499	1b
103651	201355	124	1b
103651	201692	126	1b
103651	202130	118	1b
103651	203168	149	1b
103651	203534	106	1b
103651	203977	99	1b
103651	204584	131	1b
103651	302123	350	1b
103651	302663	252	1b
103651	303146	254	1b
103651	303287	238	1b
103651	400576	274	1b
103651	400828	267	1b
103651	401000	288	1b
103651	401001	242	1b
103651	401063_II	246	1b
103651	401368	262	1b
103651	401640	254	1b
103651	401649	259	1b
103651	401674	252	1b
103651	401781	270	1b
103651	402046	242	1b
103651	402311	254	1b
103651	402357	283	1b
103651	402429	257	1b
103651	402441	239	1b
103651	403048	284	1b
103651	403057	254	1b
103651	504032	255	1b
103651	600026	249	1b
103651	600108	243	1b
103651	600190	252	1b
103651	600213	219	1b
103651	600221	243	1b
103651	600239	240	1b
103651	600305	232	1b
103651	600322	240	1b
103651	600390	246	1b
103651	600463	258	1b
103651	600505	238	1b
103651	600518	231	1b
103651	600520	228	1b
103651	600555_II	241	1b
103651	600589	242	1b
103651	600679	218	1b
103651	600701	220	1b
103651	600906	251	1b
103651	600941	263	1b
103651	600982	222	1b
103651	601030	279	1b
103651	601161	224	1b
103651	602014	238	1b
103651	602521	253	1b
103651	602685	244	1b
103651	602914	252	1b
103651	602925	262	1b
103651	602927	257	1b
103651	603026	257	1b
103651	603435	2156	1b
103651	603569	244	1b
103651	603801	263	1b
103651	702033	229	1b
103651	702230	223	1b
103651	702387	220	1b
103651	702540	237	1b
103651	702690	218	1b
103651	702705	246	1b
103651	702752	223	1b
103651	702831	221	1b
103651	703499	237	1b
103651	703705	239	1b
103651	703724	237	1b
103651	703761	215	1b
103651	703819	280	1b
103651	703930	243	1b
200194	200204	29	1b
200194	200923	2406	1b
200194	201355	47	1b
200194	201692	51	1b
200194	202130	129	1b
200194	203168	73	1b
200194	203534	115	1b
200194	203977	121	1b
200194	204584	39	1b
200194	302123	272	1b
200194	302663	240	1b
200194	303146	237	1b
200194	303287	224	1b
200194	400576	260	1b
200194	400828	261	1b
200194	401000	271	1b
200194	401001	228	1b
200194	401063_II	233	1b
200194	401368	247	1b
200194	401640	244	1b
200194	401649	253	1b
200194	401674	238	1b
200194	401781	258	1b
200194	402046	226	1b
200194	402311	242	1b
200194	402357	267	1b
200194	402429	247	1b
200194	402441	225	1b
200194	403048	268	1b
200194	403057	241	1b
200194	504032	240	1b
200194	600026	242	1b
200194	600108	236	1b
200194	600190	241	1b
200194	600213	208	1b
200194	600221	234	1b
200194	600239	229	1b
200194	600305	221	1b
200194	600322	232	1b
200194	600390	229	1b
200194	600463	244	1b
200194	600505	231	1b
200194	600518	218	1b
200194	600520	215	1b
200194	600555_II	231	1b
200194	600589	238	1b
200194	600679	208	1b
200194	600701	208	1b
200194	600906	245	1b
200194	600941	245	1b
200194	600982	208	1b
200194	601030	266	1b
200194	601161	213	1b
200194	602014	225	1b
200194	602521	236	1b
200194	602685	229	1b
200194	602914	242	1b
200194	602925	248	1b
200194	602927	243	1b
200194	603026	248	1b
200194	603435	2068	1b
200194	603569	237	1b
200194	603801	252	1b
200194	702033	219	1b
200194	702230	216	1b
200194	702387	208	1b
200194	702540	224	1b
200194	702690	208	1b
200194	702705	226	1b
200194	702752	213	1b
200194	702831	210	1b
200194	703499	221	1b
200194	703705	229	1b
200194	703724	229	1b
200194	703761	200	1b
200194	703819	259	1b
200194	703930	231	1b
200204	200923	2340	1b
200204	201355	43	1b
200204	201692	43	1b
200204	202130	121	1b
200204	203168	60	1b
200204	203534	108	1b
200204	203977	113	1b
200204	204584	33	1b
200204	302123	249	1b
200204	302663	229	1b
200204	303146	234	1b
200204	303287	222	1b
200204	400576	237	1b
200204	400828	231	1b
200204	401000	245	1b
200204	401001	220	1b
200204	401063_II	225	1b
200204	401368	236	1b
200204	401640	232	1b
200204	401649	240	1b
200204	401674	230	1b
200204	401781	245	1b
200204	402046	222	1b
200204	402311	238	1b
200204	402357	247	1b
200204	402429	239	1b
200204	402441	222	1b
200204	403048	244	1b
200204	403057	232	1b
200204	504032	228	1b
200204	600026	225	1b
200204	600108	228	1b
200204	600190	233	1b
200204	600213	204	1b
200204	600221	223	1b
200204	600239	220	1b
200204	600305	216	1b
200204	600322	222	1b
200204	600390	212	1b
200204	600463	229	1b
200204	600505	218	1b
200204	600518	208	1b
200204	600520	207	1b
200204	600555_II	217	1b
200204	600589	223	1b
200204	600679	202	1b
200204	600701	205	1b
200204	600906	231	1b
200204	600941	231	1b
200204	600982	206	1b
200204	601030	239	1b
200204	601161	210	1b
200204	602014	218	1b
200204	602521	229	1b
200204	602685	225	1b
200204	602914	225	1b
200204	602925	238	1b
200204	602927	234	1b
200204	603026	231	1b
200204	603435	2011	1b
200204	603569	223	1b
200204	603801	243	1b
200204	702033	211	1b
200204	702230	210	1b
200204	702387	203	1b
200204	702540	217	1b
200204	702690	203	1b
200204	702705	216	1b
200204	702752	202	1b
200204	702831	206	1b
200204	703499	222	1b
200204	703705	222	1b
200204	703724	220	1b
200204	703761	201	1b
200204	703819	236	1b
200204	703930	216	1b
200923	201355	2329	1b
200923	201692	2288	1b
200923	202130	2433	1b
200923	203168	2406	1b
200923	203534	2347	1b
200923	203977	2239	1b
200923	204584	2217	1b
200923	302123	2458	1b
200923	302663	2332	1b
200923	303146	2311	1b
200923	303287	2177	1b
200923	400576	2428	1b
200923	400828	2408	1b
200923	401000	2463	1b
200923	401001	2216	1b
200923	401063_II	2315	1b
200923	401368	2304	1b
200923	401640	2341	1b
200923	401649	2334	1b
200923	401674	2329	1b
200923	401781	2363	1b
200923	402046	2306	1b
200923	402311	2297	1b
200923	402357	2378	1b
200923	402429	2284	1b
200923	402441	2287	1b
200923	403048	2331	1b
200923	403057	2299	1b
200923	504032	2351	1b
200923	600026	2364	1b
200923	600108	2291	1b
200923	600190	2348	1b
200923	600213	2287	1b
200923	600221	2347	1b
200923	600239	2339	1b
200923	600305	2288	1b
200923	600322	2334	1b
200923	600390	2286	1b
200923	600463	2335	1b
200923	600505	2316	1b
200923	600518	2210	1b
200923	600520	2212	1b
200923	600555_II	2323	1b
200923	600589	2263	1b
200923	600679	2129	1b
200923	600701	2239	1b
200923	600906	2379	1b
200923	600941	2397	1b
200923	600982	2167	1b
200923	601030	2439	1b
200923	601161	2124	1b
200923	602014	2277	1b
200923	602521	2335	1b
200923	602685	2322	1b
200923	602914	2331	1b
200923	602925	2330	1b
200923	602927	2283	1b
200923	603026	2286	1b
200923	603435	379	1b
200923	603569	2368	1b
200923	603801	2389	1b
200923	702033	2305	1b
200923	702230	2211	1b
200923	702387	2210	1b
200923	702540	2244	1b
200923	702690	2264	1b
200923	702705	2255	1b
200923	702752	2248	1b
200923	702831	2194	1b
200923	703499	2282	1b
200923	703705	2335	1b
200923	703724	2359	1b
200923	703761	2170	1b
200923	703819	2439	1b
200923	703930	2372	1b
201355	201692	6	1b
201355	202130	121	1b
201355	203168	52	1b
201355	203534	108	1b
201355	203977	110	1b
201355	204584	58	1b
201355	302123	246	1b
201355	302663	225	1b
201355	303146	230	1b
201355	303287	221	1b
201355	400576	230	1b
201355	400828	227	1b
201355	401000	241	1b
201355	401001	219	1b
201355	401063_II	226	1b
201355	401368	234	1b
201355	401640	229	1b
201355	401649	234	1b
201355	401674	228	1b
201355	401781	240	1b
201355	402046	220	1b
[truncated: 101,555 more rows]
