# Supplementary material for: Pathogenomic analyses of Shigella isolates inform factors limiting shigellosis prevention and control across LMICs
Source: Nat Microbiol. 2022 Jan 31;7(2):251–61. doi: 10.1038/s41564-021-01054-z (PMC8813619; doi:10.1038/s41564-021-01054-z)
Supplement: Supplementary file 6 — Input file consisting of pairwise SNP distances among different S. flexneri PGs and S. sonnei isolates for the generation of Supplementary Fig. 2. [file 41564_2021_1054_MOESM6_ESM.xlsx]

## Sheet: S. flexneri
##gff-version 3
##sequence-region SEQUENCE 1 4607202
SEQUENCE	GUBBINS	CDS	3086904	3087087	0	.	0	node="internal_809->internal_810";neg_log_likelihood="1720.442266";taxa=" 102075 200185";snp_count="11";
SEQUENCE	GUBBINS	CDS	3086907	3087117	0	.	0	node="internal_809->603183";neg_log_likelihood="1550.124926";taxa="603183";snp_count="13";
SEQUENCE	GUBBINS	CDS	2833449	2834049	0	.	0	node="internal_816->700284";neg_log_likelihood="163.447184";taxa="700284";snp_count="14";
SEQUENCE	GUBBINS	CDS	723022	723079	0	.	0	node="internal_816->700284";neg_log_likelihood="116.064969";taxa="700284";snp_count="5";
SEQUENCE	GUBBINS	CDS	2833692	2834544	0	.	0	node="internal_816->700738";neg_log_likelihood="179.144440";taxa="700738";snp_count="13";
SEQUENCE	GUBBINS	CDS	723034	723090	0	.	0	node="internal_816->700738";neg_log_likelihood="123.298562";taxa="700738";snp_count="7";
SEQUENCE	GUBBINS	CDS	2833461	2835198	0	.	0	node="internal_815->700753";neg_log_likelihood="511.053208";taxa="700753";snp_count="30";
SEQUENCE	GUBBINS	CDS	2952640	2957367	0	.	0	node="internal_815->700753";neg_log_likelihood="409.063505";taxa="700753";snp_count="19";
SEQUENCE	GUBBINS	CDS	318288	318519	0	.	0	node="internal_815->700753";neg_log_likelihood="329.830771";taxa="700753";snp_count="9";
SEQUENCE	GUBBINS	CDS	3086193	3086256	0	.	0	node="internal_815->700753";neg_log_likelihood="293.315121";taxa="700753";snp_count="6";
SEQUENCE	GUBBINS	CDS	886984	887003	0	.	0	node="internal_815->700753";neg_log_likelihood="265.588132";taxa="700753";snp_count="5";
SEQUENCE	GUBBINS	CDS	2833661	2834685	0	.	0	node="internal_815->internal_816";neg_log_likelihood="118.114964";taxa=" 700284 700738";snp_count="11";
SEQUENCE	GUBBINS	CDS	2833347	2835170	0	.	0	node="internal_818->700245";neg_log_likelihood="312.674713";taxa="700245";snp_count="22";
SEQUENCE	GUBBINS	CDS	2833326	2835502	0	.	0	node="internal_818->703569";neg_log_likelihood="368.417841";taxa="703569";snp_count="13";
SEQUENCE	GUBBINS	CDS	4191681	4191706	0	.	0	node="internal_818->703569";neg_log_likelihood="316.724192";taxa="703569";snp_count="5";
SEQUENCE	GUBBINS	CDS	3087074	3087117	0	.	0	node="internal_817->702102";neg_log_likelihood="352.509185";taxa="702102";snp_count="6";
SEQUENCE	GUBBINS	CDS	2833347	2835502	0	.	0	node="internal_817->internal_818";neg_log_likelihood="426.724638";taxa=" 700245 703569";snp_count="20";
SEQUENCE	GUBBINS	CDS	723022	723090	0	.	0	node="internal_814->internal_815";neg_log_likelihood="374.853665";taxa=" 700753 700284 700738";snp_count="8";
SEQUENCE	GUBBINS	CDS	2833449	2833974	0	.	0	node="internal_814->internal_815";neg_log_likelihood="336.693691";taxa=" 700753 700284 700738";snp_count="10";
SEQUENCE	GUBBINS	CDS	248091	248378	0	.	0	node="internal_814->internal_817";neg_log_likelihood="202.321348";taxa=" 702102 700245 703569";snp_count="5";
SEQUENCE	GUBBINS	CDS	2950072	2957589	0	.	0	node="internal_822->300052";neg_log_likelihood="624.813955";taxa="300052";snp_count="51";
SEQUENCE	GUBBINS	CDS	317964	319086	0	.	0	node="internal_822->300052";neg_log_likelihood="399.082342";taxa="300052";snp_count="36";
SEQUENCE	GUBBINS	CDS	2950116	2957606	0	.	0	node="internal_822->300209";neg_log_likelihood="464.559086";taxa="300209";snp_count="27";
SEQUENCE	GUBBINS	CDS	317956	318519	0	.	0	node="internal_822->300209";neg_log_likelihood="360.814600";taxa="300209";snp_count="13";
SEQUENCE	GUBBINS	CDS	1102536	1102607	0	.	0	node="internal_822->300209";neg_log_likelihood="322.099107";taxa="300209";snp_count="4";
SEQUENCE	GUBBINS	CDS	1097442	1103667	0	.	0	node="internal_821->300501";neg_log_likelihood="469.177529";taxa="300501";snp_count="9";
SEQUENCE	GUBBINS	CDS	317971	318945	0	.	0	node="internal_821->300501";neg_log_likelihood="431.314718";taxa="300501";snp_count="5";
SEQUENCE	GUBBINS	CDS	317729	319015	0	.	0	node="internal_821->internal_822";neg_log_likelihood="510.726796";taxa=" 300052 300209";snp_count="33";
SEQUENCE	GUBBINS	CDS	2950530	2951782	0	.	0	node="internal_821->internal_822";neg_log_likelihood="410.912400";taxa=" 300052 300209";snp_count="14";
SEQUENCE	GUBBINS	CDS	2950065	2957646	0	.	0	node="internal_820->internal_821";neg_log_likelihood="581.160686";taxa=" 300501 300052 300209";snp_count="143";
SEQUENCE	GUBBINS	CDS	317964	318519	0	.	0	node="internal_820->internal_821";neg_log_likelihood="263.378325";taxa=" 300501 300052 300209";snp_count="10";
SEQUENCE	GUBBINS	CDS	317813	319086	0	.	0	node="internal_820->100704";neg_log_likelihood="461.134735";taxa="100704";snp_count="18";
SEQUENCE	GUBBINS	CDS	2950080	2951893	0	.	0	node="internal_820->100704";neg_log_likelihood="404.005924";taxa="100704";snp_count="8";
SEQUENCE	GUBBINS	CDS	2950601	2957645	0	.	0	node="internal_824->403587";neg_log_likelihood="472.024028";taxa="403587";snp_count="44";
SEQUENCE	GUBBINS	CDS	2833470	2834292	0	.	0	node="internal_824->403587";neg_log_likelihood="348.784448";taxa="403587";snp_count="6";
SEQUENCE	GUBBINS	CDS	317971	318945	0	.	0	node="internal_824->403587";neg_log_likelihood="322.683922";taxa="403587";snp_count="5";
SEQUENCE	GUBBINS	CDS	2950532	2957659	0	.	0	node="internal_824->402123";neg_log_likelihood="517.471157";taxa="402123";snp_count="41";
SEQUENCE	GUBBINS	CDS	2833455	2834411	0	.	0	node="internal_824->402123";neg_log_likelihood="363.551263";taxa="402123";snp_count="18";
SEQUENCE	GUBBINS	CDS	2950065	2957646	0	.	0	node="internal_828->402229";neg_log_likelihood="696.925887";taxa="402229";snp_count="59";
SEQUENCE	GUBBINS	CDS	749899	750151	0	.	0	node="internal_828->402229";neg_log_likelihood="474.931140";taxa="402229";snp_count="23";
SEQUENCE	GUBBINS	CDS	2833596	2833833	0	.	0	node="internal_828->402229";neg_log_likelihood="383.389265";taxa="402229";snp_count="18";
SEQUENCE	GUBBINS	CDS	1102572	1102677	0	.	0	node="internal_828->402229";neg_log_likelihood="321.695112";taxa="402229";snp_count="10";
SEQUENCE	GUBBINS	CDS	1628377	1628592	0	.	0	node="internal_828->402229";neg_log_likelihood="278.188496";taxa="402229";snp_count="9";
SEQUENCE	GUBBINS	CDS	1188565	1188577	0	.	0	node="internal_828->402229";neg_log_likelihood="242.520943";taxa="402229";snp_count="5";
SEQUENCE	GUBBINS	CDS	248091	248378	0	.	0	node="internal_828->402229";neg_log_likelihood="219.950409";taxa="402229";snp_count="6";
SEQUENCE	GUBBINS	CDS	317971	319086	0	.	0	node="internal_828->402229";neg_log_likelihood="195.036165";taxa="402229";snp_count="5";
SEQUENCE	GUBBINS	CDS	2950098	2956548	0	.	0	node="internal_827->internal_828";neg_log_likelihood="454.062300";taxa=" 402229 402061";snp_count="27";
SEQUENCE	GUBBINS	CDS	2833596	2833833	0	.	0	node="internal_827->internal_828";neg_log_likelihood="335.122086";taxa=" 402229 402061";snp_count="14";
SEQUENCE	GUBBINS	CDS	1102572	1102677	0	.	0	node="internal_827->internal_828";neg_log_likelihood="277.441736";taxa=" 402229 402061";snp_count="10";
SEQUENCE	GUBBINS	CDS	4191681	4191706	0	.	0	node="internal_827->internal_828";neg_log_likelihood="243.984054";taxa=" 402229 402061";snp_count="5";
SEQUENCE	GUBBINS	CDS	1628377	1628467	0	.	0	node="internal_827->internal_828";neg_log_likelihood="221.176918";taxa=" 402229 402061";snp_count="5";
SEQUENCE	GUBBINS	CDS	2950175	2956602	0	.	0	node="internal_830->400868";neg_log_likelihood="403.286553";taxa="400868";snp_count="46";
SEQUENCE	GUBBINS	CDS	1628377	1628467	0	.	0	node="internal_830->400868";neg_log_likelihood="258.678387";taxa="400868";snp_count="8";
SEQUENCE	GUBBINS	CDS	248091	248340	0	.	0	node="internal_830->400868";neg_log_likelihood="231.987258";taxa="400868";snp_count="5";
SEQUENCE	GUBBINS	CDS	2956176	2956602	0	.	0	node="internal_829->internal_830";neg_log_likelihood="185.823307";taxa=" 400868 401931";snp_count="20";
SEQUENCE	GUBBINS	CDS	2950098	2950493	0	.	0	node="internal_826->internal_827";neg_log_likelihood="456.066854";taxa=" 402229 402061 402709";snp_count="7";
SEQUENCE	GUBBINS	CDS	318097	325099	0	.	0	node="internal_826->internal_827";neg_log_likelihood="426.424845";taxa=" 402229 402061 402709";snp_count="8";
SEQUENCE	GUBBINS	CDS	2956176	2956446	0	.	0	node="internal_826->internal_829";neg_log_likelihood="136.317583";taxa=" 402192 400868 401931";snp_count="17";
SEQUENCE	GUBBINS	CDS	2956011	2956692	0	.	0	node="internal_832->102996";neg_log_likelihood="188.309507";taxa="102996";snp_count="13";
SEQUENCE	GUBBINS	CDS	3086193	3087117	0	.	0	node="internal_832->102996";neg_log_likelihood="128.314270";taxa="102996";snp_count="11";
SEQUENCE	GUBBINS	CDS	2952651	2957626	0	.	0	node="internal_834->102926";neg_log_likelihood="313.592867";taxa="102926";snp_count="35";
SEQUENCE	GUBBINS	CDS	317956	318945	0	.	0	node="internal_834->102926";neg_log_likelihood="186.858086";taxa="102926";snp_count="14";
SEQUENCE	GUBBINS	CDS	4191681	4191706	0	.	0	node="internal_834->102926";neg_log_likelihood="130.931864";taxa="102926";snp_count="6";
SEQUENCE	GUBBINS	CDS	2952640	2956680	0	.	0	node="internal_837->403331";neg_log_likelihood="381.192328";taxa="403331";snp_count="54";
SEQUENCE	GUBBINS	CDS	750096	750135	0	.	0	node="internal_837->403331";neg_log_likelihood="208.321461";taxa="403331";snp_count="13";
SEQUENCE	GUBBINS	CDS	1102572	1102658	0	.	0	node="internal_837->403331";neg_log_likelihood="175.549022";taxa="403331";snp_count="6";
SEQUENCE	GUBBINS	CDS	318979	319044	0	.	0	node="internal_837->403331";neg_log_likelihood="151.857780";taxa="403331";snp_count="4";
SEQUENCE	GUBBINS	CDS	2955999	2956173	0	.	0	node="internal_839->403176";neg_log_likelihood="126.341171";taxa="403176";snp_count="11";
SEQUENCE	GUBBINS	CDS	2833785	2833940	0	.	0	node="internal_839->403176";neg_log_likelihood="82.719268";taxa="403176";snp_count="7";
SEQUENCE	GUBBINS	CDS	2833360	2833941	0	.	0	node="internal_839->403184";neg_log_likelihood="142.239832";taxa="403184";snp_count="11";
SEQUENCE	GUBBINS	CDS	2952651	2956158	0	.	0	node="internal_839->403184";neg_log_likelihood="107.042483";taxa="403184";snp_count="5";
SEQUENCE	GUBBINS	CDS	749930	750151	0	.	0	node="internal_841->internal_842";neg_log_likelihood="233.631280";taxa=" 403703 403488";snp_count="22";
SEQUENCE	GUBBINS	CDS	3086907	3086987	0	.	0	node="internal_841->internal_842";neg_log_likelihood="176.981807";taxa=" 403703 403488";snp_count="7";
SEQUENCE	GUBBINS	CDS	2956017	2956680	0	.	0	node="internal_840->403130";neg_log_likelihood="167.367499";taxa="403130";snp_count="16";
SEQUENCE	GUBBINS	CDS	1102596	1102677	0	.	0	node="internal_840->403130";neg_log_likelihood="112.583857";taxa="403130";snp_count="6";
SEQUENCE	GUBBINS	CDS	2956050	2956692	0	.	0	node="internal_840->internal_841";neg_log_likelihood="191.835716";taxa=" 403703 403488 403305";snp_count="15";
SEQUENCE	GUBBINS	CDS	3087074	3087117	0	.	0	node="internal_840->internal_841";neg_log_likelihood="146.476965";taxa=" 403703 403488 403305";snp_count="4";
SEQUENCE	GUBBINS	CDS	2833360	2833941	0	.	0	node="internal_838->internal_839";neg_log_likelihood="145.909042";taxa=" 403176 403184";snp_count="10";
SEQUENCE	GUBBINS	CDS	1102596	1102677	0	.	0	node="internal_838->internal_840";neg_log_likelihood="165.536135";taxa=" 403130 403703 403488 403305";snp_count="6";
SEQUENCE	GUBBINS	CDS	2956041	2956692	0	.	0	node="internal_838->internal_840";neg_log_likelihood="135.467790";taxa=" 403130 403703 403488 403305";snp_count="7";
SEQUENCE	GUBBINS	CDS	1102572	1102658	0	.	0	node="internal_836->internal_837";neg_log_likelihood="273.672537";taxa=" 403331 403367";snp_count="8";
SEQUENCE	GUBBINS	CDS	2956041	2956680	0	.	0	node="internal_836->internal_837";neg_log_likelihood="240.090655";taxa=" 403331 403367";snp_count="8";
SEQUENCE	GUBBINS	CDS	2956068	2956155	0	.	0	node="internal_836->internal_838";neg_log_likelihood="81.348660";taxa=" 403176 403184 403130 403703 403488 403305";snp_count="7";
SEQUENCE	GUBBINS	CDS	2956470	2957646	0	.	0	node="internal_844->204210";neg_log_likelihood="346.867651";taxa="204210";snp_count="10";
SEQUENCE	GUBBINS	CDS	1102596	1102677	0	.	0	node="internal_844->204210";neg_log_likelihood="309.440192";taxa="204210";snp_count="6";
SEQUENCE	GUBBINS	CDS	1266072	1266403	0	.	0	node="internal_844->204210";neg_log_likelihood="283.289303";taxa="204210";snp_count="6";
SEQUENCE	GUBBINS	CDS	3086985	3087108	0	.	0	node="internal_844->204210";neg_log_likelihood="255.087159";taxa="204210";snp_count="5";
SEQUENCE	GUBBINS	CDS	2833668	2833831	0	.	0	node="internal_844->204210";neg_log_likelihood="230.737326";taxa="204210";snp_count="5";
SEQUENCE	GUBBINS	CDS	2833708	2833866	0	.	0	node="internal_844->200181";neg_log_likelihood="302.574476";taxa="200181";snp_count="6";
SEQUENCE	GUBBINS	CDS	749930	750151	0	.	0	node="internal_844->200181";neg_log_likelihood="273.813195";taxa="200181";snp_count="6";
SEQUENCE	GUBBINS	CDS	2956497	2957645	0	.	0	node="internal_844->200181";neg_log_likelihood="249.428747";taxa="200181";snp_count="5";
SEQUENCE	GUBBINS	CDS	2956098	2956173	0	.	0	node="internal_843->202274";neg_log_likelihood="320.064190";taxa="202274";snp_count="11";
SEQUENCE	GUBBINS	CDS	750101	750135	0	.	0	node="internal_843->202274";neg_log_likelihood="284.118809";taxa="202274";snp_count="6";
SEQUENCE	GUBBINS	CDS	3087074	3087117	0	.	0	node="internal_843->202274";neg_log_likelihood="255.043049";taxa="202274";snp_count="6";
SEQUENCE	GUBBINS	CDS	749899	750132	0	.	0	node="internal_843->internal_844";neg_log_likelihood="440.523070";taxa=" 204210 200181";snp_count="11";
SEQUENCE	GUBBINS	CDS	2956497	2957646	0	.	0	node="internal_843->internal_844";neg_log_likelihood="401.892677";taxa=" 204210 200181";snp_count="8";
SEQUENCE	GUBBINS	CDS	2833708	2833866	0	.	0	node="internal_843->internal_844";neg_log_likelihood="365.607452";taxa=" 204210 200181";snp_count="6";
SEQUENCE	GUBBINS	CDS	3086234	3087065	0	.	0	node="internal_843->internal_844";neg_log_likelihood="340.313112";taxa=" 204210 200181";snp_count="6";
SEQUENCE	GUBBINS	CDS	1102596	1102658	0	.	0	node="internal_835->internal_836";neg_log_likelihood="425.475272";taxa=" 403331 403367 403176 403184 403130 403703 403488 403305";snp_count="6";
SEQUENCE	GUBBINS	CDS	750101	750135	0	.	0	node="internal_835->internal_843";neg_log_likelihood="168.715907";taxa=" 202274 204210 200181";snp_count="6";
SEQUENCE	GUBBINS	CDS	3087074	3087117	0	.	0	node="internal_835->internal_843";neg_log_likelihood="137.946815";taxa=" 202274 204210 200181";snp_count="6";
SEQUENCE	GUBBINS	CDS	3086193	3087108	0	.	0	node="internal_833->internal_834";neg_log_likelihood="461.822533";taxa=" 102926 102493";snp_count="18";
SEQUENCE	GUBBINS	CDS	2956470	2956692	0	.	0	node="internal_833->internal_834";neg_log_likelihood="379.153726";taxa=" 102926 102493";snp_count="16";
SEQUENCE	GUBBINS	CDS	3087074	3087117	0	.	0	node="internal_833->internal_835";neg_log_likelihood="95.094308";taxa=" 403331 403367 403176 403184 403130 403703 403488 403305 202274 204210 200181";snp_count="6";
SEQUENCE	GUBBINS	CDS	317956	319074	0	.	0	node="internal_831->internal_832";neg_log_likelihood="446.708525";taxa=" 102996 103333";snp_count="50";
SEQUENCE	GUBBINS	CDS	2956133	2956173	0	.	0	node="internal_831->internal_832";neg_log_likelihood="333.882407";taxa=" 102996 103333";snp_count="7";
SEQUENCE	GUBBINS	CDS	2956050	2956128	0	.	0	node="internal_831->internal_833";neg_log_likelihood="89.762167";taxa=" 102926 102493 403331 403367 403176 403184 403130 403703 403488 403305 202274 204210 200181";snp_count="5";
SEQUENCE	GUBBINS	CDS	2950065	2957626	0	.	0	node="internal_825->internal_826";neg_log_likelihood="1372.508915";taxa=" 402229 402061 402709 402192 400868 401931";snp_count="49";
SEQUENCE	GUBBINS	CDS	3072093	3087140	0	.	0	node="internal_825->internal_826";neg_log_likelihood="1187.110303";taxa=" 402229 402061 402709 402192 400868 401931";snp_count="32";
SEQUENCE	GUBBINS	CDS	2761962	2765018	0	.	0	node="internal_825->internal_826";neg_log_likelihood="1087.199458";taxa=" 402229 402061 402709 402192 400868 401931";snp_count="14";
SEQUENCE	GUBBINS	CDS	711658	711770	0	.	0	node="internal_825->internal_826";neg_log_likelihood="1027.657781";taxa=" 402229 402061 402709 402192 400868 401931";snp_count="8";
SEQUENCE	GUBBINS	CDS	1628425	1628845	0	.	0	node="internal_825->internal_826";neg_log_likelihood="994.204482";taxa=" 402229 402061 402709 402192 400868 401931";snp_count="9";
SEQUENCE	GUBBINS	CDS	250243	250515	0	.	0	node="internal_825->internal_826";neg_log_likelihood="956.749051";taxa=" 402229 402061 402709 402192 400868 401931";snp_count="8";
SEQUENCE	GUBBINS	CDS	4410968	4411172	0	.	0	node="internal_825->internal_826";neg_log_likelihood="922.848712";taxa=" 402229 402061 402709 402192 400868 401931";snp_count="7";
SEQUENCE	GUBBINS	CDS	1068370	1068397	0	.	0	node="internal_825->internal_826";neg_log_likelihood="895.168956";taxa=" 402229 402061 402709 402192 400868 401931";snp_count="5";
SEQUENCE	GUBBINS	CDS	2956098	2956692	0	.	0	node="internal_825->internal_831";neg_log_likelihood="117.169661";taxa=" 102996 103333 102926 102493 403331 403367 403176 403184 403130 403703 403488 403305 202274 204210 200181";snp_count="6";
SEQUENCE	GUBBINS	CDS	2950601	2957659	0	.	0	node="internal_823->internal_824";neg_log_likelihood="1028.417629";taxa=" 403587 402123";snp_count="85";
SEQUENCE	GUBBINS	CDS	2833455	2834411	0	.	0	node="internal_823->internal_824";neg_log_likelihood="791.992917";taxa=" 403587 402123";snp_count="18";
SEQUENCE	GUBBINS	CDS	2950065	2957598	0	.	0	node="internal_823->internal_825";neg_log_likelihood="399.010572";taxa=" 402229 402061 402709 402192 400868 401931 102996 103333 102926 102493 403331 403367 403176 403184 403130 403703 403488 403305 202274 204210 200181";snp_count="53";
SEQUENCE	GUBBINS	CDS	3087065	3087117	0	.	0	node="internal_823->internal_825";neg_log_likelihood="245.366203";taxa=" 402229 402061 402709 402192 400868 401931 102996 103333 102926 102493 403331 403367 403176 403184 403130 403703 403488 403305 202274 204210 200181";snp_count="5";
SEQUENCE	GUBBINS	CDS	2951893	2957688	0	.	0	node="internal_819->internal_820";neg_log_likelihood="1406.677325";taxa=" 300501 300052 300209 100704";snp_count="29";
SEQUENCE	GUBBINS	CDS	317964	319086	0	.	0	node="internal_819->internal_820";neg_log_likelihood="1300.026955";taxa=" 300501 300052 300209 100704";snp_count="15";
SEQUENCE	GUBBINS	CDS	3086326	3087108	0	.	0	node="internal_819->internal_820";neg_log_likelihood="1238.172185";taxa=" 300501 300052 300209 100704";snp_count="12";
SEQUENCE	GUBBINS	CDS	1093534	1102574	0	.	0	node="internal_819->internal_823";neg_log_likelihood="2255.397994";taxa=" 403587 402123 402229 402061 402709 402192 400868 401931 102996 103333 102926 102493 403331 403367 403176 403184 403130 403703 403488 403305 202274 204210 200181";snp_count="65";
SEQUENCE	GUBBINS	CDS	3086234	3087117	0	.	0	node="internal_819->internal_823";neg_log_likelihood="2056.149211";taxa=" 403587 402123 402229 402061 402709 402192 400868 401931 102996 103333 102926 102493 403331 403367 403176 403184 403130 403703 403488 403305 202274 204210 200181";snp_count="20";
SEQUENCE	GUBBINS	CDS	2952146	2957626	0	.	0	node="internal_819->internal_823";neg_log_likelihood="1986.363934";taxa=" 403587 402123 402229 402061 402709 402192 400868 401931 102996 103333 102926 102493 403331 403367 403176 403184 403130 403703 403488 403305 202274 204210 200181";snp_count="23";
SEQUENCE	GUBBINS	CDS	717840	719155	0	.	0	node="internal_819->internal_823";neg_log_likelihood="1895.396612";taxa=" 403587 402123 402229 402061 402709 402192 400868 401931 102996 103333 102926 102493 403331 403367 403176 403184 403130 403703 403488 403305 202274 204210 200181";snp_count="16";
SEQUENCE	GUBBINS	CDS	723034	723095	0	.	0	node="internal_813->internal_814";neg_log_likelihood="3695.893269";taxa=" 700753 700284 700738 702102 700245 703569";snp_count="11";
SEQUENCE	GUBBINS	CDS	4411028	4411684	0	.	0	node="internal_813->internal_819";neg_log_likelihood="5994.353825";taxa=" 300501 300052 300209 100704 403587 402123 402229 402061 402709 402192 400868 401931 102996 103333 102926 102493 403331 403367 403176 403184 403130 403703 403488 403305 202274 204210 200181";snp_count="53";
SEQUENCE	GUBBINS	CDS	324392	325213	0	.	0	node="internal_813->internal_819";neg_log_likelihood="5850.592737";taxa=" 300501 300052 300209 100704 403587 402123 402229 402061 402709 402192 400868 401931 102996 103333 102926 102493 403331 403367 403176 403184 403130 403703 403488 403305 202274 204210 200181";snp_count="37";
SEQUENCE	GUBBINS	CDS	3807917	3809635	0	.	0	node="internal_813->internal_819";neg_log_likelihood="5758.251973";taxa=" 300501 300052 300209 100704 403587 402123 402229 402061 402709 402192 400868 401931 102996 103333 102926 102493 403331 403367 403176 403184 403130 403703 403488 403305 202274 204210 200181";snp_count="17";
SEQUENCE	GUBBINS	CDS	3053809	3087117	0	.	0	node="internal_813->internal_819";neg_log_likelihood="5704.382972";taxa=" 300501 300052 300209 100704 403587 402123 402229 402061 402709 402192 400868 401931 102996 103333 102926 102493 403331 403367 403176 403184 403130 403703 403488 403305 202274 204210 200181";snp_count="35";
SEQUENCE	GUBBINS	CDS	2952481	2957634	0	.	0	node="internal_813->internal_819";neg_log_likelihood="5580.786098";taxa=" 300501 300052 300209 100704 403587 402123 402229 402061 402709 402192 400868 401931 102996 103333 102926 102493 403331 403367 403176 403184 403130 403703 403488 403305 202274 204210 200181";snp_count="28";
SEQUENCE	GUBBINS	CDS	317804	325315	0	.	0	node="internal_848->601187";neg_log_likelihood="542.575848";taxa="601187";snp_count="75";
SEQUENCE	GUBBINS	CDS	1415121	1415556	0	.	0	node="internal_848->601187";neg_log_likelihood="362.659828";taxa="601187";snp_count="18";
SEQUENCE	GUBBINS	CDS	2950490	2957606	0	.	0	node="internal_848->601187";neg_log_likelihood="287.823035";taxa="601187";snp_count="21";
SEQUENCE	GUBBINS	CDS	1628236	1628266	0	.	0	node="internal_848->601187";neg_log_likelihood="199.588310";taxa="601187";snp_count="7";
SEQUENCE	GUBBINS	CDS	2833338	2834650	0	.	0	node="internal_848->601187";neg_log_likelihood="170.919846";taxa="601187";snp_count="8";
SEQUENCE	GUBBINS	CDS	2833506	2834919	0	.	0	node="internal_855->600724_I";neg_log_likelihood="231.980798";taxa="600724_I";snp_count="33";
SEQUENCE	GUBBINS	CDS	2950402	2956443	0	.	0	node="internal_855->600724_I";neg_log_likelihood="129.465667";taxa="600724_I";snp_count="15";
SEQUENCE	GUBBINS	CDS	2833488	2834928	0	.	0	node="internal_855->601087";neg_log_likelihood="313.395409";taxa="601087";snp_count="24";
SEQUENCE	GUBBINS	CDS	2950394	2956512	0	.	0	node="internal_855->601087";neg_log_likelihood="208.429739";taxa="601087";snp_count="23";
SEQUENCE	GUBBINS	CDS	1265973	1266245	0	.	0	node="internal_855->601087";neg_log_likelihood="125.624034";taxa="601087";snp_count="6";
SEQUENCE	GUBBINS	CDS	318148	319015	0	.	0	node="internal_855->601087";neg_log_likelihood="99.051731";taxa="601087";snp_count="5";
SEQUENCE	GUBBINS	CDS	2950483	2957508	0	.	0	node="internal_854->603608";neg_log_likelihood="234.343997";taxa="603608";snp_count="35";
SEQUENCE	GUBBINS	CDS	2833881	2834892	0	.	0	node="internal_854->603608";neg_log_likelihood="113.846713";taxa="603608";snp_count="9";
SEQUENCE	GUBBINS	CDS	2833488	2834928	0	.	0	node="internal_854->internal_855";neg_log_likelihood="704.135835";taxa=" 600724_I 601087";snp_count="51";
SEQUENCE	GUBBINS	CDS	2950394	2957444	0	.	0	node="internal_854->internal_855";neg_log_likelihood="481.714524";taxa=" 600724_I 601087";snp_count="58";
SEQUENCE	GUBBINS	CDS	1399623	1415636	0	.	0	node="internal_854->internal_855";neg_log_likelihood="293.459919";taxa=" 600724_I 601087";snp_count="24";
SEQUENCE	GUBBINS	CDS	317929	319015	0	.	0	node="internal_854->internal_855";neg_log_likelihood="206.419974";taxa=" 600724_I 601087";snp_count="6";
SEQUENCE	GUBBINS	CDS	2950530	2955076	0	.	0	node="internal_856->604003";neg_log_likelihood="471.733971";taxa="604003";snp_count="21";
SEQUENCE	GUBBINS	CDS	2833661	2833833	0	.	0	node="internal_856->604003";neg_log_likelihood="381.459765";taxa="604003";snp_count="11";
SEQUENCE	GUBBINS	CDS	1628236	1628845	0	.	0	node="internal_856->604003";neg_log_likelihood="333.447319";taxa="604003";snp_count="11";
SEQUENCE	GUBBINS	CDS	1413077	1415448	0	.	0	node="internal_856->604003";neg_log_likelihood="285.615353";taxa="604003";snp_count="11";
SEQUENCE	GUBBINS	CDS	2833793	2834892	0	.	0	node="internal_853->internal_854";neg_log_likelihood="525.093952";taxa=" 603608 600724_I 601087";snp_count="35";
SEQUENCE	GUBBINS	CDS	2950483	2957508	0	.	0	node="internal_853->internal_854";neg_log_likelihood="364.042169";taxa=" 603608 600724_I 601087";snp_count="43";
SEQUENCE	GUBBINS	CDS	1399623	1400476	0	.	0	node="internal_853->internal_854";neg_log_likelihood="215.176154";taxa=" 603608 600724_I 601087";snp_count="13";
SEQUENCE	GUBBINS	CDS	1415256	1415586	0	.	0	node="internal_853->internal_854";neg_log_likelihood="150.430577";taxa=" 603608 600724_I 601087";snp_count="11";
SEQUENCE	GUBBINS	CDS	2950530	2950630	0	.	0	node="internal_853->internal_856";neg_log_likelihood="131.134947";taxa=" 604003 601267";snp_count="13";
SEQUENCE	GUBBINS	CDS	1413077	1415607	0	.	0	node="internal_858->602826";neg_log_likelihood="403.406533";taxa="602826";snp_count="18";
SEQUENCE	GUBBINS	CDS	2833668	2835491	0	.	0	node="internal_858->602826";neg_log_likelihood="325.978512";taxa="602826";snp_count="14";
SEQUENCE	GUBBINS	CDS	2950378	2950483	0	.	0	node="internal_858->602826";neg_log_likelihood="268.049177";taxa="602826";snp_count="7";
SEQUENCE	GUBBINS	CDS	4191697	4191706	0	.	0	node="internal_858->602826";neg_log_likelihood="235.919022";taxa="602826";snp_count="5";
SEQUENCE	GUBBINS	CDS	750101	750113	0	.	0	node="internal_858->602826";neg_log_likelihood="211.470907";taxa="602826";snp_count="5";
SEQUENCE	GUBBINS	CDS	1399776	1400398	0	.	0	node="internal_858->602826";neg_log_likelihood="193.283335";taxa="602826";snp_count="5";
SEQUENCE	GUBBINS	CDS	317911	319092	0	.	0	node="internal_858->602826";neg_log_likelihood="168.699706";taxa="602826";snp_count="5";
SEQUENCE	GUBBINS	CDS	2833962	2835337	0	.	0	node="internal_857->internal_858";neg_log_likelihood="151.556034";taxa=" 602826 600226";snp_count="11";
SEQUENCE	GUBBINS	CDS	1413077	1415301	0	.	0	node="internal_857->internal_858";neg_log_likelihood="106.037661";taxa=" 602826 600226";snp_count="7";
SEQUENCE	GUBBINS	CDS	2950943	2956292	0	.	0	node="internal_857->602935";neg_log_likelihood="148.377809";taxa="602935";snp_count="18";
SEQUENCE	GUBBINS	CDS	2950525	2954967	0	.	0	node="internal_852->internal_853";neg_log_likelihood="266.462089";taxa=" 603608 600724_I 601087 604003 601267";snp_count="18";
SEQUENCE	GUBBINS	CDS	2833788	2833833	0	.	0	node="internal_852->internal_853";neg_log_likelihood="186.247514";taxa=" 603608 600724_I 601087 604003 601267";snp_count="8";
SEQUENCE	GUBBINS	CDS	1628236	1628266	0	.	0	node="internal_852->internal_853";neg_log_likelihood="148.106415";taxa=" 603608 600724_I 601087 604003 601267";snp_count="7";
SEQUENCE	GUBBINS	CDS	1399662	1400105	0	.	0	node="internal_852->internal_853";neg_log_likelihood="121.765959";taxa=" 603608 600724_I 601087 604003 601267";snp_count="6";
SEQUENCE	GUBBINS	CDS	1413759	1415586	0	.	0	node="internal_852->internal_857";neg_log_likelihood="116.690451";taxa=" 602826 600226 602935";snp_count="5";
SEQUENCE	GUBBINS	CDS	2950583	2955187	0	.	0	node="internal_852->internal_857";neg_log_likelihood="91.251080";taxa=" 602826 600226 602935";snp_count="5";
SEQUENCE	GUBBINS	CDS	2833449	2835340	0	.	0	node="internal_859->602560";neg_log_likelihood="286.921119";taxa="602560";snp_count="35";
SEQUENCE	GUBBINS	CDS	2950525	2957444	0	.	0	node="internal_859->602560";neg_log_likelihood="157.416325";taxa="602560";snp_count="23";
SEQUENCE	GUBBINS	CDS	2833506	2835337	0	.	0	node="internal_859->600646";neg_log_likelihood="371.674726";taxa="600646";snp_count="36";
SEQUENCE	GUBBINS	CDS	2950529	2957436	0	.	0	node="internal_859->600646";neg_log_likelihood="229.381550";taxa="600646";snp_count="29";
SEQUENCE	GUBBINS	CDS	1399656	1415628	0	.	0	node="internal_859->600646";neg_log_likelihood="120.322583";taxa="600646";snp_count="14";
SEQUENCE	GUBBINS	CDS	2950643	2955187	0	.	0	node="internal_851->internal_852";neg_log_likelihood="91.236171";taxa=" 603608 600724_I 601087 604003 601267 602826 600226 602935";snp_count="5";
SEQUENCE	GUBBINS	CDS	2950529	2957508	0	.	0	node="internal_851->internal_859";neg_log_likelihood="627.980132";taxa=" 602560 600646";snp_count="76";
SEQUENCE	GUBBINS	CDS	2833449	2835340	0	.	0	node="internal_851->internal_859";neg_log_likelihood="340.425293";taxa=" 602560 600646";snp_count="40";
SEQUENCE	GUBBINS	CDS	1399710	1415628	0	.	0	node="internal_851->internal_859";neg_log_likelihood="227.006525";taxa=" 602560 600646";snp_count="16";
SEQUENCE	GUBBINS	CDS	1188440	1188523	0	.	0	node="internal_851->internal_859";neg_log_likelihood="154.807313";taxa=" 602560 600646";snp_count="6";
SEQUENCE	GUBBINS	CDS	1628383	1628455	0	.	0	node="internal_851->internal_859";neg_log_likelihood="127.066133";taxa=" 602560 600646";snp_count="5";
SEQUENCE	GUBBINS	CDS	2950483	2957616	0	.	0	node="internal_862->603403";neg_log_likelihood="464.175314";taxa="603403";snp_count="40";
SEQUENCE	GUBBINS	CDS	1413077	1415556	0	.	0	node="internal_862->603403";neg_log_likelihood="307.822580";taxa="603403";snp_count="21";
SEQUENCE	GUBBINS	CDS	721488	723095	0	.	0	node="internal_862->603403";neg_log_likelihood="231.604772";taxa="603403";snp_count="8";
SEQUENCE	GUBBINS	CDS	1628248	1628833	0	.	0	node="internal_862->603403";neg_log_likelihood="193.813315";taxa="603403";snp_count="8";
SEQUENCE	GUBBINS	CDS	749899	750096	0	.	0	node="internal_862->603403";neg_log_likelihood="153.123918";taxa="603403";snp_count="7";
SEQUENCE	GUBBINS	CDS	1399710	1400350	0	.	0	node="internal_862->603403";neg_log_likelihood="122.472172";taxa="603403";snp_count="6";
SEQUENCE	GUBBINS	CDS	248091	248378	0	.	0	node="internal_862->603403";neg_log_likelihood="91.890130";taxa="603403";snp_count="5";
SEQUENCE	GUBBINS	CDS	1628248	1628833	0	.	0	node="internal_861->internal_862";neg_log_likelihood="97.308874";taxa=" 603403 603109";snp_count="7";
SEQUENCE	GUBBINS	CDS	723079	723095	0	.	0	node="internal_861->internal_862";neg_log_likelihood="63.983685";taxa=" 603403 603109";snp_count="4";
SEQUENCE	GUBBINS	CDS	2950378	2950402	0	.	0	node="internal_861->602706";neg_log_likelihood="141.725261";taxa="602706";snp_count="6";
SEQUENCE	GUBBINS	CDS	750033	750135	0	.	0	node="internal_861->602706";neg_log_likelihood="113.207744";taxa="602706";snp_count="6";
SEQUENCE	GUBBINS	CDS	317804	325333	0	.	0	node="internal_866->603503";neg_log_likelihood="989.111484";taxa="603503";snp_count="81";
SEQUENCE	GUBBINS	CDS	2950525	2957508	0	.	0	node="internal_866->603503";neg_log_likelihood="659.365949";taxa="603503";snp_count="73";
SEQUENCE	GUBBINS	CDS	2833613	2834650	0	.	0	node="internal_866->603503";neg_log_likelihood="415.820336";taxa="603503";snp_count="26";
SEQUENCE	GUBBINS	CDS	1399767	1400467	0	.	0	node="internal_866->603503";neg_log_likelihood="298.869118";taxa="603503";snp_count="22";
SEQUENCE	GUBBINS	CDS	1415240	1415480	0	.	0	node="internal_866->603503";neg_log_likelihood="213.548536";taxa="603503";snp_count="13";
SEQUENCE	GUBBINS	CDS	248340	248597	0	.	0	node="internal_866->603503";neg_log_likelihood="172.868621";taxa="603503";snp_count="6";
SEQUENCE	GUBBINS	CDS	1265973	1266231	0	.	0	node="internal_866->603503";neg_log_likelihood="145.131281";taxa="603503";snp_count="5";
SEQUENCE	GUBBINS	CDS	2833581	2834181	0	.	0	node="internal_865->604397";neg_log_likelihood="242.324891";taxa="604397";snp_count="22";
SEQUENCE	GUBBINS	CDS	2950399	2954967	0	.	0	node="internal_865->604397";neg_log_likelihood="163.376963";taxa="604397";snp_count="16";
SEQUENCE	GUBBINS	CDS	2833731	2834385	0	.	0	node="internal_865->internal_866";neg_log_likelihood="378.024619";taxa=" 604340 603503";snp_count="23";
SEQUENCE	GUBBINS	CDS	2950525	2957091	0	.	0	node="internal_865->internal_866";neg_log_likelihood="281.577778";taxa=" 604340 603503";snp_count="25";
SEQUENCE	GUBBINS	CDS	1399767	1400459	0	.	0	node="internal_865->internal_866";neg_log_likelihood="179.842890";taxa=" 604340 603503";snp_count="11";
SEQUENCE	GUBBINS	CDS	248343	248597	0	.	0	node="internal_865->internal_866";neg_log_likelihood="139.970233";taxa=" 604340 603503";snp_count="5";
SEQUENCE	GUBBINS	CDS	317804	319036	0	.	0	node="internal_868->602784";neg_log_likelihood="655.271976";taxa="602784";snp_count="72";
SEQUENCE	GUBBINS	CDS	2950483	2957508	0	.	0	node="internal_868->602784";neg_log_likelihood="410.876664";taxa="602784";snp_count="56";
SEQUENCE	GUBBINS	CDS	1415121	1415553	0	.	0	node="internal_868->602784";neg_log_likelihood="234.978391";taxa="602784";snp_count="12";
SEQUENCE	GUBBINS	CDS	2833608	2834019	0	.	0	node="internal_868->602784";neg_log_likelihood="180.858510";taxa="602784";snp_count="10";
SEQUENCE	GUBBINS	CDS	2950490	2955187	0	.	0	node="internal_867->603781";neg_log_likelihood="88.865957";taxa="603781";snp_count="10";
SEQUENCE	GUBBINS	CDS	2950378	2957508	0	.	0	node="internal_867->internal_868";neg_log_likelihood="528.233379";taxa=" 604554 602784";snp_count="61";
SEQUENCE	GUBBINS	CDS	709697	709740	0	.	0	node="internal_867->internal_868";neg_log_likelihood="345.030271";taxa=" 604554 602784";snp_count="9";
SEQUENCE	GUBBINS	CDS	1415240	1415553	0	.	0	node="internal_867->internal_868";neg_log_likelihood="308.542193";taxa=" 604554 602784";snp_count="9";
SEQUENCE	GUBBINS	CDS	2833338	2834539	0	.	0	node="internal_867->internal_868";neg_log_likelihood="269.006505";taxa=" 604554 602784";snp_count="9";
SEQUENCE	GUBBINS	CDS	319074	325333	0	.	0	node="internal_867->internal_868";neg_log_likelihood="229.655470";taxa=" 604554 602784";snp_count="8";
SEQUENCE	GUBBINS	CDS	1628233	1628845	0	.	0	node="internal_867->internal_868";neg_log_likelihood="189.693978";taxa=" 604554 602784";snp_count="6";
SEQUENCE	GUBBINS	CDS	2950398	2951779	0	.	0	node="internal_864->internal_865";neg_log_likelihood="339.827755";taxa=" 604397 604340 603503";snp_count="22";
SEQUENCE	GUBBINS	CDS	1400387	1400459	0	.	0	node="internal_864->internal_865";neg_log_likelihood="259.197043";taxa=" 604397 604340 603503";snp_count="9";
SEQUENCE	GUBBINS	CDS	1628248	1628455	0	.	0	node="internal_864->internal_865";neg_log_likelihood="216.315833";taxa=" 604397 604340 603503";snp_count="9";
SEQUENCE	GUBBINS	CDS	1413077	1415448	0	.	0	node="internal_864->internal_865";neg_log_likelihood="171.371803";taxa=" 604397 604340 603503";snp_count="12";
SEQUENCE	GUBBINS	CDS	723048	723090	0	.	0	node="internal_864->internal_865";neg_log_likelihood="120.918284";taxa=" 604397 604340 603503";snp_count="5";
SEQUENCE	GUBBINS	CDS	2950394	2955187	0	.	0	node="internal_864->internal_867";neg_log_likelihood="161.588462";taxa=" 603781 604554 602784";snp_count="17";
SEQUENCE	GUBBINS	CDS	1415121	1415433	0	.	0	node="internal_864->internal_867";neg_log_likelihood="97.621533";taxa=" 603781 604554 602784";snp_count="5";
SEQUENCE	GUBBINS	CDS	248091	248340	0	.	0	node="internal_864->internal_867";neg_log_likelihood="73.306896";taxa=" 603781 604554 602784";snp_count="4";
SEQUENCE	GUBBINS	CDS	2833506	2834064	0	.	0	node="internal_876->602856";neg_log_likelihood="187.348997";taxa="602856";snp_count="13";
SEQUENCE	GUBBINS	CDS	2950381	2957616	0	.	0	node="internal_876->602856";neg_log_likelihood="134.402639";taxa="602856";snp_count="12";
SEQUENCE	GUBBINS	CDS	1399662	1400467	0	.	0	node="internal_876->602856";neg_log_likelihood="82.647862";taxa="602856";snp_count="5";
SEQUENCE	GUBBINS	CDS	2833785	2834040	0	.	0	node="internal_876->603642";neg_log_likelihood="222.728862";taxa="603642";snp_count="16";
SEQUENCE	GUBBINS	CDS	2950378	2954880	0	.	0	node="internal_876->603642";neg_log_likelihood="155.210995";taxa="603642";snp_count="17";
SEQUENCE	GUBBINS	CDS	2950525	2957634	0	.	0	node="internal_875->602962";neg_log_likelihood="151.626679";taxa="602962";snp_count="27";
SEQUENCE	GUBBINS	CDS	2833764	2834064	0	.	0	node="internal_875->internal_876";neg_log_likelihood="263.771434";taxa=" 602856 603642";snp_count="12";
SEQUENCE	GUBBINS	CDS	2950378	2954880	0	.	0	node="internal_875->internal_876";neg_log_likelihood="208.195311";taxa=" 602856 603642";snp_count="15";
SEQUENCE	GUBBINS	CDS	1413720	1415526	0	.	0	node="internal_875->internal_876";neg_log_likelihood="135.964421";taxa=" 602856 603642";snp_count="11";
SEQUENCE	GUBBINS	CDS	1628233	1628845	0	.	0	node="internal_875->internal_876";neg_log_likelihood="82.121548";taxa=" 602856 603642";snp_count="8";
SEQUENCE	GUBBINS	CDS	2950529	2957508	0	.	0	node="internal_874->603079";neg_log_likelihood="522.243934";taxa="603079";snp_count="102";
SEQUENCE	GUBBINS	CDS	2833401	2834411	0	.	0	node="internal_874->603079";neg_log_likelihood="213.872714";taxa="603079";snp_count="30";
SEQUENCE	GUBBINS	CDS	1415409	1415607	0	.	0	node="internal_874->603079";neg_log_likelihood="135.592776";taxa="603079";snp_count="6";
SEQUENCE	GUBBINS	CDS	1816533	1816679	0	.	0	node="internal_874->603079";neg_log_likelihood="106.812360";taxa="603079";snp_count="5";
SEQUENCE	GUBBINS	CDS	2950525	2957634	0	.	0	node="internal_874->internal_875";neg_log_likelihood="173.476109";taxa=" 602962 602856 603642";snp_count="27";
SEQUENCE	GUBBINS	CDS	1413077	1415274	0	.	0	node="internal_874->internal_875";neg_log_likelihood="75.087070";taxa=" 602962 602856 603642";snp_count="8";
SEQUENCE	GUBBINS	CDS	2950525	2956311	0	.	0	node="internal_873->internal_874";neg_log_likelihood="237.420057";taxa=" 603079 602962 602856 603642";snp_count="40";
SEQUENCE	GUBBINS	CDS	1413720	1415556	0	.	0	node="internal_873->internal_874";neg_log_likelihood="100.364745";taxa=" 603079 602962 602856 603642";snp_count="12";
SEQUENCE	GUBBINS	CDS	1415298	1415718	0	.	0	node="internal_873->602872";neg_log_likelihood="165.171679";taxa="602872";snp_count="13";
SEQUENCE	GUBBINS	CDS	2950378	2950415	0	.	0	node="internal_873->602872";neg_log_likelihood="111.574975";taxa="602872";snp_count="7";
SEQUENCE	GUBBINS	CDS	723079	723095	0	.	0	node="internal_873->602872";neg_log_likelihood="81.182777";taxa="602872";snp_count="5";
SEQUENCE	GUBBINS	CDS	2950583	2957508	0	.	0	node="internal_872->internal_873";neg_log_likelihood="224.262676";taxa=" 603079 602962 602856 603642 602872";snp_count="20";
SEQUENCE	GUBBINS	CDS	723022	723090	0	.	0	node="internal_872->internal_873";neg_log_likelihood="135.624831";taxa=" 603079 602962 602856 603642 602872";snp_count="8";
SEQUENCE	GUBBINS	CDS	1415121	1415556	0	.	0	node="internal_872->internal_873";neg_log_likelihood="98.393553";taxa=" 603079 602962 602856 603642 602872";snp_count="8";
SEQUENCE	GUBBINS	CDS	2950483	2954880	0	.	0	node="internal_872->602693";neg_log_likelihood="127.040078";taxa="602693";snp_count="10";
SEQUENCE	GUBBINS	CDS	1413666	1415448	0	.	0	node="internal_871->602819_I";neg_log_likelihood="197.998499";taxa="602819_I";snp_count="13";
SEQUENCE	GUBBINS	CDS	709708	709766	0	.	0	node="internal_871->602819_I";neg_log_likelihood="139.412427";taxa="602819_I";snp_count="7";
SEQUENCE	GUBBINS	CDS	2955184	2957444	0	.	0	node="internal_871->602819_I";neg_log_likelihood="111.730614";taxa="602819_I";snp_count="7";
SEQUENCE	GUBBINS	CDS	2950943	2956185	0	.	0	node="internal_871->internal_872";neg_log_likelihood="135.786956";taxa=" 603079 602962 602856 603642 602872 602693";snp_count="9";
SEQUENCE	GUBBINS	CDS	1415121	1415556	0	.	0	node="internal_871->internal_872";neg_log_likelihood="92.706434";taxa=" 603079 602962 602856 603642 602872 602693";snp_count="5";
SEQUENCE	GUBBINS	CDS	2950098	2957508	0	.	0	node="internal_877->600529";neg_log_likelihood="524.224792";taxa="600529";snp_count="55";
SEQUENCE	GUBBINS	CDS	2833572	2834845	0	.	0	node="internal_877->600529";neg_log_likelihood="282.481489";taxa="600529";snp_count="36";
SEQUENCE	GUBBINS	CDS	1628248	1628845	0	.	0	node="internal_877->600529";neg_log_likelihood="188.115812";taxa="600529";snp_count="8";
SEQUENCE	GUBBINS	CDS	749899	750096	0	.	0	node="internal_877->600529";neg_log_likelihood="154.975913";taxa="600529";snp_count="5";
SEQUENCE	GUBBINS	CDS	709708	709766	0	.	0	node="internal_870->internal_871";neg_log_likelihood="107.539995";taxa=" 602819_I 603079 602962 602856 603642 602872 602693";snp_count="7";
SEQUENCE	GUBBINS	CDS	2951084	2951144	0	.	0	node="internal_870->internal_871";neg_log_likelihood="78.194332";taxa=" 602819_I 603079 602962 602856 603642 602872 602693";snp_count="5";
SEQUENCE	GUBBINS	CDS	317804	325333	0	.	0	node="internal_870->internal_877";neg_log_likelihood="550.661350";taxa=" 602644 600529";snp_count="77";
SEQUENCE	GUBBINS	CDS	2950415	2957508	0	.	0	node="internal_870->internal_877";neg_log_likelihood="339.806329";taxa=" 602644 600529";snp_count="22";
SEQUENCE	GUBBINS	CDS	709683	709719	0	.	0	node="internal_870->internal_877";neg_log_likelihood="250.364709";taxa=" 602644 600529";snp_count="7";
SEQUENCE	GUBBINS	CDS	1415385	1415655	0	.	0	node="internal_870->internal_877";neg_log_likelihood="217.311967";taxa=" 602644 600529";snp_count="8";
SEQUENCE	GUBBINS	CDS	1628257	1628845	0	.	0	node="internal_870->internal_877";neg_log_likelihood="178.574688";taxa=" 602644 600529";snp_count="8";
SEQUENCE	GUBBINS	CDS	2950415	2957444	0	.	0	node="internal_869->internal_870";neg_log_likelihood="176.802280";taxa=" 602819_I 603079 602962 602856 603642 602872 602693 602644 600529";snp_count="24";
SEQUENCE	GUBBINS	CDS	2950538	2957436	0	.	0	node="internal_869->604000";neg_log_likelihood="325.842762";taxa="604000";snp_count="40";
SEQUENCE	GUBBINS	CDS	723048	723095	0	.	0	node="internal_869->604000";neg_log_likelihood="186.790693";taxa="604000";snp_count="9";
SEQUENCE	GUBBINS	CDS	1399662	1400359	0	.	0	node="internal_869->604000";neg_log_likelihood="146.478976";taxa="604000";snp_count="10";
SEQUENCE	GUBBINS	CDS	1628223	1628245	0	.	0	node="internal_869->604000";neg_log_likelihood="103.484168";taxa="604000";snp_count="5";
SEQUENCE	GUBBINS	CDS	1415121	1415555	0	.	0	node="internal_863->internal_864";neg_log_likelihood="191.476221";taxa=" 604397 604340 603503 603781 604554 602784";snp_count="13";
SEQUENCE	GUBBINS	CDS	2950398	2951111	0	.	0	node="internal_863->internal_864";neg_log_likelihood="129.243471";taxa=" 604397 604340 603503 603781 604554 602784";snp_count="12";
SEQUENCE	GUBBINS	CDS	2951052	2957444	0	.	0	node="internal_863->internal_869";neg_log_likelihood="191.783628";taxa=" 602819_I 603079 602962 602856 603642 602872 602693 602644 600529 604000";snp_count="24";
SEQUENCE	GUBBINS	CDS	749930	750120	0	.	0	node="internal_860->internal_861";neg_log_likelihood="303.595420";taxa=" 603403 603109 602706";snp_count="14";
SEQUENCE	GUBBINS	CDS	1628248	1628266	0	.	0	node="internal_860->internal_861";neg_log_likelihood="258.037578";taxa=" 603403 603109 602706";snp_count="6";
SEQUENCE	GUBBINS	CDS	2950483	2957616	0	.	0	node="internal_860->internal_861";neg_log_likelihood="231.021991";taxa=" 603403 603109 602706";snp_count="11";
SEQUENCE	GUBBINS	CDS	325309	325333	0	.	0	node="internal_860->internal_861";neg_log_likelihood="177.425537";taxa=" 603403 603109 602706";snp_count="5";
SEQUENCE	GUBBINS	CDS	1415240	1415433	0	.	0	node="internal_860->internal_861";neg_log_likelihood="155.308373";taxa=" 603403 603109 602706";snp_count="5";
SEQUENCE	GUBBINS	CDS	2950583	2955184	0	.	0	node="internal_860->internal_863";neg_log_likelihood="177.511330";taxa=" 604397 604340 603503 603781 604554 602784 602819_I 603079 602962 602856 603642 602872 602693 602644 600529 604000";snp_count="15";
SEQUENCE	GUBBINS	CDS	1415213	1415555	0	.	0	node="internal_860->internal_863";neg_log_likelihood="100.934923";taxa=" 604397 604340 603503 603781 604554 602784 602819_I 603079 602962 602856 603642 602872 602693 602644 600529 604000";snp_count="10";
SEQUENCE	GUBBINS	CDS	317804	325333	0	.	0	node="internal_850->internal_860";neg_log_likelihood="390.001990";taxa=" 603403 603109 602706 604397 604340 603503 603781 604554 602784 602819_I 603079 602962 602856 603642 602872 602693 602644 600529 604000";snp_count="77";
SEQUENCE	GUBBINS	CDS	1628248	1628266	0	.	0	node="internal_850->internal_860";neg_log_likelihood="197.845763";taxa=" 603403 603109 602706 604397 604340 603503 603781 604554 602784 602819_I 603079 602962 602856 603642 602872 602693 602644 600529 604000";snp_count="6";
SEQUENCE	GUBBINS	CDS	1415213	1415433	0	.	0	node="internal_850->internal_860";neg_log_likelihood="172.834010";taxa=" 603403 603109 602706 604397 604340 603503 603781 604554 602784 602819_I 603079 602962 602856 603642 602872 602693 602644 600529 604000";snp_count="6";
SEQUENCE	GUBBINS	CDS	2950065	2957634	0	.	0	node="internal_878->601091";neg_log_likelihood="516.433766";taxa="601091";snp_count="37";
SEQUENCE	GUBBINS	CDS	749899	750135	0	.	0	node="internal_878->601091";neg_log_likelihood="343.056486";taxa="601091";snp_count="22";
SEQUENCE	GUBBINS	CDS	1399710	1400393	0	.	0	node="internal_878->601091";neg_log_likelihood="290.119236";taxa="601091";snp_count="8";
SEQUENCE	GUBBINS	CDS	319015	327677	0	.	0	node="internal_878->601091";neg_log_likelihood="251.957374";taxa="601091";snp_count="10";
SEQUENCE	GUBBINS	CDS	1415204	1415703	0	.	0	node="internal_878->601091";neg_log_likelihood="202.191369";taxa="601091";snp_count="7";
SEQUENCE	GUBBINS	CDS	1628223	1628245	0	.	0	node="internal_878->601091";neg_log_likelihood="166.956014";taxa="601091";snp_count="5";
SEQUENCE	GUBBINS	CDS	721513	723037	0	.	0	node="internal_849->internal_850";neg_log_likelihood="175.123433";taxa=" 603608 600724_I 601087 604003 601267 602826 600226 602935 602560 600646 603403 603109 602706 604397 604340 603503 603781 604554 602784 602819_I 603079 602962 602856 603642 602872 602693 602644 600529 604000";snp_count="7";
SEQUENCE	GUBBINS	CDS	1628248	1628260	0	.	0	node="internal_849->internal_850";neg_log_likelihood="139.760125";taxa=" 603608 600724_I 601087 604003 601267 602826 600226 602935 602560 600646 603403 603109 602706 604397 604340 603503 603781 604554 602784 602819_I 603079 602962 602856 603642 602872 602693 602644 600529 604000";snp_count="5";
SEQUENCE	GUBBINS	CDS	2950525	2954788	0	.	0	node="internal_849->internal_878";neg_log_likelihood="254.088002";taxa=" 601091 602336";snp_count="13";
SEQUENCE	GUBBINS	CDS	723022	723079	0	.	0	node="internal_849->internal_878";neg_log_likelihood="199.507030";taxa=" 601091 602336";snp_count="5";
SEQUENCE	GUBBINS	CDS	1399923	1400393	0	.	0	node="internal_849->internal_878";neg_log_likelihood="174.486679";taxa=" 601091 602336";snp_count="6";
SEQUENCE	GUBBINS	CDS	1415261	1415409	0	.	0	node="internal_849->internal_878";neg_log_likelihood="148.032812";taxa=" 601091 602336";snp_count="4";
SEQUENCE	GUBBINS	CDS	1415121	1415556	0	.	0	node="internal_847->internal_848";neg_log_likelihood="492.973900";taxa=" 600571 601187";snp_count="13";
SEQUENCE	GUBBINS	CDS	2950483	2957606	0	.	0	node="internal_847->internal_848";neg_log_likelihood="436.038180";taxa=" 600571 601187";snp_count="18";
SEQUENCE	GUBBINS	CDS	721513	723095	0	.	0	node="internal_847->internal_848";neg_log_likelihood="369.745269";taxa=" 600571 601187";snp_count="5";
SEQUENCE	GUBBINS	CDS	1628236	1628992	0	.	0	node="internal_847->internal_848";neg_log_likelihood="347.168301";taxa=" 600571 601187";snp_count="5";
SEQUENCE	GUBBINS	CDS	750016	750151	0	.	0	node="internal_846->601156";neg_log_likelihood="796.146953";taxa="601156";snp_count="19";
SEQUENCE	GUBBINS	CDS	2950065	2957634	0	.	0	node="internal_846->601156";neg_log_likelihood="733.569486";taxa="601156";snp_count="24";
SEQUENCE	GUBBINS	CDS	314172	325315	0	.	0	node="internal_846->601156";neg_log_likelihood="627.271056";taxa="601156";snp_count="21";
SEQUENCE	GUBBINS	CDS	1628187	1628245	0	.	0	node="internal_846->601156";neg_log_likelihood="539.448100";taxa="601156";snp_count="9";
SEQUENCE	GUBBINS	CDS	1415121	1415703	0	.	0	node="internal_846->601156";neg_log_likelihood="500.354453";taxa="601156";snp_count="11";
SEQUENCE	GUBBINS	CDS	317876	323914	0	.	0	node="internal_881->600216";neg_log_likelihood="432.156874";taxa="600216";snp_count="24";
SEQUENCE	GUBBINS	CDS	2833647	2834913	0	.	0	node="internal_881->600216";neg_log_likelihood="354.739575";taxa="600216";snp_count="10";
SEQUENCE	GUBBINS	CDS	1415204	1415555	0	.	0	node="internal_881->600216";neg_log_likelihood="307.567312";taxa="600216";snp_count="8";
SEQUENCE	GUBBINS	CDS	3086205	3087084	0	.	0	node="internal_881->600216";neg_log_likelihood="276.574305";taxa="600216";snp_count="6";
SEQUENCE	GUBBINS	CDS	317964	325326	0	.	0	node="internal_881->600662";neg_log_likelihood="565.158894";taxa="600662";snp_count="48";
SEQUENCE	GUBBINS	CDS	1415213	1415556	0	.	0	node="internal_881->600662";neg_log_likelihood="427.987605";taxa="600662";snp_count="9";
SEQUENCE	GUBBINS	CDS	2833668	2835189	0	.	0	node="internal_881->600662";neg_log_likelihood="390.569249";taxa="600662";snp_count="9";
SEQUENCE	GUBBINS	CDS	3086179	3086256	0	.	0	node="internal_881->600662";neg_log_likelihood="351.816457";taxa="600662";snp_count="5";
SEQUENCE	GUBBINS	CDS	247992	248597	0	.	0	node="internal_881->600662";neg_log_likelihood="331.385432";taxa="600662";snp_count="5";
SEQUENCE	GUBBINS	CDS	2833326	2835170	0	.	0	node="internal_882->600687";neg_log_likelihood="1026.586625";taxa="600687";snp_count="69";
SEQUENCE	GUBBINS	CDS	2950538	2957634	0	.	0	node="internal_882->600687";neg_log_likelihood="753.956794";taxa="600687";snp_count="71";
SEQUENCE	GUBBINS	CDS	1413666	1415480	0	.	0	node="internal_882->600687";neg_log_likelihood="551.939098";taxa="600687";snp_count="15";
SEQUENCE	GUBBINS	CDS	323795	325315	0	.	0	node="internal_882->600687";neg_log_likelihood="495.171955";taxa="600687";snp_count="10";
SEQUENCE	GUBBINS	CDS	709730	709766	0	.	0	node="internal_882->600687";neg_log_likelihood="453.694114";taxa="600687";snp_count="5";
SEQUENCE	GUBBINS	CDS	317841	319086	0	.	0	node="internal_880->internal_881";neg_log_likelihood="589.341248";taxa=" 600216 600662";snp_count="33";
SEQUENCE	GUBBINS	CDS	3086179	3086256	0	.	0	node="internal_880->internal_881";neg_log_likelihood="508.461950";taxa=" 600216 600662";snp_count="5";
SEQUENCE	GUBBINS	CDS	2833661	2835189	0	.	0	node="internal_880->internal_881";neg_log_likelihood="486.116073";taxa=" 600216 600662";snp_count="7";
SEQUENCE	GUBBINS	CDS	2950378	2957894	0	.	0	node="internal_880->internal_882";neg_log_likelihood="669.028292";taxa=" 600537 600687";snp_count="74";
SEQUENCE	GUBBINS	CDS	2833449	2833887	0	.	0	node="internal_880->internal_882";neg_log_likelihood="458.290624";taxa=" 600537 600687";snp_count="12";
SEQUENCE	GUBBINS	CDS	1399776	1400455	0	.	0	node="internal_880->internal_882";neg_log_likelihood="415.172082";taxa=" 600537 600687";snp_count="8";
SEQUENCE	GUBBINS	CDS	1266072	1266333	0	.	0	node="internal_880->internal_882";neg_log_likelihood="377.328709";taxa=" 600537 600687";snp_count="7";
SEQUENCE	GUBBINS	CDS	709730	709762	0	.	0	node="internal_880->internal_882";neg_log_likelihood="350.089295";taxa=" 600537 600687";snp_count="4";
SEQUENCE	GUBBINS	CDS	1415204	1415259	0	.	0	node="internal_880->internal_882";neg_log_likelihood="331.549433";taxa=" 600537 600687";snp_count="4";
SEQUENCE	GUBBINS	CDS	2950398	2957444	0	.	0	node="internal_886->604534";neg_log_likelihood="764.196364";taxa="604534";snp_count="80";
SEQUENCE	GUBBINS	CDS	2833449	2835502	0	.	0	node="internal_886->604534";neg_log_likelihood="448.977002";taxa="604534";snp_count="50";
SEQUENCE	GUBBINS	CDS	311681	325333	0	.	0	node="internal_886->604534";neg_log_likelihood="288.368662";taxa="604534";snp_count="29";
SEQUENCE	GUBBINS	CDS	4191689	4191706	0	.	0	node="internal_886->604534";neg_log_likelihood="181.367682";taxa="604534";snp_count="6";
SEQUENCE	GUBBINS	CDS	2954728	2957508	0	.	0	node="internal_885->603859";neg_log_likelihood="133.236382";taxa="603859";snp_count="18";
SEQUENCE	GUBBINS	CDS	2950398	2957235	0	.	0	node="internal_885->internal_886";neg_log_likelihood="503.126174";taxa=" 603260_I 604534";snp_count="54";
SEQUENCE	GUBBINS	CDS	2833708	2833914	0	.	0	node="internal_885->internal_886";neg_log_likelihood="319.492889";taxa=" 603260_I 604534";snp_count="15";
SEQUENCE	GUBBINS	CDS	750101	750135	0	.	0	node="internal_885->internal_886";neg_log_likelihood="247.477349";taxa=" 603260_I 604534";snp_count="12";
SEQUENCE	GUBBINS	CDS	1399662	1400398	0	.	0	node="internal_885->internal_886";neg_log_likelihood="208.704720";taxa=" 603260_I 604534";snp_count="10";
SEQUENCE	GUBBINS	CDS	1628248	1628266	0	.	0	node="internal_885->internal_886";neg_log_likelihood="161.683451";taxa=" 603260_I 604534";snp_count="6";
SEQUENCE	GUBBINS	CDS	2950525	2957184	0	.	0	node="internal_892->703054";neg_log_likelihood="296.888854";taxa="703054";snp_count="27";
SEQUENCE	GUBBINS	CDS	2833476	2834496	0	.	0	node="internal_892->703054";neg_log_likelihood="172.078245";taxa="703054";snp_count="17";
SEQUENCE	GUBBINS	CDS	2833407	2834487	0	.	0	node="internal_892->703055";neg_log_likelihood="158.815778";taxa="703055";snp_count="10";
SEQUENCE	GUBBINS	CDS	2950547	2957181	0	.	0	node="internal_892->703055";neg_log_likelihood="112.220545";taxa="703055";snp_count="10";
SEQUENCE	GUBBINS	CDS	1413720	1415301	0	.	0	node="internal_892->703055";neg_log_likelihood="66.679693";taxa="703055";snp_count="5";
SEQUENCE	GUBBINS	CDS	1628197	1628845	0	.	0	node="internal_896->703963";neg_log_likelihood="304.675415";taxa="703963";snp_count="8";
SEQUENCE	GUBBINS	CDS	1319578	1319619	0	.	0	node="internal_896->703963";neg_log_likelihood="269.068407";taxa="703963";snp_count="5";
SEQUENCE	GUBBINS	CDS	1628236	1628592	0	.	0	node="internal_895->704148";neg_log_likelihood="148.576212";taxa="704148";snp_count="7";
SEQUENCE	GUBBINS	CDS	2950065	2957634	0	.	0	node="internal_894->internal_895";neg_log_likelihood="689.845394";taxa=" 704148 704099 703963";snp_count="63";
SEQUENCE	GUBBINS	CDS	749899	750151	0	.	0	node="internal_894->internal_895";neg_log_likelihood="459.547720";taxa=" 704148 704099 703963";snp_count="23";
SEQUENCE	GUBBINS	CDS	2833461	2835502	0	.	0	node="internal_894->internal_895";neg_log_likelihood="381.327034";taxa=" 704148 704099 703963";snp_count="19";
SEQUENCE	GUBBINS	CDS	3086204	3087075	0	.	0	node="internal_894->internal_895";neg_log_likelihood="297.637655";taxa=" 704148 704099 703963";snp_count="14";
SEQUENCE	GUBBINS	CDS	4191689	4191706	0	.	0	node="internal_894->internal_895";neg_log_likelihood="243.015081";taxa=" 704148 704099 703963";snp_count="6";
SEQUENCE	GUBBINS	CDS	723048	723090	0	.	0	node="internal_894->internal_895";neg_log_likelihood="219.214807";taxa=" 704148 704099 703963";snp_count="5";
SEQUENCE	GUBBINS	CDS	1628395	1628833	0	.	0	node="internal_894->internal_895";neg_log_likelihood="194.899793";taxa=" 704148 704099 703963";snp_count="6";
SEQUENCE	GUBBINS	CDS	248091	248378	0	.	0	node="internal_894->internal_895";neg_log_likelihood="166.442149";taxa=" 704148 704099 703963";snp_count="5";
SEQUENCE	GUBBINS	CDS	1399767	1400105	0	.	0	node="internal_894->internal_895";neg_log_likelihood="140.604054";taxa=" 704148 704099 703963";snp_count="5";
SEQUENCE	GUBBINS	CDS	2833461	2833764	0	.	0	node="internal_893->internal_894";neg_log_likelihood="185.802601";taxa=" 702761 704148 704099 703963";snp_count="14";
SEQUENCE	GUBBINS	CDS	2951066	2951162	0	.	0	node="internal_893->internal_894";neg_log_likelihood="139.726648";taxa=" 702761 704148 704099 703963";snp_count="6";
SEQUENCE	GUBBINS	CDS	2950525	2957444	0	.	0	node="internal_893->703463";neg_log_likelihood="438.204676";taxa="703463";snp_count="56";
SEQUENCE	GUBBINS	CDS	2834526	2834886	0	.	0	node="internal_893->703463";neg_log_likelihood="238.697140";taxa="703463";snp_count="19";
SEQUENCE	GUBBINS	CDS	1415240	1415556	0	.	0	node="internal_893->703463";neg_log_likelihood="155.457418";taxa="703463";snp_count="15";
SEQUENCE	GUBBINS	CDS	2833476	2833866	0	.	0	node="internal_891->internal_892";neg_log_likelihood="251.706185";taxa=" 703054 703055";snp_count="13";
SEQUENCE	GUBBINS	CDS	2950547	2957181	0	.	0	node="internal_891->internal_892";neg_log_likelihood="190.206812";taxa=" 703054 703055";snp_count="17";
SEQUENCE	GUBBINS	CDS	1415121	1415298	0	.	0	node="internal_891->internal_892";neg_log_likelihood="123.509555";taxa=" 703054 703055";snp_count="5";
SEQUENCE	GUBBINS	CDS	2950612	2957508	0	.	0	node="internal_891->internal_893";neg_log_likelihood="208.801177";taxa=" 702761 704148 704099 703963 703463";snp_count="20";
SEQUENCE	GUBBINS	CDS	1415385	1415555	0	.	0	node="internal_891->internal_893";neg_log_likelihood="118.589809";taxa=" 702761 704148 704099 703963 703463";snp_count="9";
SEQUENCE	GUBBINS	CDS	750101	750113	0	.	0	node="internal_891->internal_893";neg_log_likelihood="80.684225";taxa=" 702761 704148 704099 703963 703463";snp_count="5";
SEQUENCE	GUBBINS	CDS	2950378	2956119	0	.	0	node="internal_890->504987";neg_log_likelihood="363.866995";taxa="504987";snp_count="25";
SEQUENCE	GUBBINS	CDS	723025	723040	0	.	0	node="internal_890->504987";neg_log_likelihood="276.492190";taxa="504987";snp_count="5";
SEQUENCE	GUBBINS	CDS	1399710	1399923	0	.	0	node="internal_890->504987";neg_log_likelihood="256.664078";taxa="504987";snp_count="5";
SEQUENCE	GUBBINS	CDS	2833416	2834292	0	.	0	node="internal_890->504987";neg_log_likelihood="234.217569";taxa="504987";snp_count="5";
SEQUENCE	GUBBINS	CDS	2950525	2954962	0	.	0	node="internal_890->internal_891";neg_log_likelihood="172.050604";taxa=" 703054 703055 702761 704148 704099 703963 703463";snp_count="15";
SEQUENCE	GUBBINS	CDS	1415121	1415301	0	.	0	node="internal_890->internal_891";neg_log_likelihood="101.192695";taxa=" 703054 703055 702761 704148 704099 703963 703463";snp_count="8";
SEQUENCE	GUBBINS	CDS	750101	750111	0	.	0	node="internal_890->internal_891";neg_log_likelihood="68.918250";taxa=" 703054 703055 702761 704148 704099 703963 703463";snp_count="4";
SEQUENCE	GUBBINS	CDS	2950525	2954911	0	.	0	node="internal_889->internal_890";neg_log_likelihood="166.955208";taxa=" 504987 703054 703055 702761 704148 704099 703963 703463";snp_count="13";
SEQUENCE	GUBBINS	CDS	1628248	1628266	0	.	0	node="internal_889->internal_890";neg_log_likelihood="103.815279";taxa=" 504987 703054 703055 702761 704148 704099 703963 703463";snp_count="6";
SEQUENCE	GUBBINS	CDS	2950538	2954921	0	.	0	node="internal_889->500081";neg_log_likelihood="197.575509";taxa="500081";snp_count="15";
SEQUENCE	GUBBINS	CDS	1415385	1415607	0	.	0	node="internal_889->500081";neg_log_likelihood="139.689667";taxa="500081";snp_count="5";
SEQUENCE	GUBBINS	CDS	2950483	2956512	0	.	0	node="internal_900->504622";neg_log_likelihood="237.961826";taxa="504622";snp_count="31";
SEQUENCE	GUBBINS	CDS	2833833	2834037	0	.	0	node="internal_900->504622";neg_log_likelihood="132.156038";taxa="504622";snp_count="7";
SEQUENCE	GUBBINS	CDS	1413077	1415555	0	.	0	node="internal_900->504622";neg_log_likelihood="94.585636";taxa="504622";snp_count="9";
SEQUENCE	GUBBINS	CDS	709683	709762	0	.	0	node="internal_900->504622";neg_log_likelihood="50.346318";taxa="504622";snp_count="5";
SEQUENCE	GUBBINS	CDS	2833449	2835198	0	.	0	node="internal_900->504653";neg_log_likelihood="210.848816";taxa="504653";snp_count="14";
SEQUENCE	GUBBINS	CDS	2950525	2956497	0	.	0	node="internal_900->504653";neg_log_likelihood="149.600605";taxa="504653";snp_count="12";
SEQUENCE	GUBBINS	CDS	1415240	1415628	0	.	0	node="internal_900->504653";neg_log_likelihood="90.656433";taxa="504653";snp_count="7";
SEQUENCE	GUBBINS	CDS	709697	709766	0	.	0	node="internal_900->504653";neg_log_likelihood="55.831649";taxa="504653";snp_count="5";
SEQUENCE	GUBBINS	CDS	2950531	2957508	0	.	0	node="internal_899->504056";neg_log_likelihood="307.254186";taxa="504056";snp_count="21";
SEQUENCE	GUBBINS	CDS	2950529	2956497	0	.	0	node="internal_899->internal_900";neg_log_likelihood="245.842596";taxa=" 504622 504653";snp_count="19";
SEQUENCE	GUBBINS	CDS	2833449	2835198	0	.	0	node="internal_899->internal_900";neg_log_likelihood="153.762700";taxa=" 504622 504653";snp_count="14";
SEQUENCE	GUBBINS	CDS	1415121	1415628	0	.	0	node="internal_899->internal_900";neg_log_likelihood="93.317532";taxa=" 504622 504653";snp_count="8";
SEQUENCE	GUBBINS	CDS	2950378	2957633	0	.	0	node="internal_903->504435";neg_log_likelihood="311.000699";taxa="504435";snp_count="37";
SEQUENCE	GUBBINS	CDS	1400354	1400429	0	.	0	node="internal_903->504435";neg_log_likelihood="194.722929";taxa="504435";snp_count="5";
SEQUENCE	GUBBINS	CDS	2833488	2833629	0	.	0	node="internal_903->504435";neg_log_likelihood="170.206417";taxa="504435";snp_count="5";
SEQUENCE	GUBBINS	CDS	2950381	2957634	0	.	0	node="internal_903->501003";neg_log_likelihood="314.396949";taxa="501003";snp_count="39";
SEQUENCE	GUBBINS	CDS	1400350	1400393	0	.	0	node="internal_903->501003";neg_log_likelihood="193.623340";taxa="501003";snp_count="5";
SEQUENCE	GUBBINS	CDS	1415480	1415556	0	.	0	node="internal_902->503108";neg_log_likelihood="169.076539";taxa="503108";snp_count="5";
SEQUENCE	GUBBINS	CDS	2950378	2957634	0	.	0	node="internal_902->internal_903";neg_log_likelihood="343.435148";taxa=" 504435 501003";snp_count="38";
SEQUENCE	GUBBINS	CDS	1400354	1400429	0	.	0	node="internal_902->internal_903";neg_log_likelihood="225.146164";taxa=" 504435 501003";snp_count="5";
SEQUENCE	GUBBINS	CDS	2833488	2833629	0	.	0	node="internal_902->internal_903";neg_log_likelihood="200.998791";taxa=" 504435 501003";snp_count="5";
SEQUENCE	GUBBINS	CDS	2833398	2833818	0	.	0	node="internal_905->500615";neg_log_likelihood="584.964966";taxa="500615";snp_count="23";
SEQUENCE	GUBBINS	CDS	2950483	2957508	0	.	0	node="internal_905->500615";neg_log_likelihood="479.482413";taxa="500615";snp_count="34";
SEQUENCE	GUBBINS	CDS	1412744	1415586	0	.	0	node="internal_905->500615";neg_log_likelihood="346.660732";taxa="500615";snp_count="18";
SEQUENCE	GUBBINS	CDS	709683	709719	0	.	0	node="internal_905->500615";neg_log_likelihood="275.059884";taxa="500615";snp_count="7";
SEQUENCE	GUBBINS	CDS	1266094	1266342	0	.	0	node="internal_905->500615";neg_log_likelihood="242.142035";taxa="500615";snp_count="8";
SEQUENCE	GUBBINS	CDS	1399923	1400359	0	.	0	node="internal_905->500615";neg_log_likelihood="206.785777";taxa="500615";snp_count="7";
SEQUENCE	GUBBINS	CDS	3072458	3074837	0	.	0	node="internal_905->500615";neg_log_likelihood="180.288407";taxa="500615";snp_count="5";
SEQUENCE	GUBBINS	CDS	2950525	2955076	0	.	0	node="internal_904->internal_905";neg_log_likelihood="220.186255";taxa=" 500615 500242";snp_count="22";
SEQUENCE	GUBBINS	CDS	1415204	1415586	0	.	0	node="internal_904->internal_905";neg_log_likelihood="135.697337";taxa=" 500615 500242";snp_count="8";
SEQUENCE	GUBBINS	CDS	2950547	2951770	0	.	0	node="internal_904->504520";neg_log_likelihood="305.792682";taxa="504520";snp_count="23";
SEQUENCE	GUBBINS	CDS	1628223	1628266	0	.	0	node="internal_904->504520";neg_log_likelihood="217.634124";taxa="504520";snp_count="10";
SEQUENCE	GUBBINS	CDS	2834610	2835059	0	.	0	node="internal_904->504520";neg_log_likelihood="169.073853";taxa="504520";snp_count="12";
SEQUENCE	GUBBINS	CDS	709697	709766	0	.	0	node="internal_901->internal_902";neg_log_likelihood="125.984643";taxa=" 503108 504435 501003";snp_count="9";
SEQUENCE	GUBBINS	CDS	2950490	2950644	0	.	0	node="internal_901->internal_902";neg_log_likelihood="96.355533";taxa=" 503108 504435 501003";snp_count="5";
SEQUENCE	GUBBINS	CDS	1628248	1628845	0	.	0	node="internal_901->internal_904";neg_log_likelihood="216.308100";taxa=" 500615 500242 504520";snp_count="9";
SEQUENCE	GUBBINS	CDS	2950483	2954789	0	.	0	node="internal_901->internal_904";neg_log_likelihood="179.663733";taxa=" 500615 500242 504520";snp_count="8";
SEQUENCE	GUBBINS	CDS	1412744	1415427	0	.	0	node="internal_901->internal_904";neg_log_likelihood="141.455014";taxa=" 500615 500242 504520";snp_count="6";
SEQUENCE	GUBBINS	CDS	2950530	2954921	0	.	0	node="internal_898->internal_899";neg_log_likelihood="342.892347";taxa=" 504056 504622 504653";snp_count="21";
SEQUENCE	GUBBINS	CDS	1415204	1415448	0	.	0	node="internal_898->internal_899";neg_log_likelihood="255.119123";taxa=" 504056 504622 504653";snp_count="10";
SEQUENCE	GUBBINS	CDS	723022	723040	0	.	0	node="internal_898->internal_899";neg_log_likelihood="212.916230";taxa=" 504056 504622 504653";snp_count="6";
SEQUENCE	GUBBINS	CDS	1628248	1628266	0	.	0	node="internal_898->internal_899";neg_log_likelihood="182.415387";taxa=" 504056 504622 504653";snp_count="6";
SEQUENCE	GUBBINS	CDS	2950530	2954921	0	.	0	node="internal_897->internal_898";neg_log_likelihood="121.513918";taxa=" 504056 504622 504653 503108 504435 501003 500615 500242 504520";snp_count="12";
SEQUENCE	GUBBINS	CDS	709730	723025	0	.	0	node="internal_897->internal_898";neg_log_likelihood="67.898042";taxa=" 504056 504622 504653 503108 504435 501003 500615 500242 504520";snp_count="8";
SEQUENCE	GUBBINS	CDS	2950525	2957235	0	.	0	node="internal_897->504221";neg_log_likelihood="364.604061";taxa="504221";snp_count="44";
SEQUENCE	GUBBINS	CDS	2833338	2833647	0	.	0	node="internal_897->504221";neg_log_likelihood="227.627967";taxa="504221";snp_count="8";
SEQUENCE	GUBBINS	CDS	2950550	2954892	0	.	0	node="internal_888->internal_889";neg_log_likelihood="420.606271";taxa=" 504987 703054 703055 702761 704148 704099 703963 703463 500081";snp_count="17";
SEQUENCE	GUBBINS	CDS	1628248	1628266	0	.	0	node="internal_888->internal_889";neg_log_likelihood="350.854775";taxa=" 504987 703054 703055 702761 704148 704099 703963 703463 500081";snp_count="6";
SEQUENCE	GUBBINS	CDS	324934	325426	0	.	0	node="internal_888->internal_889";neg_log_likelihood="323.466238";taxa=" 504987 703054 703055 702761 704148 704099 703963 703463 500081";snp_count="8";
SEQUENCE	GUBBINS	CDS	722977	723040	0	.	0	node="internal_888->internal_889";neg_log_likelihood="289.554189";taxa=" 504987 703054 703055 702761 704148 704099 703963 703463 500081";snp_count="5";
SEQUENCE	GUBBINS	CDS	1415256	1415480	0	.	0	node="internal_888->internal_889";neg_log_likelihood="267.157092";taxa=" 504987 703054 703055 702761 704148 704099 703963 703463 500081";snp_count="5";
SEQUENCE	GUBBINS	CDS	1188565	1188598	0	.	0	node="internal_888->internal_897";neg_log_likelihood="133.288131";taxa=" 504056 504622 504653 503108 504435 501003 500615 500242 504520 504221";snp_count="8";
SEQUENCE	GUBBINS	CDS	2950530	2954911	0	.	0	node="internal_888->internal_897";neg_log_likelihood="99.754366";taxa=" 504056 504622 504653 503108 504435 501003 500615 500242 504520 504221";snp_count="10";
SEQUENCE	GUBBINS	CDS	317804	325326	0	.	0	node="internal_906->503888";neg_log_likelihood="981.377293";taxa="503888";snp_count="84";
SEQUENCE	GUBBINS	CDS	2833347	2835021	0	.	0	node="internal_906->503888";neg_log_likelihood="719.406445";taxa="503888";snp_count="35";
SEQUENCE	GUBBINS	CDS	1415256	1415556	0	.	0	node="internal_906->503888";neg_log_likelihood="610.256221";taxa="503888";snp_count="13";
SEQUENCE	GUBBINS	CDS	2950583	2959516	0	.	0	node="internal_906->503888";neg_log_likelihood="555.151276";taxa="503888";snp_count="20";
SEQUENCE	GUBBINS	CDS	709730	709766	0	.	0	node="internal_906->503888";neg_log_likelihood="474.895759";taxa="503888";snp_count="6";
SEQUENCE	GUBBINS	CDS	1399590	1400105	0	.	0	node="internal_906->503888";neg_log_likelihood="450.051214";taxa="503888";snp_count="7";
SEQUENCE	GUBBINS	CDS	749949	750111	0	.	0	node="internal_906->503888";neg_log_likelihood="420.470367";taxa="503888";snp_count="5";
SEQUENCE	GUBBINS	CDS	2950550	2954921	0	.	0	node="internal_887->internal_888";neg_log_likelihood="246.062651";taxa=" 504987 703054 703055 702761 704148 704099 703963 703463 500081 504056 504622 504653 503108 504435 501003 500615 500242 504520 504221";snp_count="20";
SEQUENCE	GUBBINS	CDS	2950394	2957634	0	.	0	node="internal_887->internal_906";neg_log_likelihood="426.330807";taxa=" 503888 500290";snp_count="18";
SEQUENCE	GUBBINS	CDS	709730	709766	0	.	0	node="internal_887->internal_906";neg_log_likelihood="352.201702";taxa=" 503888 500290";snp_count="6";
SEQUENCE	GUBBINS	CDS	2833347	2834873	0	.	0	node="internal_887->internal_906";neg_log_likelihood="326.622305";taxa=" 503888 500290";snp_count="8";
SEQUENCE	GUBBINS	CDS	1628395	1628845	0	.	0	node="internal_887->internal_906";neg_log_likelihood="289.832919";taxa=" 503888 500290";snp_count="6";
SEQUENCE	GUBBINS	CDS	1415427	1415556	0	.	0	node="internal_887->internal_906";neg_log_likelihood="260.987991";taxa=" 503888 500290";snp_count="5";
SEQUENCE	GUBBINS	CDS	1399590	1399923	0	.	0	node="internal_887->internal_906";neg_log_likelihood="237.761521";taxa=" 503888 500290";snp_count="5";
SEQUENCE	GUBBINS	CDS	317804	324060	0	.	0	node="internal_884->internal_885";neg_log_likelihood="740.779619";taxa=" 603859 603260_I 604534";snp_count="78";
SEQUENCE	GUBBINS	CDS	2950525	2957508	0	.	0	node="internal_884->internal_885";neg_log_likelihood="514.878387";taxa=" 603859 603260_I 604534";snp_count="35";
SEQUENCE	GUBBINS	CDS	1628248	1628266	0	.	0	node="internal_884->internal_885";neg_log_likelihood="398.282702";taxa=" 603859 603260_I 604534";snp_count="6";
SEQUENCE	GUBBINS	CDS	1413720	1415586	0	.	0	node="internal_884->internal_885";neg_log_likelihood="379.759487";taxa=" 603859 603260_I 604534";snp_count="6";
SEQUENCE	GUBBINS	CDS	2950550	2954880	0	.	0	node="internal_884->internal_887";neg_log_likelihood="132.419778";taxa=" 504987 703054 703055 702761 704148 704099 703963 703463 500081 504056 504622 504653 503108 504435 501003 500615 500242 504520 504221 503888 500290";snp_count="8";
SEQUENCE	GUBBINS	CDS	319092	324988	0	.	0	node="internal_884->internal_887";neg_log_likelihood="95.927833";taxa=" 504987 703054 703055 702761 704148 704099 703963 703463 500081 504056 504622 504653 503108 504435 501003 500615 500242 504520 504221 503888 500290";snp_count="5";
SEQUENCE	GUBBINS	CDS	2950381	2957616	0	.	0	node="internal_913->601160";neg_log_likelihood="378.595796";taxa="601160";snp_count="36";
SEQUENCE	GUBBINS	CDS	2833554	2834539	0	.	0	node="internal_913->601160";neg_log_likelihood="213.225739";taxa="601160";snp_count="23";
SEQUENCE	GUBBINS	CDS	317971	325333	0	.	0	node="internal_913->601160";neg_log_likelihood="134.914176";taxa="601160";snp_count="13";
SEQUENCE	GUBBINS	CDS	749930	750077	0	.	0	node="internal_913->601160";neg_log_likelihood="79.726750";taxa="601160";snp_count="5";
SEQUENCE	GUBBINS	CDS	2950378	2957508	0	.	0	node="internal_913->601142";neg_log_likelihood="369.750350";taxa="601142";snp_count="40";
SEQUENCE	GUBBINS	CDS	2833563	2834634	0	.	0	node="internal_913->601142";neg_log_likelihood="201.203150";taxa="601142";snp_count="22";
SEQUENCE	GUBBINS	CDS	317841	325330	0	.	0	node="internal_913->601142";neg_log_likelihood="126.430716";taxa="601142";snp_count="12";
SEQUENCE	GUBBINS	CDS	2833613	2834292	0	.	0	node="internal_912->602141";neg_log_likelihood="186.258470";taxa="602141";snp_count="18";
SEQUENCE	GUBBINS	CDS	2950483	2951779	0	.	0	node="internal_912->602141";neg_log_likelihood="94.205405";taxa="602141";snp_count="18";
SEQUENCE	GUBBINS	CDS	2950065	2957436	0	.	0	node="internal_912->internal_913";neg_log_likelihood="553.511510";taxa=" 601160 601142";snp_count="37";
SEQUENCE	GUBBINS	CDS	2833554	2834634	0	.	0	node="internal_912->internal_913";neg_log_likelihood="389.546057";taxa=" 601160 601142";snp_count="24";
SEQUENCE	GUBBINS	CDS	749960	750135	0	.	0	node="internal_912->internal_913";neg_log_likelihood="304.465188";taxa=" 601160 601142";snp_count="11";
SEQUENCE	GUBBINS	CDS	317929	325333	0	.	0	node="internal_912->internal_913";neg_log_likelihood="251.724297";taxa=" 601160 601142";snp_count="16";
SEQUENCE	GUBBINS	CDS	1628197	1628833	0	.	0	node="internal_912->internal_913";neg_log_likelihood="184.151339";taxa=" 601160 601142";snp_count="8";
SEQUENCE	GUBBINS	CDS	709730	723090	0	.	0	node="internal_912->internal_913";neg_log_likelihood="143.453034";taxa=" 601160 601142";snp_count="11";
SEQUENCE	GUBBINS	CDS	2950483	2956199	0	.	0	node="internal_911->internal_912";neg_log_likelihood="194.249388";taxa=" 602141 601160 601142";snp_count="19";
SEQUENCE	GUBBINS	CDS	2833842	2834634	0	.	0	node="internal_911->internal_912";neg_log_likelihood="119.867402";taxa=" 602141 601160 601142";snp_count="7";
SEQUENCE	GUBBINS	CDS	723048	723090	0	.	0	node="internal_911->internal_912";neg_log_likelihood="83.080631";taxa=" 602141 601160 601142";snp_count="5";
SEQUENCE	GUBBINS	CDS	2950556	2957508	0	.	0	node="internal_911->600432";neg_log_likelihood="513.646438";taxa="600432";snp_count="60";
SEQUENCE	GUBBINS	CDS	2833455	2834664	0	.	0	node="internal_911->600432";neg_log_likelihood="264.830483";taxa="600432";snp_count="35";
SEQUENCE	GUBBINS	CDS	1400231	1415556	0	.	0	node="internal_911->600432";neg_log_likelihood="170.463535";taxa="600432";snp_count="13";
SEQUENCE	GUBBINS	CDS	2950378	2955187	0	.	0	node="internal_914->602367";neg_log_likelihood="266.003345";taxa="602367";snp_count="29";
SEQUENCE	GUBBINS	CDS	1415121	1415718	0	.	0	node="internal_914->602367";neg_log_likelihood="174.572786";taxa="602367";snp_count="6";
SEQUENCE	GUBBINS	CDS	248091	248378	0	.	0	node="internal_914->602367";neg_log_likelihood="145.210061";taxa="602367";snp_count="5";
SEQUENCE	GUBBINS	CDS	1399528	1400105	0	.	0	node="internal_914->602367";neg_log_likelihood="120.009709";taxa="602367";snp_count="5";
SEQUENCE	GUBBINS	CDS	2950530	2957148	0	.	0	node="internal_910->internal_911";neg_log_likelihood="354.126679";taxa=" 602141 601160 601142 600432";snp_count="22";
SEQUENCE	GUBBINS	CDS	2833613	2834634	0	.	0	node="internal_910->internal_911";neg_log_likelihood="250.579850";taxa=" 602141 601160 601142 600432";snp_count="15";
SEQUENCE	GUBBINS	CDS	1628223	1628440	0	.	0	node="internal_910->internal_911";neg_log_likelihood="176.067949";taxa=" 602141 601160 601142 600432";snp_count="12";
SEQUENCE	GUBBINS	CDS	750101	750113	0	.	0	node="internal_910->internal_911";neg_log_likelihood="134.459443";taxa=" 602141 601160 601142 600432";snp_count="5";
SEQUENCE	GUBBINS	CDS	709730	709762	0	.	0	node="internal_910->internal_911";neg_log_likelihood="109.785324";taxa=" 602141 601160 601142 600432";snp_count="5";
SEQUENCE	GUBBINS	CDS	2950378	2955187	0	.	0	node="internal_910->internal_914";neg_log_likelihood="118.136897";taxa=" 600320 602367";snp_count="17";
SEQUENCE	GUBBINS	CDS	2950483	2957508	0	.	0	node="internal_909->internal_910";neg_log_likelihood="98.762443";taxa=" 602141 601160 601142 600432 600320 602367";snp_count="9";
SEQUENCE	GUBBINS	CDS	2833661	2835078	0	.	0	node="internal_909->600644";neg_log_likelihood="799.576644";taxa="600644";snp_count="38";
SEQUENCE	GUBBINS	CDS	2950943	2957444	0	.	0	node="internal_909->600644";neg_log_likelihood="643.780689";taxa="600644";snp_count="41";
SEQUENCE	GUBBINS	CDS	1266203	1266396	0	.	0	node="internal_909->600644";neg_log_likelihood="520.182396";taxa="600644";snp_count="7";
SEQUENCE	GUBBINS	CDS	324705	325333	0	.	0	node="internal_909->600644";neg_log_likelihood="488.322575";taxa="600644";snp_count="8";
SEQUENCE	GUBBINS	CDS	1628227	1628499	0	.	0	node="internal_909->600644";neg_log_likelihood="452.819838";taxa="600644";snp_count="6";
SEQUENCE	GUBBINS	CDS	2950381	2957142	0	.	0	node="internal_917->603337";neg_log_likelihood="249.951215";taxa="603337";snp_count="33";
SEQUENCE	GUBBINS	CDS	1415204	1415526	0	.	0	node="internal_917->603337";neg_log_likelihood="145.531867";taxa="603337";snp_count="5";
SEQUENCE	GUBBINS	CDS	317971	319074	0	.	0	node="internal_917->603337";neg_log_likelihood="121.232623";taxa="603337";snp_count="5";
SEQUENCE	GUBBINS	CDS	2950525	2957631	0	.	0	node="internal_917->602985";neg_log_likelihood="236.820697";taxa="602985";snp_count="17";
SEQUENCE	GUBBINS	CDS	2833566	2834487	0	.	0	node="internal_922->603091";neg_log_likelihood="231.194568";taxa="603091";snp_count="19";
SEQUENCE	GUBBINS	CDS	2950381	2957616	0	.	0	node="internal_922->603091";neg_log_likelihood="158.668078";taxa="603091";snp_count="15";
SEQUENCE	GUBBINS	CDS	2950378	2957349	0	.	0	node="internal_922->604056";neg_log_likelihood="325.725351";taxa="604056";snp_count="33";
SEQUENCE	GUBBINS	CDS	2833360	2834919	0	.	0	node="internal_922->604056";neg_log_likelihood="159.950663";taxa="604056";snp_count="26";
SEQUENCE	GUBBINS	CDS	318732	329866	0	.	0	node="internal_922->604056";neg_log_likelihood="89.112979";taxa="604056";snp_count="6";
SEQUENCE	GUBBINS	CDS	2950065	2957634	0	.	0	node="internal_923->602063";neg_log_likelihood="690.429296";taxa="602063";snp_count="56";
SEQUENCE	GUBBINS	CDS	1628194	1628266	0	.	0	node="internal_923->602063";neg_log_likelihood="503.365322";taxa="602063";snp_count="13";
SEQUENCE	GUBBINS	CDS	2833764	2833962	0	.	0	node="internal_923->602063";neg_log_likelihood="444.367428";taxa="602063";snp_count="14";
SEQUENCE	GUBBINS	CDS	723004	723090	0	.	0	node="internal_923->602063";neg_log_likelihood="380.646419";taxa="602063";snp_count="12";
SEQUENCE	GUBBINS	CDS	3086204	3087075	0	.	0	node="internal_923->602063";neg_log_likelihood="327.856227";taxa="602063";snp_count="14";
SEQUENCE	GUBBINS	CDS	1415121	1415448	0	.	0	node="internal_923->602063";neg_log_likelihood="260.054176";taxa="602063";snp_count="12";
SEQUENCE	GUBBINS	CDS	749899	750151	0	.	0	node="internal_923->602063";neg_log_likelihood="201.756919";taxa="602063";snp_count="11";
SEQUENCE	GUBBINS	CDS	4191689	4191706	0	.	0	node="internal_923->602063";neg_log_likelihood="161.712249";taxa="602063";snp_count="5";
SEQUENCE	GUBBINS	CDS	317911	319092	0	.	0	node="internal_923->602063";neg_log_likelihood="143.103459";taxa="602063";snp_count="5";
SEQUENCE	GUBBINS	CDS	2833360	2834544	0	.	0	node="internal_921->internal_922";neg_log_likelihood="351.382278";taxa=" 603091 604056";snp_count="33";
SEQUENCE	GUBBINS	CDS	2950378	2957319	0	.	0	node="internal_921->internal_922";neg_log_likelihood="244.323510";taxa=" 603091 604056";snp_count="20";
SEQUENCE	GUBBINS	CDS	750101	750113	0	.	0	node="internal_921->internal_922";neg_log_likelihood="165.521068";taxa=" 603091 604056";snp_count="5";
SEQUENCE	GUBBINS	CDS	1412744	1415555	0	.	0	node="internal_921->internal_922";neg_log_likelihood="146.605859";taxa=" 603091 604056";snp_count="6";
SEQUENCE	GUBBINS	CDS	2833533	2834411	0	.	0	node="internal_921->internal_923";neg_log_likelihood="342.601403";taxa=" 602063 602596";snp_count="14";
SEQUENCE	GUBBINS	CDS	750118	750135	0	.	0	node="internal_921->internal_923";neg_log_likelihood="283.697968";taxa=" 602063 602596";snp_count="7";
SEQUENCE	GUBBINS	CDS	723004	723040	0	.	0	node="internal_921->internal_923";neg_log_likelihood="251.229506";taxa=" 602063 602596";snp_count="7";
SEQUENCE	GUBBINS	CDS	1415121	1415448	0	.	0	node="internal_921->internal_923";neg_log_likelihood="221.989986";taxa=" 602063 602596";snp_count="7";
SEQUENCE	GUBBINS	CDS	4191689	4191706	0	.	0	node="internal_921->internal_923";neg_log_likelihood="187.541203";taxa=" 602063 602596";snp_count="5";
SEQUENCE	GUBBINS	CDS	2954779	2957217	0	.	0	node="internal_921->internal_923";neg_log_likelihood="165.527743";taxa=" 602063 602596";snp_count="7";
SEQUENCE	GUBBINS	CDS	2833533	2834411	0	.	0	node="internal_920->internal_921";neg_log_likelihood="253.525675";taxa=" 603091 604056 602063 602596";snp_count="14";
SEQUENCE	GUBBINS	CDS	2950547	2957217	0	.	0	node="internal_920->internal_921";neg_log_likelihood="200.527957";taxa=" 603091 604056 602063 602596";snp_count="11";
SEQUENCE	GUBBINS	CDS	1415121	1415433	0	.	0	node="internal_920->internal_921";neg_log_likelihood="144.371224";taxa=" 603091 604056 602063 602596";snp_count="7";
SEQUENCE	GUBBINS	CDS	750101	750113	0	.	0	node="internal_920->internal_921";neg_log_likelihood="108.142254";taxa=" 603091 604056 602063 602596";snp_count="5";
SEQUENCE	GUBBINS	CDS	317804	325330	0	.	0	node="internal_920->602191";neg_log_likelihood="547.658248";taxa="602191";snp_count="79";
SEQUENCE	GUBBINS	CDS	2950525	2957444	0	.	0	node="internal_920->602191";neg_log_likelihood="293.750319";taxa="602191";snp_count="41";
SEQUENCE	GUBBINS	CDS	1399662	1400356	0	.	0	node="internal_920->602191";neg_log_likelihood="160.405353";taxa="602191";snp_count="9";
SEQUENCE	GUBBINS	CDS	580189	580210	0	.	0	node="internal_920->602191";neg_log_likelihood="119.534850";taxa="602191";snp_count="5";
SEQUENCE	GUBBINS	CDS	1413720	1415480	0	.	0	node="internal_920->602191";neg_log_likelihood="100.191766";taxa="602191";snp_count="5";
SEQUENCE	GUBBINS	CDS	2950583	2957508	0	.	0	node="internal_919->600558";neg_log_likelihood="286.607070";taxa="600558";snp_count="27";
SEQUENCE	GUBBINS	CDS	709730	709766	0	.	0	node="internal_919->600558";neg_log_likelihood="188.908703";taxa="600558";snp_count="6";
SEQUENCE	GUBBINS	CDS	2833360	2835198	0	.	0	node="internal_919->600558";neg_log_likelihood="161.318601";taxa="600558";snp_count="8";
SEQUENCE	GUBBINS	CDS	1399635	1415301	0	.	0	node="internal_919->600558";neg_log_likelihood="121.837257";taxa="600558";snp_count="9";
SEQUENCE	GUBBINS	CDS	2950525	2955076	0	.	0	node="internal_919->internal_920";neg_log_likelihood="251.040141";taxa=" 603091 604056 602063 602596 602191";snp_count="24";
SEQUENCE	GUBBINS	CDS	580189	580210	0	.	0	node="internal_919->internal_920";neg_log_likelihood="167.328281";taxa=" 603091 604056 602063 602596 602191";snp_count="5";
SEQUENCE	GUBBINS	CDS	1415240	1415433	0	.	0	node="internal_919->internal_920";neg_log_likelihood="145.228560";taxa=" 603091 604056 602063 602596 602191";snp_count="5";
SEQUENCE	GUBBINS	CDS	317911	325333	0	.	0	node="internal_919->internal_920";neg_log_likelihood="124.083871";taxa=" 603091 604056 602063 602596 602191";snp_count="5";
SEQUENCE	GUBBINS	CDS	2833326	2834610	0	.	0	node="internal_918->601036";neg_log_likelihood="369.411835";taxa="601036";snp_count="35";
SEQUENCE	GUBBINS	CDS	2950574	2957319	0	.	0	node="internal_918->601036";neg_log_likelihood="242.546891";taxa="601036";snp_count="26";
SEQUENCE	GUBBINS	CDS	1399776	1400476	0	.	0	node="internal_918->601036";neg_log_likelihood="137.371470";taxa="601036";snp_count="11";
SEQUENCE	GUBBINS	CDS	2950612	2957217	0	.	0	node="internal_918->internal_919";neg_log_likelihood="150.635673";taxa=" 600558 603091 604056 602063 602596 602191";snp_count="18";
SEQUENCE	GUBBINS	CDS	2950483	2956131	0	.	0	node="internal_916->internal_917";neg_log_likelihood="257.707349";taxa=" 603337 602985";snp_count="24";
SEQUENCE	GUBBINS	CDS	1415213	1415526	0	.	0	node="internal_916->internal_917";neg_log_likelihood="176.789022";taxa=" 603337 602985";snp_count="5";
SEQUENCE	GUBBINS	CDS	2950394	2957508	0	.	0	node="internal_916->internal_918";neg_log_likelihood="321.143493";taxa=" 601036 600558 603091 604056 602063 602596 602191";snp_count="24";
SEQUENCE	GUBBINS	CDS	1399672	1400398	0	.	0	node="internal_916->internal_918";neg_log_likelihood="231.161341";taxa=" 601036 600558 603091 604056 602063 602596 602191";snp_count="8";
SEQUENCE	GUBBINS	CDS	709730	723033	0	.	0	node="internal_916->internal_918";neg_log_likelihood="196.193968";taxa=" 601036 600558 603091 604056 602063 602596 602191";snp_count="9";
SEQUENCE	GUBBINS	CDS	317911	319044	0	.	0	node="internal_916->internal_918";neg_log_likelihood="153.539621";taxa=" 601036 600558 603091 604056 602063 602596 602191";snp_count="5";
SEQUENCE	GUBBINS	CDS	2833613	2834634	0	.	0	node="internal_924->600757";neg_log_likelihood="907.673580";taxa="600757";snp_count="39";
SEQUENCE	GUBBINS	CDS	2950525	2957606	0	.	0	node="internal_924->600757";neg_log_likelihood="747.959327";taxa="600757";snp_count="47";
SEQUENCE	GUBBINS	CDS	1628248	1628395	0	.	0	node="internal_924->600757";neg_log_likelihood="601.742554";taxa="600757";snp_count="8";
SEQUENCE	GUBBINS	CDS	1399662	1400105	0	.	0	node="internal_924->600757";neg_log_likelihood="571.267612";taxa="600757";snp_count="8";
SEQUENCE	GUBBINS	CDS	1413720	1415526	0	.	0	node="internal_924->600757";neg_log_likelihood="535.946062";taxa="600757";snp_count="9";
SEQUENCE	GUBBINS	CDS	4191689	4191706	0	.	0	node="internal_924->600757";neg_log_likelihood="495.253840";taxa="600757";snp_count="5";
SEQUENCE	GUBBINS	CDS	317964	325333	0	.	0	node="internal_924->600757";neg_log_likelihood="478.343162";taxa="600757";snp_count="7";
SEQUENCE	GUBBINS	CDS	2833647	2833731	0	.	0	node="internal_915->internal_916";neg_log_likelihood="354.758509";taxa=" 603337 602985 601036 600558 603091 604056 602063 602596 602191";snp_count="10";
SEQUENCE	GUBBINS	CDS	2950394	2956225	0	.	0	node="internal_915->internal_916";neg_log_likelihood="306.825203";taxa=" 603337 602985 601036 600558 603091 604056 602063 602596 602191";snp_count="17";
SEQUENCE	GUBBINS	CDS	2950574	2959042	0	.	0	node="internal_915->internal_924";neg_log_likelihood="420.592239";taxa=" 600757 603446_I";snp_count="19";
SEQUENCE	GUBBINS	CDS	1415121	1415556	0	.	0	node="internal_915->internal_924";neg_log_likelihood="338.938984";taxa=" 600757 603446_I";snp_count="9";
SEQUENCE	GUBBINS	CDS	1628248	1628266	0	.	0	node="internal_915->internal_924";neg_log_likelihood="297.071356";taxa=" 600757 603446_I";snp_count="6";
SEQUENCE	GUBBINS	CDS	2950483	2953200	0	.	0	node="internal_908->internal_909";neg_log_likelihood="384.213710";taxa=" 602141 601160 601142 600432 600320 602367 600644";snp_count="11";
SEQUENCE	GUBBINS	CDS	1628223	1628455	0	.	0	node="internal_908->internal_909";neg_log_likelihood="340.479876";taxa=" 602141 601160 601142 600432 600320 602367 600644";snp_count="5";
SEQUENCE	GUBBINS	CDS	2950530	2957508	0	.	0	node="internal_908->internal_915";neg_log_likelihood="428.395106";taxa=" 603337 602985 601036 600558 603091 604056 602063 602596 602191 600757 603446_I";snp_count="24";
SEQUENCE	GUBBINS	CDS	2833647	2833731	0	.	0	node="internal_908->internal_915";neg_log_likelihood="329.524539";taxa=" 603337 602985 601036 600558 603091 604056 602063 602596 602191 600757 603446_I";snp_count="9";
SEQUENCE	GUBBINS	CDS	1415204	1415448	0	.	0	node="internal_908->internal_915";neg_log_likelihood="289.233485";taxa=" 603337 602985 601036 600558 603091 604056 602063 602596 602191 600757 603446_I";snp_count="9";
SEQUENCE	GUBBINS	CDS	2950615	2957208	0	.	0	node="internal_907->internal_908";neg_log_likelihood="169.500552";taxa=" 602141 601160 601142 600432 600320 602367 600644 603337 602985 601036 600558 603091 604056 602063 602596 602191 600757 603446_I";snp_count="17";
SEQUENCE	GUBBINS	CDS	317804	324988	0	.	0	node="internal_907->600689";neg_log_likelihood="951.385643";taxa="600689";snp_count="73";
SEQUENCE	GUBBINS	CDS	2950612	2957444	0	.	0	node="internal_907->600689";neg_log_likelihood="657.569038";taxa="600689";snp_count="71";
SEQUENCE	GUBBINS	CDS	2833581	2834919	0	.	0	node="internal_907->600689";neg_log_likelihood="441.476449";taxa="600689";snp_count="21";
SEQUENCE	GUBBINS	CDS	4191689	4191706	0	.	0	node="internal_907->600689";neg_log_likelihood="376.737850";taxa="600689";snp_count="5";
SEQUENCE	GUBBINS	CDS	317804	324060	0	.	0	node="internal_883->internal_884";neg_log_likelihood="441.989896";taxa=" 603859 603260_I 604534 504987 703054 703055 702761 704148 704099 703963 703463 500081 504056 504622 504653 503108 504435 501003 500615 500242 504520 504221 503888 500290";snp_count="35";
SEQUENCE	GUBBINS	CDS	2950525	2954880	0	.	0	node="internal_883->internal_884";neg_log_likelihood="335.821308";taxa=" 603859 603260_I 604534 504987 703054 703055 702761 704148 704099 703963 703463 500081 504056 504622 504653 503108 504435 501003 500615 500242 504520 504221 503888 500290";snp_count="12";
SEQUENCE	GUBBINS	CDS	1628248	1628455	0	.	0	node="internal_883->internal_884";neg_log_likelihood="286.752953";taxa=" 603859 603260_I 604534 504987 703054 703055 702761 704148 704099 703963 703463 500081 504056 504622 504653 503108 504435 501003 500615 500242 504520 504221 503888 500290";snp_count="5";
SEQUENCE	GUBBINS	CDS	317964	323980	0	.	0	node="internal_883->internal_907";neg_log_likelihood="563.448569";taxa=" 602141 601160 601142 600432 600320 602367 600644 603337 602985 601036 600558 603091 604056 602063 602596 602191 600757 603446_I 600689";snp_count="44";
SEQUENCE	GUBBINS	CDS	2950549	2957208	0	.	0	node="internal_883->internal_907";neg_log_likelihood="438.450808";taxa=" 602141 601160 601142 600432 600320 602367 600644 603337 602985 601036 600558 603091 604056 602063 602596 602191 600757 603446_I 600689";snp_count="15";
SEQUENCE	GUBBINS	CDS	1415204	1419393	0	.	0	node="internal_883->internal_907";neg_log_likelihood="366.714268";taxa=" 602141 601160 601142 600432 600320 602367 600644 603337 602985 601036 600558 603091 604056 602063 602596 602191 600757 603446_I 600689";snp_count="13";
SEQUENCE	GUBBINS	CDS	1628251	1628451	0	.	0	node="internal_883->internal_907";neg_log_likelihood="313.541284";taxa=" 602141 601160 601142 600432 600320 602367 600644 603337 602985 601036 600558 603091 604056 602063 602596 602191 600757 603446_I 600689";snp_count="6";
SEQUENCE	GUBBINS	CDS	2950378	2957634	0	.	0	node="internal_879->internal_880";neg_log_likelihood="335.331536";taxa=" 600216 600662 600537 600687";snp_count="22";
SEQUENCE	GUBBINS	CDS	317846	324988	0	.	0	node="internal_879->internal_880";neg_log_likelihood="253.406849";taxa=" 600216 600662 600537 600687";snp_count="9";
SEQUENCE	GUBBINS	CDS	1412744	1415385	0	.	0	node="internal_879->internal_880";neg_log_likelihood="211.348149";taxa=" 600216 600662 600537 600687";snp_count="7";
SEQUENCE	GUBBINS	CDS	2833647	2833716	0	.	0	node="internal_879->internal_880";neg_log_likelihood="178.060665";taxa=" 600216 600662 600537 600687";snp_count="4";
SEQUENCE	GUBBINS	CDS	317841	323914	0	.	0	node="internal_879->internal_883";neg_log_likelihood="244.239894";taxa=" 603859 603260_I 604534 504987 703054 703055 702761 704148 704099 703963 703463 500081 504056 504622 504653 503108 504435 501003 500615 500242 504520 504221 503888 500290 602141 601160 601142 600432 600320 602367 600644 603337 602985 601036 600558 603091 604056 602063 602596 602191 600757 603446_I 600689";snp_count="25";
SEQUENCE	GUBBINS	CDS	2950525	2953200	0	.	0	node="internal_879->internal_883";neg_log_likelihood="151.620371";taxa=" 603859 603260_I 604534 504987 703054 703055 702761 704148 704099 703963 703463 500081 504056 504622 504653 503108 504435 501003 500615 500242 504520 504221 503888 500290 602141 601160 601142 600432 600320 602367 600644 603337 602985 601036 600558 603091 604056 602063 602596 602191 600757 603446_I 600689";snp_count="12";
SEQUENCE	GUBBINS	CDS	1415213	1415448	0	.	0	node="internal_879->internal_883";neg_log_likelihood="99.055479";taxa=" 603859 603260_I 604534 504987 703054 703055 702761 704148 704099 703963 703463 500081 504056 504622 504653 503108 504435 501003 500615 500242 504520 504221 503888 500290 602141 601160 601142 600432 600320 602367 600644 603337 602985 601036 600558 603091 604056 602063 602596 602191 600757 603446_I 600689";snp_count="6";
SEQUENCE	GUBBINS	CDS	1628251	1628455	0	.	0	node="internal_879->internal_883";neg_log_likelihood="69.342219";taxa=" 603859 603260_I 604534 504987 703054 703055 702761 704148 704099 703963 703463 500081 504056 504622 504653 503108 504435 501003 500615 500242 504520 504221 503888 500290 602141 601160 601142 600432 600320 602367 600644 603337 602985 601036 600558 603091 604056 602063 602596 602191 600757 603446_I 600689";snp_count="5";
SEQUENCE	GUBBINS	CDS	721513	723090	0	.	0	node="internal_845->internal_846";neg_log_likelihood="296.220810";taxa=" 601156 600571 601187 603608 600724_I 601087 604003 601267 602826 600226 602935 602560 600646 603403 603109 602706 604397 604340 603503 603781 604554 602784 602819_I 603079 602962 602856 603642 602872 602693 602644 600529 604000 601091 602336";snp_count="7";
SEQUENCE	GUBBINS	CDS	317841	323980	0	.	0	node="internal_845->internal_879";neg_log_likelihood="1824.637312";taxa=" 600216 600662 600537 600687 603859 603260_I 604534 504987 703054 703055 702761 704148 704099 703963 703463 500081 504056 504622 504653 503108 504435 501003 500615 500242 504520 504221 503888 500290 602141 601160 601142 600432 600320 602367 600644 603337 602985 601036 600558 603091 604056 602063 602596 602191 600757 603446_I…
SEQUENCE	GUBBINS	CDS	3086179	3087108	0	.	0	node="internal_845->internal_879";neg_log_likelihood="1604.201661";taxa=" 600216 600662 600537 600687 603859 603260_I 604534 504987 703054 703055 702761 704148 704099 703963 703463 500081 504056 504622 504653 503108 504435 501003 500615 500242 504520 504221 503888 500290 602141 601160 601142 600432 600320 602367 600644 603337 602985 601036 600558 603091 604056 602063 602596 602191 600757 603446_I…
SEQUENCE	GUBBINS	CDS	1700236	1702439	0	.	0	node="internal_845->internal_879";neg_log_likelihood="1511.820313";taxa=" 600216 600662 600537 600687 603859 603260_I 604534 504987 703054 703055 702761 704148 704099 703963 703463 500081 504056 504622 504653 503108 504435 501003 500615 500242 504520 504221 503888 500290 602141 601160 601142 600432 600320 602367 600644 603337 602985 601036 600558 603091 604056 602063 602596 602191 600757 603446_I…
SEQUENCE	GUBBINS	CDS	1542354	1542494	0	.	0	node="internal_845->internal_879";neg_log_likelihood="1455.041890";taxa=" 600216 600662 600537 600687 603859 603260_I 604534 504987 703054 703055 702761 704148 704099 703963 703463 500081 504056 504622 504653 503108 504435 501003 500615 500242 504520 504221 503888 500290 602141 601160 601142 600432 600320 602367 600644 603337 602985 601036 600558 603091 604056 602063 602596 602191 600757 603446_I…
SEQUENCE	GUBBINS	CDS	4266775	4266824	0	.	0	node="internal_845->internal_879";neg_log_likelihood="1428.237136";taxa=" 600216 600662 600537 600687 603859 603260_I 604534 504987 703054 703055 702761 704148 704099 703963 703463 500081 504056 504622 504653 503108 504435 501003 500615 500242 504520 504221 503888 500290 602141 601160 601142 600432 600320 602367 600644 603337 602985 601036 600558 603091 604056 602063 602596 602191 600757 603446_I…
SEQUENCE	GUBBINS	CDS	512568	517595	0	.	0	node="internal_845->internal_879";neg_log_likelihood="1408.927042";taxa=" 600216 600662 600537 600687 603859 603260_I 604534 504987 703054 703055 702761 704148 704099 703963 703463 500081 504056 504622 504653 503108 504435 501003 500615 500242 504520 504221 503888 500290 602141 601160 601142 600432 600320 602367 600644 603337 602985 601036 600558 603091 604056 602063 602596 602191 600757 603446_I…
SEQUENCE	GUBBINS	CDS	1415032	1419709	0	.	0	node="internal_845->internal_879";neg_log_likelihood="1367.303847";taxa=" 600216 600662 600537 600687 603859 603260_I 604534 504987 703054 703055 702761 704148 704099 703963 703463 500081 504056 504622 504653 503108 504435 501003 500615 500242 504520 504221 503888 500290 602141 601160 601142 600432 600320 602367 600644 603337 602985 601036 600558 603091 604056 602063 602596 602191 600757 603446_I…
SEQUENCE	GUBBINS	CDS	248091	248378	0	.	0	node="internal_845->internal_879";neg_log_likelihood="1331.031211";taxa=" 600216 600662 600537 600687 603859 603260_I 604534 504987 703054 703055 702761 704148 704099 703963 703463 500081 504056 504622 504653 503108 504435 501003 500615 500242 504520 504221 503888 500290 602141 601160 601142 600432 600320 602367 600644 603337 602985 601036 600558 603091 604056 602063 602596 602191 600757 603446_I…
SEQUENCE	GUBBINS	CDS	526537	538153	0	.	0	node="internal_812->internal_813";neg_log_likelihood="7828.842664";taxa=" 700753 700284 700738 702102 700245 703569 300501 300052 300209 100704 403587 402123 402229 402061 402709 402192 400868 401931 102996 103333 102926 102493 403331 403367 403176 403184 403130 403703 403488 403305 202274 204210 200181";snp_count="102";
SEQUENCE	GUBBINS	CDS	1365148	1373537	0	.	0	node="internal_812->internal_813";neg_log_likelihood="7496.039616";taxa=" 700753 700284 700738 702102 700245 703569 300501 300052 300209 100704 403587 402123 402229 402061 402709 402192 400868 401931 102996 103333 102926 102493 403331 403367 403176 403184 403130 403703 403488 403305 202274 204210 200181";snp_count="82";
SEQUENCE	GUBBINS	CDS	2759794	2768033	0	.	0	node="internal_812->internal_813";neg_log_likelihood="7229.187148";taxa=" 700753 700284 700738 702102 700245 703569 300501 300052 300209 100704 403587 402123 402229 402061 402709 402192 400868 401931 102996 103333 102926 102493 403331 403367 403176 403184 403130 403703 403488 403305 202274 204210 200181";snp_count="72";
SEQUENCE	GUBBINS	CDS	1033607	1049340	0	.	0	node="internal_812->internal_813";neg_log_likelihood="6989.766822";taxa=" 700753 700284 700738 702102 700245 703569 300501 300052 300209 100704 403587 402123 402229 402061 402709 402192 400868 401931 102996 103333 102926 102493 403331 403367 403176 403184 403130 403703 403488 403305 202274 204210 200181";snp_count="87";
SEQUENCE	GUBBINS	CDS	1843875	1848226	0	.	0	node="internal_812->internal_813";neg_log_likelihood="6713.787572";taxa=" 700753 700284 700738 702102 700245 703569 300501 300052 300209 100704 403587 402123 402229 402061 402709 402192 400868 401931 102996 103333 102926 102493 403331 403367 403176 403184 403130 403703 403488 403305 202274 204210 200181";snp_count="39";
SEQUENCE	GUBBINS	CDS	905088	910985	0	.	0	node="internal_812->internal_813";neg_log_likelihood="6595.594928";taxa=" 700753 700284 700738 702102 700245 703569 300501 300052 300209 100704 403587 402123 402229 402061 402709 402192 400868 401931 102996 103333 102926 102493 403331 403367 403176 403184 403130 403703 403488 403305 202274 204210 200181";snp_count="36";
SEQUENCE	GUBBINS	CDS	4103460	4106455	0	.	0	node="internal_812->internal_813";neg_log_likelihood="6472.942278";taxa=" 700753 700284 700738 702102 700245 703569 300501 300052 300209 100704 403587 402123 402229 402061 402709 402192 400868 401931 102996 103333 102926 102493 403331 403367 403176 403184 403130 403703 403488 403305 202274 204210 200181";snp_count="28";
SEQUENCE	GUBBINS	CDS	1976134	1980831	0	.	0	node="internal_812->internal_813";neg_log_likelihood="6381.603581";taxa=" 700753 700284 700738 702102 700245 703569 300501 300052 300209 100704 403587 402123 402229 402061 402709 402192 400868 401931 102996 103333 102926 102493 403331 403367 403176 403184 403130 403703 403488 403305 202274 204210 200181";snp_count="28";
SEQUENCE	GUBBINS	CDS	1953989	1966877	0	.	0	node="internal_812->internal_813";neg_log_likelihood="6286.547632";taxa=" 700753 700284 700738 702102 700245 703569 300501 300052 300209 100704 403587 402123 402229 402061 402709 402192 400868 401931 102996 103333 102926 102493 403331 403367 403176 403184 403130 403703 403488 403305 202274 204210 200181";snp_count="36";
SEQUENCE	GUBBINS	CDS	722386	723163	0	.	0	node="internal_812->internal_813";neg_log_likelihood="6163.536721";taxa=" 700753 700284 700738 702102 700245 703569 300501 300052 300209 100704 403587 402123 402229 402061 402709 402192 400868 401931 102996 103333 102926 102493 403331 403367 403176 403184 403130 403703 403488 403305 202274 204210 200181";snp_count="15";
SEQUENCE	GUBBINS	CDS	1064921	1069393	0	.	0	node="internal_812->internal_813";neg_log_likelihood="6111.910314";taxa=" 700753 700284 700738 702102 700245 703569 300501 300052 300209 100704 403587 402123 402229 402061 402709 402192 400868 401931 102996 103333 102926 102493 403331 403367 403176 403184 403130 403703 403488 403305 202274 204210 200181";snp_count="24";
SEQUENCE	GUBBINS	CDS	4407042	4407960	0	.	0	node="internal_812->internal_813";neg_log_likelihood="6029.306139";taxa=" 700753 700284 700738 702102 700245 703569 300501 300052 300209 100704 403587 402123 402229 402061 402709 402192 400868 401931 102996 103333 102926 102493 403331 403367 403176 403184 403130 403703 403488 403305 202274 204210 200181";snp_count="15";
SEQUENCE	GUBBINS	CDS	3052321	3065646	0	.	0	node="internal_812->internal_813";neg_log_likelihood="5982.117958";taxa=" 700753 700284 700738 702102 700245 703569 300501 300052 300209 100704 403587 402123 402229 402061 402709 402192 400868 401931 102996 103333 102926 102493 403331 403367 403176 403184 403130 403703 403488 403305 202274 204210 200181";snp_count="21";
SEQUENCE	GUBBINS	CDS	2212637	2220294	0	.	0	node="internal_812->internal_845";neg_log_likelihood="11695.344311";taxa=" 601156 600571 601187 603608 600724_I 601087 604003 601267 602826 600226 602935 602560 600646 603403 603109 602706 604397 604340 603503 603781 604554 602784 602819_I 603079 602962 602856 603642 602872 602693 602644 600529 604000 601091 602336 600216 600662 600537 600687 603859 603260_I 604534 504987 703054 703055 702761 704…
SEQUENCE	GUBBINS	CDS	2135848	2141760	0	.	0	node="internal_812->internal_845";neg_log_likelihood="11198.841296";taxa=" 601156 600571 601187 603608 600724_I 601087 604003 601267 602826 600226 602935 602560 600646 603403 603109 602706 604397 604340 603503 603781 604554 602784 602819_I 603079 602962 602856 603642 602872 602693 602644 600529 604000 601091 602336 600216 600662 600537 600687 603859 603260_I 604534 504987 703054 703055 702761 704…
SEQUENCE	GUBBINS	CDS	525921	540160	0	.	0	node="internal_812->internal_845";neg_log_likelihood="10851.225125";taxa=" 601156 600571 601187 603608 600724_I 601087 604003 601267 602826 600226 602935 602560 600646 603403 603109 602706 604397 604340 603503 603781 604554 602784 602819_I 603079 602962 602856 603642 602872 602693 602644 600529 604000 601091 602336 600216 600662 600537 600687 603859 603260_I 604534 504987 703054 703055 702761 704…
SEQUENCE	GUBBINS	CDS	2761009	2767152	0	.	0	node="internal_812->internal_845";neg_log_likelihood="10446.573252";taxa=" 601156 600571 601187 603608 600724_I 601087 604003 601267 602826 600226 602935 602560 600646 603403 603109 602706 604397 604340 603503 603781 604554 602784 602819_I 603079 602962 602856 603642 602872 602693 602644 600529 604000 601091 602336 600216 600662 600537 600687 603859 603260_I 604534 504987 703054 703055 702761 704…
SEQUENCE	GUBBINS	CDS	3086234	3096859	0	.	0	node="internal_812->internal_845";neg_log_likelihood="10147.939087";taxa=" 601156 600571 601187 603608 600724_I 601087 604003 601267 602826 600226 602935 602560 600646 603403 603109 602706 604397 604340 603503 603781 604554 602784 602819_I 603079 602962 602856 603642 602872 602693 602644 600529 604000 601091 602336 600216 600662 600537 600687 603859 603260_I 604534 504987 703054 703055 702761 704…
SEQUENCE	GUBBINS	CDS	1955816	1981113	0	.	0	node="internal_812->internal_845";neg_log_likelihood="9889.753999";taxa=" 601156 600571 601187 603608 600724_I 601087 604003 601267 602826 600226 602935 602560 600646 603403 603109 602706 604397 604340 603503 603781 604554 602784 602819_I 603079 602962 602856 603642 602872 602693 602644 600529 604000 601091 602336 600216 600662 600537 600687 603859 603260_I 604534 504987 703054 703055 702761 7041…
SEQUENCE	GUBBINS	CDS	3525162	3529137	0	.	0	node="internal_812->internal_845";neg_log_likelihood="9544.551652";taxa=" 601156 600571 601187 603608 600724_I 601087 604003 601267 602826 600226 602935 602560 600646 603403 603109 602706 604397 604340 603503 603781 604554 602784 602819_I 603079 602962 602856 603642 602872 602693 602644 600529 604000 601091 602336 600216 600662 600537 600687 603859 603260_I 604534 504987 703054 703055 702761 7041…
SEQUENCE	GUBBINS	CDS	1031816	1049415	0	.	0	node="internal_812->internal_845";neg_log_likelihood="9354.546364";taxa=" 601156 600571 601187 603608 600724_I 601087 604003 601267 602826 600226 602935 602560 600646 603403 603109 602706 604397 604340 603503 603781 604554 602784 602819_I 603079 602962 602856 603642 602872 602693 602644 600529 604000 601091 602336 600216 600662 600537 600687 603859 603260_I 604534 504987 703054 703055 702761 7041…
SEQUENCE	GUBBINS	CDS	4347153	4353428	0	.	0	node="internal_812->internal_845";neg_log_likelihood="9060.593512";taxa=" 601156 600571 601187 603608 600724_I 601087 604003 601267 602826 600226 602935 602560 600646 603403 603109 602706 604397 604340 603503 603781 604554 602784 602819_I 603079 602962 602856 603642 602872 602693 602644 600529 604000 601091 602336 600216 600662 600537 600687 603859 603260_I 604534 504987 703054 703055 702761 7041…
SEQUENCE	GUBBINS	CDS	1365043	1373500	0	.	0	node="internal_812->internal_845";neg_log_likelihood="8867.875897";taxa=" 601156 600571 601187 603608 600724_I 601087 604003 601267 602826 600226 602935 602560 600646 603403 603109 602706 604397 604340 603503 603781 604554 602784 602819_I 603079 602962 602856 603642 602872 602693 602644 600529 604000 601091 602336 600216 600662 600537 600687 603859 603260_I 604534 504987 703054 703055 702761 7041…
SEQUENCE	GUBBINS	CDS	903202	914171	0	.	0	node="internal_812->internal_845";neg_log_likelihood="8674.270505";taxa=" 601156 600571 601187 603608 600724_I 601087 604003 601267 602826 600226 602935 602560 600646 603403 603109 602706 604397 604340 603503 603781 604554 602784 602819_I 603079 602962 602856 603642 602872 602693 602644 600529 604000 601091 602336 600216 600662 600537 600687 603859 603260_I 604534 504987 703054 703055 702761 7041…
SEQUENCE	GUBBINS	CDS	1093042	1099328	0	.	0	node="internal_812->internal_845";neg_log_likelihood="8509.397604";taxa=" 601156 600571 601187 603608 600724_I 601087 604003 601267 602826 600226 602935 602560 600646 603403 603109 602706 604397 604340 603503 603781 604554 602784 602819_I 603079 602962 602856 603642 602872 602693 602644 600529 604000 601091 602336 600216 600662 600537 600687 603859 603260_I 604534 504987 703054 703055 702761 7041…
SEQUENCE	GUBBINS	CDS	1844071	1848369	0	.	0	node="internal_812->internal_845";neg_log_likelihood="8377.391064";taxa=" 601156 600571 601187 603608 600724_I 601087 604003 601267 602826 600226 602935 602560 600646 603403 603109 602706 604397 604340 603503 603781 604554 602784 602819_I 603079 602962 602856 603642 602872 602693 602644 600529 604000 601091 602336 600216 600662 600537 600687 603859 603260_I 604534 504987 703054 703055 702761 7041…
SEQUENCE	GUBBINS	CDS	1412720	1419393	0	.	0	node="internal_812->internal_845";neg_log_likelihood="8268.711237";taxa=" 601156 600571 601187 603608 600724_I 601087 604003 601267 602826 600226 602935 602560 600646 603403 603109 602706 604397 604340 603503 603781 604554 602784 602819_I 603079 602962 602856 603642 602872 602693 602644 600529 604000 601091 602336 600216 600662 600537 600687 603859 603260_I 604534 504987 703054 703055 702761 7041…
SEQUENCE	GUBBINS	CDS	4099048	4106109	0	.	0	node="internal_812->internal_845";neg_log_likelihood="8136.421419";taxa=" 601156 600571 601187 603608 600724_I 601087 604003 601267 602826 600226 602935 602560 600646 603403 603109 602706 604397 604340 603503 603781 604554 602784 602819_I 603079 602962 602856 603642 602872 602693 602644 600529 604000 601091 602336 600216 600662 600537 600687 603859 603260_I 604534 504987 703054 703055 702761 7041…
SEQUENCE	GUBBINS	CDS	1064974	1069105	0	.	0	node="internal_812->internal_845";neg_log_likelihood="8002.739664";taxa=" 601156 600571 601187 603608 600724_I 601087 604003 601267 602826 600226 602935 602560 600646 603403 603109 602706 604397 604340 603503 603781 604554 602784 602819_I 603079 602962 602856 603642 602872 602693 602644 600529 604000 601091 602336 600216 600662 600537 600687 603859 603260_I 604534 504987 703054 703055 702761 7041…
SEQUENCE	GUBBINS	CDS	4262914	4270821	0	.	0	node="internal_812->internal_845";neg_log_likelihood="7899.383565";taxa=" 601156 600571 601187 603608 600724_I 601087 604003 601267 602826 600226 602935 602560 600646 603403 603109 602706 604397 604340 603503 603781 604554 602784 602819_I 603079 602962 602856 603642 602872 602693 602644 600529 604000 601091 602336 600216 600662 600537 600687 603859 603260_I 604534 504987 703054 703055 702761 7041…
SEQUENCE	GUBBINS	CDS	3052539	3053944	0	.	0	node="internal_812->internal_845";neg_log_likelihood="7777.399050";taxa=" 601156 600571 601187 603608 600724_I 601087 604003 601267 602826 600226 602935 602560 600646 603403 603109 602706 604397 604340 603503 603781 604554 602784 602819_I 603079 602962 602856 603642 602872 602693 602644 600529 604000 601091 602336 600216 600662 600537 600687 603859 603260_I 604534 504987 703054 703055 702761 7041…
SEQUENCE	GUBBINS	CDS	314154	325438	0	.	0	node="internal_812->internal_845";neg_log_likelihood="7721.058514";taxa=" 601156 600571 601187 603608 600724_I 601087 604003 601267 602826 600226 602935 602560 600646 603403 603109 602706 604397 604340 603503 603781 604554 602784 602819_I 603079 602962 602856 603642 602872 602693 602644 600529 604000 601091 602336 600216 600662 600537 600687 603859 603260_I 604534 504987 703054 703055 702761 7041…
SEQUENCE	GUBBINS	CDS	1628248	1636124	0	.	0	node="internal_812->internal_845";neg_log_likelihood="7627.771154";taxa=" 601156 600571 601187 603608 600724_I 601087 604003 601267 602826 600226 602935 602560 600646 603403 603109 602706 604397 604340 603503 603781 604554 602784 602819_I 603079 602962 602856 603642 602872 602693 602644 600529 604000 601091 602336 600216 600662 600537 600687 603859 603260_I 604534 504987 703054 703055 702761 7041…
SEQUENCE	GUBBINS	CDS	2947799	2954739	0	.	0	node="internal_812->internal_845";neg_log_likelihood="7551.500516";taxa=" 601156 600571 601187 603608 600724_I 601087 604003 601267 602826 600226 602935 602560 600646 603403 603109 602706 604397 604340 603503 603781 604554 602784 602819_I 603079 602962 602856 603642 602872 602693 602644 600529 604000 601091 602336 600216 600662 600537 600687 603859 603260_I 604534 504987 703054 703055 702761 7041…
SEQUENCE	GUBBINS	CDS	4449093	4453001	0	.	0	node="internal_812->internal_845";neg_log_likelihood="7474.873671";taxa=" 601156 600571 601187 603608 600724_I 601087 604003 601267 602826 600226 602935 602560 600646 603403 603109 602706 604397 604340 603503 603781 604554 602784 602819_I 603079 602962 602856 603642 602872 602693 602644 600529 604000 601091 602336 600216 600662 600537 600687 603859 603260_I 604534 504987 703054 703055 702761 7041…
SEQUENCE	GUBBINS	CDS	3726238	3729592	0	.	0	node="internal_812->internal_845";neg_log_likelihood="7418.378602";taxa=" 601156 600571 601187 603608 600724_I 601087 604003 601267 602826 600226 602935 602560 600646 603403 603109 602706 604397 604340 603503 603781 604554 602784 602819_I 603079 602962 602856 603642 602872 602693 602644 600529 604000 601091 602336 600216 600662 600537 600687 603859 603260_I 604534 504987 703054 703055 702761 7041…
SEQUENCE	GUBBINS	CDS	2957616	2962500	0	.	0	node="internal_812->internal_845";neg_log_likelihood="7371.169315";taxa=" 601156 600571 601187 603608 600724_I 601087 604003 601267 602826 600226 602935 602560 600646 603403 603109 602706 604397 604340 603503 603781 604554 602784 602819_I 603079 602962 602856 603642 602872 602693 602644 600529 604000 601091 602336 600216 600662 600537 600687 603859 603260_I 604534 504987 703054 703055 702761 7041…
SEQUENCE	GUBBINS	CDS	700550	705413	0	.	0	node="internal_931->600679";neg_log_likelihood="349.868143";taxa="600679";snp_count="154";
SEQUENCE	GUBBINS	CDS	700550	707480	0	.	0	node="internal_933->600518";neg_log_likelihood="189.375203";taxa="600518";snp_count="75";
SEQUENCE	GUBBINS	CDS	700551	705413	0	.	0	node="internal_933->600520";neg_log_likelihood="168.308061";taxa="600520";snp_count="59";
SEQUENCE	GUBBINS	CDS	701320	705287	0	.	0	node="internal_932->600390";neg_log_likelihood="174.733789";taxa="600390";snp_count="47";
SEQUENCE	GUBBINS	CDS	700551	705278	0	.	0	node="internal_932->internal_933";neg_log_likelihood="154.175884";taxa=" 600518 600520";snp_count="49";
SEQUENCE	GUBBINS	CDS	700550	705125	0	.	0	node="internal_930->internal_931";neg_log_likelihood="127.365127";taxa=" 600679 600305";snp_count="39";
SEQUENCE	GUBBINS	CDS	701218	705278	0	.	0	node="internal_930->internal_932";neg_log_likelihood="154.626379";taxa=" 600390 600518 600520";snp_count="42";
SEQUENCE	GUBBINS	CDS	700786	705413	0	.	0	node="internal_929->602014";neg_log_likelihood="452.291405";taxa="602014";snp_count="83";
SEQUENCE	GUBBINS	CDS	700550	705287	0	.	0	node="internal_929->internal_930";neg_log_likelihood="126.195113";taxa=" 600679 600305 600390 600518 600520";snp_count="44";
SEQUENCE	GUBBINS	CDS	700633	705278	0	.	0	node="internal_928->603569";neg_log_likelihood="244.110404";taxa="603569";snp_count="23";
SEQUENCE	GUBBINS	CDS	700550	711716	0	.	0	node="internal_928->internal_929";neg_log_likelihood="691.785806";taxa=" 602014 600679 600305 600390 600518 600520";snp_count="72";
SEQUENCE	GUBBINS	CDS	700786	705436	0	.	0	node="internal_939->600701";neg_log_likelihood="276.029970";taxa="600701";snp_count="115";
SEQUENCE	GUBBINS	CDS	701488	702187	0	.	0	node="internal_938->600213";neg_log_likelihood="217.513031";taxa="600213";snp_count="9";
SEQUENCE	GUBBINS	CDS	700756	705413	0	.	0	node="internal_938->internal_939";neg_log_likelihood="351.000456";taxa=" 600555_II 600701";snp_count="52";
SEQUENCE	GUBBINS	CDS	700550	705125	0	.	0	node="internal_941->600589";neg_log_likelihood="860.208279";taxa="600589";snp_count="103";
SEQUENCE	GUBBINS	CDS	700550	705278	0	.	0	node="internal_943->600002";neg_log_likelihood="69.868839";taxa="600002";snp_count="16";
SEQUENCE	GUBBINS	CDS	700551	705413	0	.	0	node="internal_949->600108";neg_log_likelihood="156.794642";taxa="600108";snp_count="53";
SEQUENCE	GUBBINS	CDS	700633	707480	0	.	0	node="internal_948->602521";neg_log_likelihood="244.635235";taxa="602521";snp_count="35";
SEQUENCE	GUBBINS	CDS	700551	705287	0	.	0	node="internal_948->internal_949";neg_log_likelihood="103.265435";taxa=" 600108 600190";snp_count="25";
SEQUENCE	GUBBINS	CDS	700633	705287	0	.	0	node="internal_947->internal_948";neg_log_likelihood="159.819567";taxa=" 602521 600108 600190";snp_count="12";
SEQUENCE	GUBBINS	CDS	700580	702022	0	.	0	node="internal_947->601030";neg_log_likelihood="265.703462";taxa="601030";snp_count="9";
SEQUENCE	GUBBINS	CDS	700633	705436	0	.	0	node="internal_953->600505";neg_log_likelihood="115.763143";taxa="600505";snp_count="45";
SEQUENCE	GUBBINS	CDS	700550	705391	0	.	0	node="internal_952->600322";neg_log_likelihood="126.501457";taxa="600322";snp_count="41";
SEQUENCE	GUBBINS	CDS	700633	704789	0	.	0	node="internal_952->internal_953";neg_log_likelihood="47.762299";taxa=" 600505 600239";snp_count="15";
SEQUENCE	GUBBINS	CDS	700756	705404	0	.	0	node="internal_954->600982";neg_log_likelihood="339.360198";taxa="600982";snp_count="167";
SEQUENCE	GUBBINS	CDS	700550	702745	0	.	0	node="internal_951->internal_952";neg_log_likelihood="47.549500";taxa=" 600322 600505 600239";snp_count="11";
SEQUENCE	GUBBINS	CDS	700735	705404	0	.	0	node="internal_951->internal_954";neg_log_likelihood="81.925394";taxa=" 600982 600221";snp_count="21";
SEQUENCE	GUBBINS	CDS	700550	702763	0	.	0	node="internal_955->600906";neg_log_likelihood="152.016853";taxa="600906";snp_count="31";
SEQUENCE	GUBBINS	CDS	700732	705391	0	.	0	node="internal_950->internal_951";neg_log_likelihood="56.076839";taxa=" 600322 600505 600239 600982 600221";snp_count="13";
SEQUENCE	GUBBINS	CDS	1319578	1319619	0	.	0	node="internal_950->internal_955";neg_log_likelihood="77.691847";taxa=" 600906 600941";snp_count="5";
SEQUENCE	GUBBINS	CDS	700550	700633	0	.	0	node="internal_950->internal_955";neg_log_likelihood="55.013194";taxa=" 600906 600941";snp_count="4";
SEQUENCE	GUBBINS	CDS	701215	702022	0	.	0	node="internal_946->internal_947";neg_log_likelihood="175.177262";taxa=" 602521 600108 600190 601030";snp_count="8";
SEQUENCE	GUBBINS	CDS	700786	705436	0	.	0	node="internal_958->602927";neg_log_likelihood="227.204627";taxa="602927";snp_count="96";
SEQUENCE	GUBBINS	CDS	700550	705404	0	.	0	node="internal_960->603026";neg_log_likelihood="442.217828";taxa="603026";snp_count="112";
SEQUENCE	GUBBINS	CDS	1319578	1319619	0	.	0	node="internal_960->603026";neg_log_likelihood="191.327390";taxa="603026";snp_count="5";
SEQUENCE	GUBBINS	CDS	700633	704933	0	.	0	node="internal_959->internal_960";neg_log_likelihood="220.653677";taxa=" 603026 603801";snp_count="39";
SEQUENCE	GUBBINS	CDS	1319578	1319619	0	.	0	node="internal_959->internal_960";neg_log_likelihood="105.101432";taxa=" 603026 603801";snp_count="5";
SEQUENCE	GUBBINS	CDS	702505	705125	0	.	0	node="internal_959->600463";neg_log_likelihood="197.140479";taxa="600463";snp_count="52";
SEQUENCE	GUBBINS	CDS	700550	705436	0	.	0	node="internal_957->internal_958";neg_log_likelihood="310.379024";taxa=" 602927 602925";snp_count="79";
SEQUENCE	GUBBINS	CDS	702505	705059	0	.	0	node="internal_957->internal_959";neg_log_likelihood="113.655870";taxa=" 603026 603801 600463";snp_count="22";
SEQUENCE	GUBBINS	CDS	700633	702327	0	.	0	node="internal_956->600026";neg_log_likelihood="148.639736";taxa="600026";snp_count="14";
SEQUENCE	GUBBINS	CDS	700735	705059	0	.	0	node="internal_956->internal_957";neg_log_likelihood="237.435317";taxa=" 602927 602925 603026 603801 600463";snp_count="42";
SEQUENCE	GUBBINS	CDS	700633	702295	0	.	0	node="internal_945->internal_956";neg_log_likelihood="277.320925";taxa=" 600026 602927 602925 603026 603801 600463";snp_count="19";
SEQUENCE	GUBBINS	CDS	700550	705143	0	.	0	node="internal_944->601161";neg_log_likelihood="480.090952";taxa="601161";snp_count="139";
SEQUENCE	GUBBINS	CDS	700580	702230	0	.	0	node="internal_944->internal_945";neg_log_likelihood="72.371270";taxa=" 602521 600108 600190 601030 600322 600505 600239 600982 600221 600906 600941 600026 602927 602925 603026 603801 600463";snp_count="7";
SEQUENCE	GUBBINS	CDS	700550	705278	0	.	0	node="internal_942->internal_943";neg_log_likelihood="282.696552";taxa=" 600018 600002";snp_count="12";
SEQUENCE	GUBBINS	CDS	700732	702230	0	.	0	node="internal_942->internal_944";neg_log_likelihood="71.881307";taxa=" 601161 602521 600108 600190 601030 600322 600505 600239 600982 600221 600906 600941 600026 602927 602925 603026 603801 600463";snp_count="12";
SEQUENCE	GUBBINS	CDS	700550	707480	0	.	0	node="internal_940->internal_941";neg_log_likelihood="463.555909";taxa=" 600589 504032";snp_count="21";
SEQUENCE	GUBBINS	CDS	700732	704531	0	.	0	node="internal_940->internal_942";neg_log_likelihood="256.727005";taxa=" 600018 600002 601161 602521 600108 600190 601030 600322 600505 600239 600982 600221 600906 600941 600026 602927 602925 603026 603801 600463";snp_count="10";
SEQUENCE	GUBBINS	CDS	700756	705125	0	.	0	node="internal_937->internal_938";neg_log_likelihood="503.229860";taxa=" 600213 600555_II 600701";snp_count="41";
SEQUENCE	GUBBINS	CDS	700550	707480	0	.	0	node="internal_937->internal_940";neg_log_likelihood="86.196727";taxa=" 600589 504032 600018 600002 601161 602521 600108 600190 601030 600322 600505 600239 600982 600221 600906 600941 600026 602927 602925 603026 603801 600463";snp_count="19";
SEQUENCE	GUBBINS	CDS	701209	705436	0	.	0	node="internal_964->702844";neg_log_likelihood="242.554767";taxa="702844";snp_count="108";
SEQUENCE	GUBBINS	CDS	700550	705266	0	.	0	node="internal_963->702752";neg_log_likelihood="90.206444";taxa="702752";snp_count="30";
SEQUENCE	GUBBINS	CDS	701209	705436	0	.	0	node="internal_963->internal_964";neg_log_likelihood="138.013844";taxa=" 702844 702690";snp_count="42";
SEQUENCE	GUBBINS	CDS	700732	705266	0	.	0	node="internal_973->703705";neg_log_likelihood="164.494323";taxa="703705";snp_count="16";
SEQUENCE	GUBBINS	CDS	700550	705413	0	.	0	node="internal_972->702831";neg_log_likelihood="373.131999";taxa="702831";snp_count="140";
SEQUENCE	GUBBINS	CDS	700735	705266	0	.	0	node="internal_971->internal_972";neg_log_likelihood="60.506191";taxa=" 702831 703705 703724";snp_count="8";
SEQUENCE	GUBBINS	CDS	1319578	1319619	0	.	0	node="internal_971->703930";neg_log_likelihood="121.229363";taxa="703930";snp_count="5";
SEQUENCE	GUBBINS	CDS	700732	700816	0	.	0	node="internal_971->703930";neg_log_likelihood="95.510678";taxa="703930";snp_count="5";
SEQUENCE	GUBBINS	CDS	700550	705287	0	.	0	node="internal_970->703761";neg_log_likelihood="360.914386";taxa="703761";snp_count="91";
SEQUENCE	GUBBINS	CDS	700735	705266	0	.	0	node="internal_970->internal_971";neg_log_likelihood="51.767167";taxa=" 702831 703705 703724 703930";snp_count="7";
SEQUENCE	GUBBINS	CDS	700550	705287	0	.	0	node="internal_969->internal_970";neg_log_likelihood="172.921476";taxa=" 703761 702831 703705 703724 703930";snp_count="31";
SEQUENCE	GUBBINS	CDS	701215	705436	0	.	0	node="internal_969->702540";neg_log_likelihood="372.379375";taxa="702540";snp_count="44";
SEQUENCE	GUBBINS	CDS	700732	700816	0	.	0	node="internal_968->703819";neg_log_likelihood="306.232625";taxa="703819";snp_count="10";
SEQUENCE	GUBBINS	CDS	700550	705287	0	.	0	node="internal_968->internal_969";neg_log_likelihood="154.269962";taxa=" 703761 702831 703705 703724 703930 702540";snp_count="30";
SEQUENCE	GUBBINS	CDS	700550	705287	0	.	0	node="internal_967->internal_968";neg_log_likelihood="107.928652";taxa=" 703819 703761 702831 703705 703724 703930 702540";snp_count="15";
SEQUENCE	GUBBINS	CDS	1419441	1419683	0	.	0	node="internal_967->internal_968";neg_log_likelihood="40.536323";taxa=" 703819 703761 702831 703705 703724 703930 702540";snp_count="6";
SEQUENCE	GUBBINS	CDS	701020	705436	0	.	0	node="internal_967->703499";neg_log_likelihood="466.681076";taxa="703499";snp_count="42";
SEQUENCE	GUBBINS	CDS	700550	705395	0	.	0	node="internal_975->702230";neg_log_likelihood="365.403945";taxa="702230";snp_count="119";
SEQUENCE	GUBBINS	CDS	645005	645743	0	.	0	node="internal_975->702230";neg_log_likelihood="96.437737";taxa="702230";snp_count="9";
SEQUENCE	GUBBINS	CDS	2956116	2956143	0	.	0	node="internal_975->702230";neg_log_likelihood="49.103484";taxa="702230";snp_count="6";
SEQUENCE	GUBBINS	CDS	700756	705395	0	.	0	node="internal_974->internal_975";neg_log_likelihood="263.653251";taxa=" 702230 702387";snp_count="84";
SEQUENCE	GUBBINS	CDS	2956116	2956143	0	.	0	node="internal_974->internal_975";neg_log_likelihood="54.935230";taxa=" 702230 702387";snp_count="6";
SEQUENCE	GUBBINS	CDS	700786	704789	0	.	0	node="internal_966->internal_967";neg_log_likelihood="175.666799";taxa=" 703819 703761 702831 703705 703724 703930 702540 703499";snp_count="21";
SEQUENCE	GUBBINS	CDS	700788	705287	0	.	0	node="internal_966->internal_974";neg_log_likelihood="302.487757";taxa=" 702230 702387 702033";snp_count="16";
SEQUENCE	GUBBINS	CDS	700550	705266	0	.	0	node="internal_965->702705";neg_log_likelihood="652.809168";taxa="702705";snp_count="80";
SEQUENCE	GUBBINS	CDS	1941408	1941861	0	.	0	node="internal_965->702705";neg_log_likelihood="370.280330";taxa="702705";snp_count="33";
SEQUENCE	GUBBINS	CDS	700788	705287	0	.	0	node="internal_965->internal_966";neg_log_likelihood="99.126524";taxa=" 703819 703761 702831 703705 703724 703930 702540 703499 702230 702387 702033";snp_count="26";
SEQUENCE	GUBBINS	CDS	701020	705104	0	.	0	node="internal_962->internal_963";neg_log_likelihood="329.270642";taxa=" 702752 702844 702690";snp_count="35";
SEQUENCE	GUBBINS	CDS	700792	705278	0	.	0	node="internal_962->internal_965";neg_log_likelihood="69.247527";taxa=" 702705 703819 703761 702831 703705 703724 703930 702540 703499 702230 702387 702033";snp_count="21";
SEQUENCE	GUBBINS	CDS	700550	705413	0	.	0	node="internal_981->403048";neg_log_likelihood="252.166681";taxa="403048";snp_count="100";
SEQUENCE	GUBBINS	CDS	700956	705287	0	.	0	node="internal_980->internal_981";neg_log_likelihood="541.418998";taxa=" 403057 403048";snp_count="66";
SEQUENCE	GUBBINS	CDS	700956	705287	0	.	0	node="internal_986->402441";neg_log_likelihood="220.060502";taxa="402441";snp_count="83";
SEQUENCE	GUBBINS	CDS	700550	711778	0	.	0	node="internal_988->401063_II";neg_log_likelihood="240.022419";taxa="401063_II";snp_count="76";
SEQUENCE	GUBBINS	CDS	700550	705057	0	.	0	node="internal_989->402046";neg_log_likelihood="153.879906";taxa="402046";snp_count="38";
SEQUENCE	GUBBINS	CDS	711658	711751	0	.	0	node="internal_987->internal_988";neg_log_likelihood="151.717049";taxa=" 400576 401063_II";snp_count="7";
SEQUENCE	GUBBINS	CDS	700786	705436	0	.	0	node="internal_985->internal_986";neg_log_likelihood="211.188026";taxa=" 401674 402441";snp_count="20";
SEQUENCE	GUBBINS	CDS	700550	700816	0	.	0	node="internal_985->internal_987";neg_log_likelihood="161.956977";taxa=" 400576 401063_II 400828 402046";snp_count="12";
SEQUENCE	GUBBINS	CDS	700550	700807	0	.	0	node="internal_984->internal_985";neg_log_likelihood="91.516314";taxa=" 401674 402441 400576 401063_II 400828 402046";snp_count="8";
SEQUENCE	GUBBINS	CDS	1804459	1812918	0	.	0	node="internal_984->401000";neg_log_likelihood="388.349735";taxa="401000";snp_count="25";
SEQUENCE	GUBBINS	CDS	700633	700816	0	.	0	node="internal_984->401000";neg_log_likelihood="311.952977";taxa="401000";snp_count="5";
SEQUENCE	GUBBINS	CDS	701020	705143	0	.	0	node="internal_983->401640";neg_log_likelihood="273.958933";taxa="401640";snp_count="40";
SEQUENCE	GUBBINS	CDS	700550	700816	0	.	0	node="internal_983->internal_984";neg_log_likelihood="45.978740";taxa=" 401674 402441 400576 401063_II 400828 402046 401000";snp_count="8";
SEQUENCE	GUBBINS	CDS	700633	705436	0	.	0	node="internal_992->402311";neg_log_likelihood="228.897386";taxa="402311";snp_count="90";
SEQUENCE	GUBBINS	CDS	700550	705436	0	.	0	node="internal_991->internal_992";neg_log_likelihood="308.671804";taxa=" 402429 402311";snp_count="87";
SEQUENCE	GUBBINS	CDS	700550	705413	0	.	0	node="internal_990->internal_991";neg_log_likelihood="157.819174";taxa=" 402357 402429 402311";snp_count="34";
SEQUENCE	GUBBINS	CDS	700807	705404	0	.	0	node="internal_990->401368";neg_log_likelihood="408.814520";taxa="401368";snp_count="28";
SEQUENCE	GUBBINS	CDS	1634076	1634133	0	.	0	node="internal_990->401368";neg_log_likelihood="310.175336";taxa="401368";snp_count="7";
SEQUENCE	GUBBINS	CDS	700762	701059	0	.	0	node="internal_982->internal_983";neg_log_likelihood="97.813008";taxa=" 401640 401674 402441 400576 401063_II 400828 402046 401000";snp_count="5";
SEQUENCE	GUBBINS	CDS	700807	707480	0	.	0	node="internal_982->internal_990";neg_log_likelihood="391.636614";taxa=" 402357 402429 402311 401368";snp_count="23";
SEQUENCE	GUBBINS	CDS	2956268	2956458	0	.	0	node="internal_982->internal_990";neg_log_likelihood="284.691543";taxa=" 402357 402429 402311 401368";snp_count="12";
SEQUENCE	GUBBINS	CDS	700786	705044	0	.	0	node="internal_979->internal_980";neg_log_likelihood="299.813114";taxa=" 403057 403048 401649";snp_count="17";
SEQUENCE	GUBBINS	CDS	700786	705044	0	.	0	node="internal_978->internal_979";neg_log_likelihood="84.811170";taxa=" 403057 403048 401649 401640 401674 402441 400576 401063_II 400828 402046 401000 402357 402429 402311 401368";snp_count="20";
SEQUENCE	GUBBINS	CDS	701123	705436	0	.	0	node="internal_978->401001";neg_log_likelihood="809.127254";taxa="401001";snp_count="225";
SEQUENCE	GUBBINS	CDS	711658	711731	0	.	0	node="internal_977->401781";neg_log_likelihood="445.264030";taxa="401781";snp_count="6";
SEQUENCE	GUBBINS	CDS	701123	705422	0	.	0	node="internal_977->internal_978";neg_log_likelihood="231.457376";taxa=" 403057 403048 401649 401640 401674 402441 400576 401063_II 400828 402046 401000 402357 402429 402311 401368 401001";snp_count="20";
SEQUENCE	GUBBINS	CDS	700550	707480	0	.	0	node="internal_995->302123";neg_log_likelihood="461.132395";taxa="302123";snp_count="60";
SEQUENCE	GUBBINS	CDS	2955981	2957626	0	.	0	node="internal_995->302123";neg_log_likelihood="229.822682";taxa="302123";snp_count="29";
SEQUENCE	GUBBINS	CDS	1634040	1634129	0	.	0	node="internal_995->302123";neg_log_likelihood="149.261433";taxa="302123";snp_count="5";
SEQUENCE	GUBBINS	CDS	700732	705404	0	.	0	node="internal_994->internal_995";neg_log_likelihood="740.889221";taxa=" 303146 302123";snp_count="59";
SEQUENCE	GUBBINS	CDS	2956296	2956461	0	.	0	node="internal_994->internal_995";neg_log_likelihood="546.231048";taxa=" 303146 302123";snp_count="18";
SEQUENCE	GUBBINS	CDS	1415931	1423448	0	.	0	node="internal_994->internal_995";neg_log_likelihood="509.961001";taxa=" 303146 302123";snp_count="7";
SEQUENCE	GUBBINS	CDS	700735	705383	0	.	0	node="internal_993->303287";neg_log_likelihood="576.489834";taxa="303287";snp_count="162";
SEQUENCE	GUBBINS	CDS	700732	702974	0	.	0	node="internal_993->internal_994";neg_log_likelihood="259.915681";taxa=" 302663 303146 302123";snp_count="10";
SEQUENCE	GUBBINS	CDS	2956268	2956293	0	.	0	node="internal_976->internal_977";neg_log_likelihood="168.438867";taxa=" 401781 403057 403048 401649 401640 401674 402441 400576 401063_II 400828 402046 401000 402357 402429 402311 401368 401001";snp_count="6";
SEQUENCE	GUBBINS	CDS	704990	705422	0	.	0	node="internal_976->internal_977";neg_log_likelihood="146.735649";taxa=" 401781 403057 403048 401649 401640 401674 402441 400576 401063_II 400828 402046 401000 402357 402429 402311 401368 401001";snp_count="5";
SEQUENCE	GUBBINS	CDS	1626751	1634183	0	.	0	node="internal_976->internal_993";neg_log_likelihood="1120.257361";taxa=" 303287 302663 303146 302123";snp_count="65";
SEQUENCE	GUBBINS	CDS	2953137	2957600	0	.	0	node="internal_976->internal_993";neg_log_likelihood="918.923782";taxa=" 303287 302663 303146 302123";snp_count="28";
SEQUENCE	GUBBINS	CDS	700735	707480	0	.	0	node="internal_976->internal_993";neg_log_likelihood="797.123173";taxa=" 303287 302663 303146 302123";snp_count="29";
SEQUENCE	GUBBINS	CDS	1468475	1473951	0	.	0	node="internal_976->internal_993";neg_log_likelihood="672.122636";taxa=" 303287 302663 303146 302123";snp_count="25";
SEQUENCE	GUBBINS	CDS	3052825	3064989	0	.	0	node="internal_976->internal_993";neg_log_likelihood="572.907686";taxa=" 303287 302663 303146 302123";snp_count="14";
SEQUENCE	GUBBINS	CDS	2039091	2039326	0	.	0	node="internal_976->internal_993";neg_log_likelihood="510.981831";taxa=" 303287 302663 303146 302123";snp_count="10";
SEQUENCE	GUBBINS	CDS	506183	506953	0	.	0	node="internal_976->internal_993";neg_log_likelihood="474.258800";taxa=" 303287 302663 303146 302123";snp_count="8";
SEQUENCE	GUBBINS	CDS	701020	705278	0	.	0	node="internal_961->internal_962";neg_log_likelihood="307.216925";taxa=" 702752 702844 702690 702705 703819 703761 702831 703705 703724 703930 702540 703499 702230 702387 702033";snp_count="20";
SEQUENCE	GUBBINS	CDS	1468333	1474497	0	.	0	node="internal_961->internal_976";neg_log_likelihood="565.687572";taxa=" 401781 403057 403048 401649 401640 401674 402441 400576 401063_II 400828 402046 401000 402357 402429 402311 401368 401001 303287 302663 303146 302123";snp_count="15";
SEQUENCE	GUBBINS	CDS	2038414	2039326	0	.	0	node="internal_961->internal_976";neg_log_likelihood="497.921871";taxa=" 401781 403057 403048 401649 401640 401674 402441 400576 401063_II 400828 402046 401000 402357 402429 402311 401368 401001 303287 302663 303146 302123";snp_count="10";
SEQUENCE	GUBBINS	CDS	2956268	2956293	0	.	0	node="internal_961->internal_976";neg_log_likelihood="453.225067";taxa=" 401781 403057 403048 401649 401640 401674 402441 400576 401063_II 400828 402046 401000 402357 402429 402311 401368 401001 303287 302663 303146 302123";snp_count="6";
SEQUENCE	GUBBINS	CDS	983842	984032	0	.	0	node="internal_961->internal_976";neg_log_likelihood="426.243469";taxa=" 401781 403057 403048 401649 401640 401674 402441 400576 401063_II 400828 402046 401000 402357 402429 402311 401368 401001 303287 302663 303146 302123";snp_count="7";
SEQUENCE	GUBBINS	CDS	1941252	1941291	0	.	0	node="internal_961->internal_976";neg_log_likelihood="396.461230";taxa=" 401781 403057 403048 401649 401640 401674 402441 400576 401063_II 400828 402046 401000 402357 402429 402311 401368 401001 303287 302663 303146 302123";snp_count="5";
SEQUENCE	GUBBINS	CDS	276974	287273	0	.	0	node="internal_961->internal_976";neg_log_likelihood="375.230417";taxa=" 401781 403057 403048 401649 401640 401674 402441 400576 401063_II 400828 402046 401000 402357 402429 402311 401368 401001 303287 302663 303146 302123";snp_count="7";
SEQUENCE	GUBBINS	CDS	3059108	3059741	0	.	0	node="internal_936->internal_937";neg_log_likelihood="230.718269";taxa=" 600213 600555_II 600701 600589 504032 600018 600002 601161 602521 600108 600190 601030 600322 600505 600239 600982 600221 600906 600941 600026 602927 602925 603026 603801 600463";snp_count="10";
SEQUENCE	GUBBINS	CDS	700762	701908	0	.	0	node="internal_936->internal_937";neg_log_likelihood="194.702809";taxa=" 600213 600555_II 600701 600589 504032 600018 600002 601161 602521 600108 600190 601030 600322 600505 600239 600982 600221 600906 600941 600026 602927 602925 603026 603801 600463";snp_count="7";
SEQUENCE	GUBBINS	CDS	3059641	3059764	0	.	0	node="internal_936->internal_961";neg_log_likelihood="331.489317";taxa=" 702752 702844 702690 702705 703819 703761 702831 703705 703724 703930 702540 703499 702230 702387 702033 401781 403057 403048 401649 401640 401674 402441 400576 401063_II 400828 402046 401000 402357 402429 402311 401368 401001 303287 302663 303146 302123";snp_count="9";
SEQUENCE	GUBBINS	CDS	700786	704783	0	.	0	node="internal_936->internal_961";neg_log_likelihood="305.906438";taxa=" 702752 702844 702690 702705 703819 703761 702831 703705 703724 703930 702540 703499 702230 702387 702033 401781 403057 403048 401649 401640 401674 402441 400576 401063_II 400828 402046 401000 402357 402429 402311 401368 401001 303287 302663 303146 302123";snp_count="6";
SEQUENCE	GUBBINS	CDS	700732	705287	0	.	0	node="internal_999->503771";neg_log_likelihood="489.866448";taxa="503771";snp_count="178";
SEQUENCE	GUBBINS	CDS	1816579	1821563	0	.	0	node="internal_999->503771";neg_log_likelihood="161.132843";taxa="503771";snp_count="5";
SEQUENCE	GUBBINS	CDS	700732	711716	0	.	0	node="internal_998->internal_999";neg_log_likelihood="662.186830";taxa=" 503771 602528";snp_count="91";
SEQUENCE	GUBBINS	CDS	324577	325216	0	.	0	node="internal_998->internal_999";neg_log_likelihood="429.105207";taxa=" 503771 602528";snp_count="5";
SEQUENCE	GUBBINS	CDS	700550	705404	0	.	0	node="internal_1004->403142";neg_log_likelihood="225.493991";taxa="403142";snp_count="51";
SEQUENCE	GUBBINS	CDS	314166	314214	0	.	0	node="internal_1003->401555";neg_log_likelihood="293.362232";taxa="401555";snp_count="9";
SEQUENCE	GUBBINS	CDS	700580	705395	0	.	0	node="internal_1003->401555";neg_log_likelihood="258.051646";taxa="401555";snp_count="12";
SEQUENCE	GUBBINS	CDS	3747675	3747696	0	.	0	node="internal_1003->401555";neg_log_likelihood="198.823803";taxa="401555";snp_count="6";
SEQUENCE	GUBBINS	CDS	700550	701551	0	.	0	node="internal_1003->internal_1004";neg_log_likelihood="55.883262";taxa=" 401932 403142";snp_count="8";
SEQUENCE	GUBBINS	CDS	700801	702280	0	.	0	node="internal_1002->400940";neg_log_likelihood="177.536136";taxa="400940";snp_count="27";
SEQUENCE	GUBBINS	CDS	700550	711778	0	.	0	node="internal_1002->internal_1003";neg_log_likelihood="131.263531";taxa=" 401555 401932 403142";snp_count="26";
SEQUENCE	GUBBINS	CDS	700756	705436	0	.	0	node="internal_1005->402347";neg_log_likelihood="345.304193";taxa="402347";snp_count="110";
SEQUENCE	GUBBINS	CDS	700956	711751	0	.	0	node="internal_1001->internal_1002";neg_log_likelihood="117.782546";taxa=" 400940 401555 401932 403142";snp_count="21";
SEQUENCE	GUBBINS	CDS	700756	705436	0	.	0	node="internal_1001->internal_1005";neg_log_likelihood="169.369297";taxa=" 402041 402347";snp_count="32";
SEQUENCE	GUBBINS	CDS	1633757	1634028	0	.	0	node="internal_1008->703986";neg_log_likelihood="346.424446";taxa="703986";snp_count="11";
SEQUENCE	GUBBINS	CDS	2955981	2957600	0	.	0	node="internal_1008->703986";neg_log_likelihood="299.490757";taxa="703986";snp_count="11";
SEQUENCE	GUBBINS	CDS	3747675	3747696	0	.	0	node="internal_1008->703986";neg_log_likelihood="249.206313";taxa="703986";snp_count="6";
SEQUENCE	GUBBINS	CDS	700550	704849	0	.	0	node="internal_1007->700131";neg_log_likelihood="297.118249";taxa="700131";snp_count="54";
SEQUENCE	GUBBINS	CDS	1319578	1319619	0	.	0	node="internal_1007->700131";neg_log_likelihood="150.265622";taxa="700131";snp_count="5";
SEQUENCE	GUBBINS	CDS	2956251	2956692	0	.	0	node="internal_1007->internal_1008";neg_log_likelihood="117.417017";taxa=" 700678 703986";snp_count="25";
SEQUENCE	GUBBINS	CDS	700756	705435	0	.	0	node="internal_1010->702839";neg_log_likelihood="284.649410";taxa="702839";snp_count="47";
SEQUENCE	GUBBINS	CDS	700732	705436	0	.	0	node="internal_1010->700360";neg_log_likelihood="327.433655";taxa="700360";snp_count="58";
SEQUENCE	GUBBINS	CDS	700550	703064	0	.	0	node="internal_1011->703669";neg_log_likelihood="188.234451";taxa="703669";snp_count="35";
SEQUENCE	GUBBINS	CDS	700633	705436	0	.	0	node="internal_1009->internal_1010";neg_log_likelihood="502.425109";taxa=" 702839 700360";snp_count="54";
SEQUENCE	GUBBINS	CDS	2359785	2359858	0	.	0	node="internal_1009->internal_1010";neg_log_likelihood="362.045434";taxa=" 702839 700360";snp_count="4";
SEQUENCE	GUBBINS	CDS	700732	701715	0	.	0	node="internal_1009->internal_1011";neg_log_likelihood="81.312149";taxa=" 703756 703669";snp_count="12";
SEQUENCE	GUBBINS	CDS	700550	700816	0	.	0	node="internal_1006->internal_1007";neg_log_likelihood="552.949483";taxa=" 700131 700678 703986";snp_count="10";
SEQUENCE	GUBBINS	CDS	4581154	4581206	0	.	0	node="internal_1006->internal_1007";neg_log_likelihood="515.218418";taxa=" 700131 700678 703986";snp_count="6";
SEQUENCE	GUBBINS	CDS	247731	248326	0	.	0	node="internal_1006->internal_1007";neg_log_likelihood="489.322377";taxa=" 700131 700678 703986";snp_count="7";
SEQUENCE	GUBBINS	CDS	1319578	1319619	0	.	0	node="internal_1006->internal_1007";neg_log_likelihood="457.675027";taxa=" 700131 700678 703986";snp_count="5";
SEQUENCE	GUBBINS	CDS	2956365	2957606	0	.	0	node="internal_1006->internal_1007";neg_log_likelihood="434.696764";taxa=" 700131 700678 703986";snp_count="7";
SEQUENCE	GUBBINS	CDS	247719	250351	0	.	0	node="internal_1006->internal_1009";neg_log_likelihood="218.606597";taxa=" 702839 700360 703756 703669";snp_count="9";
SEQUENCE	GUBBINS	CDS	2953137	2953171	0	.	0	node="internal_1006->internal_1009";neg_log_likelihood="178.582076";taxa=" 702839 700360 703756 703669";snp_count="5";
SEQUENCE	GUBBINS	CDS	700788	711751	0	.	0	node="internal_1000->internal_1001";neg_log_likelihood="665.775655";taxa=" 400940 401555 401932 403142 402041 402347";snp_count="22";
SEQUENCE	GUBBINS	CDS	3072795	3087108	0	.	0	node="internal_1000->internal_1001";neg_log_likelihood="572.940034";taxa=" 400940 401555 401932 403142 402041 402347";snp_count="15";
SEQUENCE	GUBBINS	CDS	314180	314214	0	.	0	node="internal_1000->internal_1001";neg_log_likelihood="505.691500";taxa=" 400940 401555 401932 403142 402041 402347";snp_count="7";
SEQUENCE	GUBBINS	CDS	1470673	1474062	0	.	0	node="internal_1000->internal_1001";neg_log_likelihood="486.829567";taxa=" 400940 401555 401932 403142 402041 402347";snp_count="6";
SEQUENCE	GUBBINS	CDS	700633	701551	0	.	0	node="internal_1000->internal_1006";neg_log_likelihood="333.965309";taxa=" 700131 700678 703986 702839 700360 703756 703669";snp_count="7";
SEQUENCE	GUBBINS	CDS	1468363	1473414	0	.	0	node="internal_1000->internal_1006";neg_log_likelihood="304.527987";taxa=" 700131 700678 703986 702839 700360 703756 703669";snp_count="6";
SEQUENCE	GUBBINS	CDS	1634013	1634028	0	.	0	node="internal_997->internal_998";neg_log_likelihood="365.636366";taxa=" 503771 602528 504008";snp_count="6";
SEQUENCE	GUBBINS	CDS	700756	700786	0	.	0	node="internal_997->internal_998";neg_log_likelihood="342.501671";taxa=" 503771 602528 504008";snp_count="5";
SEQUENCE	GUBBINS	CDS	324577	325078	0	.	0	node="internal_997->internal_998";neg_log_likelihood="323.230115";taxa=" 503771 602528 504008";snp_count="5";
SEQUENCE	GUBBINS	CDS	700789	700816	0	.	0	node="internal_997->internal_1000";neg_log_likelihood="258.592854";taxa=" 400940 401555 401932 403142 402041 402347 700131 700678 703986 702839 700360 703756 703669";snp_count="4";
SEQUENCE	GUBBINS	CDS	700550	705436	0	.	0	node="internal_1016->203977";neg_log_likelihood="523.894549";taxa="203977";snp_count="161";
SEQUENCE	GUBBINS	CDS	1319578	1319619	0	.	0	node="internal_1016->203977";neg_log_likelihood="196.125630";taxa="203977";snp_count="5";
SEQUENCE	GUBBINS	CDS	1389452	1396373	0	.	0	node="internal_1015->103651";neg_log_likelihood="671.345775";taxa="103651";snp_count="38";
SEQUENCE	GUBBINS	CDS	3058854	3059152	0	.	0	node="internal_1015->103651";neg_log_likelihood="561.475254";taxa="103651";snp_count="6";
SEQUENCE	GUBBINS	CDS	1319578	1319619	0	.	0	node="internal_1015->internal_1016";neg_log_likelihood="99.690204";taxa=" 202130 203977";snp_count="5";
SEQUENCE	GUBBINS	CDS	700550	701990	0	.	0	node="internal_1014->internal_1015";neg_log_likelihood="448.127348";taxa=" 103651 202130 203977";snp_count="22";
SEQUENCE	GUBBINS	CDS	700550	705436	0	.	0	node="internal_1019->201692";neg_log_likelihood="302.234580";taxa="201692";snp_count="131";
SEQUENCE	GUBBINS	CDS	700550	705089	0	.	0	node="internal_1018->internal_1019";neg_log_likelihood="166.984958";taxa=" 201692 201355";snp_count="53";
SEQUENCE	GUBBINS	CDS	700732	705026	0	.	0	node="internal_1018->203168";neg_log_likelihood="344.410162";taxa="203168";snp_count="30";
SEQUENCE	GUBBINS	CDS	700550	705413	0	.	0	node="internal_1021->204584";neg_log_likelihood="460.593538";taxa="204584";snp_count="140";
SEQUENCE	GUBBINS	CDS	700580	701797	0	.	0	node="internal_1020->200194";neg_log_likelihood="156.634238";taxa="200194";snp_count="11";
SEQUENCE	GUBBINS	CDS	703261	705104	0	.	0	node="internal_1020->internal_1021";neg_log_likelihood="121.894385";taxa=" 204584 200204";snp_count="28";
SEQUENCE	GUBBINS	CDS	700756	704849	0	.	0	node="internal_1017->internal_1018";neg_log_likelihood="243.910252";taxa=" 201692 201355 203168";snp_count="19";
SEQUENCE	GUBBINS	CDS	700580	705104	0	.	0	node="internal_1017->internal_1020";neg_log_likelihood="224.671041";taxa=" 200194 204584 200204";snp_count="33";
SEQUENCE	GUBBINS	CDS	700550	701990	0	.	0	node="internal_1013->internal_1014";neg_log_likelihood="476.560817";taxa=" 203534 103651 202130 203977";snp_count="8";
SEQUENCE	GUBBINS	CDS	701059	705026	0	.	0	node="internal_1013->internal_1017";neg_log_likelihood="169.158454";taxa=" 201692 201355 203168 200194 204584 200204";snp_count="6";
SEQUENCE	GUBBINS	CDS	700732	705101	0	.	0	node="internal_1026->103596";neg_log_likelihood="241.688491";taxa="103596";snp_count="100";
SEQUENCE	GUBBINS	CDS	700760	705383	0	.	0	node="internal_1025->103612";neg_log_likelihood="108.839135";taxa="103612";snp_count="39";
SEQUENCE	GUBBINS	CDS	700732	705287	0	.	0	node="internal_1025->internal_1026";neg_log_likelihood="202.464460";taxa=" 103625 103596";snp_count="72";
SEQUENCE	GUBBINS	CDS	700551	705436	0	.	0	node="internal_1024->internal_1025";neg_log_likelihood="213.743354";taxa=" 103612 103625 103596";snp_count="77";
SEQUENCE	GUBBINS	CDS	700550	705435	0	.	0	node="internal_1024->103558";neg_log_likelihood="98.915207";taxa="103558";snp_count="23";
SEQUENCE	GUBBINS	CDS	700732	705404	0	.	0	node="internal_1027->103339";neg_log_likelihood="399.759052";taxa="103339";snp_count="105";
SEQUENCE	GUBBINS	CDS	700551	705436	0	.	0	node="internal_1023->internal_1024";neg_log_likelihood="355.495246";taxa=" 103612 103625 103596 103558";snp_count="39";
SEQUENCE	GUBBINS	CDS	700788	705287	0	.	0	node="internal_1023->internal_1027";neg_log_likelihood="196.646536";taxa=" 103619 103339";snp_count="40";
SEQUENCE	GUBBINS	CDS	700633	705413	0	.	0	node="internal_1033->102241";neg_log_likelihood="156.908036";taxa="102241";snp_count="39";
SEQUENCE	GUBBINS	CDS	700633	704921	0	.	0	node="internal_1032->internal_1033";neg_log_likelihood="77.417257";taxa=" 102241 102759 102431";snp_count="22";
SEQUENCE	GUBBINS	CDS	700551	705287	0	.	0	node="internal_1032->102533";neg_log_likelihood="202.854779";taxa="102533";snp_count="43";
SEQUENCE	GUBBINS	CDS	700550	705413	0	.	0	node="internal_1035->103489";neg_log_likelihood="297.892307";taxa="103489";snp_count="131";
SEQUENCE	GUBBINS	CDS	700551	704921	0	.	0	node="internal_1031->internal_1032";neg_log_likelihood="80.158302";taxa=" 102241 102759 102431 102533";snp_count="11";
SEQUENCE	GUBBINS	CDS	700550	704912	0	.	0	node="internal_1031->internal_1035";neg_log_likelihood="125.807310";taxa=" 103229 103489";snp_count="18";
SEQUENCE	GUBBINS	CDS	700816	705001	0	.	0	node="internal_1036->102349";neg_log_likelihood="387.523966";taxa="102349";snp_count="32";
SEQUENCE	GUBBINS	CDS	700551	704912	0	.	0	node="internal_1030->internal_1031";neg_log_likelihood="269.571245";taxa=" 102241 102759 102431 102533 103229 103489";snp_count="9";
SEQUENCE	GUBBINS	CDS	701215	704885	0	.	0	node="internal_1030->internal_1036";neg_log_likelihood="205.582747";taxa=" 103294 102349";snp_count="8";
SEQUENCE	GUBBINS	CDS	700550	705425	0	.	0	node="internal_1040->100848";neg_log_likelihood="291.965558";taxa="100848";snp_count="131";
SEQUENCE	GUBBINS	CDS	701374	705425	0	.	0	node="internal_1039->internal_1040";neg_log_likelihood="175.215038";taxa=" 100842 100848";snp_count="62";
SEQUENCE	GUBBINS	CDS	700786	705395	0	.	0	node="internal_1039->100669";neg_log_likelihood="243.716085";taxa="100669";snp_count="37";
SEQUENCE	GUBBINS	CDS	700792	707480	0	.	0	node="internal_1038->internal_1039";neg_log_likelihood="268.808162";taxa=" 100842 100848 100669";snp_count="69";
SEQUENCE	GUBBINS	CDS	701059	705266	0	.	0	node="internal_1038->102824";neg_log_likelihood="287.608265";taxa="102824";snp_count="52";
SEQUENCE	GUBBINS	CDS	700633	705287	0	.	0	node="internal_1037->102070";neg_log_likelihood="337.467021";taxa="102070";snp_count="38";
SEQUENCE	GUBBINS	CDS	700801	705395	0	.	0	node="internal_1037->internal_1038";neg_log_likelihood="162.528808";taxa=" 100842 100848 100669 102824";snp_count="42";
SEQUENCE	GUBBINS	CDS	700550	705125	0	.	0	node="internal_1029->internal_1030";neg_log_likelihood="152.231812";taxa=" 102241 102759 102431 102533 103229 103489 103294 102349";snp_count="22";
SEQUENCE	GUBBINS	CDS	700786	705287	0	.	0	node="internal_1029->internal_1037";neg_log_likelihood="188.371744";taxa=" 102070 100842 100848 100669 102824";snp_count="36";
SEQUENCE	GUBBINS	CDS	700550	705278	0	.	0	node="internal_1028->internal_1029";neg_log_likelihood="70.838205";taxa=" 102241 102759 102431 102533 103229 103489 103294 102349 102070 100842 100848 100669 102824";snp_count="14";
SEQUENCE	GUBBINS	CDS	700786	707480	0	.	0	node="internal_1028->102499";neg_log_likelihood="556.921530";taxa="102499";snp_count="81";
SEQUENCE	GUBBINS	CDS	700732	706236	0	.	0	node="internal_1022->internal_1023";neg_log_likelihood="280.176280";taxa=" 103612 103625 103596 103558 103619 103339";snp_count="29";
SEQUENCE	GUBBINS	CDS	700550	705287	0	.	0	node="internal_1022->internal_1028";neg_log_likelihood="125.796233";taxa=" 102241 102759 102431 102533 103229 103489 103294 102349 102070 100842 100848 100669 102824 102499";snp_count="20";
SEQUENCE	GUBBINS	CDS	3057161	3059635	0	.	0	node="internal_1012->internal_1013";neg_log_likelihood="1087.323428";taxa=" 203534 103651 202130 203977 201692 201355 203168 200194 204584 200204";snp_count="20";
SEQUENCE	GUBBINS	CDS	4104470	4104674	0	.	0	node="internal_1012->internal_1013";neg_log_likelihood="1012.480017";taxa=" 203534 103651 202130 203977 201692 201355 203168 200194 204584 200204";snp_count="10";
SEQUENCE	GUBBINS	CDS	505871	530800	0	.	0	node="internal_1012->internal_1013";neg_log_likelihood="967.627686";taxa=" 203534 103651 202130 203977 201692 201355 203168 200194 204584 200204";snp_count="25";
SEQUENCE	GUBBINS	CDS	1040706	1042366	0	.	0	node="internal_1012->internal_1013";neg_log_likelihood="873.074978";taxa=" 203534 103651 202130 203977 201692 201355 203168 200194 204584 200204";snp_count="7";
SEQUENCE	GUBBINS	CDS	3278581	3281155	0	.	0	node="internal_1012->internal_1013";neg_log_likelihood="842.421154";taxa=" 203534 103651 202130 203977 201692 201355 203168 200194 204584 200204";snp_count="7";
SEQUENCE	GUBBINS	CDS	700550	705287	0	.	0	node="internal_1012->internal_1022";neg_log_likelihood="114.584393";taxa=" 103612 103625 103596 103558 103619 103339 102241 102759 102431 102533 103229 103489 103294 102349 102070 100842 100848 100669 102824 102499";snp_count="20";
SEQUENCE	GUBBINS	CDS	244123	250351	0	.	0	node="internal_996->internal_997";neg_log_likelihood="1088.927770";taxa=" 503771 602528 504008 400940 401555 401932 403142 402041 402347 700131 700678 703986 702839 700360 703756 703669";snp_count="62";
SEQUENCE	GUBBINS	CDS	324307	330328	0	.	0	node="internal_996->internal_997";neg_log_likelihood="879.121947";taxa=" 503771 602528 504008 400940 401555 401932 403142 402041 402347 700131 700678 703986 702839 700360 703756 703669";snp_count="34";
SEQUENCE	GUBBINS	CDS	3072403	3074219	0	.	0	node="internal_996->internal_997";neg_log_likelihood="778.870183";taxa=" 503771 602528 504008 400940 401555 401932 403142 402041 402347 700131 700678 703986 702839 700360 703756 703669";snp_count="10";
SEQUENCE	GUBBINS	CDS	1468363	1474062	0	.	0	node="internal_996->internal_997";neg_log_likelihood="741.550081";taxa=" 503771 602528 504008 400940 401555 401932 403142 402041 402347 700131 700678 703986 702839 700360 703756 703669";snp_count="8";
SEQUENCE	GUBBINS	CDS	1035423	1035506	0	.	0	node="internal_996->internal_997";neg_log_likelihood="706.144303";taxa=" 503771 602528 504008 400940 401555 401932 403142 402041 402347 700131 700678 703986 702839 700360 703756 703669";snp_count="4";
SEQUENCE	GUBBINS	CDS	505824	538153	0	.	0	node="internal_996->internal_1012";neg_log_likelihood="2499.892831";taxa=" 203534 103651 202130 203977 201692 201355 203168 200194 204584 200204 103612 103625 103596 103558 103619 103339 102241 102759 102431 102533 103229 103489 103294 102349 102070 100842 100848 100669 102824 102499";snp_count="324";
SEQUENCE	GUBBINS	CDS	1035458	1043454	0	.	0	node="internal_996->internal_1012";neg_log_likelihood="1568.375769";taxa=" 203534 103651 202130 203977 201692 201355 203168 200194 204584 200204 103612 103625 103596 103558 103619 103339 102241 102759 102431 102533 103229 103489 103294 102349 102070 100842 100848 100669 102824 102499";snp_count="94";
SEQUENCE	GUBBINS	CDS	1468350	1473583	0	.	0	node="internal_996->internal_1012";neg_log_likelihood="1220.886027";taxa=" 203534 103651 202130 203977 201692 201355 203168 200194 204584 200204 103612 103625 103596 103558 103619 103339 102241 102759 102431 102533 103229 103489 103294 102349 102070 100842 100848 100669 102824 102499";snp_count="67";
SEQUENCE	GUBBINS	CDS	2037976	2039297	0	.	0	node="internal_996->internal_1012";neg_log_likelihood="984.867990";taxa=" 203534 103651 202130 203977 201692 201355 203168 200194 204584 200204 103612 103625 103596 103558 103619 103339 102241 102759 102431 102533 103229 103489 103294 102349 102070 100842 100848 100669 102824 102499";snp_count="35";
SEQUENCE	GUBBINS	CDS	3053347	3072395	0	.	0	node="internal_996->internal_1012";neg_log_likelihood="843.572777";taxa=" 203534 103651 202130 203977 201692 201355 203168 200194 204584 200204 103612 103625 103596 103558 103619 103339 102241 102759 102431 102533 103229 103489 103294 102349 102070 100842 100848 100669 102824 102499";snp_count="46";
SEQUENCE	GUBBINS	CDS	1097469	1097534	0	.	0	node="internal_996->internal_1012";neg_log_likelihood="683.730876";taxa=" 203534 103651 202130 203977 201692 201355 203168 200194 204584 200204 103612 103625 103596 103558 103619 103339 102241 102759 102431 102533 103229 103489 103294 102349 102070 100842 100848 100669 102824 102499";snp_count="9";
SEQUENCE	GUBBINS	CDS	2955966	2957600	0	.	0	node="internal_996->internal_1012";neg_log_likelihood="643.958758";taxa=" 203534 103651 202130 203977 201692 201355 203168 200194 204584 200204 103612 103625 103596 103558 103619 103339 102241 102759 102431 102533 103229 103489 103294 102349 102070 100842 100848 100669 102824 102499";snp_count="12";
SEQUENCE	GUBBINS	CDS	700550	701059	0	.	0	node="internal_996->internal_1012";neg_log_likelihood="595.489089";taxa=" 203534 103651 202130 203977 201692 201355 203168 200194 204584 200204 103612 103625 103596 103558 103619 103339 102241 102759 102431 102533 103229 103489 103294 102349 102070 100842 100848 100669 102824 102499";snp_count="9";
SEQUENCE	GUBBINS	CDS	273099	284665	0	.	0	node="internal_996->internal_1012";neg_log_likelihood="554.115114";taxa=" 203534 103651 202130 203977 201692 201355 203168 200194 204584 200204 103612 103625 103596 103558 103619 103339 102241 102759 102431 102533 103229 103489 103294 102349 102070 100842 100848 100669 102824 102499";snp_count="13";
SEQUENCE	GUBBINS	CDS	983777	984149	0	.	0	node="internal_996->internal_1012";neg_log_likelihood="494.799318";taxa=" 203534 103651 202130 203977 201692 201355 203168 200194 204584 200204 103612 103625 103596 103558 103619 103339 102241 102759 102431 102533 103229 103489 103294 102349 102070 100842 100848 100669 102824 102499";snp_count="8";
SEQUENCE	GUBBINS	CDS	4103765	4106707	0	.	0	node="internal_996->internal_1012";neg_log_likelihood="459.382435";taxa=" 203534 103651 202130 203977 201692 201355 203168 200194 204584 200204 103612 103625 103596 103558 103619 103339 102241 102759 102431 102533 103229 103489 103294 102349 102070 100842 100848 100669 102824 102499";snp_count="10";
SEQUENCE	GUBBINS	CDS	1674430	1674511	0	.	0	node="internal_996->internal_1012";neg_log_likelihood="413.014107";taxa=" 203534 103651 202130 203977 201692 201355 203168 200194 204584 200204 103612 103625 103596 103558 103619 103339 102241 102759 102431 102533 103229 103489 103294 102349 102070 100842 100848 100669 102824 102499";snp_count="6";
SEQUENCE	GUBBINS	CDS	2205116	2211791	0	.	0	node="internal_996->internal_1012";neg_log_likelihood="390.811652";taxa=" 203534 103651 202130 203977 201692 201355 203168 200194 204584 200204 103612 103625 103596 103558 103619 103339 102241 102759 102431 102533 103229 103489 103294 102349 102070 100842 100848 100669 102824 102499";snp_count="6";
SEQUENCE	GUBBINS	CDS	1468333	1473583	0	.	0	node="internal_935->internal_936";neg_log_likelihood="938.207744";taxa=" 600213 600555_II 600701 600589 504032 600018 600002 601161 602521 600108 600190 601030 600322 600505 600239 600982 600221 600906 600941 600026 602927 602925 603026 603801 600463 702752 702844 702690 702705 703819 703761 702831 703705 703724 703930 702540 703499 702230 702387 702033 401781 403057 403048 401649 401640 401674 4…
SEQUENCE	GUBBINS	CDS	1628146	1632068	0	.	0	node="internal_935->internal_936";neg_log_likelihood="850.351154";taxa=" 600213 600555_II 600701 600589 504032 600018 600002 601161 602521 600108 600190 601030 600322 600505 600239 600982 600221 600906 600941 600026 602927 602925 603026 603801 600463 702752 702844 702690 702705 703819 703761 702831 703705 703724 703930 702540 703499 702230 702387 702033 401781 403057 403048 401649 401640 401674 4…
SEQUENCE	GUBBINS	CDS	2950403	2957600	0	.	0	node="internal_935->internal_936";neg_log_likelihood="787.751378";taxa=" 600213 600555_II 600701 600589 504032 600018 600002 601161 602521 600108 600190 601030 600322 600505 600239 600982 600221 600906 600941 600026 602927 602925 603026 603801 600463 702752 702844 702690 702705 703819 703761 702831 703705 703724 703930 702540 703499 702230 702387 702033 401781 403057 403048 401649 401640 401674 4…
SEQUENCE	GUBBINS	CDS	506028	515391	0	.	0	node="internal_935->internal_936";neg_log_likelihood="718.433760";taxa=" 600213 600555_II 600701 600589 504032 600018 600002 601161 602521 600108 600190 601030 600322 600505 600239 600982 600221 600906 600941 600026 602927 602925 603026 603801 600463 702752 702844 702690 702705 703819 703761 702831 703705 703724 703930 702540 703499 702230 702387 702033 401781 403057 403048 401649 401640 401674 4…
SEQUENCE	GUBBINS	CDS	3053341	3064186	0	.	0	node="internal_935->internal_936";neg_log_likelihood="655.403525";taxa=" 600213 600555_II 600701 600589 504032 600018 600002 601161 602521 600108 600190 601030 600322 600505 600239 600982 600221 600906 600941 600026 602927 602925 603026 603801 600463 702752 702844 702690 702705 703819 703761 702831 703705 703724 703930 702540 703499 702230 702387 702033 401781 403057 403048 401649 401640 401674 4…
SEQUENCE	GUBBINS	CDS	983807	984149	0	.	0	node="internal_935->internal_936";neg_log_likelihood="595.638022";taxa=" 600213 600555_II 600701 600589 504032 600018 600002 601161 602521 600108 600190 601030 600322 600505 600239 600982 600221 600906 600941 600026 602927 602925 603026 603801 600463 702752 702844 702690 702705 703819 703761 702831 703705 703724 703930 702540 703499 702230 702387 702033 401781 403057 403048 401649 401640 401674 4…
SEQUENCE	GUBBINS	CDS	273099	277999	0	.	0	node="internal_935->internal_936";neg_log_likelihood="564.711460";taxa=" 600213 600555_II 600701 600589 504032 600018 600002 601161 602521 600108 600190 601030 600322 600505 600239 600982 600221 600906 600941 600026 602927 602925 603026 603801 600463 702752 702844 702690 702705 703819 703761 702831 703705 703724 703930 702540 703499 702230 702387 702033 401781 403057 403048 401649 401640 401674 4…
SEQUENCE	GUBBINS	CDS	700786	701123	0	.	0	node="internal_935->internal_936";neg_log_likelihood="519.868772";taxa=" 600213 600555_II 600701 600589 504032 600018 600002 601161 602521 600108 600190 601030 600322 600505 600239 600982 600221 600906 600941 600026 602927 602925 603026 603801 600463 702752 702844 702690 702705 703819 703761 702831 703705 703724 703930 702540 703499 702230 702387 702033 401781 403057 403048 401649 401640 401674 4…
SEQUENCE	GUBBINS	CDS	4104545	4104737	0	.	0	node="internal_935->internal_936";neg_log_likelihood="493.390959";taxa=" 600213 600555_II 600701 600589 504032 600018 600002 601161 602521 600108 600190 601030 600322 600505 600239 600982 600221 600906 600941 600026 602927 602925 603026 603801 600463 702752 702844 702690 702705 703819 703761 702831 703705 703724 703930 702540 703499 702230 702387 702033 401781 403057 403048 401649 401640 401674 4…
SEQUENCE	GUBBINS	CDS	322328	325426	0	.	0	node="internal_935->internal_936";neg_log_likelihood="471.280362";taxa=" 600213 600555_II 600701 600589 504032 600018 600002 601161 602521 600108 600190 601030 600322 600505 600239 600982 600221 600906 600941 600026 602927 602925 603026 603801 600463 702752 702844 702690 702705 703819 703761 702831 703705 703724 703930 702540 703499 702230 702387 702033 401781 403057 403048 401649 401640 401674 4…
SEQUENCE	GUBBINS	CDS	1036555	1041189	0	.	0	node="internal_935->internal_936";neg_log_likelihood="439.961019";taxa=" 600213 600555_II 600701 600589 504032 600018 600002 601161 602521 600108 600190 601030 600322 600505 600239 600982 600221 600906 600941 600026 602927 602925 603026 603801 600463 702752 702844 702690 702705 703819 703761 702831 703705 703724 703930 702540 703499 702230 702387 702033 401781 403057 403048 401649 401640 401674 4…
SEQUENCE	GUBBINS	CDS	506260	536372	0	.	0	node="internal_935->internal_996";neg_log_likelihood="1592.554258";taxa=" 503771 602528 504008 400940 401555 401932 403142 402041 402347 700131 700678 703986 702839 700360 703756 703669 203534 103651 202130 203977 201692 201355 203168 200194 204584 200204 103612 103625 103596 103558 103619 103339 102241 102759 102431 102533 103229 103489 103294 102349 102070 100842 100848 100669 102824 102499";sn…
SEQUENCE	GUBBINS	CDS	1035542	1041816	0	.	0	node="internal_935->internal_996";neg_log_likelihood="1198.517116";taxa=" 503771 602528 504008 400940 401555 401932 403142 402041 402347 700131 700678 703986 702839 700360 703756 703669 203534 103651 202130 203977 201692 201355 203168 200194 204584 200204 103612 103625 103596 103558 103619 103339 102241 102759 102431 102533 103229 103489 103294 102349 102070 100842 100848 100669 102824 102499";sn…
SEQUENCE	GUBBINS	CDS	3052963	3072490	0	.	0	node="internal_935->internal_996";neg_log_likelihood="1025.473124";taxa=" 503771 602528 504008 400940 401555 401932 403142 402041 402347 700131 700678 703986 702839 700360 703756 703669 203534 103651 202130 203977 201692 201355 203168 200194 204584 200204 103612 103625 103596 103558 103619 103339 102241 102759 102431 102533 103229 103489 103294 102349 102070 100842 100848 100669 102824 102499";sn…
SEQUENCE	GUBBINS	CDS	2950065	2957634	0	.	0	node="internal_935->internal_996";neg_log_likelihood="865.136151";taxa=" 503771 602528 504008 400940 401555 401932 403142 402041 402347 700131 700678 703986 702839 700360 703756 703669 203534 103651 202130 203977 201692 201355 203168 200194 204584 200204 103612 103625 103596 103558 103619 103339 102241 102759 102431 102533 103229 103489 103294 102349 102070 100842 100848 100669 102824 102499";snp…
SEQUENCE	GUBBINS	CDS	2038414	2039316	0	.	0	node="internal_935->internal_996";neg_log_likelihood="786.462225";taxa=" 503771 602528 504008 400940 401555 401932 403142 402041 402347 700131 700678 703986 702839 700360 703756 703669 203534 103651 202130 203977 201692 201355 203168 200194 204584 200204 103612 103625 103596 103558 103619 103339 102241 102759 102431 102533 103229 103489 103294 102349 102070 100842 100848 100669 102824 102499";snp…
SEQUENCE	GUBBINS	CDS	1469641	1473071	0	.	0	node="internal_935->internal_996";neg_log_likelihood="733.088508";taxa=" 503771 602528 504008 400940 401555 401932 403142 402041 402347 700131 700678 703986 702839 700360 703756 703669 203534 103651 202130 203977 201692 201355 203168 200194 204584 200204 103612 103625 103596 103558 103619 103339 102241 102759 102431 102533 103229 103489 103294 102349 102070 100842 100848 100669 102824 102499";snp…
SEQUENCE	GUBBINS	CDS	1628290	1634280	0	.	0	node="internal_935->internal_996";neg_log_likelihood="670.369777";taxa=" 503771 602528 504008 400940 401555 401932 403142 402041 402347 700131 700678 703986 702839 700360 703756 703669 203534 103651 202130 203977 201692 201355 203168 200194 204584 200204 103612 103625 103596 103558 103619 103339 102241 102759 102431 102533 103229 103489 103294 102349 102070 100842 100848 100669 102824 102499";snp…
SEQUENCE	GUBBINS	CDS	983790	986238	0	.	0	node="internal_935->internal_996";neg_log_likelihood="612.146991";taxa=" 503771 602528 504008 400940 401555 401932 403142 402041 402347 700131 700678 703986 702839 700360 703756 703669 203534 103651 202130 203977 201692 201355 203168 200194 204584 200204 103612 103625 103596 103558 103619 103339 102241 102759 102431 102533 103229 103489 103294 102349 102070 100842 100848 100669 102824 102499";snp…
SEQUENCE	GUBBINS	CDS	1082684	1082916	0	.	0	node="internal_935->internal_996";neg_log_likelihood="565.231014";taxa=" 503771 602528 504008 400940 401555 401932 403142 402041 402347 700131 700678 703986 702839 700360 703756 703669 203534 103651 202130 203977 201692 201355 203168 200194 204584 200204 103612 103625 103596 103558 103619 103339 102241 102759 102431 102533 103229 103489 103294 102349 102070 100842 100848 100669 102824 102499";snp…
SEQUENCE	GUBBINS	CDS	1097339	1097580	0	.	0	node="internal_935->internal_996";neg_log_likelihood="537.539401";taxa=" 503771 602528 504008 400940 401555 401932 403142 402041 402347 700131 700678 703986 702839 700360 703756 703669 203534 103651 202130 203977 201692 201355 203168 200194 204584 200204 103612 103625 103596 103558 103619 103339 102241 102759 102431 102533 103229 103489 103294 102349 102070 100842 100848 100669 102824 102499";snp…
SEQUENCE	GUBBINS	CDS	319092	325216	0	.	0	node="internal_935->internal_996";neg_log_likelihood="509.891941";taxa=" 503771 602528 504008 400940 401555 401932 403142 402041 402347 700131 700678 703986 702839 700360 703756 703669 203534 103651 202130 203977 201692 201355 203168 200194 204584 200204 103612 103625 103596 103558 103619 103339 102241 102759 102431 102533 103229 103489 103294 102349 102070 100842 100848 100669 102824 102499";snp…
SEQUENCE	GUBBINS	CDS	700801	701059	0	.	0	node="internal_935->internal_996";neg_log_likelihood="475.388440";taxa=" 503771 602528 504008 400940 401555 401932 403142 402041 402347 700131 700678 703986 702839 700360 703756 703669 203534 103651 202130 203977 201692 201355 203168 200194 204584 200204 103612 103625 103596 103558 103619 103339 102241 102759 102431 102533 103229 103489 103294 102349 102070 100842 100848 100669 102824 102499";snp…
SEQUENCE	GUBBINS	CDS	274487	285732	0	.	0	node="internal_935->internal_996";neg_log_likelihood="452.012121";taxa=" 503771 602528 504008 400940 401555 401932 403142 402041 402347 700131 700678 703986 702839 700360 703756 703669 203534 103651 202130 203977 201692 201355 203168 200194 204584 200204 103612 103625 103596 103558 103619 103339 102241 102759 102431 102533 103229 103489 103294 102349 102070 100842 100848 100669 102824 102499";snp…
SEQUENCE	GUBBINS	CDS	4103775	4106207	0	.	0	node="internal_935->internal_996";neg_log_likelihood="415.680343";taxa=" 503771 602528 504008 400940 401555 401932 403142 402041 402347 700131 700678 703986 702839 700360 703756 703669 203534 103651 202130 203977 201692 201355 203168 200194 204584 200204 103612 103625 103596 103558 103619 103339 102241 102759 102431 102533 103229 103489 103294 102349 102070 100842 100848 100669 102824 102499";snp…
SEQUENCE	GUBBINS	CDS	700788	705383	0	.	0	node="internal_1041->602914";neg_log_likelihood="326.083968";taxa="602914";snp_count="35";
SEQUENCE	GUBBINS	CDS	3059596	3059716	0	.	0	node="internal_934->internal_935";neg_log_likelihood="45.502622";taxa=" 600213 600555_II 600701 600589 504032 600018 600002 601161 602521 600108 600190 601030 600322 600505 600239 600982 600221 600906 600941 600026 602927 602925 603026 603801 600463 702752 702844 702690 702705 703819 703761 702831 703705 703724 703930 702540 703499 702230 702387 702033 401781 403057 403048 401649 401640 401674 40…
SEQUENCE	GUBBINS	CDS	700789	705383	0	.	0	node="internal_934->internal_1041";neg_log_likelihood="597.943844";taxa=" 602914 602685";snp_count="18";
SEQUENCE	GUBBINS	CDS	1627710	1627744	0	.	0	node="internal_934->internal_1041";neg_log_likelihood="531.509608";taxa=" 602914 602685";snp_count="5";
SEQUENCE	GUBBINS	CDS	700580	705278	0	.	0	node="internal_927->internal_928";neg_log_likelihood="694.952712";taxa=" 603569 602014 600679 600305 600390 600518 600520";snp_count="28";
SEQUENCE	GUBBINS	CDS	700789	700956	0	.	0	node="internal_927->internal_934";neg_log_likelihood="40.166581";taxa=" 600213 600555_II 600701 600589 504032 600018 600002 601161 602521 600108 600190 601030 600322 600505 600239 600982 600221 600906 600941 600026 602927 602925 603026 603801 600463 702752 702844 702690 702705 703819 703761 702831 703705 703724 703930 702540 703499 702230 702387 702033 401781 403057 403048 401649 401640 401674 40…
SEQUENCE	GUBBINS	CDS	711680	722924	0	.	0	node="internal_1050->602342";neg_log_likelihood="65.479575";taxa="602342";snp_count="9";
SEQUENCE	GUBBINS	CDS	1413072	1415301	0	.	0	node="internal_1052->603039";neg_log_likelihood="75.907032";taxa="603039";snp_count="6";
SEQUENCE	GUBBINS	CDS	711658	711778	0	.	0	node="internal_1049->internal_1050";neg_log_likelihood="203.982612";taxa=" 603030 602342";snp_count="7";
SEQUENCE	GUBBINS	CDS	722708	723206	0	.	0	node="internal_1047->internal_1048";neg_log_likelihood="251.153408";taxa=" 600385 600471";snp_count="6";
SEQUENCE	GUBBINS	CDS	722971	723127	0	.	0	node="internal_1060->700922";neg_log_likelihood="295.874434";taxa="700922";snp_count="5";
SEQUENCE	GUBBINS	CDS	1319578	1319619	0	.	0	node="internal_1064->704135";neg_log_likelihood="173.989131";taxa="704135";snp_count="5";
SEQUENCE	GUBBINS	CDS	1413720	1415301	0	.	0	node="internal_1068->703894";neg_log_likelihood="116.524104";taxa="703894";snp_count="5";
SEQUENCE	GUBBINS	CDS	2955981	2957388	0	.	0	node="internal_1070->703272";neg_log_likelihood="782.888955";taxa="703272";snp_count="72";
SEQUENCE	GUBBINS	CDS	1627247	1634183	0	.	0	node="internal_1070->703272";neg_log_likelihood="566.474633";taxa="703272";snp_count="41";
SEQUENCE	GUBBINS	CDS	2055122	2055188	0	.	0	node="internal_1070->703272";neg_log_likelihood="424.332677";taxa="703272";snp_count="15";
SEQUENCE	GUBBINS	CDS	318643	318687	0	.	0	node="internal_1070->703272";neg_log_likelihood="375.603553";taxa="703272";snp_count="9";
SEQUENCE	GUBBINS	CDS	722726	723206	0	.	0	node="internal_1070->703272";neg_log_likelihood="352.497195";taxa="703272";snp_count="5";
SEQUENCE	GUBBINS	CDS	3058848	3059058	0	.	0	node="internal_1069->internal_1070";neg_log_likelihood="312.596171";taxa=" 703889 703272";snp_count="5";
SEQUENCE	GUBBINS	CDS	1471610	1472262	0	.	0	node="internal_1069->internal_1070";neg_log_likelihood="288.146318";taxa=" 703889 703272";snp_count="5";
SEQUENCE	GUBBINS	CDS	2053860	2054262	0	.	0	node="internal_1069->703693";neg_log_likelihood="484.071681";taxa="703693";snp_count="12";
SEQUENCE	GUBBINS	CDS	3052963	3061286	0	.	0	node="internal_1069->703693";neg_log_likelihood="442.917599";taxa="703693";snp_count="11";
SEQUENCE	GUBBINS	CDS	2038315	2039323	0	.	0	node="internal_1069->703693";neg_log_likelihood="392.348262";taxa="703693";snp_count="7";
SEQUENCE	GUBBINS	CDS	3361007	3361030	0	.	0	node="internal_1066->internal_1067";neg_log_likelihood="146.816818";taxa=" 702958 703894 703800";snp_count="5";
SEQUENCE	GUBBINS	CDS	722918	722938	0	.	0	node="internal_1062->703767";neg_log_likelihood="282.499009";taxa="703767";snp_count="5";
SEQUENCE	GUBBINS	CDS	3059092	3060005	0	.	0	node="internal_1053->internal_1056";neg_log_likelihood="1244.533006";taxa=" 504261 401559 402389 700868 700922 702013 703767 703881 704135 702958 703894 703800 703889 703272 703693 703873";snp_count="61";
SEQUENCE	GUBBINS	CDS	1468333	1474007	0	.	0	node="internal_1053->internal_1056";neg_log_likelihood="1014.157993";taxa=" 504261 401559 402389 700868 700922 702013 703767 703881 704135 702958 703894 703800 703889 703272 703693 703873";snp_count="69";
SEQUENCE	GUBBINS	CDS	317678	324988	0	.	0	node="internal_1042->internal_1043";neg_log_likelihood="1317.164399";taxa=" 601016 604462 505942 500201 600385 600471 603030 602342 602293 603039 602378";snp_count="21";
SEQUENCE	GUBBINS	CDS	311354	328091	0	.	0	node="internal_1042->internal_1053";neg_log_likelihood="2063.445116";taxa=" 400924 403436 402059 504261 401559 402389 700868 700922 702013 703767 703881 704135 702958 703894 703800 703889 703272 703693 703873";snp_count="38";
SEQUENCE	GUBBINS	CDS	711642	711778	0	.	0	node="internal_1042->internal_1053";neg_log_likelihood="1931.173583";taxa=" 400924 403436 402059 504261 401559 402389 700868 700922 702013 703767 703881 704135 702958 703894 703800 703889 703272 703693 703873";snp_count="10";
SEQUENCE	GUBBINS	CDS	903476	903693	0	.	0	node="internal_1042->internal_1053";neg_log_likelihood="1895.216379";taxa=" 400924 403436 402059 504261 401559 402389 700868 700922 702013 703767 703881 704135 702958 703894 703800 703889 703272 703693 703873";snp_count="9";
SEQUENCE	GUBBINS	CDS	506637	538606	0	.	0	node="internal_926->internal_927";neg_log_likelihood="7646.546450";taxa=" 603569 602014 600679 600305 600390 600518 600520 600213 600555_II 600701 600589 504032 600018 600002 601161 602521 600108 600190 601030 600322 600505 600239 600982 600221 600906 600941 600026 602927 602925 603026 603801 600463 702752 702844 702690 702705 703819 703761 702831 703705 703724 703930 702540 703499 702230 702387 …
SEQUENCE	GUBBINS	CDS	1035437	1043141	0	.	0	node="internal_926->internal_927";neg_log_likelihood="7073.111237";taxa=" 603569 602014 600679 600305 600390 600518 600520 600213 600555_II 600701 600589 504032 600018 600002 601161 602521 600108 600190 601030 600322 600505 600239 600982 600221 600906 600941 600026 602927 602925 603026 603801 600463 702752 702844 702690 702705 703819 703761 702831 703705 703724 703930 702540 703499 702230 702387 …
SEQUENCE	GUBBINS	CDS	2053557	2056537	0	.	0	node="internal_926->internal_927";neg_log_likelihood="6810.984645";taxa=" 603569 602014 600679 600305 600390 600518 600520 600213 600555_II 600701 600589 504032 600018 600002 601161 602521 600108 600190 601030 600322 600505 600239 600982 600221 600906 600941 600026 602927 602925 603026 603801 600463 702752 702844 702690 702705 703819 703761 702831 703705 703724 703930 702540 703499 702230 702387 …
SEQUENCE	GUBBINS	CDS	1941252	1943744	0	.	0	node="internal_926->internal_927";neg_log_likelihood="6641.625114";taxa=" 603569 602014 600679 600305 600390 600518 600520 600213 600555_II 600701 600589 504032 600018 600002 601161 602521 600108 600190 601030 600322 600505 600239 600982 600221 600906 600941 600026 602927 602925 603026 603801 600463 702752 702844 702690 702705 703819 703761 702831 703705 703724 703930 702540 703499 702230 702387 …
SEQUENCE	GUBBINS	CDS	237396	247639	0	.	0	node="internal_926->internal_927";neg_log_likelihood="6517.593723";taxa=" 603569 602014 600679 600305 600390 600518 600520 600213 600555_II 600701 600589 504032 600018 600002 601161 602521 600108 600190 601030 600322 600505 600239 600982 600221 600906 600941 600026 602927 602925 603026 603801 600463 702752 702844 702690 702705 703819 703761 702831 703705 703724 703930 702540 703499 702230 702387 …
SEQUENCE	GUBBINS	CDS	4103163	4106707	0	.	0	node="internal_926->internal_927";neg_log_likelihood="6375.621713";taxa=" 603569 602014 600679 600305 600390 600518 600520 600213 600555_II 600701 600589 504032 600018 600002 601161 602521 600108 600190 601030 600322 600505 600239 600982 600221 600906 600941 600026 602927 602925 603026 603801 600463 702752 702844 702690 702705 703819 703761 702831 703705 703724 703930 702540 703499 702230 702387 …
SEQUENCE	GUBBINS	CDS	3086963	3094667	0	.	0	node="internal_926->internal_927";neg_log_likelihood="6284.704582";taxa=" 603569 602014 600679 600305 600390 600518 600520 600213 600555_II 600701 600589 504032 600018 600002 601161 602521 600108 600190 601030 600322 600505 600239 600982 600221 600906 600941 600026 602927 602925 603026 603801 600463 702752 702844 702690 702705 703819 703761 702831 703705 703724 703930 702540 703499 702230 702387 …
SEQUENCE	GUBBINS	CDS	1094099	1102516	0	.	0	node="internal_926->internal_927";neg_log_likelihood="6226.488574";taxa=" 603569 602014 600679 600305 600390 600518 600520 600213 600555_II 600701 600589 504032 600018 600002 601161 602521 600108 600190 601030 600322 600505 600239 600982 600221 600906 600941 600026 602927 602925 603026 603801 600463 702752 702844 702690 702705 703819 703761 702831 703705 703724 703930 702540 703499 702230 702387 …
SEQUENCE	GUBBINS	CDS	2952640	2957659	0	.	0	node="internal_926->internal_927";neg_log_likelihood="6122.570301";taxa=" 603569 602014 600679 600305 600390 600518 600520 600213 600555_II 600701 600589 504032 600018 600002 601161 602521 600108 600190 601030 600322 600505 600239 600982 600221 600906 600941 600026 602927 602925 603026 603801 600463 702752 702844 702690 702705 703819 703761 702831 703705 703724 703930 702540 703499 702230 702387 …
SEQUENCE	GUBBINS	CDS	1388934	1390201	0	.	0	node="internal_926->internal_927";neg_log_likelihood="6030.299294";taxa=" 603569 602014 600679 600305 600390 600518 600520 600213 600555_II 600701 600589 504032 600018 600002 601161 602521 600108 600190 601030 600322 600505 600239 600982 600221 600906 600941 600026 602927 602925 603026 603801 600463 702752 702844 702690 702705 703819 703761 702831 703705 703724 703930 702540 703499 702230 702387 …
SEQUENCE	GUBBINS	CDS	3279209	3281263	0	.	0	node="internal_926->internal_927";neg_log_likelihood="5972.431080";taxa=" 603569 602014 600679 600305 600390 600518 600520 600213 600555_II 600701 600589 504032 600018 600002 601161 602521 600108 600190 601030 600322 600505 600239 600982 600221 600906 600941 600026 602927 602925 603026 603801 600463 702752 702844 702690 702705 703819 703761 702831 703705 703724 703930 702540 703499 702230 702387 …
SEQUENCE	GUBBINS	CDS	277143	287273	0	.	0	node="internal_926->internal_927";neg_log_likelihood="5911.074317";taxa=" 603569 602014 600679 600305 600390 600518 600520 600213 600555_II 600701 600589 504032 600018 600002 601161 602521 600108 600190 601030 600322 600505 600239 600982 600221 600906 600941 600026 602927 602925 603026 603801 600463 702752 702844 702690 702705 703819 703761 702831 703705 703724 703930 702540 703499 702230 702387 …
SEQUENCE	GUBBINS	CDS	2037976	2042087	0	.	0	node="internal_926->internal_927";neg_log_likelihood="5834.569681";taxa=" 603569 602014 600679 600305 600390 600518 600520 600213 600555_II 600701 600589 504032 600018 600002 601161 602521 600108 600190 601030 600322 600505 600239 600982 600221 600906 600941 600026 602927 602925 603026 603801 600463 702752 702844 702690 702705 703819 703761 702831 703705 703724 703930 702540 703499 702230 702387 …
SEQUENCE	GUBBINS	CDS	697100	700816	0	.	0	node="internal_926->internal_927";neg_log_likelihood="5764.679257";taxa=" 603569 602014 600679 600305 600390 600518 600520 600213 600555_II 600701 600589 504032 600018 600002 601161 602521 600108 600190 601030 600322 600505 600239 600982 600221 600906 600941 600026 602927 602925 603026 603801 600463 702752 702844 702690 702705 703819 703761 702831 703705 703724 703930 702540 703499 702230 702387 …
SEQUENCE	GUBBINS	CDS	1672241	1674581	0	.	0	node="internal_926->internal_927";neg_log_likelihood="5705.552956";taxa=" 603569 602014 600679 600305 600390 600518 600520 600213 600555_II 600701 600589 504032 600018 600002 601161 602521 600108 600190 601030 600322 600505 600239 600982 600221 600906 600941 600026 602927 602925 603026 603801 600463 702752 702844 702690 702705 703819 703761 702831 703705 703724 703930 702540 703499 702230 702387 …
SEQUENCE	GUBBINS	CDS	322962	325438	0	.	0	node="internal_926->internal_927";neg_log_likelihood="5657.972054";taxa=" 603569 602014 600679 600305 600390 600518 600520 600213 600555_II 600701 600589 504032 600018 600002 601161 602521 600108 600190 601030 600322 600505 600239 600982 600221 600906 600941 600026 602927 602925 603026 603801 600463 702752 702844 702690 702705 703819 703761 702831 703705 703724 703930 702540 703499 702230 702387 …
SEQUENCE	GUBBINS	CDS	2053761	2056800	0	.	0	node="internal_926->internal_1042";neg_log_likelihood="2773.241209";taxa=" 601016 604462 505942 500201 600385 600471 603030 602342 602293 603039 602378 400924 403436 402059 504261 401559 402389 700868 700922 702013 703767 703881 704135 702958 703894 703800 703889 703272 703693 703873";snp_count="53";
SEQUENCE	GUBBINS	CDS	3087071	3094661	0	.	0	node="internal_926->internal_1042";neg_log_likelihood="2614.561317";taxa=" 601016 604462 505942 500201 600385 600471 603030 602342 602293 603039 602378 400924 403436 402059 504261 401559 402389 700868 700922 702013 703767 703881 704135 702958 703894 703800 703889 703272 703693 703873";snp_count="29";
SEQUENCE	GUBBINS	CDS	317678	328051	0	.	0	node="internal_926->internal_1042";neg_log_likelihood="2501.506311";taxa=" 601016 604462 505942 500201 600385 600471 603030 602342 602293 603039 602378 400924 403436 402059 504261 401559 402389 700868 700922 702013 703767 703881 704135 702958 703894 703800 703889 703272 703693 703873";snp_count="35";
SEQUENCE	GUBBINS	CDS	3053113	3059776	0	.	0	node="internal_926->internal_1042";neg_log_likelihood="2375.460819";taxa=" 601016 604462 505942 500201 600385 600471 603030 602342 602293 603039 602378 400924 403436 402059 504261 401559 402389 700868 700922 702013 703767 703881 704135 702958 703894 703800 703889 703272 703693 703873";snp_count="29";
SEQUENCE	GUBBINS	CDS	1388572	1390246	0	.	0	node="internal_926->internal_1042";neg_log_likelihood="2266.335060";taxa=" 601016 604462 505942 500201 600385 600471 603030 602342 602293 603039 602378 400924 403436 402059 504261 401559 402389 700868 700922 702013 703767 703881 704135 702958 703894 703800 703889 703272 703693 703873";snp_count="19";
SEQUENCE	GUBBINS	CDS	1467740	1474007	0	.	0	node="internal_926->internal_1042";neg_log_likelihood="2197.384193";taxa=" 601016 604462 505942 500201 600385 600471 603030 602342 602293 603039 602378 400924 403436 402059 504261 401559 402389 700868 700922 702013 703767 703881 704135 702958 703894 703800 703889 703272 703693 703873";snp_count="22";
SEQUENCE	GUBBINS	CDS	2038513	2039326	0	.	0	node="internal_926->internal_1042";neg_log_likelihood="2113.271575";taxa=" 601016 604462 505942 500201 600385 600471 603030 602342 602293 603039 602378 400924 403436 402059 504261 401559 402389 700868 700922 702013 703767 703881 704135 702958 703894 703800 703889 703272 703693 703873";snp_count="12";
SEQUENCE	GUBBINS	CDS	2950049	2957397	0	.	0	node="internal_926->internal_1042";neg_log_likelihood="2075.550010";taxa=" 601016 604462 505942 500201 600385 600471 603030 602342 602293 603039 602378 400924 403436 402059 504261 401559 402389 700868 700922 702013 703767 703881 704135 702958 703894 703800 703889 703272 703693 703873";snp_count="10";
SEQUENCE	GUBBINS	CDS	711657	723099	0	.	0	node="internal_1074->103315";neg_log_likelihood="192.312300";taxa="103315";snp_count="17";
SEQUENCE	GUBBINS	CDS	2956077	2956142	0	.	0	node="internal_1074->103315";neg_log_likelihood="109.080982";taxa="103315";snp_count="8";
SEQUENCE	GUBBINS	CDS	238978	239236	0	.	0	node="internal_1074->103315";neg_log_likelihood="64.900304";taxa="103315";snp_count="9";
SEQUENCE	GUBBINS	CDS	239065	250872	0	.	0	node="internal_1073->100321";neg_log_likelihood="1170.436029";taxa="100321";snp_count="120";
SEQUENCE	GUBBINS	CDS	722567	722924	0	.	0	node="internal_1073->100321";neg_log_likelihood="899.198841";taxa="100321";snp_count="7";
SEQUENCE	GUBBINS	CDS	238978	239236	0	.	0	node="internal_1073->internal_1074";neg_log_likelihood="81.979778";taxa=" 102844 103315";snp_count="9";
SEQUENCE	GUBBINS	CDS	2956077	2956512	0	.	0	node="internal_1073->internal_1074";neg_log_likelihood="47.722235";taxa=" 102844 103315";snp_count="5";
SEQUENCE	GUBBINS	CDS	239199	251250	0	.	0	node="internal_1079->100231";neg_log_likelihood="424.369762";taxa="100231";snp_count="60";
SEQUENCE	GUBBINS	CDS	2956080	2956119	0	.	0	node="internal_1079->100231";neg_log_likelihood="255.477993";taxa="100231";snp_count="6";
SEQUENCE	GUBBINS	CDS	238978	251118	0	.	0	node="internal_1076->internal_1078";neg_log_likelihood="456.860999";taxa=" 102760_I 100301 100231";snp_count="48";
SEQUENCE	GUBBINS	CDS	711657	722938	0	.	0	node="internal_1075->302229";neg_log_likelihood="849.439857";taxa="302229";snp_count="19";
SEQUENCE	GUBBINS	CDS	2956048	2956142	0	.	0	node="internal_1075->302229";neg_log_likelihood="779.152503";taxa="302229";snp_count="5";
SEQUENCE	GUBBINS	CDS	238978	239236	0	.	0	node="internal_1072->internal_1073";neg_log_likelihood="994.398640";taxa=" 100321 102844 103315";snp_count="9";
SEQUENCE	GUBBINS	CDS	3096858	3098180	0	.	0	node="internal_1094->300117";neg_log_likelihood="166.214602";taxa="300117";snp_count="41";
SEQUENCE	GUBBINS	CDS	2685177	2685297	0	.	0	node="internal_1096->300119";neg_log_likelihood="181.709774";taxa="300119";snp_count="10";
SEQUENCE	GUBBINS	CDS	2685249	2685348	0	.	0	node="internal_1095->internal_1096";neg_log_likelihood="175.166810";taxa=" 300119 300244";snp_count="9";
SEQUENCE	GUBBINS	CDS	3095852	3098282	0	.	0	node="internal_1086->300732";neg_log_likelihood="438.873087";taxa="300732";snp_count="30";
SEQUENCE	GUBBINS	CDS	3097241	3098746	0	.	0	node="internal_1105->704000";neg_log_likelihood="502.046888";taxa="704000";snp_count="35";
SEQUENCE	GUBBINS	CDS	314166	314241	0	.	0	node="internal_1105->704000";neg_log_likelihood="396.140459";taxa="704000";snp_count="10";
SEQUENCE	GUBBINS	CDS	3098193	3098217	0	.	0	node="internal_1101->703875";neg_log_likelihood="287.405046";taxa="703875";snp_count="4";
SEQUENCE	GUBBINS	CDS	3095894	3098714	0	.	0	node="internal_1108->702881";neg_log_likelihood="631.692459";taxa="702881";snp_count="25";
SEQUENCE	GUBBINS	CDS	3098250	3098537	0	.	0	node="internal_1110->703097";neg_log_likelihood="86.695113";taxa="703097";snp_count="5";
SEQUENCE	GUBBINS	CDS	3095860	3095946	0	.	0	node="internal_1114->700812";neg_log_likelihood="115.354133";taxa="700812";snp_count="8";
SEQUENCE	GUBBINS	CDS	3094121	3098180	0	.	0	node="internal_1118->702711";neg_log_likelihood="187.690086";taxa="702711";snp_count="9";
SEQUENCE	GUBBINS	CDS	3095388	3098729	0	.	0	node="internal_1117->703714";neg_log_likelihood="342.806470";taxa="703714";snp_count="24";
SEQUENCE	GUBBINS	CDS	3098250	3098556	0	.	0	node="internal_1109->internal_1110";neg_log_likelihood="470.897478";taxa=" 703097 700492";snp_count="5";
SEQUENCE	GUBBINS	CDS	3097125	3098285	0	.	0	node="internal_1120->702824";neg_log_likelihood="226.432204";taxa="702824";snp_count="10";
SEQUENCE	GUBBINS	CDS	1605713	1605731	0	.	0	node="internal_1099->700201";neg_log_likelihood="475.117285";taxa="700201";snp_count="5";
SEQUENCE	GUBBINS	CDS	3098418	3098458	0	.	0	node="internal_1098->203032";neg_log_likelihood="505.097213";taxa="203032";snp_count="13";
SEQUENCE	GUBBINS	CDS	3096922	3098018	0	.	0	node="internal_1133->601166";neg_log_likelihood="187.220862";taxa="601166";snp_count="32";
SEQUENCE	GUBBINS	CDS	711680	711741	0	.	0	node="internal_1133->601166";neg_log_likelihood="101.323064";taxa="601166";snp_count="6";
SEQUENCE	GUBBINS	CDS	3098065	3098293	0	.	0	node="internal_1132->604281";neg_log_likelihood="175.396609";taxa="604281";snp_count="11";
SEQUENCE	GUBBINS	CDS	3095656	3098628	0	.	0	node="internal_1141->603706";neg_log_likelihood="170.625701";taxa="603706";snp_count="33";
SEQUENCE	GUBBINS	CDS	3095875	3098746	0	.	0	node="internal_1140->601132";neg_log_likelihood="157.462845";taxa="601132";snp_count="24";
SEQUENCE	GUBBINS	CDS	3097241	3098148	0	.	0	node="internal_1140->internal_1141";neg_log_likelihood="47.641562";taxa=" 603990 604378 603706";snp_count="7";
SEQUENCE	GUBBINS	CDS	3096167	3098458	0	.	0	node="internal_1144->603720";neg_log_likelihood="42.906153";taxa="603720";snp_count="9";
SEQUENCE	GUBBINS	CDS	3097241	3098148	0	.	0	node="internal_1139->internal_1140";neg_log_likelihood="98.923473";taxa=" 601132 603990 604378 603706";snp_count="7";
SEQUENCE	GUBBINS	CDS	3098250	3098610	0	.	0	node="internal_1149->600502";neg_log_likelihood="50.161075";taxa="600502";snp_count="10";
SEQUENCE	GUBBINS	CDS	3096573	3097486	0	.	0	node="internal_1148->600622";neg_log_likelihood="18.232374";taxa="600622";snp_count="5";
SEQUENCE	GUBBINS	CDS	2152452	2154728	0	.	0	node="internal_1126->internal_1127";neg_log_likelihood="108.416409";taxa=" 601111 602626 602714 603973 604281 601166 602491 602418 602755 602597 602562 602062";snp_count="6";
SEQUENCE	GUBBINS	CDS	3094358	3098729	0	.	0	node="internal_1158->600749";neg_log_likelihood="178.594910";taxa="600749";snp_count="66";
SEQUENCE	GUBBINS	CDS	3095992	3097528	0	.	0	node="internal_1163->504193";neg_log_likelihood="252.752752";taxa="504193";snp_count="10";
SEQUENCE	GUBBINS	CDS	3095992	3098746	0	.	0	node="internal_1175->604416";neg_log_likelihood="75.902091";taxa="604416";snp_count="15";
SEQUENCE	GUBBINS	CDS	3094364	3098729	0	.	0	node="internal_1174->604548";neg_log_likelihood="216.111476";taxa="604548";snp_count="18";
SEQUENCE	GUBBINS	CDS	711680	711778	0	.	0	node="internal_1179->603663";neg_log_likelihood="45.104164";taxa="603663";snp_count="5";
SEQUENCE	GUBBINS	CDS	711731	711778	0	.	0	node="internal_1178->internal_1179";neg_log_likelihood="43.812453";taxa=" 603476 603663";snp_count="5";
SEQUENCE	GUBBINS	CDS	3096845	3098382	0	.	0	node="internal_1182->603327";neg_log_likelihood="104.364869";taxa="603327";snp_count="36";
SEQUENCE	GUBBINS	CDS	3022410	3022503	0	.	0	node="internal_1185->602606";neg_log_likelihood="182.933189";taxa="602606";snp_count="7";
SEQUENCE	GUBBINS	CDS	990760	991249	0	.	0	node="internal_1185->602606";neg_log_likelihood="147.098931";taxa="602606";snp_count="8";
SEQUENCE	GUBBINS	CDS	4569393	4569514	0	.	0	node="internal_1185->602606";neg_log_likelihood="104.371077";taxa="602606";snp_count="7";
SEQUENCE	GUBBINS	CDS	2236047	2236165	0	.	0	node="internal_1183->internal_1184";neg_log_likelihood="122.006278";taxa=" 602606 603765 603885_I 603040";snp_count="5";
SEQUENCE	GUBBINS	CDS	3094174	3098293	0	.	0	node="internal_1172->604434";neg_log_likelihood="390.062682";taxa="604434";snp_count="31";
SEQUENCE	GUBBINS	CDS	3095944	3098382	0	.	0	node="internal_1191->600987";neg_log_likelihood="402.102384";taxa="600987";snp_count="39";
SEQUENCE	GUBBINS	CDS	1941408	1941837	0	.	0	node="internal_1191->600987";neg_log_likelihood="217.642727";taxa="600987";snp_count="29";
SEQUENCE	GUBBINS	CDS	645497	645743	0	.	0	node="internal_1191->600987";neg_log_likelihood="141.157312";taxa="600987";snp_count="9";
SEQUENCE	GUBBINS	CDS	3094174	3094205	0	.	0	node="internal_1193->503897";neg_log_likelihood="303.182886";taxa="503897";snp_count="5";
SEQUENCE	GUBBINS	CDS	3094340	3098726	0	.	0	node="internal_1197->500497";neg_log_likelihood="409.010169";taxa="500497";snp_count="33";
SEQUENCE	GUBBINS	CDS	2685180	2685330	0	.	0	node="internal_1201->600433";neg_log_likelihood="203.563521";taxa="600433";snp_count="15";
SEQUENCE	GUBBINS	CDS	3096534	3098723	0	.	0	node="internal_1201->600433";neg_log_likelihood="128.312742";taxa="600433";snp_count="19";
SEQUENCE	GUBBINS	CDS	324869	325201	0	.	0	node="internal_1201->600433";neg_log_likelihood="52.518367";taxa="600433";snp_count="8";
SEQUENCE	GUBBINS	CDS	3095363	3098746	0	.	0	node="internal_1201->602017";neg_log_likelihood="116.865114";taxa="602017";snp_count="15";
SEQUENCE	GUBBINS	CDS	2685176	2685323	0	.	0	node="internal_1201->602017";neg_log_likelihood="44.078814";taxa="602017";snp_count="8";
SEQUENCE	GUBBINS	CDS	3094121	3097596	0	.	0	node="internal_1202->600357";neg_log_likelihood="240.268318";taxa="600357";snp_count="76";
SEQUENCE	GUBBINS	CDS	3096534	3098729	0	.	0	node="internal_1200->internal_1201";neg_log_likelihood="170.420782";taxa=" 600433 602017";snp_count="21";
SEQUENCE	GUBBINS	CDS	2685176	2685323	0	.	0	node="internal_1200->internal_1201";neg_log_likelihood="89.813463";taxa=" 600433 602017";snp_count="8";
SEQUENCE	GUBBINS	CDS	2151602	2159249	0	.	0	node="internal_1124->internal_1125";neg_log_likelihood="462.570033";taxa=" 500682 601111 602626 602714 603973 604281 601166 602491 602418 602755 602597 602562 602062 601132 603990 604378 603706 603749 603759_I 603720 604058 600775 600622 600617 600502 604083";snp_count="57";
SEQUENCE	GUBBINS	CDS	3846551	3849962	0	.	0	node="internal_1124->internal_1125";neg_log_likelihood="299.250656";taxa=" 500682 601111 602626 602714 603973 604281 601166 602491 602418 602755 602597 602562 602062 601132 603990 604378 603706 603749 603759_I 603720 604058 600775 600622 600617 600502 604083";snp_count="14";
SEQUENCE	GUBBINS	CDS	4091136	4091383	0	.	0	node="internal_1124->internal_1125";neg_log_likelihood="238.559662";taxa=" 500682 601111 602626 602714 603973 604281 601166 602491 602418 602755 602597 602562 602062 601132 603990 604378 603706 603749 603759_I 603720 604058 600775 600622 600617 600502 604083";snp_count="8";
SEQUENCE	GUBBINS	CDS	711716	711760	0	.	0	node="internal_1123->503614";neg_log_likelihood="392.607689";taxa="503614";snp_count="6";
SEQUENCE	GUBBINS	CDS	3094090	3098714	0	.	0	node="internal_1122->600174";neg_log_likelihood="808.849130";taxa="600174";snp_count="193";
SEQUENCE	GUBBINS	CDS	3093945	3098822	0	.	0	node="internal_1121->600466";neg_log_likelihood="470.924971";taxa="600466";snp_count="29";
SEQUENCE	GUBBINS	CDS	328135	330305	0	.	0	node="internal_1121->600466";neg_log_likelihood="373.310397";taxa="600466";snp_count="10";
SEQUENCE	GUBBINS	CDS	1319578	1319619	0	.	0	node="internal_1121->600466";neg_log_likelihood="329.387822";taxa="600466";snp_count="5";
SEQUENCE	GUBBINS	CDS	3094637	3098714	0	.	0	node="internal_1121->internal_1122";neg_log_likelihood="393.080303";taxa=" 600174 503614 500682 601111 602626 602714 603973 604281 601166 602491 602418 602755 602597 602562 602062 601132 603990 604378 603706 603749 603759_I 603720 604058 600775 600622 600617 600502 604083 500470 503414 500241 603422 601076 602774 500229 600427 600749 504275 504193 500846 500405 504053 503676 500249 500019 602383 …
SEQUENCE	GUBBINS	CDS	3098418	3098458	0	.	0	node="internal_1097->internal_1098";neg_log_likelihood="158.274179";taxa=" 203032 700201 703875 703001 703087 702167 700712 704000 702881 700506 703097 700492 704259 700546 700812 703548 700241 700091 703714 702711 702019 702096 703439 702824";snp_count="13";
SEQUENCE	GUBBINS	CDS	3094637	3098714	0	.	0	node="internal_1097->internal_1121";neg_log_likelihood="412.678550";taxa=" 600466 600174 503614 500682 601111 602626 602714 603973 604281 601166 602491 602418 602755 602597 602562 602062 601132 603990 604378 603706 603749 603759_I 603720 604058 600775 600622 600617 600502 604083 500470 503414 500241 603422 601076 602774 500229 600427 600749 504275 504193 500846 500405 504053 503676 500249 500019 …
SEQUENCE	GUBBINS	CDS	2723045	2723105	0	.	0	node="internal_1084->internal_1085";neg_log_likelihood="507.346872";taxa=" 300225_II 300732 300101 303061 300020 300035 303226 300117 300107 302672 302524 300119 300244";snp_count="6";
SEQUENCE	GUBBINS	CDS	239035	248544	0	.	0	node="internal_1217->601297";neg_log_likelihood="434.542175";taxa="601297";snp_count="91";
SEQUENCE	GUBBINS	CDS	317846	318979	0	.	0	node="internal_1217->601297";neg_log_likelihood="82.837022";taxa="601297";snp_count="37";
SEQUENCE	GUBBINS	CDS	239269	248334	0	.	0	node="internal_1216->internal_1217";neg_log_likelihood="346.603009";taxa=" 600960 601297";snp_count="57";
SEQUENCE	GUBBINS	CDS	317846	318811	0	.	0	node="internal_1216->internal_1217";neg_log_likelihood="85.420780";taxa=" 600960 601297";snp_count="32";
SEQUENCE	GUBBINS	CDS	239476	248544	0	.	0	node="internal_1215->601012";neg_log_likelihood="312.596443";taxa="601012";snp_count="58";
SEQUENCE	GUBBINS	CDS	318354	318777	0	.	0	node="internal_1215->601012";neg_log_likelihood="84.264834";taxa="601012";snp_count="21";
SEQUENCE	GUBBINS	CDS	239269	242114	0	.	0	node="internal_1215->internal_1216";neg_log_likelihood="53.228619";taxa=" 600960 601297 602397";snp_count="8";
SEQUENCE	GUBBINS	CDS	238807	239488	0	.	0	node="internal_1214->600793";neg_log_likelihood="132.538903";taxa="600793";snp_count="17";
SEQUENCE	GUBBINS	CDS	1319578	1319619	0	.	0	node="internal_1214->600793";neg_log_likelihood="77.819155";taxa="600793";snp_count="5";
SEQUENCE	GUBBINS	CDS	317386	317584	0	.	0	node="internal_1214->600793";neg_log_likelihood="52.210304";taxa="600793";snp_count="5";
SEQUENCE	GUBBINS	CDS	239269	242114	0	.	0	node="internal_1214->internal_1215";neg_log_likelihood="87.252941";taxa=" 601012 600960 601297 602397";snp_count="10";
SEQUENCE	GUBBINS	CDS	1319578	1319619	0	.	0	node="internal_1224->600721";neg_log_likelihood="83.434801";taxa="600721";snp_count="5";
SEQUENCE	GUBBINS	CDS	238885	241875	0	.	0	node="internal_1223->602907";neg_log_likelihood="88.064956";taxa="602907";snp_count="6";
SEQUENCE	GUBBINS	CDS	238807	241333	0	.	0	node="internal_1223->internal_1224";neg_log_likelihood="163.064885";taxa=" 600721 600776";snp_count="10";
SEQUENCE	GUBBINS	CDS	317386	318019	0	.	0	node="internal_1223->internal_1224";neg_log_likelihood="110.953492";taxa=" 600721 600776";snp_count="8";
SEQUENCE	GUBBINS	CDS	2151170	2158356	0	.	0	node="internal_1222->internal_1223";neg_log_likelihood="295.465301";taxa=" 602907 600721 600776";snp_count="12";
SEQUENCE	GUBBINS	CDS	238807	241333	0	.	0	node="internal_1222->internal_1223";neg_log_likelihood="235.447666";taxa=" 602907 600721 600776";snp_count="10";
SEQUENCE	GUBBINS	CDS	317386	318019	0	.	0	node="internal_1222->internal_1223";neg_log_likelihood="185.199826";taxa=" 602907 600721 600776";snp_count="8";
SEQUENCE	GUBBINS	CDS	3082649	3099550	0	.	0	node="internal_1225->302122";neg_log_likelihood="1332.084281";taxa="302122";snp_count="113";
SEQUENCE	GUBBINS	CDS	328329	329702	0	.	0	node="internal_1225->302122";neg_log_likelihood="1061.018411";taxa="302122";snp_count="6";
SEQUENCE	GUBBINS	CDS	2150757	2159469	0	.	0	node="internal_1221->internal_1222";neg_log_likelihood="1282.075006";taxa=" 600988 602907 600721 600776";snp_count="192";
SEQUENCE	GUBBINS	CDS	1468333	1474266	0	.	0	node="internal_1221->internal_1222";neg_log_likelihood="799.684837";taxa=" 600988 602907 600721 600776";snp_count="42";
SEQUENCE	GUBBINS	CDS	3656117	3657795	0	.	0	node="internal_1221->internal_1222";neg_log_likelihood="611.844600";taxa=" 600988 602907 600721 600776";snp_count="34";
SEQUENCE	GUBBINS	CDS	1578477	1580670	0	.	0	node="internal_1221->internal_1222";neg_log_likelihood="489.572014";taxa=" 600988 602907 600721 600776";snp_count="21";
SEQUENCE	GUBBINS	CDS	903632	905715	0	.	0	node="internal_1221->internal_1222";neg_log_likelihood="406.477350";taxa=" 600988 602907 600721 600776";snp_count="15";
SEQUENCE	GUBBINS	CDS	327545	329690	0	.	0	node="internal_1221->internal_1222";neg_log_likelihood="353.504975";taxa=" 600988 602907 600721 600776";snp_count="7";
SEQUENCE	GUBBINS	CDS	1469641	1474644	0	.	0	node="internal_1221->internal_1225";neg_log_likelihood="466.415594";taxa=" 302122 200923";snp_count="40";
SEQUENCE	GUBBINS	CDS	2151046	2158153	0	.	0	node="internal_1221->internal_1225";neg_log_likelihood="344.714415";taxa=" 302122 200923";snp_count="12";
SEQUENCE	GUBBINS	CDS	1605713	1605731	0	.	0	node="internal_1221->internal_1225";neg_log_likelihood="288.694500";taxa=" 302122 200923";snp_count="5";
SEQUENCE	GUBBINS	CDS	328329	329964	0	.	0	node="internal_1221->internal_1225";neg_log_likelihood="267.006931";taxa=" 302122 200923";snp_count="7";
SEQUENCE	GUBBINS	CDS	1467567	1474644	0	.	0	node="internal_1220->internal_1221";neg_log_likelihood="510.173889";taxa=" 600988 602907 600721 600776 302122 200923";snp_count="44";
SEQUENCE	GUBBINS	CDS	2153843	2158153	0	.	0	node="internal_1220->internal_1221";neg_log_likelihood="378.319878";taxa=" 600988 602907 600721 600776 302122 200923";snp_count="9";
SEQUENCE	GUBBINS	CDS	239224	248361	0	.	0	node="internal_1234->600772";neg_log_likelihood="418.258783";taxa="600772";snp_count="74";
SEQUENCE	GUBBINS	CDS	317584	318811	0	.	0	node="internal_1234->600772";neg_log_likelihood="93.816352";taxa="600772";snp_count="40";
SEQUENCE	GUBBINS	CDS	239356	247336	0	.	0	node="internal_1235->600435";neg_log_likelihood="236.654980";taxa="600435";snp_count="37";
SEQUENCE	GUBBINS	CDS	317956	318519	0	.	0	node="internal_1235->600435";neg_log_likelihood="47.415467";taxa="600435";snp_count="23";
SEQUENCE	GUBBINS	CDS	239224	247935	0	.	0	node="internal_1233->internal_1234";neg_log_likelihood="136.440201";taxa=" 600392 600772";snp_count="14";
SEQUENCE	GUBBINS	CDS	317584	318157	0	.	0	node="internal_1233->internal_1234";neg_log_likelihood="65.850092";taxa=" 600392 600772";snp_count="8";
SEQUENCE	GUBBINS	CDS	239425	247336	0	.	0	node="internal_1233->internal_1235";neg_log_likelihood="96.363415";taxa=" 600435 600945";snp_count="18";
SEQUENCE	GUBBINS	CDS	318056	318176	0	.	0	node="internal_1233->internal_1235";neg_log_likelihood="21.171937";taxa=" 600435 600945";snp_count="5";
SEQUENCE	GUBBINS	CDS	317972	318176	0	.	0	node="internal_1232->internal_1233";neg_log_likelihood="79.734258";taxa=" 600392 600772 600435 600945";snp_count="8";
SEQUENCE	GUBBINS	CDS	1097430	1099072	0	.	0	node="internal_1232->internal_1233";neg_log_likelihood="49.516115";taxa=" 600392 600772 600435 600945";snp_count="5";
SEQUENCE	GUBBINS	CDS	238879	239665	0	.	0	node="internal_1231->internal_1232";neg_log_likelihood="363.699649";taxa=" 600392 600772 600435 600945 600423";snp_count="24";
SEQUENCE	GUBBINS	CDS	317386	318176	0	.	0	node="internal_1231->internal_1232";neg_log_likelihood="247.859860";taxa=" 600392 600772 600435 600945 600423";snp_count="23";
SEQUENCE	GUBBINS	CDS	1097382	1097686	0	.	0	node="internal_1231->internal_1232";neg_log_likelihood="138.835194";taxa=" 600392 600772 600435 600945 600423";snp_count="18";
SEQUENCE	GUBBINS	CDS	238879	239488	0	.	0	node="internal_1230->internal_1231";neg_log_likelihood="51.987578";taxa=" 600352 600392 600772 600435 600945 600423";snp_count="17";
SEQUENCE	GUBBINS	CDS	239356	244874	0	.	0	node="internal_1230->600356";neg_log_likelihood="488.728500";taxa="600356";snp_count="26";
SEQUENCE	GUBBINS	CDS	3076398	3076597	0	.	0	node="internal_1230->600356";neg_log_likelihood="373.150523";taxa="600356";snp_count="14";
SEQUENCE	GUBBINS	CDS	1634389	1634436	0	.	0	node="internal_1230->600356";neg_log_likelihood="330.197291";taxa="600356";snp_count="6";
SEQUENCE	GUBBINS	CDS	238879	240425	0	.	0	node="internal_1237->600554";neg_log_likelihood="129.379477";taxa="600554";snp_count="21";
SEQUENCE	GUBBINS	CDS	317386	318130	0	.	0	node="internal_1237->600554";neg_log_likelihood="58.755667";taxa="600554";snp_count="7";
SEQUENCE	GUBBINS	CDS	238807	244306	0	.	0	node="internal_1236->600082";neg_log_likelihood="30.949300";taxa="600082";snp_count="6";
SEQUENCE	GUBBINS	CDS	238879	239488	0	.	0	node="internal_1229->internal_1230";neg_log_likelihood="51.991210";taxa=" 600352 600392 600772 600435 600945 600423 600356";snp_count="17";
SEQUENCE	GUBBINS	CDS	239224	248334	0	.	0	node="internal_1228->600388";neg_log_likelihood="348.545169";taxa="600388";snp_count="58";
SEQUENCE	GUBBINS	CDS	317512	318609	0	.	0	node="internal_1228->600388";neg_log_likelihood="123.884883";taxa="600388";snp_count="23";
SEQUENCE	GUBBINS	CDS	238879	239488	0	.	0	node="internal_1228->internal_1229";neg_log_likelihood="60.917151";taxa=" 600352 600392 600772 600435 600945 600423 600356 600082 600554 600335";snp_count="15";
SEQUENCE	GUBBINS	CDS	3082798	3093909	0	.	0	node="internal_1219->internal_1220";neg_log_likelihood="214.961420";taxa=" 600988 602907 600721 600776 302122 200923 600316 600242 601230";snp_count="6";
SEQUENCE	GUBBINS	CDS	238879	239488	0	.	0	node="internal_1219->internal_1228";neg_log_likelihood="130.219563";taxa=" 600388 600352 600392 600772 600435 600945 600423 600356 600082 600554 600335";snp_count="16";
SEQUENCE	GUBBINS	CDS	238807	248544	0	.	0	node="internal_1240->600540";neg_log_likelihood="84.915790";taxa="600540";snp_count="22";
SEQUENCE	GUBBINS	CDS	317386	318130	0	.	0	node="internal_1246->603560";neg_log_likelihood="108.861499";taxa="603560";snp_count="19";
SEQUENCE	GUBBINS	CDS	318126	318609	0	.	0	node="internal_1245->600739";neg_log_likelihood="82.154753";taxa="600739";snp_count="8";
SEQUENCE	GUBBINS	CDS	242886	248544	0	.	0	node="internal_1245->600739";neg_log_likelihood="52.059459";taxa="600739";snp_count="5";
SEQUENCE	GUBBINS	CDS	238879	247195	0	.	0	node="internal_1254->601176";neg_log_likelihood="50.428319";taxa="601176";snp_count="10";
SEQUENCE	GUBBINS	CDS	242357	246305	0	.	0	node="internal_1254->600350";neg_log_likelihood="102.670404";taxa="600350";snp_count="9";
SEQUENCE	GUBBINS	CDS	238978	248331	0	.	0	node="internal_1253->600413";neg_log_likelihood="230.102389";taxa="600413";snp_count="27";
SEQUENCE	GUBBINS	CDS	317512	319074	0	.	0	node="internal_1253->600413";neg_log_likelihood="88.191205";taxa="600413";snp_count="20";
SEQUENCE	GUBBINS	CDS	238885	247195	0	.	0	node="internal_1253->internal_1254";neg_log_likelihood="79.773207";taxa=" 601176 600350";snp_count="8";
SEQUENCE	GUBBINS	CDS	239626	244582	0	.	0	node="internal_1257->600429";neg_log_likelihood="111.051492";taxa="600429";snp_count="14";
SEQUENCE	GUBBINS	CDS	318048	319036	0	.	0	node="internal_1257->600429";neg_log_likelihood="43.937510";taxa="600429";snp_count="8";
SEQUENCE	GUBBINS	CDS	239623	247058	0	.	0	node="internal_1257->600620";neg_log_likelihood="117.704143";taxa="600620";snp_count="22";
SEQUENCE	GUBBINS	CDS	317584	318979	0	.	0	node="internal_1257->600620";neg_log_likelihood="34.182062";taxa="600620";snp_count="6";
SEQUENCE	GUBBINS	CDS	239476	248544	0	.	0	node="internal_1259->600958";neg_log_likelihood="225.517428";taxa="600958";snp_count="45";
SEQUENCE	GUBBINS	CDS	239476	241333	0	.	0	node="internal_1258->internal_1259";neg_log_likelihood="117.862531";taxa=" 602979 600958";snp_count="12";
SEQUENCE	GUBBINS	CDS	238807	245968	0	.	0	node="internal_1258->600253";neg_log_likelihood="138.776862";taxa="600253";snp_count="26";
SEQUENCE	GUBBINS	CDS	239623	247058	0	.	0	node="internal_1256->internal_1257";neg_log_likelihood="181.011560";taxa=" 600429 600620";snp_count="21";
SEQUENCE	GUBBINS	CDS	318049	318979	0	.	0	node="internal_1256->internal_1257";neg_log_likelihood="92.002078";taxa=" 600429 600620";snp_count="9";
SEQUENCE	GUBBINS	CDS	239476	243253	0	.	0	node="internal_1256->internal_1258";neg_log_likelihood="57.264477";taxa=" 602979 600958 600253";snp_count="7";
SEQUENCE	GUBBINS	CDS	239233	248496	0	.	0	node="internal_1261->600440";neg_log_likelihood="219.140450";taxa="600440";snp_count="31";
SEQUENCE	GUBBINS	CDS	317386	318019	0	.	0	node="internal_1261->600440";neg_log_likelihood="101.665629";taxa="600440";snp_count="9";
SEQUENCE	GUBBINS	CDS	238879	247387	0	.	0	node="internal_1260->600336";neg_log_likelihood="86.252578";taxa="600336";snp_count="28";
SEQUENCE	GUBBINS	CDS	3813756	3813924	0	.	0	node="internal_1260->internal_1261";neg_log_likelihood="137.833269";taxa=" 600440 600455";snp_count="22";
SEQUENCE	GUBBINS	CDS	239233	243421	0	.	0	node="internal_1260->internal_1261";neg_log_likelihood="76.843360";taxa=" 600440 600455";snp_count="12";
SEQUENCE	GUBBINS	CDS	239431	239665	0	.	0	node="internal_1255->internal_1256";neg_log_likelihood="61.614156";taxa=" 600429 600620 602979 600958 600253";snp_count="7";
SEQUENCE	GUBBINS	CDS	239233	239425	0	.	0	node="internal_1255->internal_1260";neg_log_likelihood="37.545963";taxa=" 600336 600440 600455";snp_count="7";
SEQUENCE	GUBBINS	CDS	238978	239269	0	.	0	node="internal_1252->internal_1253";neg_log_likelihood="43.386421";taxa=" 600413 601176 600350";snp_count="10";
SEQUENCE	GUBBINS	CDS	239233	239431	0	.	0	node="internal_1252->internal_1255";neg_log_likelihood="48.007772";taxa=" 600429 600620 602979 600958 600253 600336 600440 600455";snp_count="6";
SEQUENCE	GUBBINS	CDS	239017	239425	0	.	0	node="internal_1251->internal_1252";neg_log_likelihood="31.558606";taxa=" 600413 601176 600350 600429 600620 602979 600958 600253 600336 600440 600455";snp_count="6";
SEQUENCE	GUBBINS	CDS	238978	245979	0	.	0	node="internal_1251->600351";neg_log_likelihood="101.293679";taxa="600351";snp_count="18";
SEQUENCE	GUBBINS	CDS	239032	241369	0	.	0	node="internal_1265->603867";neg_log_likelihood="183.327298";taxa="603867";snp_count="30";
SEQUENCE	GUBBINS	CDS	317440	318609	0	.	0	node="internal_1265->603867";neg_log_likelihood="56.520885";taxa="603867";snp_count="17";
SEQUENCE	GUBBINS	CDS	239032	239665	0	.	0	node="internal_1264->internal_1265";neg_log_likelihood="71.212509";taxa=" 604075 603867";snp_count="14";
SEQUENCE	GUBBINS	CDS	317524	318304	0	.	0	node="internal_1263->603854";neg_log_likelihood="184.673496";taxa="603854";snp_count="26";
SEQUENCE	GUBBINS	CDS	239257	248407	0	.	0	node="internal_1263->603854";neg_log_likelihood="78.076000";taxa="603854";snp_count="22";
SEQUENCE	GUBBINS	CDS	239032	239665	0	.	0	node="internal_1262->internal_1263";neg_log_likelihood="96.303052";taxa=" 604075 603867 603913 603854";snp_count="9";
SEQUENCE	GUBBINS	CDS	238807	239269	0	.	0	node="internal_1266->600025";neg_log_likelihood="125.744739";taxa="600025";snp_count="5";
SEQUENCE	GUBBINS	CDS	238885	243061	0	.	0	node="internal_1249->internal_1266";neg_log_likelihood="170.015377";taxa=" 600025 603047";snp_count="8";
SEQUENCE	GUBBINS	CDS	238879	239488	0	.	0	node="internal_1271->603787";neg_log_likelihood="93.444848";taxa="603787";snp_count="21";
SEQUENCE	GUBBINS	CDS	317386	317584	0	.	0	node="internal_1271->603787";neg_log_likelihood="34.453887";taxa="603787";snp_count="5";
SEQUENCE	GUBBINS	CDS	239356	247905	0	.	0	node="internal_1275->603662";neg_log_likelihood="183.478941";taxa="603662";snp_count="30";
SEQUENCE	GUBBINS	CDS	318030	318672	0	.	0	node="internal_1275->603662";neg_log_likelihood="51.778370";taxa="603662";snp_count="13";
SEQUENCE	GUBBINS	CDS	239071	242369	0	.	0	node="internal_1274->603695_I";neg_log_likelihood="90.837038";taxa="603695_I";snp_count="9";
SEQUENCE	GUBBINS	CDS	239356	243493	0	.	0	node="internal_1274->internal_1275";neg_log_likelihood="59.792533";taxa=" 603696 603662";snp_count="10";
SEQUENCE	GUBBINS	CDS	239425	239928	0	.	0	node="internal_1273->internal_1274";neg_log_likelihood="51.985276";taxa=" 603695_I 603696 603662";snp_count="7";
SEQUENCE	GUBBINS	CDS	239356	245781	0	.	0	node="internal_1272->603554";neg_log_likelihood="170.463378";taxa="603554";snp_count="26";
SEQUENCE	GUBBINS	CDS	317876	318489	0	.	0	node="internal_1272->603554";neg_log_likelihood="42.539158";taxa="603554";snp_count="15";
SEQUENCE	GUBBINS	CDS	239224	248496	0	.	0	node="internal_1276->600676";neg_log_likelihood="284.835962";taxa="600676";snp_count="96";
SEQUENCE	GUBBINS	CDS	711707	711778	0	.	0	node="internal_1269->internal_1276";neg_log_likelihood="156.279220";taxa=" 600410 600676";snp_count="7";
SEQUENCE	GUBBINS	CDS	239224	239269	0	.	0	node="internal_1269->internal_1276";neg_log_likelihood="126.821903";taxa=" 600410 600676";snp_count="5";
SEQUENCE	GUBBINS	CDS	317876	318472	0	.	0	node="internal_1277->604073";neg_log_likelihood="239.983332";taxa="604073";snp_count="35";
SEQUENCE	GUBBINS	CDS	239035	245772	0	.	0	node="internal_1277->604073";neg_log_likelihood="153.661063";taxa="604073";snp_count="13";
SEQUENCE	GUBBINS	CDS	711657	711680	0	.	0	node="internal_1277->604073";neg_log_likelihood="93.086295";taxa="604073";snp_count="5";
SEQUENCE	GUBBINS	CDS	239035	239476	0	.	0	node="internal_1268->internal_1277";neg_log_likelihood="142.112312";taxa=" 604073 602361";snp_count="8";
SEQUENCE	GUBBINS	CDS	238807	247549	0	.	0	node="internal_1280->600020";neg_log_likelihood="396.313047";taxa="600020";snp_count="161";
SEQUENCE	GUBBINS	CDS	238978	247294	0	.	0	node="internal_1281->600143";neg_log_likelihood="128.356278";taxa="600143";snp_count="28";
SEQUENCE	GUBBINS	CDS	317512	318979	0	.	0	node="internal_1281->600143";neg_log_likelihood="28.073533";taxa="600143";snp_count="6";
SEQUENCE	GUBBINS	CDS	238807	247252	0	.	0	node="internal_1279->internal_1280";neg_log_likelihood="71.363639";taxa=" 600020 600281";snp_count="9";
SEQUENCE	GUBBINS	CDS	239017	239476	0	.	0	node="internal_1267->internal_1268";neg_log_likelihood="80.163864";taxa=" 603625 603787 603554 603695_I 603696 603662 603851 600410 600676 604073 602361";snp_count="10";
SEQUENCE	GUBBINS	CDS	239032	247156	0	.	0	node="internal_1247->604361";neg_log_likelihood="531.882694";taxa="604361";snp_count="76";
SEQUENCE	GUBBINS	CDS	317902	318519	0	.	0	node="internal_1247->604361";neg_log_likelihood="256.971334";taxa="604361";snp_count="28";
SEQUENCE	GUBBINS	CDS	3093935	3098442	0	.	0	node="internal_1247->604361";neg_log_likelihood="169.185669";taxa="604361";snp_count="16";
SEQUENCE	GUBBINS	CDS	239032	239269	0	.	0	node="internal_1244->internal_1247";neg_log_likelihood="97.563061";taxa=" 600413 601176 600350 600429 600620 602979 600958 600253 600336 600440 600455 600351 603855 604075 603867 603913 603854 600025 603047 603625 603787 603554 603695_I 603696 603662 603851 600410 600676 604073 602361 600144 600020 600281 600143 600117 604361";snp_count="5";
SEQUENCE	GUBBINS	CDS	239017	239431	0	.	0	node="internal_1243->602248";neg_log_likelihood="130.753876";taxa="602248";snp_count="5";
SEQUENCE	GUBBINS	CDS	239356	247270	0	.	0	node="internal_1242->600818";neg_log_likelihood="323.131270";taxa="600818";snp_count="39";
SEQUENCE	GUBBINS	CDS	317813	318785	0	.	0	node="internal_1242->600818";neg_log_likelihood="159.546418";taxa="600818";snp_count="19";
SEQUENCE	GUBBINS	CDS	238978	240028	0	.	0	node="internal_1284->602877";neg_log_likelihood="169.727687";taxa="602877";snp_count="10";
SEQUENCE	GUBBINS	CDS	317584	318672	0	.	0	node="internal_1284->602877";neg_log_likelihood="132.246887";taxa="602877";snp_count="5";
SEQUENCE	GUBBINS	CDS	238807	239665	0	.	0	node="internal_1283->601022";neg_log_likelihood="221.530577";taxa="601022";snp_count="13";
SEQUENCE	GUBBINS	CDS	1319578	1319619	0	.	0	node="internal_1283->601022";neg_log_likelihood="174.075573";taxa="601022";snp_count="5";
SEQUENCE	GUBBINS	CDS	238978	243421	0	.	0	node="internal_1291->600434";neg_log_likelihood="136.291761";taxa="600434";snp_count="20";
SEQUENCE	GUBBINS	CDS	317386	318145	0	.	0	node="internal_1291->600434";neg_log_likelihood="62.470544";taxa="600434";snp_count="6";
SEQUENCE	GUBBINS	CDS	238978	245604	0	.	0	node="internal_1293->600377";neg_log_likelihood="171.355551";taxa="600377";snp_count="43";
SEQUENCE	GUBBINS	CDS	239032	242956	0	.	0	node="internal_1292->internal_1293";neg_log_likelihood="117.675897";taxa=" 601238 600377";snp_count="22";
SEQUENCE	GUBBINS	CDS	239269	240700	0	.	0	node="internal_1290->internal_1291";neg_log_likelihood="95.104758";taxa=" 600434 600577";snp_count="5";
SEQUENCE	GUBBINS	CDS	239032	239665	0	.	0	node="internal_1290->internal_1292";neg_log_likelihood="56.044219";taxa=" 600334 601238 600377";snp_count="12";
SEQUENCE	GUBBINS	CDS	238981	247561	0	.	0	node="internal_1289->600036";neg_log_likelihood="144.674144";taxa="600036";snp_count="15";
SEQUENCE	GUBBINS	CDS	317386	318366	0	.	0	node="internal_1289->600036";neg_log_likelihood="76.753861";taxa="600036";snp_count="7";
SEQUENCE	GUBBINS	CDS	239032	239665	0	.	0	node="internal_1289->internal_1290";neg_log_likelihood="69.997478";taxa=" 600434 600577 600334 601238 600377";snp_count="10";
SEQUENCE	GUBBINS	CDS	711731	711760	0	.	0	node="internal_1289->internal_1290";neg_log_likelihood="24.890311";taxa=" 600434 600577 600334 601238 600377";snp_count="5";
SEQUENCE	GUBBINS	CDS	239233	240019	0	.	0	node="internal_1288->600403";neg_log_likelihood="58.940529";taxa="600403";snp_count="7";
SEQUENCE	GUBBINS	CDS	239032	239665	0	.	0	node="internal_1288->internal_1289";neg_log_likelihood="69.958168";taxa=" 600036 600434 600577 600334 601238 600377";snp_count="7";
SEQUENCE	GUBBINS	CDS	238879	245352	0	.	0	node="internal_1287->600023";neg_log_likelihood="101.240179";taxa="600023";snp_count="16";
SEQUENCE	GUBBINS	CDS	239032	239665	0	.	0	node="internal_1287->internal_1288";neg_log_likelihood="56.512793";taxa=" 600403 600036 600434 600577 600334 601238 600377";snp_count="9";
SEQUENCE	GUBBINS	CDS	240985	247252	0	.	0	node="internal_1286->600301";neg_log_likelihood="81.767377";taxa="600301";snp_count="11";
SEQUENCE	GUBBINS	CDS	238978	241003	0	.	0	node="internal_1286->internal_1287";neg_log_likelihood="48.649008";taxa=" 600023 600403 600036 600434 600577 600334 601238 600377";snp_count="9";
SEQUENCE	GUBBINS	CDS	238885	246282	0	.	0	node="internal_1298->600255";neg_log_likelihood="80.783193";taxa="600255";snp_count="19";
SEQUENCE	GUBBINS	CDS	238879	248334	0	.	0	node="internal_1301->600276";neg_log_likelihood="102.035426";taxa="600276";snp_count="24";
SEQUENCE	GUBBINS	CDS	239017	244172	0	.	0	node="internal_1300->internal_1301";neg_log_likelihood="38.549649";taxa=" 600276 600267";snp_count="11";
SEQUENCE	GUBBINS	CDS	238879	239269	0	.	0	node="internal_1299->internal_1300";neg_log_likelihood="49.489368";taxa=" 600276 600267 600040";snp_count="6";
SEQUENCE	GUBBINS	CDS	239966	248544	0	.	0	node="internal_1302->600919";neg_log_likelihood="223.542530";taxa="600919";snp_count="47";
SEQUENCE	GUBBINS	CDS	317956	318785	0	.	0	node="internal_1302->600919";neg_log_likelihood="72.528118";taxa="600919";snp_count="8";
SEQUENCE	GUBBINS	CDS	239928	248496	0	.	0	node="internal_1302->601027";neg_log_likelihood="233.730970";taxa="601027";snp_count="59";
SEQUENCE	GUBBINS	CDS	317964	318360	0	.	0	node="internal_1302->601027";neg_log_likelihood="40.014170";taxa="601027";snp_count="11";
SEQUENCE	GUBBINS	CDS	238978	248544	0	.	0	node="internal_1296->internal_1302";neg_log_likelihood="377.964353";taxa=" 600919 601027";snp_count="83";
SEQUENCE	GUBBINS	CDS	317386	318732	0	.	0	node="internal_1296->internal_1302";neg_log_likelihood="105.554368";taxa=" 600919 601027";snp_count="21";
SEQUENCE	GUBBINS	CDS	239251	243493	0	.	0	node="internal_1308->602535_II";neg_log_likelihood="164.190222";taxa="602535_II";snp_count="16";
SEQUENCE	GUBBINS	CDS	317584	318495	0	.	0	node="internal_1308->602535_II";neg_log_likelihood="80.473534";taxa="602535_II";snp_count="12";
SEQUENCE	GUBBINS	CDS	711657	711680	0	.	0	node="internal_1308->602535_II";neg_log_likelihood="30.526948";taxa="602535_II";snp_count="5";
SEQUENCE	GUBBINS	CDS	238978	239233	0	.	0	node="internal_1307->602454";neg_log_likelihood="30.473393";taxa="602454";snp_count="10";
SEQUENCE	GUBBINS	CDS	238978	239233	0	.	0	node="internal_1306->internal_1307";neg_log_likelihood="66.388793";taxa=" 602454 602536_II 602535_II";snp_count="10";
SEQUENCE	GUBBINS	CDS	239017	247504	0	.	0	node="internal_1305->600516";neg_log_likelihood="249.088084";taxa="600516";snp_count="42";
SEQUENCE	GUBBINS	CDS	317846	318979	0	.	0	node="internal_1305->600516";neg_log_likelihood="80.020833";taxa="600516";snp_count="17";
SEQUENCE	GUBBINS	CDS	238978	239071	0	.	0	node="internal_1305->internal_1306";neg_log_likelihood="52.174283";taxa=" 602454 602536_II 602535_II 600106";snp_count="6";
SEQUENCE	GUBBINS	CDS	239476	240418	0	.	0	node="internal_1304->600702";neg_log_likelihood="128.823327";taxa="600702";snp_count="11";
SEQUENCE	GUBBINS	CDS	317984	318049	0	.	0	node="internal_1304->600702";neg_log_likelihood="79.610469";taxa="600702";snp_count="6";
SEQUENCE	GUBBINS	CDS	239017	240487	0	.	0	node="internal_1304->internal_1305";neg_log_likelihood="79.179627";taxa=" 600516 602454 602536_II 602535_II 600106";snp_count="25";
SEQUENCE	GUBBINS	CDS	239476	240487	0	.	0	node="internal_1303->internal_1304";neg_log_likelihood="75.844021";taxa=" 600702 600516 602454 602536_II 602535_II 600106";snp_count="12";
SEQUENCE	GUBBINS	CDS	238978	239665	0	.	0	node="internal_1295->internal_1296";neg_log_likelihood="122.013447";taxa=" 600255 600247 600078 600276 600267 600040 600919 601027";snp_count="8";
SEQUENCE	GUBBINS	CDS	317386	317584	0	.	0	node="internal_1295->internal_1296";neg_log_likelihood="86.201462";taxa=" 600255 600247 600078 600276 600267 600040 600919 601027";snp_count="5";
SEQUENCE	GUBBINS	CDS	239224	248544	0	.	0	node="internal_1311->603245";neg_log_likelihood="166.929734";taxa="603245";snp_count="21";
SEQUENCE	GUBBINS	CDS	711707	711778	0	.	0	node="internal_1311->603245";neg_log_likelihood="66.008106";taxa="603245";snp_count="9";
SEQUENCE	GUBBINS	CDS	239224	243061	0	.	0	node="internal_1312->604181";neg_log_likelihood="309.995741";taxa="604181";snp_count="24";
SEQUENCE	GUBBINS	CDS	317584	319074	0	.	0	node="internal_1312->604181";neg_log_likelihood="204.344935";taxa="604181";snp_count="16";
SEQUENCE	GUBBINS	CDS	239356	242933	0	.	0	node="internal_1310->internal_1311";neg_log_likelihood="150.503150";taxa=" 603251 603245";snp_count="5";
SEQUENCE	GUBBINS	CDS	239371	247992	0	.	0	node="internal_1310->internal_1312";neg_log_likelihood="133.546858";taxa=" 604181 604074";snp_count="13";
SEQUENCE	GUBBINS	CDS	317972	318276	0	.	0	node="internal_1309->600504";neg_log_likelihood="166.324221";taxa="600504";snp_count="11";
SEQUENCE	GUBBINS	CDS	239431	246443	0	.	0	node="internal_1309->600504";neg_log_likelihood="131.173138";taxa="600504";snp_count="7";
SEQUENCE	GUBBINS	CDS	238978	241003	0	.	0	node="internal_1285->internal_1286";neg_log_likelihood="109.622774";taxa=" 600301 600023 600403 600036 600434 600577 600334 601238 600377";snp_count="13";
SEQUENCE	GUBBINS	CDS	239032	239629	0	.	0	node="internal_1285->internal_1294";neg_log_likelihood="125.327072";taxa=" 600255 600247 600078 600276 600267 600040 600919 601027 600364 600702 600516 602454 602536_II 602535_II 600106 603251 603245 604181 604074 600504";snp_count="10";
SEQUENCE	GUBBINS	CDS	1471309	1471323	0	.	0	node="internal_1282->internal_1283";neg_log_likelihood="161.167003";taxa=" 601022 602262 602877";snp_count="4";
SEQUENCE	GUBBINS	CDS	238978	239629	0	.	0	node="internal_1282->internal_1285";neg_log_likelihood="98.044616";taxa=" 600301 600023 600403 600036 600434 600577 600334 601238 600377 600255 600247 600078 600276 600267 600040 600919 601027 600364 600702 600516 602454 602536_II 602535_II 600106 603251 603245 604181 604074 600504";snp_count="7";
SEQUENCE	GUBBINS	CDS	239224	239431	0	.	0	node="internal_1241->internal_1242";neg_log_likelihood="124.410392";taxa=" 602248 600739 602719 603560 600413 601176 600350 600429 600620 602979 600958 600253 600336 600440 600455 600351 603855 604075 603867 603913 603854 600025 603047 603625 603787 603554 603695_I 603696 603662 603851 600410 600676 604073 602361 600144 600020 600281 600143 600117 604361 600818";snp_count="5";
SEQUENCE	GUBBINS	CDS	238978	239629	0	.	0	node="internal_1241->internal_1282";neg_log_likelihood="86.960373";taxa=" 601022 602262 602877 600301 600023 600403 600036 600434 600577 600334 601238 600377 600255 600247 600078 600276 600267 600040 600919 601027 600364 600702 600516 602454 602536_II 602535_II 600106 603251 603245 604181 604074 600504";snp_count="7";
SEQUENCE	GUBBINS	CDS	238807	239623	0	.	0	node="internal_1313->600866";neg_log_likelihood="164.235519";taxa="600866";snp_count="13";
SEQUENCE	GUBBINS	CDS	317386	317584	0	.	0	node="internal_1313->600866";neg_log_likelihood="118.940912";taxa="600866";snp_count="5";
SEQUENCE	GUBBINS	CDS	1527469	1532791	0	.	0	node="internal_1238->internal_1313";neg_log_likelihood="300.180824";taxa=" 600866 604369";snp_count="10";
SEQUENCE	GUBBINS	CDS	1319578	1319619	0	.	0	node="internal_1238->internal_1313";neg_log_likelihood="255.414245";taxa=" 600866 604369";snp_count="5";
SEQUENCE	GUBBINS	CDS	238879	239071	0	.	0	node="internal_1218->internal_1219";neg_log_likelihood="277.931180";taxa=" 600988 602907 600721 600776 302122 200923 600316 600242 601230 600388 600352 600392 600772 600435 600945 600423 600356 600082 600554 600335";snp_count="8";
SEQUENCE	GUBBINS	CDS	3089574	3094556	0	.	0	node="internal_1218->internal_1219";neg_log_likelihood="246.914198";taxa=" 600988 602907 600721 600776 302122 200923 600316 600242 601230 600388 600352 600392 600772 600435 600945 600423 600356 600082 600554 600335";snp_count="7";
SEQUENCE	GUBBINS	CDS	317386	317584	0	.	0	node="internal_1218->internal_1219";neg_log_likelihood="213.016909";taxa=" 600988 602907 600721 600776 302122 200923 600316 600242 601230 600388 600352 600392 600772 600435 600945 600423 600356 600082 600554 600335";snp_count="5";
SEQUENCE	GUBBINS	CDS	2151649	2159398	0	.	0	node="internal_1218->internal_1238";neg_log_likelihood="262.753088";taxa=" 600539 600540 602248 600739 602719 603560 600413 601176 600350 600429 600620 602979 600958 600253 600336 600440 600455 600351 603855 604075 603867 603913 603854 600025 603047 603625 603787 603554 603695_I 603696 603662 603851 600410 600676 604073 602361 600144 600020 600281 600143 600117 604361 600818 601022 602262 602877 …
SEQUENCE	GUBBINS	CDS	3846739	3849412	0	.	0	node="internal_1218->internal_1238";neg_log_likelihood="156.032076";taxa=" 600539 600540 602248 600739 602719 603560 600413 601176 600350 600429 600620 602979 600958 600253 600336 600440 600455 600351 603855 604075 603867 603913 603854 600025 603047 603625 603787 603554 603695_I 603696 603662 603851 600410 600676 604073 602361 600144 600020 600281 600143 600117 604361 600818 601022 602262 602877 …
SEQUENCE	GUBBINS	CDS	3086613	3094556	0	.	0	node="internal_1218->internal_1238";neg_log_likelihood="121.769724";taxa=" 600539 600540 602248 600739 602719 603560 600413 601176 600350 600429 600620 602979 600958 600253 600336 600440 600455 600351 603855 604075 603867 603913 603854 600025 603047 603625 603787 603554 603695_I 603696 603662 603851 600410 600676 604073 602361 600144 600020 600281 600143 600117 604361 600818 601022 602262 602877 …
SEQUENCE	GUBBINS	CDS	239017	239488	0	.	0	node="internal_1213->internal_1214";neg_log_likelihood="204.815140";taxa=" 600793 601012 600960 601297 602397";snp_count="8";
SEQUENCE	GUBBINS	CDS	3082654	3098837	0	.	0	node="internal_1212->300111";neg_log_likelihood="1054.566300";taxa="300111";snp_count="253";
SEQUENCE	GUBBINS	CDS	2151870	2158678	0	.	0	node="internal_1212->300111";neg_log_likelihood="465.761559";taxa="300111";snp_count="8";
SEQUENCE	GUBBINS	CDS	1633838	1633958	0	.	0	node="internal_1212->300111";neg_log_likelihood="433.651925";taxa="300111";snp_count="6";
SEQUENCE	GUBBINS	CDS	3082649	3099550	0	.	0	node="internal_1212->internal_1213";neg_log_likelihood="406.124849";taxa=" 600793 601012 600960 601297 602397 600988 602907 600721 600776 302122 200923 600316 600242 601230 600388 600352 600392 600772 600435 600945 600423 600356 600082 600554 600335 600539 600540 602248 600739 602719 603560 600413 601176 600350 600429 600620 602979 600958 600253 600336 600440 600455 600351 603855 604075 603867 60…
SEQUENCE	GUBBINS	CDS	238885	239065	0	.	0	node="internal_1212->internal_1213";neg_log_likelihood="176.873065";taxa=" 600793 601012 600960 601297 602397 600988 602907 600721 600776 302122 200923 600316 600242 601230 600388 600352 600392 600772 600435 600945 600423 600356 600082 600554 600335 600539 600540 602248 600739 602719 603560 600413 601176 600350 600429 600620 602979 600958 600253 600336 600440 600455 600351 603855 604075 603867 60…
SEQUENCE	GUBBINS	CDS	239032	242369	0	.	0	node="internal_1319->602218";neg_log_likelihood="26.971834";taxa="602218";snp_count="5";
SEQUENCE	GUBBINS	CDS	239041	242357	0	.	0	node="internal_1319->602281";neg_log_likelihood="45.337375";taxa="602281";snp_count="5";
SEQUENCE	GUBBINS	CDS	238978	239665	0	.	0	node="internal_1318->602282";neg_log_likelihood="50.667911";taxa="602282";snp_count="6";
SEQUENCE	GUBBINS	CDS	239032	239488	0	.	0	node="internal_1318->internal_1319";neg_log_likelihood="55.645092";taxa=" 602218 602281";snp_count="6";
SEQUENCE	GUBBINS	CDS	238807	248544	0	.	0	node="internal_1321->602442";neg_log_likelihood="183.742620";taxa="602442";snp_count="43";
SEQUENCE	GUBBINS	CDS	317386	317584	0	.	0	node="internal_1321->602442";neg_log_likelihood="46.188675";taxa="602442";snp_count="5";
SEQUENCE	GUBBINS	CDS	1319578	1319619	0	.	0	node="internal_1320->internal_1321";neg_log_likelihood="105.302715";taxa=" 601151 602442";snp_count="5";
SEQUENCE	GUBBINS	CDS	238807	239065	0	.	0	node="internal_1317->internal_1320";neg_log_likelihood="88.431279";taxa=" 602347 601151 602442";snp_count="6";
SEQUENCE	GUBBINS	CDS	317386	317584	0	.	0	node="internal_1317->internal_1320";neg_log_likelihood="58.010909";taxa=" 602347 601151 602442";snp_count="5";
SEQUENCE	GUBBINS	CDS	239017	239257	0	.	0	node="internal_1316->603451";neg_log_likelihood="173.537703";taxa="603451";snp_count="6";
SEQUENCE	GUBBINS	CDS	238978	240425	0	.	0	node="internal_1323->602921";neg_log_likelihood="256.550713";taxa="602921";snp_count="14";
SEQUENCE	GUBBINS	CDS	239017	241746	0	.	0	node="internal_1323->602686";neg_log_likelihood="191.838143";taxa="602686";snp_count="7";
SEQUENCE	GUBBINS	CDS	239224	247328	0	.	0	node="internal_1325->602379";neg_log_likelihood="160.111336";taxa="602379";snp_count="21";
SEQUENCE	GUBBINS	CDS	317386	318609	0	.	0	node="internal_1325->602379";neg_log_likelihood="62.953441";taxa="602379";snp_count="11";
SEQUENCE	GUBBINS	CDS	239065	246900	0	.	0	node="internal_1324->internal_1325";neg_log_likelihood="46.811562";taxa=" 602312 602379";snp_count="5";
SEQUENCE	GUBBINS	CDS	239017	240487	0	.	0	node="internal_1322->internal_1323";neg_log_likelihood="275.525127";taxa=" 602921 602686";snp_count="11";
SEQUENCE	GUBBINS	CDS	1097557	1099325	0	.	0	node="internal_1322->internal_1324";neg_log_likelihood="312.777473";taxa=" 602339_I 602312 602379";snp_count="25";
SEQUENCE	GUBBINS	CDS	239017	239476	0	.	0	node="internal_1315->internal_1316";neg_log_likelihood="158.092117";taxa=" 603451 602282 602218 602281 602347 601151 602442";snp_count="8";
SEQUENCE	GUBBINS	CDS	1097469	1099072	0	.	0	node="internal_1315->internal_1322";neg_log_likelihood="111.529164";taxa=" 602921 602686 602339_I 602312 602379";snp_count="15";
SEQUENCE	GUBBINS	CDS	1633687	1633958	0	.	0	node="internal_1211->internal_1212";neg_log_likelihood="564.009535";taxa=" 300111 600793 601012 600960 601297 602397 600988 602907 600721 600776 302122 200923 600316 600242 601230 600388 600352 600392 600772 600435 600945 600423 600356 600082 600554 600335 600539 600540 602248 600739 602719 603560 600413 601176 600350 600429 600620 602979 600958 600253 600336 600440 600455 600351 603855 604075 60…
SEQUENCE	GUBBINS	CDS	238885	239065	0	.	0	node="internal_1211->internal_1212";neg_log_likelihood="533.599424";taxa=" 300111 600793 601012 600960 601297 602397 600988 602907 600721 600776 302122 200923 600316 600242 601230 600388 600352 600392 600772 600435 600945 600423 600356 600082 600554 600335 600539 600540 602248 600739 602719 603560 600413 601176 600350 600429 600620 602979 600958 600253 600336 600440 600455 600351 603855 604075 60…
SEQUENCE	GUBBINS	CDS	239032	239257	0	.	0	node="internal_1211->internal_1314";neg_log_likelihood="356.792673";taxa=" 201232 603451 602282 602218 602281 602347 601151 602442 602921 602686 602339_I 602312 602379";snp_count="5";
SEQUENCE	GUBBINS	CDS	239071	239488	0	.	0	node="internal_1329->103288";neg_log_likelihood="43.658032";taxa="103288";snp_count="6";
SEQUENCE	GUBBINS	CDS	317956	318519	0	.	0	node="internal_1330->103163";neg_log_likelihood="473.971335";taxa="103163";snp_count="48";
SEQUENCE	GUBBINS	CDS	238978	248544	0	.	0	node="internal_1330->103163";neg_log_likelihood="336.732274";taxa="103163";snp_count="33";
SEQUENCE	GUBBINS	CDS	239224	239629	0	.	0	node="internal_1328->internal_1329";neg_log_likelihood="192.124410";taxa=" 103288 103303";snp_count="7";
SEQUENCE	GUBBINS	CDS	238978	248361	0	.	0	node="internal_1328->internal_1330";neg_log_likelihood="145.098718";taxa=" 202113 103163";snp_count="15";
SEQUENCE	GUBBINS	CDS	239356	243325	0	.	0	node="internal_1327->internal_1328";neg_log_likelihood="39.357390";taxa=" 103288 103303 202113 103163";snp_count="7";
SEQUENCE	GUBBINS	CDS	239488	248475	0	.	0	node="internal_1327->103015";neg_log_likelihood="410.474523";taxa="103015";snp_count="73";
SEQUENCE	GUBBINS	CDS	317956	319036	0	.	0	node="internal_1327->103015";neg_log_likelihood="163.771462";taxa="103015";snp_count="21";
SEQUENCE	GUBBINS	CDS	238978	240835	0	.	0	node="internal_1335->401357";neg_log_likelihood="249.209536";taxa="401357";snp_count="8";
SEQUENCE	GUBBINS	CDS	239017	247686	0	.	0	node="internal_1335->403070";neg_log_likelihood="266.773815";taxa="403070";snp_count="16";
SEQUENCE	GUBBINS	CDS	239224	248004	0	.	0	node="internal_1336->402716";neg_log_likelihood="589.834739";taxa="402716";snp_count="83";
SEQUENCE	GUBBINS	CDS	317883	318672	0	.	0	node="internal_1336->402716";neg_log_likelihood="296.718751";taxa="402716";snp_count="30";
SEQUENCE	GUBBINS	CDS	239017	242059	0	.	0	node="internal_1334->internal_1335";neg_log_likelihood="352.398704";taxa=" 401357 403070";snp_count="11";
SEQUENCE	GUBBINS	CDS	239071	246908	0	.	0	node="internal_1334->internal_1336";neg_log_likelihood="319.441837";taxa=" 400565 402716";snp_count="33";
SEQUENCE	GUBBINS	CDS	317883	318176	0	.	0	node="internal_1334->internal_1336";neg_log_likelihood="184.624670";taxa=" 400565 402716";snp_count="13";
SEQUENCE	GUBBINS	CDS	239071	240637	0	.	0	node="internal_1333->internal_1334";neg_log_likelihood="54.562184";taxa=" 401357 403070 400565 402716";snp_count="15";
SEQUENCE	GUBBINS	CDS	239257	247986	0	.	0	node="internal_1333->402866";neg_log_likelihood="236.783620";taxa="402866";snp_count="30";
SEQUENCE	GUBBINS	CDS	239251	240637	0	.	0	node="internal_1332->internal_1333";neg_log_likelihood="55.524524";taxa=" 401357 403070 400565 402716 402866";snp_count="10";
SEQUENCE	GUBBINS	CDS	317972	318609	0	.	0	node="internal_1332->401393";neg_log_likelihood="246.569546";taxa="401393";snp_count="17";
SEQUENCE	GUBBINS	CDS	239488	241192	0	.	0	node="internal_1332->401393";neg_log_likelihood="190.205399";taxa="401393";snp_count="9";
SEQUENCE	GUBBINS	CDS	238807	240019	0	.	0	node="internal_1331->602601";neg_log_likelihood="496.749987";taxa="602601";snp_count="16";
SEQUENCE	GUBBINS	CDS	317956	318007	0	.	0	node="internal_1331->internal_1332";neg_log_likelihood="65.842799";taxa=" 401357 403070 400565 402716 402866 401393";snp_count="4";
SEQUENCE	GUBBINS	CDS	239488	240274	0	.	0	node="internal_1331->internal_1332";neg_log_likelihood="42.854805";taxa=" 401357 403070 400565 402716 402866 401393";snp_count="5";
SEQUENCE	GUBBINS	CDS	239251	243325	0	.	0	node="internal_1326->internal_1327";neg_log_likelihood="574.664100";taxa=" 103288 103303 202113 103163 103015";snp_count="14";
SEQUENCE	GUBBINS	CDS	239269	240130	0	.	0	node="internal_1326->internal_1331";neg_log_likelihood="225.492523";taxa=" 602601 401357 403070 400565 402716 402866 401393";snp_count="5";
SEQUENCE	GUBBINS	CDS	2956023	2956098	0	.	0	node="internal_1345->600370";neg_log_likelihood="50.379209";taxa="600370";snp_count="5";
SEQUENCE	GUBBINS	CDS	3072407	3072480	0	.	0	node="internal_1350->602296";neg_log_likelihood="32.619496";taxa="602296";snp_count="5";
SEQUENCE	GUBBINS	CDS	711680	711778	0	.	0	node="internal_1361->603076";neg_log_likelihood="62.494296";taxa="603076";snp_count="10";
SEQUENCE	GUBBINS	CDS	711680	711770	0	.	0	node="internal_1362->602458";neg_log_likelihood="57.805567";taxa="602458";snp_count="6";
SEQUENCE	GUBBINS	CDS	711657	711760	0	.	0	node="internal_1364->600500";neg_log_likelihood="58.849425";taxa="600500";snp_count="12";
SEQUENCE	GUBBINS	CDS	238978	239425	0	.	0	node="internal_1380->603705";neg_log_likelihood="426.372000";taxa="603705";snp_count="6";
SEQUENCE	GUBBINS	CDS	329849	330305	0	.	0	node="internal_1379->internal_1380";neg_log_likelihood="345.083180";taxa=" 603698 603705";snp_count="6";
SEQUENCE	GUBBINS	CDS	2956070	2956133	0	.	0	node="internal_1365->601250";neg_log_likelihood="282.979046";taxa="601250";snp_count="6";
SEQUENCE	GUBBINS	CDS	711657	711680	0	.	0	node="internal_1386->600726";neg_log_likelihood="24.381014";taxa="600726";snp_count="5";
SEQUENCE	GUBBINS	CDS	3093935	3098822	0	.	0	node="internal_1353->602219";neg_log_likelihood="474.169350";taxa="602219";snp_count="61";
SEQUENCE	GUBBINS	CDS	3094056	3097675	0	.	0	node="internal_1337->internal_1339";neg_log_likelihood="121.584682";taxa=" 601269 601257 603114 600056 600370 600366 601046 600058 602295 602296 602327 602542 602184 602054 602219 602535_I 602536_I 603076 603430 602614 602458 600241 600500 600206 600538 600794 600610 600650 600579 600341 600340 600325 600519 600503 600381 600285 603698 603705 600891 600393 602280 603358 601250 602205 602913 60072…
SEQUENCE	GUBBINS	CDS	3076746	3090414	0	.	0	node="internal_1209->internal_1210";neg_log_likelihood="721.921669";taxa=" 300111 600793 601012 600960 601297 602397 600988 602907 600721 600776 302122 200923 600316 600242 601230 600388 600352 600392 600772 600435 600945 600423 600356 600082 600554 600335 600539 600540 602248 600739 602719 603560 600413 601176 600350 600429 600620 602979 600958 600253 600336 600440 600455 600351 603855 604075 60…
SEQUENCE	GUBBINS	CDS	328039	330305	0	.	0	node="internal_1209->internal_1210";neg_log_likelihood="522.421495";taxa=" 300111 600793 601012 600960 601297 602397 600988 602907 600721 600776 302122 200923 600316 600242 601230 600388 600352 600392 600772 600435 600945 600423 600356 600082 600554 600335 600539 600540 602248 600739 602719 603560 600413 601176 600350 600429 600620 602979 600958 600253 600336 600440 600455 600351 603855 604075 60…
SEQUENCE	GUBBINS	CDS	238807	239233	0	.	0	node="internal_1209->internal_1210";neg_log_likelihood="439.149552";taxa=" 300111 600793 601012 600960 601297 602397 600988 602907 600721 600776 302122 200923 600316 600242 601230 600388 600352 600392 600772 600435 600945 600423 600356 600082 600554 600335 600539 600540 602248 600739 602719 603560 600413 601176 600350 600429 600620 602979 600958 600253 600336 600440 600455 600351 603855 604075 60…
SEQUENCE	GUBBINS	CDS	317386	317584	0	.	0	node="internal_1209->internal_1210";neg_log_likelihood="400.044991";taxa=" 300111 600793 601012 600960 601297 602397 600988 602907 600721 600776 302122 200923 600316 600242 601230 600388 600352 600392 600772 600435 600945 600423 600356 600082 600554 600335 600539 600540 602248 600739 602719 603560 600413 601176 600350 600429 600620 602979 600958 600253 600336 600440 600455 600351 603855 604075 60…
SEQUENCE	GUBBINS	CDS	3093913	3098822	0	.	0	node="internal_1204->internal_1209";neg_log_likelihood="931.760096";taxa=" 300111 600793 601012 600960 601297 602397 600988 602907 600721 600776 302122 200923 600316 600242 601230 600388 600352 600392 600772 600435 600945 600423 600356 600082 600554 600335 600539 600540 602248 600739 602719 603560 600413 601176 600350 600429 600620 602979 600958 600253 600336 600440 600455 600351 603855 604075 60…
SEQUENCE	GUBBINS	CDS	2151649	2156983	0	.	0	node="internal_1083->internal_1084";neg_log_likelihood="102.624807";taxa=" 300225_II 300732 300101 303061 300020 300035 303226 300117 300107 302672 302524 300119 300244 203032 700201 703875 703001 703087 702167 700712 704000 702881 700506 703097 700492 704259 700546 700812 703548 700241 700091 703714 702711 702019 702096 703439 702824 600466 600174 503614 500682 601111 602626 602714 603973 604281…
SEQUENCE	GUBBINS	CDS	2151520	2159419	0	.	0	node="internal_1083->internal_1204";neg_log_likelihood="578.957614";taxa=" 401652 402739 402257 400877 403417 300111 600793 601012 600960 601297 602397 600988 602907 600721 600776 302122 200923 600316 600242 601230 600388 600352 600392 600772 600435 600945 600423 600356 600082 600554 600335 600539 600540 602248 600739 602719 603560 600413 601176 600350 600429 600620 602979 600958 600253 600336 60…
SEQUENCE	GUBBINS	CDS	3845327	3850422	0	.	0	node="internal_1083->internal_1204";neg_log_likelihood="440.367620";taxa=" 401652 402739 402257 400877 403417 300111 600793 601012 600960 601297 602397 600988 602907 600721 600776 302122 200923 600316 600242 601230 600388 600352 600392 600772 600435 600945 600423 600356 600082 600554 600335 600539 600540 602248 600739 602719 603560 600413 601176 600350 600429 600620 602979 600958 600253 600336 60…
SEQUENCE	GUBBINS	CDS	903476	905464	0	.	0	node="internal_1083->internal_1204";neg_log_likelihood="382.542424";taxa=" 401652 402739 402257 400877 403417 300111 600793 601012 600960 601297 602397 600988 602907 600721 600776 302122 200923 600316 600242 601230 600388 600352 600392 600772 600435 600945 600423 600356 600082 600554 600335 600539 600540 602248 600739 602719 603560 600413 601176 600350 600429 600620 602979 600958 600253 600336 60…
SEQUENCE	GUBBINS	CDS	3846033	3850422	0	.	0	node="internal_1082->internal_1083";neg_log_likelihood="108.176333";taxa=" 300225_II 300732 300101 303061 300020 300035 303226 300117 300107 302672 302524 300119 300244 203032 700201 703875 703001 703087 702167 700712 704000 702881 700506 703097 700492 704259 700546 700812 703548 700241 700091 703714 702711 702019 702096 703439 702824 600466 600174 503614 500682 601111 602626 602714 603973 604281…
SEQUENCE	GUBBINS	CDS	328135	330305	0	.	0	node="internal_1082->200294";neg_log_likelihood="1657.737963";taxa="200294";snp_count="17";
SEQUENCE	GUBBINS	CDS	3094174	3098348	0	.	0	node="internal_1401->103198";neg_log_likelihood="712.145863";taxa="103198";snp_count="37";
SEQUENCE	GUBBINS	CDS	3066555	3076573	0	.	0	node="internal_1401->103198";neg_log_likelihood="560.551451";taxa="103198";snp_count="34";
SEQUENCE	GUBBINS	CDS	3094122	3098129	0	.	0	node="internal_1400->202156";neg_log_likelihood="372.206979";taxa="202156";snp_count="32";
SEQUENCE	GUBBINS	CDS	2950175	2957646	0	.	0	node="internal_1399->200071";neg_log_likelihood="1599.087152";taxa="200071";snp_count="252";
SEQUENCE	GUBBINS	CDS	1628119	1634475	0	.	0	node="internal_1399->200071";neg_log_likelihood="1022.233751";taxa="200071";snp_count="72";
SEQUENCE	GUBBINS	CDS	3094180	3098018	0	.	0	node="internal_1399->200071";neg_log_likelihood="766.552362";taxa="200071";snp_count="42";
SEQUENCE	GUBBINS	CDS	3066609	3076597	0	.	0	node="internal_1399->200071";neg_log_likelihood="642.051596";taxa="200071";snp_count="17";
SEQUENCE	GUBBINS	CDS	3094122	3098012	0	.	0	node="internal_1399->internal_1400";neg_log_likelihood="79.764458";taxa=" 202156 103198 200046";snp_count="11";
SEQUENCE	GUBBINS	CDS	3066555	3076597	0	.	0	node="internal_1404->103552_I";neg_log_likelihood="91.039232";taxa="103552_I";snp_count="20";
SEQUENCE	GUBBINS	CDS	3066549	3076528	0	.	0	node="internal_1404->103552_II";neg_log_likelihood="62.657263";taxa="103552_II";snp_count="14";
SEQUENCE	GUBBINS	CDS	3066573	3076597	0	.	0	node="internal_1403->internal_1404";neg_log_likelihood="150.708681";taxa=" 103552_I 103552_II";snp_count="15";
SEQUENCE	GUBBINS	CDS	3094122	3098760	0	.	0	node="internal_1414->100852";neg_log_likelihood="255.063416";taxa="100852";snp_count="45";
SEQUENCE	GUBBINS	CDS	3076361	3076597	0	.	0	node="internal_1414->100852";neg_log_likelihood="93.747254";taxa="100852";snp_count="14";
SEQUENCE	GUBBINS	CDS	3066519	3066750	0	.	0	node="internal_1415->103218";neg_log_likelihood="99.153308";taxa="103218";snp_count="14";
SEQUENCE	GUBBINS	CDS	3094340	3098556	0	.	0	node="internal_1411->201203";neg_log_likelihood="200.930270";taxa="201203";snp_count="8";
SEQUENCE	GUBBINS	CDS	3066540	3066810	0	.	0	node="internal_1411->201203";neg_log_likelihood="161.586767";taxa="201203";snp_count="5";
SEQUENCE	GUBBINS	CDS	3066552	3066850	0	.	0	node="internal_1410->100753";neg_log_likelihood="275.021904";taxa="100753";snp_count="12";
SEQUENCE	GUBBINS	CDS	3066540	3066810	0	.	0	node="internal_1410->internal_1411";neg_log_likelihood="52.763285";taxa=" 201203 100855 100852 100706 103218 102017";snp_count="5";
SEQUENCE	GUBBINS	CDS	3096486	3097976	0	.	0	node="internal_1422->102860";neg_log_likelihood="231.051665";taxa="102860";snp_count="22";
SEQUENCE	GUBBINS	CDS	3066669	3076747	0	.	0	node="internal_1422->102860";neg_log_likelihood="127.406660";taxa="102860";snp_count="23";
SEQUENCE	GUBBINS	CDS	3096486	3098348	0	.	0	node="internal_1421->internal_1422";neg_log_likelihood="188.516366";taxa=" 102860 102592";snp_count="15";
SEQUENCE	GUBBINS	CDS	3066519	3076597	0	.	0	node="internal_1421->internal_1422";neg_log_likelihood="123.194289";taxa=" 102860 102592";snp_count="13";
SEQUENCE	GUBBINS	CDS	3076465	3076528	0	.	0	node="internal_1421->102763";neg_log_likelihood="107.052285";taxa="102763";snp_count="6";
SEQUENCE	GUBBINS	CDS	3066540	3076573	0	.	0	node="internal_1420->100206";neg_log_likelihood="71.335555";taxa="100206";snp_count="11";
SEQUENCE	GUBBINS	CDS	3066519	3076528	0	.	0	node="internal_1420->internal_1421";neg_log_likelihood="152.844068";taxa=" 102860 102592 102763";snp_count="12";
SEQUENCE	GUBBINS	CDS	3098282	3098348	0	.	0	node="internal_1420->internal_1421";neg_log_likelihood="95.249552";taxa=" 102860 102592 102763";snp_count="5";
SEQUENCE	GUBBINS	CDS	3096754	3098777	0	.	0	node="internal_1423->102820";neg_log_likelihood="293.868265";taxa="102820";snp_count="35";
SEQUENCE	GUBBINS	CDS	3066549	3076573	0	.	0	node="internal_1423->102820";neg_log_likelihood="163.207438";taxa="102820";snp_count="24";
SEQUENCE	GUBBINS	CDS	711657	711760	0	.	0	node="internal_1423->102820";neg_log_likelihood="41.084271";taxa="102820";snp_count="12";
SEQUENCE	GUBBINS	CDS	3076375	3076573	0	.	0	node="internal_1419->internal_1420";neg_log_likelihood="40.456005";taxa=" 100206 102860 102592 102763";snp_count="5";
SEQUENCE	GUBBINS	CDS	711657	711760	0	.	0	node="internal_1419->internal_1423";neg_log_likelihood="167.868864";taxa=" 102395 102820";snp_count="12";
SEQUENCE	GUBBINS	CDS	3066549	3076569	0	.	0	node="internal_1419->internal_1423";neg_log_likelihood="122.994310";taxa=" 102395 102820";snp_count="13";
SEQUENCE	GUBBINS	CDS	3076312	3076445	0	.	0	node="internal_1418->100234";neg_log_likelihood="119.009832";taxa="100234";snp_count="10";
SEQUENCE	GUBBINS	CDS	3094174	3097828	0	.	0	node="internal_1418->100234";neg_log_likelihood="85.649461";taxa="100234";snp_count="7";
SEQUENCE	GUBBINS	CDS	711680	711770	0	.	0	node="internal_1417->100183";neg_log_likelihood="93.700017";taxa="100183";snp_count="8";
SEQUENCE	GUBBINS	CDS	3076411	3076746	0	.	0	node="internal_1417->100183";neg_log_likelihood="64.513680";taxa="100183";snp_count="5";
SEQUENCE	GUBBINS	CDS	3096845	3096871	0	.	0	node="internal_1417->100183";neg_log_likelihood="35.922873";taxa="100183";snp_count="4";
SEQUENCE	GUBBINS	CDS	3066540	3066555	0	.	0	node="internal_1416->102295";neg_log_likelihood="331.756502";taxa="102295";snp_count="5";
SEQUENCE	GUBBINS	CDS	711657	711770	0	.	0	node="internal_1416->internal_1417";neg_log_likelihood="63.144473";taxa=" 100183 100234 100206 102860 102592 102763 102395 102820";snp_count="10";
SEQUENCE	GUBBINS	CDS	711657	711770	0	.	0	node="internal_1409->internal_1416";neg_log_likelihood="274.368804";taxa=" 102295 100183 100234 100206 102860 102592 102763 102395 102820";snp_count="11";
SEQUENCE	GUBBINS	CDS	3076333	3076540	0	.	0	node="internal_1426->201152";neg_log_likelihood="255.549653";taxa="201152";snp_count="7";
SEQUENCE	GUBBINS	CDS	3096429	3098285	0	.	0	node="internal_1426->201152";neg_log_likelihood="223.558059";taxa="201152";snp_count="8";
SEQUENCE	GUBBINS	CDS	3072407	3076528	0	.	0	node="internal_1426->100060";neg_log_likelihood="226.313518";taxa="100060";snp_count="10";
SEQUENCE	GUBBINS	CDS	3096428	3097866	0	.	0	node="internal_1426->100060";neg_log_likelihood="185.037179";taxa="100060";snp_count="5";
SEQUENCE	GUBBINS	CDS	3076399	3076573	0	.	0	node="internal_1425->103295";neg_log_likelihood="257.303957";taxa="103295";snp_count="17";
SEQUENCE	GUBBINS	CDS	3096428	3097866	0	.	0	node="internal_1425->internal_1426";neg_log_likelihood="276.209098";taxa=" 201152 100060";snp_count="5";
SEQUENCE	GUBBINS	CDS	3066549	3076747	0	.	0	node="internal_1424->102982";neg_log_likelihood="336.679913";taxa="102982";snp_count="14";
SEQUENCE	GUBBINS	CDS	2559017	2561606	0	.	0	node="internal_1424->102982";neg_log_likelihood="267.698281";taxa="102982";snp_count="11";
SEQUENCE	GUBBINS	CDS	3076375	3076540	0	.	0	node="internal_1424->internal_1425";neg_log_likelihood="94.021891";taxa=" 103295 201152 100060";snp_count="11";
SEQUENCE	GUBBINS	CDS	3076333	3076519	0	.	0	node="internal_1408->internal_1424";neg_log_likelihood="108.473528";taxa=" 102982 103295 201152 100060";snp_count="9";
SEQUENCE	GUBBINS	CDS	3096763	3097167	0	.	0	node="internal_1429->102997";neg_log_likelihood="167.605456";taxa="102997";snp_count="22";
SEQUENCE	GUBBINS	CDS	3066609	3066850	0	.	0	node="internal_1429->102997";neg_log_likelihood="113.874127";taxa="102997";snp_count="5";
SEQUENCE	GUBBINS	CDS	3066519	3066810	0	.	0	node="internal_1428->100345";neg_log_likelihood="66.739696";taxa="100345";snp_count="14";
SEQUENCE	GUBBINS	CDS	2685176	2685300	0	.	0	node="internal_1434->102854";neg_log_likelihood="215.739822";taxa="102854";snp_count="13";
SEQUENCE	GUBBINS	CDS	324705	325201	0	.	0	node="internal_1434->102854";neg_log_likelihood="163.140779";taxa="102854";snp_count="11";
SEQUENCE	GUBBINS	CDS	3098193	3098615	0	.	0	node="internal_1434->102854";neg_log_likelihood="111.127188";taxa="102854";snp_count="9";
SEQUENCE	GUBBINS	CDS	3076375	3076491	0	.	0	node="internal_1435->100835";neg_log_likelihood="106.191218";taxa="100835";snp_count="14";
SEQUENCE	GUBBINS	CDS	3066609	3066897	0	.	0	node="internal_1433->internal_1434";neg_log_likelihood="144.390058";taxa=" 102574 102854";snp_count="7";
SEQUENCE	GUBBINS	CDS	3066648	3076411	0	.	0	node="internal_1432->internal_1433";neg_log_likelihood="68.677995";taxa=" 102574 102854 100835 100015";snp_count="8";
SEQUENCE	GUBBINS	CDS	3076375	3076573	0	.	0	node="internal_1432->103708";neg_log_likelihood="284.579303";taxa="103708";snp_count="24";
SEQUENCE	GUBBINS	CDS	3094180	3098726	0	.	0	node="internal_1432->103708";neg_log_likelihood="208.464827";taxa="103708";snp_count="19";
SEQUENCE	GUBBINS	CDS	3066696	3076411	0	.	0	node="internal_1431->internal_1432";neg_log_likelihood="56.905937";taxa=" 102574 102854 100835 100015 103708";snp_count="8";
SEQUENCE	GUBBINS	CDS	3066573	3066810	0	.	0	node="internal_1427->internal_1428";neg_log_likelihood="253.425043";taxa=" 100345 100716 102997";snp_count="8";
SEQUENCE	GUBBINS	CDS	3066573	3066897	0	.	0	node="internal_1406->103437";neg_log_likelihood="263.917205";taxa="103437";snp_count="8";
SEQUENCE	GUBBINS	CDS	3066540	3076573	0	.	0	node="internal_1439->100697";neg_log_likelihood="103.757776";taxa="100697";snp_count="16";
SEQUENCE	GUBBINS	CDS	3094340	3098297	0	.	0	node="internal_1440->102933";neg_log_likelihood="314.579881";taxa="102933";snp_count="33";
SEQUENCE	GUBBINS	CDS	3066552	3076573	0	.	0	node="internal_1440->102933";neg_log_likelihood="181.795900";taxa="102933";snp_count="23";
SEQUENCE	GUBBINS	CDS	4411037	4411064	0	.	0	node="internal_1440->102933";neg_log_likelihood="93.320623";taxa="102933";snp_count="5";
SEQUENCE	GUBBINS	CDS	3066648	3066850	0	.	0	node="internal_1438->internal_1440";neg_log_likelihood="101.877468";taxa=" 102933 100367";snp_count="8";
SEQUENCE	GUBBINS	CDS	3094340	3098297	0	.	0	node="internal_1438->internal_1440";neg_log_likelihood="56.250759";taxa=" 102933 100367";snp_count="11";
SEQUENCE	GUBBINS	CDS	3076361	3076465	0	.	0	node="internal_1442->103268";neg_log_likelihood="143.585023";taxa="103268";snp_count="9";
SEQUENCE	GUBBINS	CDS	2956017	2956098	0	.	0	node="internal_1442->103268";neg_log_likelihood="107.456879";taxa="103268";snp_count="6";
SEQUENCE	GUBBINS	CDS	711731	711778	0	.	0	node="internal_1442->100831";neg_log_likelihood="111.790194";taxa="100831";snp_count="6";
SEQUENCE	GUBBINS	CDS	3066555	3076747	0	.	0	node="internal_1444->102979";neg_log_likelihood="216.967081";taxa="102979";snp_count="48";
SEQUENCE	GUBBINS	CDS	3066540	3066850	0	.	0	node="internal_1443->103413";neg_log_likelihood="101.516989";taxa="103413";snp_count="7";
SEQUENCE	GUBBINS	CDS	3066897	3066954	0	.	0	node="internal_1443->internal_1444";neg_log_likelihood="97.017572";taxa=" 100093 102979";snp_count="7";
SEQUENCE	GUBBINS	CDS	3076361	3076465	0	.	0	node="internal_1441->internal_1442";neg_log_likelihood="281.519517";taxa=" 103268 100831";snp_count="9";
SEQUENCE	GUBBINS	CDS	3066555	3066810	0	.	0	node="internal_1441->internal_1443";neg_log_likelihood="238.556076";taxa=" 103413 100093 102979";snp_count="5";
SEQUENCE	GUBBINS	CDS	3094040	3094832	0	.	0	node="internal_1436->103435";neg_log_likelihood="379.662935";taxa="103435";snp_count="48";
SEQUENCE	GUBBINS	CDS	3066519	3076491	0	.	0	node="internal_1436->103435";neg_log_likelihood="285.469870";taxa="103435";snp_count="10";
SEQUENCE	GUBBINS	CDS	3094122	3096226	0	.	0	node="internal_1398->internal_1399";neg_log_likelihood="334.407676";taxa=" 200071 202156 103198 200046";snp_count="10";
SEQUENCE	GUBBINS	CDS	3066609	3066684	0	.	0	node="internal_1398->internal_1399";neg_log_likelihood="287.646793";taxa=" 200071 202156 103198 200046";snp_count="6";
SEQUENCE	GUBBINS	CDS	3066573	3067021	0	.	0	node="internal_1398->internal_1402";neg_log_likelihood="368.851160";taxa=" 103369 103552_I 103552_II 103437 100753 201203 100855 100852 100706 103218 102017 102295 100183 100234 100206 102860 102592 102763 102395 102820 102982 103295 201152 100060 100345 100716 102997 102263 102574 102854 100835 100015 103708 100709 103435 100697 103446 102933 100367 103268 100831 103413 100093 102979";snp_count=…
SEQUENCE	GUBBINS	CDS	3066609	3067021	0	.	0	node="internal_1446->100547";neg_log_likelihood="146.961729";taxa="100547";snp_count="11";
SEQUENCE	GUBBINS	CDS	1319578	1319619	0	.	0	node="internal_1446->100547";neg_log_likelihood="105.363660";taxa="100547";snp_count="5";
SEQUENCE	GUBBINS	CDS	328039	330305	0	.	0	node="internal_1445->200200";neg_log_likelihood="945.866924";taxa="200200";snp_count="17";
SEQUENCE	GUBBINS	CDS	3066573	3066915	0	.	0	node="internal_1445->200200";neg_log_likelihood="890.280696";taxa="200200";snp_count="8";
SEQUENCE	GUBBINS	CDS	3066609	3067021	0	.	0	node="internal_1445->internal_1446";neg_log_likelihood="136.289507";taxa=" 100547 100040 100868";snp_count="11";
SEQUENCE	GUBBINS	CDS	3066943	3067021	0	.	0	node="internal_1397->internal_1398";neg_log_likelihood="350.172366";taxa=" 200071 202156 103198 200046 103369 103552_I 103552_II 103437 100753 201203 100855 100852 100706 103218 102017 102295 100183 100234 100206 102860 102592 102763 102395 102820 102982 103295 201152 100060 100345 100716 102997 102263 102574 102854 100835 100015 103708 100709 103435 100697 103446 102933 100367 103268 100831 1034…
SEQUENCE	GUBBINS	CDS	3066669	3067021	0	.	0	node="internal_1396->internal_1397";neg_log_likelihood="253.082893";taxa=" 200071 202156 103198 200046 103369 103552_I 103552_II 103437 100753 201203 100855 100852 100706 103218 102017 102295 100183 100234 100206 102860 102592 102763 102395 102820 102982 103295 201152 100060 100345 100716 102997 102263 102574 102854 100835 100015 103708 100709 103435 100697 103446 102933 100367 103268 100831 1034…
SEQUENCE	GUBBINS	CDS	2153780	2154535	0	.	0	node="internal_1081->internal_1082";neg_log_likelihood="667.770817";taxa=" 300225_II 300732 300101 303061 300020 300035 303226 300117 300107 302672 302524 300119 300244 203032 700201 703875 703001 703087 702167 700712 704000 702881 700506 703097 700492 704259 700546 700812 703548 700241 700091 703714 702711 702019 702096 703439 702824 600466 600174 503614 500682 601111 602626 602714 603973 604281…
SEQUENCE	GUBBINS	CDS	2153049	2154899	0	.	0	node="internal_1081->internal_1396";neg_log_likelihood="636.514704";taxa=" 300013 200071 202156 103198 200046 103369 103552_I 103552_II 103437 100753 201203 100855 100852 100706 103218 102017 102295 100183 100234 100206 102860 102592 102763 102395 102820 102982 103295 201152 100060 100345 100716 102997 102263 102574 102854 100835 100015 103708 100709 103435 100697 103446 102933 100367 103268 1008…
SEQUENCE	GUBBINS	CDS	3066609	3066660	0	.	0	node="internal_1081->internal_1396";neg_log_likelihood="611.499591";taxa=" 300013 200071 202156 103198 200046 103369 103552_I 103552_II 103437 100753 201203 100855 100852 100706 103218 102017 102295 100183 100234 100206 102860 102592 102763 102395 102820 102982 103295 201152 100060 100345 100716 102997 102263 102574 102854 100835 100015 103708 100709 103435 100697 103446 102933 100367 103268 1008…
SEQUENCE	GUBBINS	CDS	2151046	2159419	0	.	0	node="internal_1080->internal_1081";neg_log_likelihood="1567.112144";taxa=" 300225_II 300732 300101 303061 300020 300035 303226 300117 300107 302672 302524 300119 300244 203032 700201 703875 703001 703087 702167 700712 704000 702881 700506 703097 700492 704259 700546 700812 703548 700241 700091 703714 702711 702019 702096 703439 702824 600466 600174 503614 500682 601111 602626 602714 603973 60428…
SEQUENCE	GUBBINS	CDS	3094490	3097699	0	.	0	node="internal_1080->internal_1081";neg_log_likelihood="1371.404627";taxa=" 300225_II 300732 300101 303061 300020 300035 303226 300117 300107 302672 302524 300119 300244 203032 700201 703875 703001 703087 702167 700712 704000 702881 700506 703097 700492 704259 700546 700812 703548 700241 700091 703714 702711 702019 702096 703439 702824 600466 600174 503614 500682 601111 602626 602714 603973 60428…
SEQUENCE	GUBBINS	CDS	903476	905464	0	.	0	node="internal_1080->internal_1081";neg_log_likelihood="1277.769985";taxa=" 300225_II 300732 300101 303061 300020 300035 303226 300117 300107 302672 302524 300119 300244 203032 700201 703875 703001 703087 702167 700712 704000 702881 700506 703097 700492 704259 700546 700812 703548 700241 700091 703714 702711 702019 702096 703439 702824 600466 600174 503614 500682 601111 602626 602714 603973 60428…
SEQUENCE	GUBBINS	CDS	3052587	3060005	0	.	0	node="internal_1071->internal_1072";neg_log_likelihood="4475.175959";taxa=" 100321 102844 103315 302229 203270 202052 102760_I 100301 100231";snp_count="164";
SEQUENCE	GUBBINS	CDS	2950161	2957373	0	.	0	node="internal_1071->internal_1072";neg_log_likelihood="3998.165701";taxa=" 100321 102844 103315 302229 203270 202052 102760_I 100301 100231";snp_count="148";
SEQUENCE	GUBBINS	CDS	317386	330305	0	.	0	node="internal_1071->internal_1072";neg_log_likelihood="3527.590381";taxa=" 100321 102844 103315 302229 203270 202052 102760_I 100301 100231";snp_count="93";
SEQUENCE	GUBBINS	CDS	245550	247876	0	.	0	node="internal_1071->internal_1072";neg_log_likelihood="3292.873633";taxa=" 100321 102844 103315 302229 203270 202052 102760_I 100301 100231";snp_count="31";
SEQUENCE	GUBBINS	CDS	1628188	1634280	0	.	0	node="internal_925->internal_926";neg_log_likelihood="3787.129783";taxa=" 603569 602014 600679 600305 600390 600518 600520 600213 600555_II 600701 600589 504032 600018 600002 601161 602521 600108 600190 601030 600322 600505 600239 600982 600221 600906 600941 600026 602927 602925 603026 603801 600463 702752 702844 702690 702705 703819 703761 702831 703705 703724 703930 702540 703499 702230 702387 …
SEQUENCE	GUBBINS	CDS	3087071	3094667	0	.	0	node="internal_925->internal_926";neg_log_likelihood="3484.985825";taxa=" 603569 602014 600679 600305 600390 600518 600520 600213 600555_II 600701 600589 504032 600018 600002 601161 602521 600108 600190 601030 600322 600505 600239 600982 600221 600906 600941 600026 602927 602925 603026 603801 600463 702752 702844 702690 702705 703819 703761 702831 703705 703724 703930 702540 703499 702230 702387 …
SEQUENCE	GUBBINS	CDS	2053557	2056537	0	.	0	node="internal_925->internal_926";neg_log_likelihood="3264.421595";taxa=" 603569 602014 600679 600305 600390 600518 600520 600213 600555_II 600701 600589 504032 600018 600002 601161 602521 600108 600190 601030 600322 600505 600239 600982 600221 600906 600941 600026 602927 602925 603026 603801 600463 702752 702844 702690 702705 703819 703761 702831 703705 703724 703930 702540 703499 702230 702387 …
SEQUENCE	GUBBINS	CDS	1040239	1042863	0	.	0	node="internal_925->internal_926";neg_log_likelihood="3086.827766";taxa=" 603569 602014 600679 600305 600390 600518 600520 600213 600555_II 600701 600589 504032 600018 600002 601161 602521 600108 600190 601030 600322 600505 600239 600982 600221 600906 600941 600026 602927 602925 603026 603801 600463 702752 702844 702690 702705 703819 703761 702831 703705 703724 703930 702540 703499 702230 702387 …
SEQUENCE	GUBBINS	CDS	322349	325078	0	.	0	node="internal_925->internal_926";neg_log_likelihood="2949.922345";taxa=" 603569 602014 600679 600305 600390 600518 600520 600213 600555_II 600701 600589 504032 600018 600002 601161 602521 600108 600190 601030 600322 600505 600239 600982 600221 600906 600941 600026 602927 602925 603026 603801 600463 702752 702844 702690 702705 703819 703761 702831 703705 703724 703930 702540 703499 702230 702387 …
SEQUENCE	GUBBINS	CDS	2950049	2957397	0	.	0	node="internal_925->internal_926";neg_log_likelihood="2828.890805";taxa=" 603569 602014 600679 600305 600390 600518 600520 600213 600555_II 600701 600589 504032 600018 600002 601161 602521 600108 600190 601030 600322 600505 600239 600982 600221 600906 600941 600026 602927 602925 603026 603801 600463 702752 702844 702690 702705 703819 703761 702831 703705 703724 703930 702540 703499 702230 702387 …
SEQUENCE	GUBBINS	CDS	1388452	1390325	0	.	0	node="internal_925->internal_926";neg_log_likelihood="2696.599187";taxa=" 603569 602014 600679 600305 600390 600518 600520 600213 600555_II 600701 600589 504032 600018 600002 601161 602521 600108 600190 601030 600322 600505 600239 600982 600221 600906 600941 600026 602927 602925 603026 603801 600463 702752 702844 702690 702705 703819 703761 702831 703705 703724 703930 702540 703499 702230 702387 …
SEQUENCE	GUBBINS	CDS	983790	984149	0	.	0	node="internal_925->internal_926";neg_log_likelihood="2622.971596";taxa=" 603569 602014 600679 600305 600390 600518 600520 600213 600555_II 600701 600589 504032 600018 600002 601161 602521 600108 600190 601030 600322 600505 600239 600982 600221 600906 600941 600026 602927 602925 603026 603801 600463 702752 702844 702690 702705 703819 703761 702831 703705 703724 703930 702540 703499 702230 702387 …
SEQUENCE	GUBBINS	CDS	2037976	2042032	0	.	0	node="internal_925->internal_926";neg_log_likelihood="2576.254494";taxa=" 603569 602014 600679 600305 600390 600518 600520 600213 600555_II 600701 600589 504032 600018 600002 601161 602521 600108 600190 601030 600322 600505 600239 600982 600221 600906 600941 600026 602927 602925 603026 603801 600463 702752 702844 702690 702705 703819 703761 702831 703705 703724 703930 702540 703499 702230 702387 …
SEQUENCE	GUBBINS	CDS	1467905	1474007	0	.	0	node="internal_925->internal_926";neg_log_likelihood="2509.061209";taxa=" 603569 602014 600679 600305 600390 600518 600520 600213 600555_II 600701 600589 504032 600018 600002 601161 602521 600108 600190 601030 600322 600505 600239 600982 600221 600906 600941 600026 602927 602925 603026 603801 600463 702752 702844 702690 702705 703819 703761 702831 703705 703724 703930 702540 703499 702230 702387 …
SEQUENCE	GUBBINS	CDS	3054014	3059710	0	.	0	node="internal_925->internal_926";neg_log_likelihood="2450.614852";taxa=" 603569 602014 600679 600305 600390 600518 600520 600213 600555_II 600701 600589 504032 600018 600002 601161 602521 600108 600190 601030 600322 600505 600239 600982 600221 600906 600941 600026 602927 602925 603026 603801 600463 702752 702844 702690 702705 703819 703761 702831 703705 703724 703930 702540 703499 702230 702387 …
SEQUENCE	GUBBINS	CDS	1444178	1444518	0	.	0	node="internal_925->internal_926";neg_log_likelihood="2403.921276";taxa=" 603569 602014 600679 600305 600390 600518 600520 600213 600555_II 600701 600589 504032 600018 600002 601161 602521 600108 600190 601030 600322 600505 600239 600982 600221 600906 600941 600026 602927 602925 603026 603801 600463 702752 702844 702690 702705 703819 703761 702831 703705 703724 703930 702540 703499 702230 702387 …
SEQUENCE	GUBBINS	CDS	3072093	3099550	0	.	0	node="internal_925->internal_1071";neg_log_likelihood="7831.698200";taxa=" 100321 102844 103315 302229 203270 202052 102760_I 100301 100231 603435 300225_II 300732 300101 303061 300020 300035 303226 300117 300107 302672 302524 300119 300244 203032 700201 703875 703001 703087 702167 700712 704000 702881 700506 703097 700492 704259 700546 700812 703548 700241 700091 703714 702711 702019 702096 7034…
SEQUENCE	GUBBINS	CDS	3052610	3064989	0	.	0	node="internal_925->internal_1071";neg_log_likelihood="6680.410573";taxa=" 100321 102844 103315 302229 203270 202052 102760_I 100301 100231 603435 300225_II 300732 300101 303061 300020 300035 303226 300117 300107 302672 302524 300119 300244 203032 700201 703875 703001 703087 702167 700712 704000 702881 700506 703097 700492 704259 700546 700812 703548 700241 700091 703714 702711 702019 702096 7034…
SEQUENCE	GUBBINS	CDS	2953137	2957646	0	.	0	node="internal_925->internal_1071";neg_log_likelihood="6207.579201";taxa=" 100321 102844 103315 302229 203270 202052 102760_I 100301 100231 603435 300225_II 300732 300101 303061 300020 300035 303226 300117 300107 302672 302524 300119 300244 203032 700201 703875 703001 703087 702167 700712 704000 702881 700506 703097 700492 704259 700546 700812 703548 700241 700091 703714 702711 702019 702096 7034…
SEQUENCE	GUBBINS	CDS	1625298	1634635	0	.	0	node="internal_925->internal_1071";neg_log_likelihood="5870.453693";taxa=" 100321 102844 103315 302229 203270 202052 102760_I 100301 100231 603435 300225_II 300732 300101 303061 300020 300035 303226 300117 300107 302672 302524 300119 300244 203032 700201 703875 703001 703087 702167 700712 704000 702881 700506 703097 700492 704259 700546 700812 703548 700241 700091 703714 702711 702019 702096 7034…
SEQUENCE	GUBBINS	CDS	318567	325494	0	.	0	node="internal_925->internal_1071";neg_log_likelihood="5575.906058";taxa=" 100321 102844 103315 302229 203270 202052 102760_I 100301 100231 603435 300225_II 300732 300101 303061 300020 300035 303226 300117 300107 302672 302524 300119 300244 203032 700201 703875 703001 703087 702167 700712 704000 702881 700506 703097 700492 704259 700546 700812 703548 700241 700091 703714 702711 702019 702096 7034…
SEQUENCE	GUBBINS	CDS	1039438	1043824	0	.	0	node="internal_925->internal_1071";neg_log_likelihood="5446.319530";taxa=" 100321 102844 103315 302229 203270 202052 102760_I 100301 100231 603435 300225_II 300732 300101 303061 300020 300035 303226 300117 300107 302672 302524 300119 300244 203032 700201 703875 703001 703087 702167 700712 704000 702881 700506 703097 700492 704259 700546 700812 703548 700241 700091 703714 702711 702019 702096 7034…
SEQUENCE	GUBBINS	CDS	2038414	2039323	0	.	0	node="internal_925->internal_1071";neg_log_likelihood="5346.771853";taxa=" 100321 102844 103315 302229 203270 202052 102760_I 100301 100231 603435 300225_II 300732 300101 303061 300020 300035 303226 300117 300107 302672 302524 300119 300244 203032 700201 703875 703001 703087 702167 700712 704000 702881 700506 703097 700492 704259 700546 700812 703548 700241 700091 703714 702711 702019 702096 7034…
SEQUENCE	GUBBINS	CDS	511792	538232	0	.	0	node="internal_811->internal_812";neg_log_likelihood="18282.522658";taxa=" 700753 700284 700738 702102 700245 703569 300501 300052 300209 100704 403587 402123 402229 402061 402709 402192 400868 401931 102996 103333 102926 102493 403331 403367 403176 403184 403130 403703 403488 403305 202274 204210 200181 601156 600571 601187 603608 600724_I 601087 604003 601267 602826 600226 602935 602560 600646 …
SEQUENCE	GUBBINS	CDS	2759718	2769629	0	.	0	node="internal_811->internal_812";neg_log_likelihood="17138.940767";taxa=" 700753 700284 700738 702102 700245 703569 300501 300052 300209 100704 403587 402123 402229 402061 402709 402192 400868 401931 102996 103333 102926 102493 403331 403367 403176 403184 403130 403703 403488 403305 202274 204210 200181 601156 600571 601187 603608 600724_I 601087 604003 601267 602826 600226 602935 602560 600646 …
SEQUENCE	GUBBINS	CDS	1956018	1980768	0	.	0	node="internal_811->internal_812";neg_log_likelihood="16630.339026";taxa=" 700753 700284 700738 702102 700245 703569 300501 300052 300209 100704 403587 402123 402229 402061 402709 402192 400868 401931 102996 103333 102926 102493 403331 403367 403176 403184 403130 403703 403488 403305 202274 204210 200181 601156 600571 601187 603608 600724_I 601087 604003 601267 602826 600226 602935 602560 600646 …
SEQUENCE	GUBBINS	CDS	1032239	1049415	0	.	0	node="internal_811->internal_812";neg_log_likelihood="16008.205837";taxa=" 700753 700284 700738 702102 700245 703569 300501 300052 300209 100704 403587 402123 402229 402061 402709 402192 400868 401931 102996 103333 102926 102493 403331 403367 403176 403184 403130 403703 403488 403305 202274 204210 200181 601156 600571 601187 603608 600724_I 601087 604003 601267 602826 600226 602935 602560 600646 …
SEQUENCE	GUBBINS	CDS	1843807	1853333	0	.	0	node="internal_811->internal_812";neg_log_likelihood="15488.564740";taxa=" 700753 700284 700738 702102 700245 703569 300501 300052 300209 100704 403587 402123 402229 402061 402709 402192 400868 401931 102996 103333 102926 102493 403331 403367 403176 403184 403130 403703 403488 403305 202274 204210 200181 601156 600571 601187 603608 600724_I 601087 604003 601267 602826 600226 602935 602560 600646 …
SEQUENCE	GUBBINS	CDS	3050347	3074841	0	.	0	node="internal_811->internal_812";neg_log_likelihood="15108.015218";taxa=" 700753 700284 700738 702102 700245 703569 300501 300052 300209 100704 403587 402123 402229 402061 402709 402192 400868 401931 102996 103333 102926 102493 403331 403367 403176 403184 403130 403703 403488 403305 202274 204210 200181 601156 600571 601187 603608 600724_I 601087 604003 601267 602826 600226 602935 602560 600646 …
SEQUENCE	GUBBINS	CDS	1364868	1373500	0	.	0	node="internal_811->internal_812";neg_log_likelihood="14615.632944";taxa=" 700753 700284 700738 702102 700245 703569 300501 300052 300209 100704 403587 402123 402229 402061 402709 402192 400868 401931 102996 103333 102926 102493 403331 403367 403176 403184 403130 403703 403488 403305 202274 204210 200181 601156 600571 601187 603608 600724_I 601087 604003 601267 602826 600226 602935 602560 600646 …
SEQUENCE	GUBBINS	CDS	1622464	1636800	0	.	0	node="internal_811->internal_812";neg_log_likelihood="14269.482064";taxa=" 700753 700284 700738 702102 700245 703569 300501 300052 300209 100704 403587 402123 402229 402061 402709 402192 400868 401931 102996 103333 102926 102493 403331 403367 403176 403184 403130 403703 403488 403305 202274 204210 200181 601156 600571 601187 603608 600724_I 601087 604003 601267 602826 600226 602935 602560 600646 …
SEQUENCE	GUBBINS	CDS	1092880	1099328	0	.	0	node="internal_811->internal_812";neg_log_likelihood="13903.243524";taxa=" 700753 700284 700738 702102 700245 703569 300501 300052 300209 100704 403587 402123 402229 402061 402709 402192 400868 401931 102996 103333 102926 102493 403331 403367 403176 403184 403130 403703 403488 403305 202274 204210 200181 601156 600571 601187 603608 600724_I 601087 604003 601267 602826 600226 602935 602560 600646 …
SEQUENCE	GUBBINS	CDS	1936581	1945365	0	.	0	node="internal_811->internal_812";neg_log_likelihood="13639.189192";taxa=" 700753 700284 700738 702102 700245 703569 300501 300052 300209 100704 403587 402123 402229 402061 402709 402192 400868 401931 102996 103333 102926 102493 403331 403367 403176 403184 403130 403703 403488 403305 202274 204210 200181 601156 600571 601187 603608 600724_I 601087 604003 601267 602826 600226 602935 602560 600646 …
SEQUENCE	GUBBINS	CDS	4103163	4106310	0	.	0	node="internal_811->internal_812";neg_log_likelihood="13388.044398";taxa=" 700753 700284 700738 702102 700245 703569 300501 300052 300209 100704 403587 402123 402229 402061 402709 402192 400868 401931 102996 103333 102926 102493 403331 403367 403176 403184 403130 403703 403488 403305 202274 204210 200181 601156 600571 601187 603608 600724_I 601087 604003 601267 602826 600226 602935 602560 600646 …
SEQUENCE	GUBBINS	CDS	1412720	1420552	0	.	0	node="internal_811->internal_812";neg_log_likelihood="13209.995746";taxa=" 700753 700284 700738 702102 700245 703569 300501 300052 300209 100704 403587 402123 402229 402061 402709 402192 400868 401931 102996 103333 102926 102493 403331 403367 403176 403184 403130 403703 403488 403305 202274 204210 200181 601156 600571 601187 603608 600724_I 601087 604003 601267 602826 600226 602935 602560 600646 …
SEQUENCE	GUBBINS	CDS	3267335	3284239	0	.	0	node="internal_811->internal_812";neg_log_likelihood="13033.331187";taxa=" 700753 700284 700738 702102 700245 703569 300501 300052 300209 100704 403587 402123 402229 402061 402709 402192 400868 401931 102996 103333 102926 102493 403331 403367 403176 403184 403130 403703 403488 403305 202274 204210 200181 601156 600571 601187 603608 600724_I 601087 604003 601267 602826 600226 602935 602560 600646 …
SEQUENCE	GUBBINS	CDS	905088	916737	0	.	0	node="internal_811->internal_812";neg_log_likelihood="12788.273777";taxa=" 700753 700284 700738 702102 700245 703569 300501 300052 300209 100704 403587 402123 402229 402061 402709 402192 400868 401931 102996 103333 102926 102493 403331 403367 403176 403184 403130 403703 403488 403305 202274 204210 200181 601156 600571 601187 603608 600724_I 601087 604003 601267 602826 600226 602935 602560 600646 …
SEQUENCE	GUBBINS	CDS	720280	734183	0	.	0	node="internal_811->internal_812";neg_log_likelihood="12568.842859";taxa=" 700753 700284 700738 702102 700245 703569 300501 300052 300209 100704 403587 402123 402229 402061 402709 402192 400868 401931 102996 103333 102926 102493 403331 403367 403176 403184 403130 403703 403488 403305 202274 204210 200181 601156 600571 601187 603608 600724_I 601087 604003 601267 602826 600226 602935 602560 600646 …
SEQUENCE	GUBBINS	CDS	313977	335280	0	.	0	node="internal_811->internal_812";neg_log_likelihood="12407.832421";taxa=" 700753 700284 700738 702102 700245 703569 300501 300052 300209 100704 403587 402123 402229 402061 402709 402192 400868 401931 102996 103333 102926 102493 403331 403367 403176 403184 403130 403703 403488 403305 202274 204210 200181 601156 600571 601187 603608 600724_I 601087 604003 601267 602826 600226 602935 602560 600646 …
SEQUENCE	GUBBINS	CDS	1064921	1072610	0	.	0	node="internal_811->internal_812";neg_log_likelihood="12158.685185";taxa=" 700753 700284 700738 702102 700245 703569 300501 300052 300209 100704 403587 402123 402229 402061 402709 402192 400868 401931 102996 103333 102926 102493 403331 403367 403176 403184 403130 403703 403488 403305 202274 204210 200181 601156 600571 601187 603608 600724_I 601087 604003 601267 602826 600226 602935 602560 600646 …
SEQUENCE	GUBBINS	CDS	701416	705383	0	.	0	node="internal_811->internal_812";neg_log_likelihood="11994.745837";taxa=" 700753 700284 700738 702102 700245 703569 300501 300052 300209 100704 403587 402123 402229 402061 402709 402192 400868 401931 102996 103333 102926 102493 403331 403367 403176 403184 403130 403703 403488 403305 202274 204210 200181 601156 600571 601187 603608 600724_I 601087 604003 601267 602826 600226 602935 602560 600646 …
SEQUENCE	GUBBINS	CDS	1542238	1543837	0	.	0	node="internal_811->internal_812";neg_log_likelihood="11884.451553";taxa=" 700753 700284 700738 702102 700245 703569 300501 300052 300209 100704 403587 402123 402229 402061 402709 402192 400868 401931 102996 103333 102926 102493 403331 403367 403176 403184 403130 403703 403488 403305 202274 204210 200181 601156 600571 601187 603608 600724_I 601087 604003 601267 602826 600226 602935 602560 600646 …
SEQUENCE	GUBBINS	CDS	247058	253191	0	.	0	node="internal_811->internal_812";neg_log_likelihood="11812.287394";taxa=" 700753 700284 700738 702102 700245 703569 300501 300052 300209 100704 403587 402123 402229 402061 402709 402192 400868 401931 102996 103333 102926 102493 403331 403367 403176 403184 403130 403703 403488 403305 202274 204210 200181 601156 600571 601187 603608 600724_I 601087 604003 601267 602826 600226 602935 602560 600646 …
SEQUENCE	GUBBINS	CDS	487170	496140	0	.	0	node="internal_811->internal_812";neg_log_likelihood="11697.228505";taxa=" 700753 700284 700738 702102 700245 703569 300501 300052 300209 100704 403587 402123 402229 402061 402709 402192 400868 401931 102996 103333 102926 102493 403331 403367 403176 403184 403130 403703 403488 403305 202274 204210 200181 601156 600571 601187 603608 600724_I 601087 604003 601267 602826 600226 602935 602560 600646 …
SEQUENCE	GUBBINS	CDS	3726238	3731026	0	.	0	node="internal_811->internal_812";neg_log_likelihood="11577.663045";taxa=" 700753 700284 700738 702102 700245 703569 300501 300052 300209 100704 403587 402123 402229 402061 402709 402192 400868 401931 102996 103333 102926 102493 403331 403367 403176 403184 403130 403703 403488 403305 202274 204210 200181 601156 600571 601187 603608 600724_I 601087 604003 601267 602826 600226 602935 602560 600646 …
SEQUENCE	GUBBINS	CDS	1626751	1634459	0	.	0	node="internal_811->internal_925";neg_log_likelihood="10172.813505";taxa=" 603569 602014 600679 600305 600390 600518 600520 600213 600555_II 600701 600589 504032 600018 600002 601161 602521 600108 600190 601030 600322 600505 600239 600982 600221 600906 600941 600026 602927 602925 603026 603801 600463 702752 702844 702690 702705 703819 703761 702831 703705 703724 703930 702540 703499 702230 702387…
SEQUENCE	GUBBINS	CDS	2951375	2960092	0	.	0	node="internal_811->internal_925";neg_log_likelihood="9753.865557";taxa=" 603569 602014 600679 600305 600390 600518 600520 600213 600555_II 600701 600589 504032 600018 600002 601161 602521 600108 600190 601030 600322 600505 600239 600982 600221 600906 600941 600026 602927 602925 603026 603801 600463 702752 702844 702690 702705 703819 703761 702831 703705 703724 703930 702540 703499 702230 702387 …
SEQUENCE	GUBBINS	CDS	1034302	1045047	0	.	0	node="internal_811->internal_925";neg_log_likelihood="9475.609806";taxa=" 603569 602014 600679 600305 600390 600518 600520 600213 600555_II 600701 600589 504032 600018 600002 601161 602521 600108 600190 601030 600322 600505 600239 600982 600221 600906 600941 600026 602927 602925 603026 603801 600463 702752 702844 702690 702705 703819 703761 702831 703705 703724 703930 702540 703499 702230 702387 …
SEQUENCE	GUBBINS	CDS	3086179	3094995	0	.	0	node="internal_811->internal_925";neg_log_likelihood="9273.181923";taxa=" 603569 602014 600679 600305 600390 600518 600520 600213 600555_II 600701 600589 504032 600018 600002 601161 602521 600108 600190 601030 600322 600505 600239 600982 600221 600906 600941 600026 602927 602925 603026 603801 600463 702752 702844 702690 702705 703819 703761 702831 703705 703724 703930 702540 703499 702230 702387 …
SEQUENCE	GUBBINS	CDS	318567	334295	0	.	0	node="internal_811->internal_925";neg_log_likelihood="9104.485582";taxa=" 603569 602014 600679 600305 600390 600518 600520 600213 600555_II 600701 600589 504032 600018 600002 601161 602521 600108 600190 601030 600322 600505 600239 600982 600221 600906 600941 600026 602927 602925 603026 603801 600463 702752 702844 702690 702705 703819 703761 702831 703705 703724 703930 702540 703499 702230 702387 …
SEQUENCE	GUBBINS	CDS	247088	248340	0	.	0	node="internal_811->internal_925";neg_log_likelihood="8904.490143";taxa=" 603569 602014 600679 600305 600390 600518 600520 600213 600555_II 600701 600589 504032 600018 600002 601161 602521 600108 600190 601030 600322 600505 600239 600982 600221 600906 600941 600026 602927 602925 603026 603801 600463 702752 702844 702690 702705 703819 703761 702831 703705 703724 703930 702540 703499 702230 702387 …
SEQUENCE	GUBBINS	CDS	2038414	2039323	0	.	0	node="internal_811->internal_925";neg_log_likelihood="8845.542099";taxa=" 603569 602014 600679 600305 600390 600518 600520 600213 600555_II 600701 600589 504032 600018 600002 601161 602521 600108 600190 601030 600322 600505 600239 600982 600221 600906 600941 600026 602927 602925 603026 603801 600463 702752 702844 702690 702705 703819 703761 702831 703705 703724 703930 702540 703499 702230 702387 …
SEQUENCE	GUBBINS	CDS	1097382	1097580	0	.	0	node="internal_811->internal_925";neg_log_likelihood="8797.150715";taxa=" 603569 602014 600679 600305 600390 600518 600520 600213 600555_II 600701 600589 504032 600018 600002 601161 602521 600108 600190 601030 600322 600505 600239 600982 600221 600906 600941 600026 602927 602925 603026 603801 600463 702752 702844 702690 702705 703819 703761 702831 703705 703724 703930 702540 703499 702230 702387 …
SEQUENCE	GUBBINS	CDS	3053947	3064597	0	.	0	node="internal_811->internal_925";neg_log_likelihood="8767.927809";taxa=" 603569 602014 600679 600305 600390 600518 600520 600213 600555_II 600701 600589 504032 600018 600002 601161 602521 600108 600190 601030 600322 600505 600239 600982 600221 600906 600941 600026 602927 602925 603026 603801 600463 702752 702844 702690 702705 703819 703761 702831 703705 703724 703930 702540 703499 702230 702387 …
SEQUENCE	GUBBINS	CDS	1627439	1628299	0	.	0	node="internal_808->internal_811";neg_log_likelihood="11669.044905";taxa=" 700753 700284 700738 702102 700245 703569 300501 300052 300209 100704 403587 402123 402229 402061 402709 402192 400868 401931 102996 103333 102926 102493 403331 403367 403176 403184 403130 403703 403488 403305 202274 204210 200181 601156 600571 601187 603608 600724_I 601087 604003 601267 602826 600226 602935 602560 600646 …
SEQUENCE	GUBBINS	CDS	1034627	1040077	0	.	0	node="internal_808->internal_811";neg_log_likelihood="11589.052921";taxa=" 700753 700284 700738 702102 700245 703569 300501 300052 300209 100704 403587 402123 402229 402061 402709 402192 400868 401931 102996 103333 102926 102493 403331 403367 403176 403184 403130 403703 403488 403305 202274 204210 200181 601156 600571 601187 603608 600724_I 601087 604003 601267 602826 600226 602935 602560 600646 …
SEQUENCE	GUBBINS	CDS	329659	334295	0	.	0	node="internal_808->internal_811";neg_log_likelihood="11462.577959";taxa=" 700753 700284 700738 702102 700245 703569 300501 300052 300209 100704 403587 402123 402229 402061 402709 402192 400868 401931 102996 103333 102926 102493 403331 403367 403176 403184 403130 403703 403488 403305 202274 204210 200181 601156 600571 601187 603608 600724_I 601087 604003 601267 602826 600226 602935 602560 600646 …
SEQUENCE	GUBBINS	CDS	2116400	2118739	0	.	0	node="internal_1452->500482";neg_log_likelihood="2251.203763";taxa="500482";snp_count="42";
SEQUENCE	GUBBINS	CDS	2967477	2967525	0	.	0	node="internal_1452->500482";neg_log_likelihood="2104.488962";taxa="500482";snp_count="18";
SEQUENCE	GUBBINS	CDS	1379951	1380008	0	.	0	node="internal_1452->500482";neg_log_likelihood="2041.750916";taxa="500482";snp_count="16";
SEQUENCE	GUBBINS	CDS	1153523	1153585	0	.	0	node="internal_1452->500482";neg_log_likelihood="1982.157791";taxa="500482";snp_count="15";
SEQUENCE	GUBBINS	CDS	722516	732014	0	.	0	node="internal_1452->500482";neg_log_likelihood="1930.900842";taxa="500482";snp_count="31";
SEQUENCE	GUBBINS	CDS	587514	587539	0	.	0	node="internal_1452->500482";neg_log_likelihood="1810.154319";taxa="500482";snp_count="10";
SEQUENCE	GUBBINS	CDS	438685	438712	0	.	0	node="internal_1452->500482";neg_log_likelihood="1773.882420";taxa="500482";snp_count="9";
SEQUENCE	GUBBINS	CDS	2441308	2442716	0	.	0	node="internal_1452->500482";neg_log_likelihood="1737.478019";taxa="500482";snp_count="16";
SEQUENCE	GUBBINS	CDS	2103566	2105473	0	.	0	node="internal_1452->500482";neg_log_likelihood="1678.352103";taxa="500482";snp_count="14";
SEQUENCE	GUBBINS	CDS	633452	635844	0	.	0	node="internal_1452->500482";neg_log_likelihood="1622.837063";taxa="500482";snp_count="14";
SEQUENCE	GUBBINS	CDS	1874472	1874734	0	.	0	node="internal_1452->500482";neg_log_likelihood="1566.443763";taxa="500482";snp_count="9";
SEQUENCE	GUBBINS	CDS	3623979	3630675	0	.	0	node="internal_1452->500482";neg_log_likelihood="1530.680702";taxa="500482";snp_count="16";
SEQUENCE	GUBBINS	CDS	1199704	1205197	0	.	0	node="internal_1452->500482";neg_log_likelihood="1466.140282";taxa="500482";snp_count="14";
SEQUENCE	GUBBINS	CDS	2371372	2371419	0	.	0	node="internal_1452->500482";neg_log_likelihood="1405.731512";taxa="500482";snp_count="7";
SEQUENCE	GUBBINS	CDS	1933464	1938029	0	.	0	node="internal_1452->500482";neg_log_likelihood="1385.642076";taxa="500482";snp_count="8";
SEQUENCE	GUBBINS	CDS	2061147	2062790	0	.	0	node="internal_1452->500482";neg_log_likelihood="1352.271310";taxa="500482";snp_count="7";
SEQUENCE	GUBBINS	CDS	1282555	1282569	0	.	0	node="internal_1451->603651";neg_log_likelihood="398.092778";taxa="603651";snp_count="6";
SEQUENCE	GUBBINS	CDS	3058722	3059028	0	.	0	node="internal_1451->603651";neg_log_likelihood="370.955671";taxa="603651";snp_count="8";
SEQUENCE	GUBBINS	CDS	2356060	2357563	0	.	0	node="internal_1450->internal_1451";neg_log_likelihood="702.896621";taxa=" 603651 500482 600996";snp_count="17";
SEQUENCE	GUBBINS	CDS	876931	876950	0	.	0	node="internal_1450->internal_1451";neg_log_likelihood="636.262643";taxa=" 603651 500482 600996";snp_count="8";
SEQUENCE	GUBBINS	CDS	906303	911042	0	.	0	node="internal_1458->403723";neg_log_likelihood="615.963669";taxa="403723";snp_count="33";
SEQUENCE	GUBBINS	CDS	722438	722789	0	.	0	node="internal_1458->403723";neg_log_likelihood="493.207900";taxa="403723";snp_count="15";
SEQUENCE	GUBBINS	CDS	1576258	1576477	0	.	0	node="internal_1458->403723";neg_log_likelihood="423.505859";taxa="403723";snp_count="14";
SEQUENCE	GUBBINS	CDS	2062787	2063906	0	.	0	node="internal_1458->403723";neg_log_likelihood="360.313810";taxa="403723";snp_count="16";
SEQUENCE	GUBBINS	CDS	886867	886952	0	.	0	node="internal_1458->403723";neg_log_likelihood="289.678477";taxa="403723";snp_count="10";
SEQUENCE	GUBBINS	CDS	2760170	2761009	0	.	0	node="internal_1458->403723";neg_log_likelihood="262.253855";taxa="403723";snp_count="5";
SEQUENCE	GUBBINS	CDS	2207645	2210681	0	.	0	node="internal_1457->303291";neg_log_likelihood="3037.242919";taxa="303291";snp_count="41";
SEQUENCE	GUBBINS	CDS	1874648	1874734	0	.	0	node="internal_1457->303291";neg_log_likelihood="2906.502776";taxa="303291";snp_count="18";
SEQUENCE	GUBBINS	CDS	298317	301005	0	.	0	node="internal_1457->303291";neg_log_likelihood="2849.097613";taxa="303291";snp_count="23";
SEQUENCE	GUBBINS	CDS	2116406	2118503	0	.	0	node="internal_1457->303291";neg_log_likelihood="2766.746176";taxa="303291";snp_count="22";
SEQUENCE	GUBBINS	CDS	3748049	3748233	0	.	0	node="internal_1457->303291";neg_log_likelihood="2684.221659";taxa="303291";snp_count="13";
SEQUENCE	GUBBINS	CDS	238807	248361	0	.	0	node="internal_1457->303291";neg_log_likelihood="2635.972942";taxa="303291";snp_count="27";
SEQUENCE	GUBBINS	CDS	4053504	4053562	0	.	0	node="internal_1457->303291";neg_log_likelihood="2532.230022";taxa="303291";snp_count="11";
SEQUENCE	GUBBINS	CDS	1097469	1097668	0	.	0	node="internal_1457->303291";neg_log_likelihood="2490.840376";taxa="303291";snp_count="12";
SEQUENCE	GUBBINS	CDS	632749	633257	0	.	0	node="internal_1457->303291";neg_log_likelihood="2445.013546";taxa="303291";snp_count="14";
SEQUENCE	GUBBINS	CDS	3475112	3475142	0	.	0	node="internal_1457->303291";neg_log_likelihood="2392.875376";taxa="303291";snp_count="9";
SEQUENCE	GUBBINS	CDS	206953	207015	0	.	0	node="internal_1457->303291";neg_log_likelihood="2359.162070";taxa="303291";snp_count="9";
SEQUENCE	GUBBINS	CDS	3142051	3142323	0	.	0	node="internal_1457->303291";neg_log_likelihood="2326.169353";taxa="303291";snp_count="11";
SEQUENCE	GUBBINS	CDS	908466	908499	0	.	0	node="internal_1457->303291";neg_log_likelihood="2283.779017";taxa="303291";snp_count="8";
SEQUENCE	GUBBINS	CDS	728967	729002	0	.	0	node="internal_1457->303291";neg_log_likelihood="2252.737818";taxa="303291";snp_count="8";
SEQUENCE	GUBBINS	CDS	318276	318495	0	.	0	node="internal_1457->303291";neg_log_likelihood="2222.297845";taxa="303291";snp_count="10";
SEQUENCE	GUBBINS	CDS	2054900	2062863	0	.	0	node="internal_1457->303291";neg_log_likelihood="2183.216888";taxa="303291";snp_count="19";
SEQUENCE	GUBBINS	CDS	3630169	3630207	0	.	0	node="internal_1457->303291";neg_log_likelihood="2110.802330";taxa="303291";snp_count="7";
SEQUENCE	GUBBINS	CDS	2956485	2957367	0	.	0	node="internal_1457->303291";neg_log_likelihood="2085.065656";taxa="303291";snp_count="9";
SEQUENCE	GUBBINS	CDS	2758444	2760829	0	.	0	node="internal_1457->303291";neg_log_likelihood="2054.584721";taxa="303291";snp_count="9";
SEQUENCE	GUBBINS	CDS	1394353	1400398	0	.	0	node="internal_1457->303291";neg_log_likelihood="2020.345865";taxa="303291";snp_count="10";
SEQUENCE	GUBBINS	CDS	2457280	2460645	0	.	0	node="internal_1457->303291";neg_log_likelihood="1980.944997";taxa="303291";snp_count="8";
SEQUENCE	GUBBINS	CDS	906303	911042	0	.	0	node="internal_1457->internal_1458";neg_log_likelihood="565.296548";taxa=" 403153 403723";snp_count="33";
SEQUENCE	GUBBINS	CDS	722438	722789	0	.	0	node="internal_1457->internal_1458";neg_log_likelihood="441.775558";taxa=" 403153 403723";snp_count="15";
SEQUENCE	GUBBINS	CDS	1576258	1576477	0	.	0	node="internal_1457->internal_1458";neg_log_likelihood="371.228202";taxa=" 403153 403723";snp_count="14";
SEQUENCE	GUBBINS	CDS	2062787	2063906	0	.	0	node="internal_1457->internal_1458";neg_log_likelihood="306.842440";taxa=" 403153 403723";snp_count="16";
SEQUENCE	GUBBINS	CDS	886867	886952	0	.	0	node="internal_1457->internal_1458";neg_log_likelihood="235.272504";taxa=" 403153 403723";snp_count="10";
SEQUENCE	GUBBINS	CDS	906303	911042	0	.	0	node="internal_1456->internal_1457";neg_log_likelihood="732.301576";taxa=" 303291 403153 403723";snp_count="39";
SEQUENCE	GUBBINS	CDS	2062787	2063906	0	.	0	node="internal_1456->internal_1457";neg_log_likelihood="581.390893";taxa=" 303291 403153 403723";snp_count="23";
SEQUENCE	GUBBINS	CDS	722438	722738	0	.	0	node="internal_1456->internal_1457";neg_log_likelihood="502.531602";taxa=" 303291 403153 403723";snp_count="11";
SEQUENCE	GUBBINS	CDS	1576420	1576477	0	.	0	node="internal_1456->internal_1457";neg_log_likelihood="459.119625";taxa=" 303291 403153 403723";snp_count="7";
SEQUENCE	GUBBINS	CDS	886867	886952	0	.	0	node="internal_1456->internal_1457";neg_log_likelihood="434.289661";taxa=" 303291 403153 403723";snp_count="5";
SEQUENCE	GUBBINS	CDS	1576309	1576477	0	.	0	node="internal_1460->402573";neg_log_likelihood="236.124944";taxa="402573";snp_count="10";
SEQUENCE	GUBBINS	CDS	886922	886952	0	.	0	node="internal_1460->402573";neg_log_likelihood="196.834152";taxa="402573";snp_count="6";
SEQUENCE	GUBBINS	CDS	906235	906985	0	.	0	node="internal_1460->402573";neg_log_likelihood="173.637751";taxa="402573";snp_count="6";
SEQUENCE	GUBBINS	CDS	2685018	2690727	0	.	0	node="internal_1460->402573";neg_log_likelihood="144.417079";taxa="402573";snp_count="7";
SEQUENCE	GUBBINS	CDS	906235	907027	0	.	0	node="internal_1459->internal_1460";neg_log_likelihood="280.895077";taxa=" 403044 402573";snp_count="7";
SEQUENCE	GUBBINS	CDS	2690627	2690727	0	.	0	node="internal_1459->internal_1460";neg_log_likelihood="248.370489";taxa=" 403044 402573";snp_count="5";
SEQUENCE	GUBBINS	CDS	3142051	3142323	0	.	0	node="internal_1455->internal_1456";neg_log_likelihood="374.594801";taxa=" 303291 403153 403723 400822";snp_count="11";
SEQUENCE	GUBBINS	CDS	1576429	1576477	0	.	0	node="internal_1455->internal_1456";neg_log_likelihood="337.880222";taxa=" 303291 403153 403723 400822";snp_count="5";
SEQUENCE	GUBBINS	CDS	2062822	2063864	0	.	0	node="internal_1466->401528";neg_log_likelihood="202.208225";taxa="401528";snp_count="5";
SEQUENCE	GUBBINS	CDS	2062832	2063862	0	.	0	node="internal_1466->403380";neg_log_likelihood="313.961783";taxa="403380";snp_count="11";
SEQUENCE	GUBBINS	CDS	906236	906547	0	.	0	node="internal_1466->403380";neg_log_likelihood="265.515813";taxa="403380";snp_count="8";
SEQUENCE	GUBBINS	CDS	722759	722789	0	.	0	node="internal_1466->403380";neg_log_likelihood="235.513256";taxa="403380";snp_count="4";
SEQUENCE	GUBBINS	CDS	2062832	2063861	0	.	0	node="internal_1465->internal_1466";neg_log_likelihood="284.213062";taxa=" 401528 403380";snp_count="6";
SEQUENCE	GUBBINS	CDS	906236	906679	0	.	0	node="internal_1465->internal_1466";neg_log_likelihood="256.111687";taxa=" 401528 403380";snp_count="5";
SEQUENCE	GUBBINS	CDS	906972	911042	0	.	0	node="internal_1465->401192";neg_log_likelihood="292.296674";taxa="401192";snp_count="11";
SEQUENCE	GUBBINS	CDS	2063564	2063974	0	.	0	node="internal_1464->403127";neg_log_likelihood="255.135451";taxa="403127";snp_count="8";
SEQUENCE	GUBBINS	CDS	2063580	2063948	0	.	0	node="internal_1468->402001";neg_log_likelihood="319.809818";taxa="402001";snp_count="11";
SEQUENCE	GUBBINS	CDS	2685015	2685323	0	.	0	node="internal_1468->402001";neg_log_likelihood="281.273788";taxa="402001";snp_count="6";
SEQUENCE	GUBBINS	CDS	722438	722738	0	.	0	node="internal_1468->402001";neg_log_likelihood="252.294383";taxa="402001";snp_count="6";
SEQUENCE	GUBBINS	CDS	2062832	2063862	0	.	0	node="internal_1468->403192";neg_log_likelihood="329.396485";taxa="403192";snp_count="10";
SEQUENCE	GUBBINS	CDS	2685286	2685348	0	.	0	node="internal_1468->403192";neg_log_likelihood="283.170870";taxa="403192";snp_count="7";
SEQUENCE	GUBBINS	CDS	886898	886952	0	.	0	node="internal_1468->403192";neg_log_likelihood="252.608070";taxa="403192";snp_count="6";
SEQUENCE	GUBBINS	CDS	722398	722714	0	.	0	node="internal_1468->403192";neg_log_likelihood="226.952269";taxa="403192";snp_count="6";
SEQUENCE	GUBBINS	CDS	906679	911011	0	.	0	node="internal_1468->403192";neg_log_likelihood="199.835108";taxa="403192";snp_count="6";
SEQUENCE	GUBBINS	CDS	2062832	2063948	0	.	0	node="internal_1467->internal_1468";neg_log_likelihood="375.897571";taxa=" 402001 403192";snp_count="13";
SEQUENCE	GUBBINS	CDS	886898	886945	0	.	0	node="internal_1467->internal_1468";neg_log_likelihood="326.170460";taxa=" 402001 403192";snp_count="6";
SEQUENCE	GUBBINS	CDS	722398	722738	0	.	0	node="internal_1467->internal_1468";neg_log_likelihood="301.640299";taxa=" 402001 403192";snp_count="6";
SEQUENCE	GUBBINS	CDS	2685286	2690727	0	.	0	node="internal_1467->internal_1468";neg_log_likelihood="276.041181";taxa=" 402001 403192";snp_count="7";
SEQUENCE	GUBBINS	CDS	906220	911011	0	.	0	node="internal_1467->internal_1468";neg_log_likelihood="242.341778";taxa=" 402001 403192";snp_count="6";
SEQUENCE	GUBBINS	CDS	906219	907027	0	.	0	node="internal_1467->401016";neg_log_likelihood="410.011584";taxa="401016";snp_count="9";
SEQUENCE	GUBBINS	CDS	722573	722789	0	.	0	node="internal_1467->401016";neg_log_likelihood="375.575093";taxa="401016";snp_count="5";
SEQUENCE	GUBBINS	CDS	2063860	2063906	0	.	0	node="internal_1463->internal_1467";neg_log_likelihood="301.265325";taxa=" 402001 403192 401016";snp_count="5";
SEQUENCE	GUBBINS	CDS	906220	907027	0	.	0	node="internal_1463->internal_1467";neg_log_likelihood="279.377764";taxa=" 402001 403192 401016";snp_count="6";
SEQUENCE	GUBBINS	CDS	722398	722789	0	.	0	node="internal_1463->internal_1467";neg_log_likelihood="251.302019";taxa=" 402001 403192 401016";snp_count="5";
SEQUENCE	GUBBINS	CDS	906331	911042	0	.	0	node="internal_1471->400910";neg_log_likelihood="520.218567";taxa="400910";snp_count="31";
SEQUENCE	GUBBINS	CDS	722367	722789	0	.	0	node="internal_1471->400910";neg_log_likelihood="403.572274";taxa="400910";snp_count="15";
SEQUENCE	GUBBINS	CDS	2062822	2063974	0	.	0	node="internal_1471->400910";neg_log_likelihood="357.047241";taxa="400910";snp_count="8";
SEQUENCE	GUBBINS	CDS	886886	886937	0	.	0	node="internal_1471->400910";neg_log_likelihood="324.637208";taxa="400910";snp_count="4";
SEQUENCE	GUBBINS	CDS	2283366	2283381	0	.	0	node="internal_1470->403926";neg_log_likelihood="413.514257";taxa="403926";snp_count="5";
SEQUENCE	GUBBINS	CDS	906331	911042	0	.	0	node="internal_1470->internal_1471";neg_log_likelihood="384.620000";taxa=" 400910 400891";snp_count="27";
SEQUENCE	GUBBINS	CDS	722398	722714	0	.	0	node="internal_1470->internal_1471";neg_log_likelihood="292.341372";taxa=" 400910 400891";snp_count="9";
SEQUENCE	GUBBINS	CDS	886886	886937	0	.	0	node="internal_1470->internal_1471";neg_log_likelihood="261.520620";taxa=" 400910 400891";snp_count="4";
SEQUENCE	GUBBINS	CDS	2063671	2063879	0	.	0	node="internal_1476->400862_II";neg_log_likelihood="134.706734";taxa="400862_II";snp_count="6";
SEQUENCE	GUBBINS	CDS	2063631	2063906	0	.	0	node="internal_1476->401434";neg_log_likelihood="138.350294";taxa="401434";snp_count="5";
SEQUENCE	GUBBINS	CDS	906745	907023	0	.	0	node="internal_1476->401434";neg_log_likelihood="112.659803";taxa="401434";snp_count="5";
SEQUENCE	GUBBINS	CDS	907000	907029	0	.	0	node="internal_1475->internal_1476";neg_log_likelihood="155.856965";taxa=" 400862_II 401434";snp_count="5";
SEQUENCE	GUBBINS	CDS	906260	911042	0	.	0	node="internal_1479->400834";neg_log_likelihood="403.284081";taxa="400834";snp_count="27";
SEQUENCE	GUBBINS	CDS	2062822	2063804	0	.	0	node="internal_1479->400834";neg_log_likelihood="306.397512";taxa="400834";snp_count="12";
SEQUENCE	GUBBINS	CDS	722456	722738	0	.	0	node="internal_1479->400834";neg_log_likelihood="248.959545";taxa="400834";snp_count="10";
SEQUENCE	GUBBINS	CDS	1319578	1319619	0	.	0	node="internal_1480->403405";neg_log_likelihood="339.766895";taxa="403405";snp_count="5";
SEQUENCE	GUBBINS	CDS	2063659	2063688	0	.	0	node="internal_1478->internal_1479";neg_log_likelihood="296.359453";taxa=" 403477 400834";snp_count="6";
SEQUENCE	GUBBINS	CDS	511839	511869	0	.	0	node="internal_1477->400918";neg_log_likelihood="369.756813";taxa="400918";snp_count="8";
SEQUENCE	GUBBINS	CDS	2063671	2063804	0	.	0	node="internal_1474->internal_1475";neg_log_likelihood="89.855502";taxa=" 400862_II 401434 401259_I";snp_count="5";
SEQUENCE	GUBBINS	CDS	906303	911042	0	.	0	node="internal_1474->internal_1477";neg_log_likelihood="419.327695";taxa=" 400918 403477 400834 403405 403670";snp_count="37";
SEQUENCE	GUBBINS	CDS	2062822	2063906	0	.	0	node="internal_1474->internal_1477";neg_log_likelihood="308.423840";taxa=" 400918 403477 400834 403405 403670";snp_count="10";
SEQUENCE	GUBBINS	CDS	886886	886937	0	.	0	node="internal_1474->internal_1477";neg_log_likelihood="263.702385";taxa=" 400918 403477 400834 403405 403670";snp_count="6";
SEQUENCE	GUBBINS	CDS	906514	906682	0	.	0	node="internal_1473->internal_1474";neg_log_likelihood="286.557719";taxa=" 400862_II 401434 401259_I 400918 403477 400834 403405 403670";snp_count="10";
SEQUENCE	GUBBINS	CDS	722459	734103	0	.	0	node="internal_1473->internal_1474";neg_log_likelihood="243.589902";taxa=" 400862_II 401434 401259_I 400918 403477 400834 403405 403670";snp_count="12";
SEQUENCE	GUBBINS	CDS	886886	886937	0	.	0	node="internal_1473->internal_1474";neg_log_likelihood="188.889515";taxa=" 400862_II 401434 401259_I 400918 403477 400834 403405 403670";snp_count="6";
SEQUENCE	GUBBINS	CDS	1933716	1933941	0	.	0	node="internal_1473->400566";neg_log_likelihood="448.887140";taxa="400566";snp_count="27";
SEQUENCE	GUBBINS	CDS	722398	734100	0	.	0	node="internal_1473->400566";neg_log_likelihood="322.461344";taxa="400566";snp_count="37";
SEQUENCE	GUBBINS	CDS	2685018	2690727	0	.	0	node="internal_1473->400566";neg_log_likelihood="214.836990";taxa="400566";snp_count="10";
SEQUENCE	GUBBINS	CDS	1575866	1576028	0	.	0	node="internal_1473->400566";neg_log_likelihood="169.244511";taxa="400566";snp_count="5";
SEQUENCE	GUBBINS	CDS	2063580	2063879	0	.	0	node="internal_1472->402200";neg_log_likelihood="134.752344";taxa="402200";snp_count="12";
SEQUENCE	GUBBINS	CDS	906260	907029	0	.	0	node="internal_1472->internal_1473";neg_log_likelihood="266.877712";taxa=" 400862_II 401434 401259_I 400918 403477 400834 403405 403670 400566";snp_count="12";
SEQUENCE	GUBBINS	CDS	2685018	2685309	0	.	0	node="internal_1472->internal_1473";neg_log_likelihood="218.957500";taxa=" 400862_II 401434 401259_I 400918 403477 400834 403405 403670 400566";snp_count="7";
SEQUENCE	GUBBINS	CDS	2063631	2063906	0	.	0	node="internal_1472->internal_1473";neg_log_likelihood="184.164210";taxa=" 400862_II 401434 401259_I 400918 403477 400834 403405 403670 400566";snp_count="7";
SEQUENCE	GUBBINS	CDS	4381780	4381795	0	.	0	node="internal_1469->internal_1470";neg_log_likelihood="763.023001";taxa=" 403926 400910 400891";snp_count="9";
SEQUENCE	GUBBINS	CDS	511714	511854	0	.	0	node="internal_1469->internal_1470";neg_log_likelihood="725.626126";taxa=" 403926 400910 400891";snp_count="11";
SEQUENCE	GUBBINS	CDS	905162	911042	0	.	0	node="internal_1469->internal_1470";neg_log_likelihood="681.745432";taxa=" 403926 400910 400891";snp_count="16";
SEQUENCE	GUBBINS	CDS	722456	733892	0	.	0	node="internal_1469->internal_1470";neg_log_likelihood="609.716444";taxa=" 403926 400910 400891";snp_count="15";
SEQUENCE	GUBBINS	CDS	2105161	2118921	0	.	0	node="internal_1469->internal_1470";neg_log_likelihood="550.157314";taxa=" 403926 400910 400891";snp_count="12";
SEQUENCE	GUBBINS	CDS	722459	734069	0	.	0	node="internal_1469->internal_1472";neg_log_likelihood="484.425812";taxa=" 402200 400862_II 401434 401259_I 400918 403477 400834 403405 403670 400566";snp_count="14";
SEQUENCE	GUBBINS	CDS	2685018	2685309	0	.	0	node="internal_1469->internal_1472";neg_log_likelihood="423.389270";taxa=" 402200 400862_II 401434 401259_I 400918 403477 400834 403405 403670 400566";snp_count="8";
SEQUENCE	GUBBINS	CDS	906260	906985	0	.	0	node="internal_1469->internal_1472";neg_log_likelihood="386.601146";taxa=" 402200 400862_II 401434 401259_I 400918 403477 400834 403405 403670 400566";snp_count="9";
SEQUENCE	GUBBINS	CDS	2063631	2063879	0	.	0	node="internal_1469->internal_1472";neg_log_likelihood="349.550218";taxa=" 402200 400862_II 401434 401259_I 400918 403477 400834 403405 403670 400566";snp_count="6";
SEQUENCE	GUBBINS	CDS	2063605	2063906	0	.	0	node="internal_1462->internal_1463";neg_log_likelihood="125.496967";taxa=" 403127 401528 403380 401192 402001 403192 401016";snp_count="6";
SEQUENCE	GUBBINS	CDS	906679	907027	0	.	0	node="internal_1462->internal_1463";neg_log_likelihood="97.192970";taxa=" 403127 401528 403380 401192 402001 403192 401016";snp_count="5";
SEQUENCE	GUBBINS	CDS	2063631	2063845	0	.	0	node="internal_1462->internal_1469";neg_log_likelihood="424.222826";taxa=" 403926 400910 400891 402200 400862_II 401434 401259_I 400918 403477 400834 403405 403670 400566";snp_count="12";
SEQUENCE	GUBBINS	CDS	906514	907029	0	.	0	node="internal_1462->internal_1469";neg_log_likelihood="368.572969";taxa=" 403926 400910 400891 402200 400862_II 401434 401259_I 400918 403477 400834 403405 403670 400566";snp_count="13";
SEQUENCE	GUBBINS	CDS	2117391	2118739	0	.	0	node="internal_1462->internal_1469";neg_log_likelihood="331.638327";taxa=" 403926 400910 400891 402200 400862_II 401434 401259_I 400918 403477 400834 403405 403670 400566";snp_count="5";
SEQUENCE	GUBBINS	CDS	906681	907029	0	.	0	node="internal_1461->internal_1462";neg_log_likelihood="88.268306";taxa=" 403127 401528 403380 401192 402001 403192 401016 403926 400910 400891 402200 400862_II 401434 401259_I 400918 403477 400834 403405 403670 400566";snp_count="6";
SEQUENCE	GUBBINS	CDS	1541785	1544065	0	.	0	node="internal_1454->internal_1455";neg_log_likelihood="2035.813005";taxa=" 303291 403153 403723 400822 403044 402573 400613";snp_count="56";
SEQUENCE	GUBBINS	CDS	1093321	1099311	0	.	0	node="internal_1454->internal_1455";neg_log_likelihood="1879.863969";taxa=" 303291 403153 403723 400822 403044 402573 400613";snp_count="33";
SEQUENCE	GUBBINS	CDS	722398	723099	0	.	0	node="internal_1454->internal_1455";neg_log_likelihood="1766.482978";taxa=" 303291 403153 403723 400822 403044 402573 400613";snp_count="15";
SEQUENCE	GUBBINS	CDS	1576258	1580826	0	.	0	node="internal_1454->internal_1455";neg_log_likelihood="1710.246748";taxa=" 303291 403153 403723 400822 403044 402573 400613";snp_count="19";
SEQUENCE	GUBBINS	CDS	2063580	2063906	0	.	0	node="internal_1454->internal_1455";neg_log_likelihood="1644.823766";taxa=" 303291 403153 403723 400822 403044 402573 400613";snp_count="7";
SEQUENCE	GUBBINS	CDS	722561	723127	0	.	0	node="internal_1454->internal_1461";neg_log_likelihood="523.796075";taxa=" 400603 403127 401528 403380 401192 402001 403192 401016 403926 400910 400891 402200 400862_II 401434 401259_I 400918 403477 400834 403405 403670 400566";snp_count="8";
SEQUENCE	GUBBINS	CDS	1366332	1380027	0	.	0	node="internal_1454->internal_1461";neg_log_likelihood="489.249234";taxa=" 400603 403127 401528 403380 401192 402001 403192 401016 403926 400910 400891 402200 400862_II 401434 401259_I 400918 403477 400834 403405 403670 400566";snp_count="8";
SEQUENCE	GUBBINS	CDS	2063605	2063845	0	.	0	node="internal_1454->internal_1461";neg_log_likelihood="456.287643";taxa=" 400603 403127 401528 403380 401192 402001 403192 401016 403926 400910 400891 402200 400862_II 401434 401259_I 400918 403477 400834 403405 403670 400566";snp_count="5";
SEQUENCE	GUBBINS	CDS	906679	907029	0	.	0	node="internal_1454->internal_1461";neg_log_likelihood="433.629627";taxa=" 400603 403127 401528 403380 401192 402001 403192 401016 403926 400910 400891 402200 400862_II 401434 401259_I 400918 403477 400834 403405 403670 400566";snp_count="5";
SEQUENCE	GUBBINS	CDS	2063580	2063948	0	.	0	node="internal_1487->202236";neg_log_likelihood="322.751723";taxa="202236";snp_count="10";
SEQUENCE	GUBBINS	CDS	2356776	2356807	0	.	0	node="internal_1487->202236";neg_log_likelihood="277.113868";taxa="202236";snp_count="7";
SEQUENCE	GUBBINS	CDS	2062832	2063862	0	.	0	node="internal_1487->204161";neg_log_likelihood="212.057552";taxa="204161";snp_count="7";
SEQUENCE	GUBBINS	CDS	2685018	2685300	0	.	0	node="internal_1487->204161";neg_log_likelihood="179.758528";taxa="204161";snp_count="5";
SEQUENCE	GUBBINS	CDS	2063605	2063879	0	.	0	node="internal_1491->103578";neg_log_likelihood="363.758348";taxa="103578";snp_count="13";
SEQUENCE	GUBBINS	CDS	722390	722789	0	.	0	node="internal_1491->103578";neg_log_likelihood="319.418072";taxa="103578";snp_count="8";
SEQUENCE	GUBBINS	CDS	632301	632370	0	.	0	node="internal_1491->103578";neg_log_likelihood="282.909574";taxa="103578";snp_count="6";
SEQUENCE	GUBBINS	CDS	1917011	1917338	0	.	0	node="internal_1491->103578";neg_log_likelihood="253.908044";taxa="103578";snp_count="7";
SEQUENCE	GUBBINS	CDS	2685286	2690727	0	.	0	node="internal_1491->103578";neg_log_likelihood="225.994159";taxa="103578";snp_count="7";
SEQUENCE	GUBBINS	CDS	1933742	1933833	0	.	0	node="internal_1490->internal_1491";neg_log_likelihood="369.160500";taxa=" 103367 103578";snp_count="9";
SEQUENCE	GUBBINS	CDS	722390	722789	0	.	0	node="internal_1490->internal_1491";neg_log_likelihood="334.525034";taxa=" 103367 103578";snp_count="8";
SEQUENCE	GUBBINS	CDS	1576258	1576477	0	.	0	node="internal_1490->internal_1491";neg_log_likelihood="297.389522";taxa=" 103367 103578";snp_count="7";
SEQUENCE	GUBBINS	CDS	2063792	2063906	0	.	0	node="internal_1490->internal_1491";neg_log_likelihood="268.608623";taxa=" 103367 103578";snp_count="5";
SEQUENCE	GUBBINS	CDS	906303	906514	0	.	0	node="internal_1490->internal_1491";neg_log_likelihood="245.106961";taxa=" 103367 103578";snp_count="5";
SEQUENCE	GUBBINS	CDS	1917039	1917338	0	.	0	node="internal_1490->internal_1491";neg_log_likelihood="220.884529";taxa=" 103367 103578";snp_count="5";
SEQUENCE	GUBBINS	CDS	632291	632370	0	.	0	node="internal_1489->102476";neg_log_likelihood="194.301632";taxa="102476";snp_count="6";
SEQUENCE	GUBBINS	CDS	722390	722789	0	.	0	node="internal_1489->internal_1490";neg_log_likelihood="191.811242";taxa=" 103265 103367 103578";snp_count="8";
SEQUENCE	GUBBINS	CDS	906303	906514	0	.	0	node="internal_1489->internal_1490";neg_log_likelihood="159.528772";taxa=" 103265 103367 103578";snp_count="5";
SEQUENCE	GUBBINS	CDS	2685292	2690727	0	.	0	node="internal_1489->internal_1490";neg_log_likelihood="136.623674";taxa=" 103265 103367 103578";snp_count="6";
SEQUENCE	GUBBINS	CDS	722561	722792	0	.	0	node="internal_1495->102002";neg_log_likelihood="156.877344";taxa="102002";snp_count="10";
SEQUENCE	GUBBINS	CDS	2063586	2063906	0	.	0	node="internal_1494->100515_I";neg_log_likelihood="228.660334";taxa="100515_I";snp_count="17";
SEQUENCE	GUBBINS	CDS	722561	722792	0	.	0	node="internal_1494->internal_1495";neg_log_likelihood="151.876131";taxa=" 100724 102002";snp_count="10";
SEQUENCE	GUBBINS	CDS	1846012	1846081	0	.	0	node="internal_1494->internal_1495";neg_log_likelihood="115.720774";taxa=" 100724 102002";snp_count="5";
SEQUENCE	GUBBINS	CDS	2062832	2063862	0	.	0	node="internal_1499->100537";neg_log_likelihood="212.880598";taxa="100537";snp_count="8";
SEQUENCE	GUBBINS	CDS	906260	906973	0	.	0	node="internal_1499->100537";neg_log_likelihood="172.657848";taxa="100537";snp_count="8";
SEQUENCE	GUBBINS	CDS	2063671	2063879	0	.	0	node="internal_1499->100272";neg_log_likelihood="146.980612";taxa="100272";snp_count="7";
SEQUENCE	GUBBINS	CDS	906667	906952	0	.	0	node="internal_1499->100272";neg_log_likelihood="114.559993";taxa="100272";snp_count="6";
SEQUENCE	GUBBINS	CDS	886898	886925	0	.	0	node="internal_1499->100272";neg_log_likelihood="86.218164";taxa="100272";snp_count="4";
SEQUENCE	GUBBINS	CDS	2062832	2063879	0	.	0	node="internal_1498->internal_1499";neg_log_likelihood="175.840064";taxa=" 100537 100272";snp_count="9";
SEQUENCE	GUBBINS	CDS	906679	906745	0	.	0	node="internal_1498->internal_1499";neg_log_likelihood="136.634758";taxa=" 100537 100272";snp_count="5";
SEQUENCE	GUBBINS	CDS	886898	886925	0	.	0	node="internal_1498->internal_1499";neg_log_likelihood="113.125378";taxa=" 100537 100272";snp_count="4";
SEQUENCE	GUBBINS	CDS	2063589	2063948	0	.	0	node="internal_1498->100512";neg_log_likelihood="297.908627";taxa="100512";snp_count="7";
SEQUENCE	GUBBINS	CDS	3883733	3883748	0	.	0	node="internal_1498->100512";neg_log_likelihood="264.417738";taxa="100512";snp_count="5";
SEQUENCE	GUBBINS	CDS	1576429	1576474	0	.	0	node="internal_1498->100512";neg_log_likelihood="241.962697";taxa="100512";snp_count="5";
SEQUENCE	GUBBINS	CDS	1951788	1951849	0	.	0	node="internal_1498->100512";neg_log_likelihood="217.725792";taxa="100512";snp_count="5";
SEQUENCE	GUBBINS	CDS	722456	722714	0	.	0	node="internal_1498->100512";neg_log_likelihood="195.209059";taxa="100512";snp_count="5";
SEQUENCE	GUBBINS	CDS	2685018	2690727	0	.	0	node="internal_1498->100512";neg_log_likelihood="170.473727";taxa="100512";snp_count="7";
SEQUENCE	GUBBINS	CDS	2063586	2063948	0	.	0	node="internal_1497->internal_1498";neg_log_likelihood="139.906317";taxa=" 100537 100272 100512";snp_count="8";
SEQUENCE	GUBBINS	CDS	2690647	2690727	0	.	0	node="internal_1497->internal_1498";neg_log_likelihood="109.315966";taxa=" 100537 100272 100512";snp_count="4";
SEQUENCE	GUBBINS	CDS	1176900	1188694	0	.	0	node="internal_1496->102491";neg_log_likelihood="561.038365";taxa="102491";snp_count="40";
SEQUENCE	GUBBINS	CDS	722711	722792	0	.	0	node="internal_1496->102491";neg_log_likelihood="437.205551";taxa="102491";snp_count="9";
SEQUENCE	GUBBINS	CDS	886867	886925	0	.	0	node="internal_1496->102491";neg_log_likelihood="397.886889";taxa="102491";snp_count="8";
SEQUENCE	GUBBINS	CDS	1576420	1576477	0	.	0	node="internal_1496->102491";neg_log_likelihood="364.041809";taxa="102491";snp_count="7";
SEQUENCE	GUBBINS	CDS	632266	632370	0	.	0	node="internal_1496->102491";neg_log_likelihood="332.467229";taxa="102491";snp_count="7";
SEQUENCE	GUBBINS	CDS	2063802	2063879	0	.	0	node="internal_1496->102491";neg_log_likelihood="301.806585";taxa="102491";snp_count="6";
SEQUENCE	GUBBINS	CDS	2044569	2044678	0	.	0	node="internal_1493->internal_1496";neg_log_likelihood="203.046518";taxa=" 100490 100537 100272 100512 102491";snp_count="8";
SEQUENCE	GUBBINS	CDS	1576309	1576462	0	.	0	node="internal_1492->102609";neg_log_likelihood="276.925399";taxa="102609";snp_count="7";
SEQUENCE	GUBBINS	CDS	1933716	1933954	0	.	0	node="internal_1488->internal_1489";neg_log_likelihood="403.222007";taxa=" 102476 103265 103367 103578";snp_count="14";
SEQUENCE	GUBBINS	CDS	722390	722789	0	.	0	node="internal_1488->internal_1489";neg_log_likelihood="349.334617";taxa=" 102476 103265 103367 103578";snp_count="11";
SEQUENCE	GUBBINS	CDS	2063589	2063679	0	.	0	node="internal_1488->internal_1489";neg_log_likelihood="297.370545";taxa=" 102476 103265 103367 103578";snp_count="9";
SEQUENCE	GUBBINS	CDS	908538	908571	0	.	0	node="internal_1488->internal_1489";neg_log_likelihood="258.246950";taxa=" 102476 103265 103367 103578";snp_count="7";
SEQUENCE	GUBBINS	CDS	3595982	3596101	0	.	0	node="internal_1488->internal_1489";neg_log_likelihood="237.793670";taxa=" 102476 103265 103367 103578";snp_count="4";
SEQUENCE	GUBBINS	CDS	2685018	2690647	0	.	0	node="internal_1488->internal_1489";neg_log_likelihood="218.860829";taxa=" 102476 103265 103367 103578";snp_count="6";
SEQUENCE	GUBBINS	CDS	1576429	1576462	0	.	0	node="internal_1488->internal_1492";neg_log_likelihood="115.283598";taxa=" 102609 100515_I 100724 102002 100490 100537 100272 100512 102491";snp_count="6";
SEQUENCE	GUBBINS	CDS	1933724	1933880	0	.	0	node="internal_1488->internal_1492";neg_log_likelihood="90.389742";taxa=" 102609 100515_I 100724 102002 100490 100537 100272 100512 102491";snp_count="5";
SEQUENCE	GUBBINS	CDS	2062832	2063948	0	.	0	node="internal_1486->internal_1487";neg_log_likelihood="335.988757";taxa=" 202236 204161";snp_count="12";
SEQUENCE	GUBBINS	CDS	1576420	1576462	0	.	0	node="internal_1486->internal_1487";neg_log_likelihood="291.165309";taxa=" 202236 204161";snp_count="5";
SEQUENCE	GUBBINS	CDS	2063671	2063688	0	.	0	node="internal_1486->internal_1488";neg_log_likelihood="123.812362";taxa=" 102476 103265 103367 103578 102609 100515_I 100724 102002 100490 100537 100272 100512 102491";snp_count="5";
SEQUENCE	GUBBINS	CDS	3094029	3098822	0	.	0	node="internal_1485->202260";neg_log_likelihood="1018.217708";taxa="202260";snp_count="112";
SEQUENCE	GUBBINS	CDS	906303	910997	0	.	0	node="internal_1484->102664";neg_log_likelihood="781.399388";taxa="102664";snp_count="13";
SEQUENCE	GUBBINS	CDS	722573	722792	0	.	0	node="internal_1484->internal_1485";neg_log_likelihood="435.913004";taxa=" 202260 202236 204161 102476 103265 103367 103578 102609 100515_I 100724 102002 100490 100537 100272 100512 102491";snp_count="7";
SEQUENCE	GUBBINS	CDS	314342	314455	0	.	0	node="internal_1484->internal_1485";neg_log_likelihood="404.722644";taxa=" 202260 202236 204161 102476 103265 103367 103578 102609 100515_I 100724 102002 100490 100537 100272 100512 102491";snp_count="6";
SEQUENCE	GUBBINS	CDS	886867	886906	0	.	0	node="internal_1484->internal_1485";neg_log_likelihood="381.551050";taxa=" 202260 202236 204161 102476 103265 103367 103578 102609 100515_I 100724 102002 100490 100537 100272 100512 102491";snp_count="4";
SEQUENCE	GUBBINS	CDS	906303	906784	0	.	0	node="internal_1502->300039";neg_log_likelihood="195.422204";taxa="300039";snp_count="7";
SEQUENCE	GUBBINS	CDS	2063586	2063864	0	.	0	node="internal_1502->300039";neg_log_likelihood="161.654788";taxa="300039";snp_count="6";
SEQUENCE	GUBBINS	CDS	2063564	2063906	0	.	0	node="internal_1502->300220";neg_log_likelihood="190.876108";taxa="300220";snp_count="8";
SEQUENCE	GUBBINS	CDS	722573	722792	0	.	0	node="internal_1502->300220";neg_log_likelihood="159.425653";taxa="300220";snp_count="5";
SEQUENCE	GUBBINS	CDS	906331	906985	0	.	0	node="internal_1501->300730";neg_log_likelihood="740.601583";taxa="300730";snp_count="10";
SEQUENCE	GUBBINS	CDS	1576420	1576477	0	.	0	node="internal_1501->300730";neg_log_likelihood="700.885462";taxa="300730";snp_count="6";
SEQUENCE	GUBBINS	CDS	906303	907027	0	.	0	node="internal_1501->internal_1502";neg_log_likelihood="808.684180";taxa=" 300039 300220";snp_count="12";
SEQUENCE	GUBBINS	CDS	1576258	1576462	0	.	0	node="internal_1501->internal_1502";neg_log_likelihood="765.001663";taxa=" 300039 300220";snp_count="7";
SEQUENCE	GUBBINS	CDS	2063659	2063974	0	.	0	node="internal_1501->internal_1502";neg_log_likelihood="740.545331";taxa=" 300039 300220";snp_count="5";
SEQUENCE	GUBBINS	CDS	906331	907029	0	.	0	node="internal_1500->internal_1501";neg_log_likelihood="1056.745850";taxa=" 300730 300039 300220";snp_count="11";
SEQUENCE	GUBBINS	CDS	1576309	1576450	0	.	0	node="internal_1500->internal_1501";neg_log_likelihood="1015.008652";taxa=" 300730 300039 300220";snp_count="7";
SEQUENCE	GUBBINS	CDS	3098755	3098983	0	.	0	node="internal_1483->internal_1484";neg_log_likelihood="652.215012";taxa=" 102664 202260 202236 204161 102476 103265 103367 103578 102609 100515_I 100724 102002 100490 100537 100272 100512 102491";snp_count="23";
SEQUENCE	GUBBINS	CDS	314187	314537	0	.	0	node="internal_1483->internal_1484";neg_log_likelihood="575.340429";taxa=" 102664 202260 202236 204161 102476 103265 103367 103578 102609 100515_I 100724 102002 100490 100537 100272 100512 102491";snp_count="16";
SEQUENCE	GUBBINS	CDS	906303	906685	0	.	0	node="internal_1483->internal_1484";neg_log_likelihood="521.236801";taxa=" 102664 202260 202236 204161 102476 103265 103367 103578 102609 100515_I 100724 102002 100490 100537 100272 100512 102491";snp_count="10";
SEQUENCE	GUBBINS	CDS	3807809	3807876	0	.	0	node="internal_1483->internal_1484";neg_log_likelihood="482.809915";taxa=" 102664 202260 202236 204161 102476 103265 103367 103578 102609 100515_I 100724 102002 100490 100537 100272 100512 102491";snp_count="6";
SEQUENCE	GUBBINS	CDS	2063671	2063688	0	.	0	node="internal_1483->internal_1484";neg_log_likelihood="455.956157";taxa=" 102664 202260 202236 204161 102476 103265 103367 103578 102609 100515_I 100724 102002 100490 100537 100272 100512 102491";snp_count="5";
SEQUENCE	GUBBINS	CDS	1576309	1576462	0	.	0	node="internal_1483->internal_1500";neg_log_likelihood="277.289669";taxa=" 300730 300039 300220 102751";snp_count="7";
SEQUENCE	GUBBINS	CDS	2063586	2063906	0	.	0	node="internal_1483->internal_1500";neg_log_likelihood="247.967389";taxa=" 300730 300039 300220 102751";snp_count="6";
SEQUENCE	GUBBINS	CDS	3098690	3098823	0	.	0	node="internal_1483->internal_1500";neg_log_likelihood="219.715540";taxa=" 300730 300039 300220 102751";snp_count="5";
SEQUENCE	GUBBINS	CDS	722398	722786	0	.	0	node="internal_1510->602660";neg_log_likelihood="245.984091";taxa="602660";snp_count="11";
SEQUENCE	GUBBINS	CDS	2063586	2063862	0	.	0	node="internal_1510->602660";neg_log_likelihood="207.177902";taxa="602660";snp_count="6";
SEQUENCE	GUBBINS	CDS	2063589	2063948	0	.	0	node="internal_1510->601208";neg_log_likelihood="162.127406";taxa="601208";snp_count="9";
SEQUENCE	GUBBINS	CDS	722459	722789	0	.	0	node="internal_1510->601208";neg_log_likelihood="117.975358";taxa="601208";snp_count="8";
SEQUENCE	GUBBINS	CDS	2062832	2063906	0	.	0	node="internal_1513->602850";neg_log_likelihood="247.129131";taxa="602850";snp_count="12";
SEQUENCE	GUBBINS	CDS	722456	722774	0	.	0	node="internal_1513->602850";neg_log_likelihood="205.521909";taxa="602850";snp_count="5";
SEQUENCE	GUBBINS	CDS	906529	907029	0	.	0	node="internal_1512->602857";neg_log_likelihood="368.779445";taxa="602857";snp_count="11";
SEQUENCE	GUBBINS	CDS	2063631	2063879	0	.	0	node="internal_1512->602857";neg_log_likelihood="316.424809";taxa="602857";snp_count="10";
SEQUENCE	GUBBINS	CDS	1180824	1180875	0	.	0	node="internal_1512->602857";neg_log_likelihood="269.649761";taxa="602857";snp_count="8";
SEQUENCE	GUBBINS	CDS	1576258	1576462	0	.	0	node="internal_1512->602857";neg_log_likelihood="238.102127";taxa="602857";snp_count="7";
SEQUENCE	GUBBINS	CDS	2063564	2063906	0	.	0	node="internal_1511->603041";neg_log_likelihood="275.671360";taxa="603041";snp_count="9";
SEQUENCE	GUBBINS	CDS	4529222	4529265	0	.	0	node="internal_1511->603041";neg_log_likelihood="237.361985";taxa="603041";snp_count="6";
SEQUENCE	GUBBINS	CDS	1576420	1576477	0	.	0	node="internal_1511->603041";neg_log_likelihood="208.484866";taxa="603041";snp_count="6";
SEQUENCE	GUBBINS	CDS	301418	301433	0	.	0	node="internal_1511->internal_1512";neg_log_likelihood="169.607292";taxa=" 602857 602850 603101";snp_count="4";
SEQUENCE	GUBBINS	CDS	2056784	2063595	0	.	0	node="internal_1511->internal_1512";neg_log_likelihood="151.999888";taxa=" 602857 602850 603101";snp_count="6";
SEQUENCE	GUBBINS	CDS	2063792	2063948	0	.	0	node="internal_1509->internal_1510";neg_log_likelihood="165.563980";taxa=" 602660 601208";snp_count="6";
SEQUENCE	GUBBINS	CDS	722459	722789	0	.	0	node="internal_1509->internal_1510";neg_log_likelihood="139.273905";taxa=" 602660 601208";snp_count="5";
SEQUENCE	GUBBINS	CDS	1176900	1188667	0	.	0	node="internal_1509->internal_1511";neg_log_likelihood="384.848598";taxa=" 603041 602857 602850 603101";snp_count="32";
SEQUENCE	GUBBINS	CDS	301418	301433	0	.	0	node="internal_1509->internal_1511";neg_log_likelihood="279.167230";taxa=" 603041 602857 602850 603101";snp_count="4";
SEQUENCE	GUBBINS	CDS	1575866	1576477	0	.	0	node="internal_1517->603690_II";neg_log_likelihood="171.027658";taxa="603690_II";snp_count="10";
SEQUENCE	GUBBINS	CDS	2063595	2063906	0	.	0	node="internal_1517->603690_II";neg_log_likelihood="130.545701";taxa="603690_II";snp_count="6";
SEQUENCE	GUBBINS	CDS	644144	645506	0	.	0	node="internal_1528->603901";neg_log_likelihood="339.969325";taxa="603901";snp_count="13";
SEQUENCE	GUBBINS	CDS	1319578	1319619	0	.	0	node="internal_1528->603901";neg_log_likelihood="291.608387";taxa="603901";snp_count="5";
SEQUENCE	GUBBINS	CDS	721656	722789	0	.	0	node="internal_1528->603901";neg_log_likelihood="268.535873";taxa="603901";snp_count="6";
SEQUENCE	GUBBINS	CDS	906972	911042	0	.	0	node="internal_1526->603766";neg_log_likelihood="285.425363";taxa="603766";snp_count="18";
SEQUENCE	GUBBINS	CDS	4053543	4053562	0	.	0	node="internal_1526->603766";neg_log_likelihood="221.174459";taxa="603766";snp_count="5";
SEQUENCE	GUBBINS	CDS	2685018	2685300	0	.	0	node="internal_1526->603766";neg_log_likelihood="197.038733";taxa="603766";snp_count="6";
SEQUENCE	GUBBINS	CDS	1576258	1580709	0	.	0	node="internal_1526->603766";neg_log_likelihood="172.260063";taxa="603766";snp_count="6";
SEQUENCE	GUBBINS	CDS	906346	911042	0	.	0	node="internal_1524->internal_1525";neg_log_likelihood="386.071154";taxa=" 603766 603966 603901 603683 604551";snp_count="23";
SEQUENCE	GUBBINS	CDS	2063631	2063948	0	.	0	node="internal_1524->internal_1525";neg_log_likelihood="285.108646";taxa=" 603766 603966 603901 603683 604551";snp_count="14";
SEQUENCE	GUBBINS	CDS	1576258	1576461	0	.	0	node="internal_1524->internal_1525";neg_log_likelihood="242.146919";taxa=" 603766 603966 603901 603683 604551";snp_count="6";
SEQUENCE	GUBBINS	CDS	2063659	2063948	0	.	0	node="internal_1523->internal_1524";neg_log_likelihood="178.816680";taxa=" 603766 603966 603901 603683 604551 604006";snp_count="10";
SEQUENCE	GUBBINS	CDS	1576309	1576461	0	.	0	node="internal_1523->internal_1524";neg_log_likelihood="147.161380";taxa=" 603766 603966 603901 603683 604551 604006";snp_count="4";
SEQUENCE	GUBBINS	CDS	906304	906985	0	.	0	node="internal_1523->604088";neg_log_likelihood="132.297415";taxa="604088";snp_count="6";
SEQUENCE	GUBBINS	CDS	907000	907027	0	.	0	node="internal_1522->603694";neg_log_likelihood="155.704087";taxa="603694";snp_count="5";
SEQUENCE	GUBBINS	CDS	2063860	2063864	0	.	0	node="internal_1522->603694";neg_log_likelihood="131.025188";taxa="603694";snp_count="4";
SEQUENCE	GUBBINS	CDS	906514	907029	0	.	0	node="internal_1522->internal_1523";neg_log_likelihood="128.736326";taxa=" 603766 603966 603901 603683 604551 604006 604088";snp_count="7";
SEQUENCE	GUBBINS	CDS	2063792	2063948	0	.	0	node="internal_1522->internal_1523";neg_log_likelihood="95.860695";taxa=" 603766 603966 603901 603683 604551 604006 604088";snp_count="5";
SEQUENCE	GUBBINS	CDS	1576258	1578274	0	.	0	node="internal_1522->internal_1523";neg_log_likelihood="72.228332";taxa=" 603766 603966 603901 603683 604551 604006 604088";snp_count="5";
SEQUENCE	GUBBINS	CDS	906304	907010	0	.	0	node="internal_1521->internal_1522";neg_log_likelihood="124.258122";taxa=" 603694 603766 603966 603901 603683 604551 604006 604088";snp_count="7";
SEQUENCE	GUBBINS	CDS	2063659	2063948	0	.	0	node="internal_1521->internal_1522";neg_log_likelihood="91.509057";taxa=" 603694 603766 603966 603901 603683 604551 604006 604088";snp_count="5";
SEQUENCE	GUBBINS	CDS	2690604	2690721	0	.	0	node="internal_1521->internal_1522";neg_log_likelihood="66.340815";taxa=" 603694 603766 603966 603901 603683 604551 604006 604088";snp_count="4";
SEQUENCE	GUBBINS	CDS	1576420	1576477	0	.	0	node="internal_1521->603804";neg_log_likelihood="201.461010";taxa="603804";snp_count="9";
SEQUENCE	GUBBINS	CDS	2063586	2063804	0	.	0	node="internal_1521->603804";neg_log_likelihood="160.446635";taxa="603804";snp_count="9";
SEQUENCE	GUBBINS	CDS	906514	907029	0	.	0	node="internal_1531->603922";neg_log_likelihood="310.500262";taxa="603922";snp_count="13";
SEQUENCE	GUBBINS	CDS	3599322	3599345	0	.	0	node="internal_1531->603922";neg_log_likelihood="252.765120";taxa="603922";snp_count="8";
SEQUENCE	GUBBINS	CDS	722561	722792	0	.	0	node="internal_1531->603922";neg_log_likelihood="220.510519";taxa="603922";snp_count="8";
SEQUENCE	GUBBINS	CDS	2063672	2063845	0	.	0	node="internal_1531->603922";neg_log_likelihood="186.443798";taxa="603922";snp_count="6";
SEQUENCE	GUBBINS	CDS	2685015	2690727	0	.	0	node="internal_1531->603922";neg_log_likelihood="155.989120";taxa="603922";snp_count="9";
SEQUENCE	GUBBINS	CDS	1576258	1576336	0	.	0	node="internal_1531->603922";neg_log_likelihood="114.674781";taxa="603922";snp_count="4";
SEQUENCE	GUBBINS	CDS	2063804	2063948	0	.	0	node="internal_1533->604208";neg_log_likelihood="180.584215";taxa="604208";snp_count="6";
SEQUENCE	GUBBINS	CDS	906220	907027	0	.	0	node="internal_1533->604208";neg_log_likelihood="153.564843";taxa="604208";snp_count="6";
SEQUENCE	GUBBINS	CDS	722398	722792	0	.	0	node="internal_1533->604208";neg_log_likelihood="123.765459";taxa="604208";snp_count="5";
SEQUENCE	GUBBINS	CDS	2063605	2063906	0	.	0	node="internal_1533->603814";neg_log_likelihood="182.744738";taxa="603814";snp_count="7";
SEQUENCE	GUBBINS	CDS	906219	906346	0	.	0	node="internal_1533->603814";neg_log_likelihood="152.914767";taxa="603814";snp_count="5";
SEQUENCE	GUBBINS	CDS	2690627	2690727	0	.	0	node="internal_1533->603814";neg_log_likelihood="130.307707";taxa="603814";snp_count="4";
SEQUENCE	GUBBINS	CDS	906547	906784	0	.	0	node="internal_1532->604219";neg_log_likelihood="154.640808";taxa="604219";snp_count="12";
SEQUENCE	GUBBINS	CDS	2063580	2063688	0	.	0	node="internal_1532->604219";neg_log_likelihood="116.477371";taxa="604219";snp_count="5";
SEQUENCE	GUBBINS	CDS	2063605	2063948	0	.	0	node="internal_1532->internal_1533";neg_log_likelihood="200.964906";taxa=" 604208 603814";snp_count="11";
SEQUENCE	GUBBINS	CDS	906220	907029	0	.	0	node="internal_1532->internal_1533";neg_log_likelihood="163.987191";taxa=" 604208 603814";snp_count="6";
SEQUENCE	GUBBINS	CDS	2685018	2690727	0	.	0	node="internal_1532->internal_1533";neg_log_likelihood="136.613780";taxa=" 604208 603814";snp_count="6";
SEQUENCE	GUBBINS	CDS	3599322	3599345	0	.	0	node="internal_1530->internal_1531";neg_log_likelihood="203.004981";taxa=" 604060 603922";snp_count="8";
SEQUENCE	GUBBINS	CDS	2685286	2690727	0	.	0	node="internal_1530->internal_1531";neg_log_likelihood="174.206496";taxa=" 604060 603922";snp_count="10";
SEQUENCE	GUBBINS	CDS	2063672	2063845	0	.	0	node="internal_1530->internal_1531";neg_log_likelihood="128.004230";taxa=" 604060 603922";snp_count="5";
SEQUENCE	GUBBINS	CDS	906547	906784	0	.	0	node="internal_1530->internal_1532";neg_log_likelihood="159.918593";taxa=" 604219 604208 603814";snp_count="12";
SEQUENCE	GUBBINS	CDS	2063547	2063879	0	.	0	node="internal_1536->604193";neg_log_likelihood="310.433739";taxa="604193";snp_count="23";
SEQUENCE	GUBBINS	CDS	906260	906547	0	.	0	node="internal_1536->604193";neg_log_likelihood="250.404847";taxa="604193";snp_count="8";
SEQUENCE	GUBBINS	CDS	2685286	2690727	0	.	0	node="internal_1536->604193";neg_log_likelihood="219.105175";taxa="604193";snp_count="8";
SEQUENCE	GUBBINS	CDS	632331	632370	0	.	0	node="internal_1536->604193";neg_log_likelihood="180.719895";taxa="604193";snp_count="4";
SEQUENCE	GUBBINS	CDS	2063671	2063948	0	.	0	node="internal_1537->604014";neg_log_likelihood="247.266567";taxa="604014";snp_count="9";
SEQUENCE	GUBBINS	CDS	906303	907029	0	.	0	node="internal_1537->604014";neg_log_likelihood="208.715202";taxa="604014";snp_count="8";
SEQUENCE	GUBBINS	CDS	722388	722792	0	.	0	node="internal_1537->604014";neg_log_likelihood="172.601068";taxa="604014";snp_count="6";
SEQUENCE	GUBBINS	CDS	2685018	2690727	0	.	0	node="internal_1537->604014";neg_log_likelihood="142.497992";taxa="604014";snp_count="8";
SEQUENCE	GUBBINS	CDS	907007	907027	0	.	0	node="internal_1537->604008";neg_log_likelihood="138.829918";taxa="604008";snp_count="4";
SEQUENCE	GUBBINS	CDS	722390	722789	0	.	0	node="internal_1537->604008";neg_log_likelihood="118.651254";taxa="604008";snp_count="5";
SEQUENCE	GUBBINS	CDS	2063547	2063802	0	.	0	node="internal_1535->internal_1536";neg_log_likelihood="151.128359";taxa=" 604193 603695_II";snp_count="6";
SEQUENCE	GUBBINS	CDS	2685286	2690727	0	.	0	node="internal_1535->internal_1536";neg_log_likelihood="121.153570";taxa=" 604193 603695_II";snp_count="8";
SEQUENCE	GUBBINS	CDS	2063792	2063948	0	.	0	node="internal_1535->internal_1537";neg_log_likelihood="196.233245";taxa=" 604014 604008";snp_count="6";
SEQUENCE	GUBBINS	CDS	722388	722789	0	.	0	node="internal_1535->internal_1537";neg_log_likelihood="167.730625";taxa=" 604014 604008";snp_count="6";
SEQUENCE	GUBBINS	CDS	907007	907027	0	.	0	node="internal_1535->internal_1537";neg_log_likelihood="139.037029";taxa=" 604014 604008";snp_count="4";
SEQUENCE	GUBBINS	CDS	1575866	1576477	0	.	0	node="internal_1534->603715";neg_log_likelihood="199.873720";taxa="603715";snp_count="9";
SEQUENCE	GUBBINS	CDS	722559	722792	0	.	0	node="internal_1534->603715";neg_log_likelihood="154.056309";taxa="603715";snp_count="8";
SEQUENCE	GUBBINS	CDS	2063595	2063906	0	.	0	node="internal_1534->603715";neg_log_likelihood="112.862447";taxa="603715";snp_count="8";
SEQUENCE	GUBBINS	CDS	2063671	2063864	0	.	0	node="internal_1534->internal_1535";neg_log_likelihood="99.297838";taxa=" 604193 603695_II 604014 604008";snp_count="7";
SEQUENCE	GUBBINS	CDS	906547	907029	0	.	0	node="internal_1529->internal_1530";neg_log_likelihood="150.992179";taxa=" 604060 603922 604219 604208 603814";snp_count="14";
SEQUENCE	GUBBINS	CDS	906303	906532	0	.	0	node="internal_1529->internal_1534";neg_log_likelihood="156.261359";taxa=" 603715 604193 603695_II 604014 604008";snp_count="6";
SEQUENCE	GUBBINS	CDS	2063595	2063879	0	.	0	node="internal_1529->internal_1534";neg_log_likelihood="125.363331";taxa=" 603715 604193 603695_II 604014 604008";snp_count="6";
SEQUENCE	GUBBINS	CDS	906303	907000	0	.	0	node="internal_1538->604015";neg_log_likelihood="241.830042";taxa="604015";snp_count="25";
SEQUENCE	GUBBINS	CDS	1576420	1576477	0	.	0	node="internal_1538->604015";neg_log_likelihood="160.770725";taxa="604015";snp_count="9";
SEQUENCE	GUBBINS	CDS	1576420	1576477	0	.	0	node="internal_1519->internal_1538";neg_log_likelihood="270.237360";taxa=" 604015 604001";snp_count="8";
SEQUENCE	GUBBINS	CDS	1265973	1266231	0	.	0	node="internal_1519->internal_1538";neg_log_likelihood="245.392844";taxa=" 604015 604001";snp_count="5";
SEQUENCE	GUBBINS	CDS	722367	722738	0	.	0	node="internal_1519->internal_1538";neg_log_likelihood="221.208374";taxa=" 604015 604001";snp_count="5";
SEQUENCE	GUBBINS	CDS	2685018	2690647	0	.	0	node="internal_1519->internal_1538";neg_log_likelihood="198.510491";taxa=" 604015 604001";snp_count="6";
SEQUENCE	GUBBINS	CDS	722388	722714	0	.	0	node="internal_1540->602999";neg_log_likelihood="185.158083";taxa="602999";snp_count="8";
SEQUENCE	GUBBINS	CDS	1576309	1576477	0	.	0	node="internal_1540->602999";neg_log_likelihood="146.159077";taxa="602999";snp_count="7";
SEQUENCE	GUBBINS	CDS	906236	907010	0	.	0	node="internal_1540->602434";neg_log_likelihood="146.103159";taxa="602434";snp_count="5";
SEQUENCE	GUBBINS	CDS	1575911	1576462	0	.	0	node="internal_1540->602434";neg_log_likelihood="122.360254";taxa="602434";snp_count="4";
SEQUENCE	GUBBINS	CDS	906219	907010	0	.	0	node="internal_1541->602819_II";neg_log_likelihood="151.143259";taxa="602819_II";snp_count="10";
SEQUENCE	GUBBINS	CDS	2062832	2063792	0	.	0	node="internal_1541->602819_II";neg_log_likelihood="111.379864";taxa="602819_II";snp_count="6";
SEQUENCE	GUBBINS	CDS	906220	906985	0	.	0	node="internal_1541->602390";neg_log_likelihood="291.301148";taxa="602390";snp_count="15";
SEQUENCE	GUBBINS	CDS	2063564	2063974	0	.	0	node="internal_1541->602390";neg_log_likelihood="220.075754";taxa="602390";snp_count="13";
SEQUENCE	GUBBINS	CDS	2063688	2063864	0	.	0	node="internal_1539->internal_1540";neg_log_likelihood="178.986954";taxa=" 602999 602434";snp_count="8";
SEQUENCE	GUBBINS	CDS	722388	722792	0	.	0	node="internal_1539->internal_1540";neg_log_likelihood="146.945821";taxa=" 602999 602434";snp_count="6";
SEQUENCE	GUBBINS	CDS	1575911	1576429	0	.	0	node="internal_1539->internal_1540";neg_log_likelihood="119.209891";taxa=" 602999 602434";snp_count="5";
SEQUENCE	GUBBINS	CDS	2062832	2063974	0	.	0	node="internal_1539->internal_1541";neg_log_likelihood="189.640823";taxa=" 602819_II 602390";snp_count="8";
SEQUENCE	GUBBINS	CDS	906220	907000	0	.	0	node="internal_1539->internal_1541";neg_log_likelihood="153.627638";taxa=" 602819_II 602390";snp_count="6";
SEQUENCE	GUBBINS	CDS	2116857	2117049	0	.	0	node="internal_1518->internal_1539";neg_log_likelihood="195.809672";taxa=" 602999 602434 602819_II 602390";snp_count="6";
SEQUENCE	GUBBINS	CDS	1576420	1576462	0	.	0	node="internal_1518->internal_1539";neg_log_likelihood="166.947410";taxa=" 602999 602434 602819_II 602390";snp_count="5";
SEQUENCE	GUBBINS	CDS	2063688	2063948	0	.	0	node="internal_1518->internal_1539";neg_log_likelihood="144.363151";taxa=" 602999 602434 602819_II 602390";snp_count="5";
SEQUENCE	GUBBINS	CDS	722459	722792	0	.	0	node="internal_1516->internal_1517";neg_log_likelihood="329.093404";taxa=" 602899_I 603690_II";snp_count="8";
SEQUENCE	GUBBINS	CDS	2063595	2063948	0	.	0	node="internal_1516->internal_1517";neg_log_likelihood="290.528171";taxa=" 602899_I 603690_II";snp_count="8";
SEQUENCE	GUBBINS	CDS	1575866	1576462	0	.	0	node="internal_1516->internal_1517";neg_log_likelihood="255.950721";taxa=" 602899_I 603690_II";snp_count="7";
SEQUENCE	GUBBINS	CDS	906622	911042	0	.	0	node="internal_1542->603092";neg_log_likelihood="585.135468";taxa="603092";snp_count="21";
SEQUENCE	GUBBINS	CDS	2062787	2063673	0	.	0	node="internal_1542->603092";neg_log_likelihood="506.735397";taxa="603092";snp_count="11";
SEQUENCE	GUBBINS	CDS	632266	632301	0	.	0	node="internal_1542->603092";neg_log_likelihood="466.152950";taxa="603092";snp_count="5";
SEQUENCE	GUBBINS	CDS	906303	907000	0	.	0	node="internal_1515->internal_1542";neg_log_likelihood="350.878555";taxa=" 603092 604423";snp_count="13";
SEQUENCE	GUBBINS	CDS	2063605	2063841	0	.	0	node="internal_1515->internal_1542";neg_log_likelihood="309.256423";taxa=" 603092 604423";snp_count="5";
SEQUENCE	GUBBINS	CDS	2062832	2063688	0	.	0	node="internal_1543->600406";neg_log_likelihood="118.785707";taxa="600406";snp_count="7";
SEQUENCE	GUBBINS	CDS	722388	722753	0	.	0	node="internal_1543->600406";neg_log_likelihood="82.440250";taxa="600406";snp_count="6";
SEQUENCE	GUBBINS	CDS	2063580	2063879	0	.	0	node="internal_1543->600939";neg_log_likelihood="163.214412";taxa="600939";snp_count="7";
SEQUENCE	GUBBINS	CDS	2062832	2063879	0	.	0	node="internal_1514->internal_1543";neg_log_likelihood="214.470674";taxa=" 600406 600939";snp_count="8";
SEQUENCE	GUBBINS	CDS	2685018	2685292	0	.	0	node="internal_1514->internal_1543";neg_log_likelihood="182.905452";taxa=" 600406 600939";snp_count="4";
SEQUENCE	GUBBINS	CDS	1933716	1933954	0	.	0	node="internal_1546->600832";neg_log_likelihood="958.248882";taxa="600832";snp_count="28";
SEQUENCE	GUBBINS	CDS	722456	734069	0	.	0	node="internal_1546->600832";neg_log_likelihood="853.635268";taxa="600832";snp_count="41";
SEQUENCE	GUBBINS	CDS	1579430	1580802	0	.	0	node="internal_1546->600832";neg_log_likelihood="693.210222";taxa="600832";snp_count="21";
SEQUENCE	GUBBINS	CDS	2685201	2685292	0	.	0	node="internal_1546->600832";neg_log_likelihood="616.816709";taxa="600832";snp_count="10";
SEQUENCE	GUBBINS	CDS	2105057	2105473	0	.	0	node="internal_1546->600832";neg_log_likelihood="588.651168";taxa="600832";snp_count="6";
SEQUENCE	GUBBINS	CDS	1933716	1933954	0	.	0	node="internal_1545->internal_1546";neg_log_likelihood="691.022320";taxa=" 600832 600169";snp_count="24";
SEQUENCE	GUBBINS	CDS	2685201	2685276	0	.	0	node="internal_1545->internal_1546";neg_log_likelihood="628.815414";taxa=" 600832 600169";snp_count="9";
SEQUENCE	GUBBINS	CDS	906303	911042	0	.	0	node="internal_1547->600785";neg_log_likelihood="516.368757";taxa="600785";snp_count="28";
SEQUENCE	GUBBINS	CDS	2062822	2063845	0	.	0	node="internal_1547->600785";neg_log_likelihood="414.526579";taxa="600785";snp_count="14";
SEQUENCE	GUBBINS	CDS	722398	722789	0	.	0	node="internal_1547->600785";neg_log_likelihood="352.968553";taxa="600785";snp_count="11";
SEQUENCE	GUBBINS	CDS	906622	906883	0	.	0	node="internal_1544->internal_1545";neg_log_likelihood="406.033914";taxa=" 600858 600832 600169";snp_count="8";
SEQUENCE	GUBBINS	CDS	2685015	2690618	0	.	0	node="internal_1544->internal_1545";neg_log_likelihood="369.075833";taxa=" 600858 600832 600169";snp_count="12";
SEQUENCE	GUBBINS	CDS	4053543	4053562	0	.	0	node="internal_1544->internal_1545";neg_log_likelihood="315.043534";taxa=" 600858 600832 600169";snp_count="5";
SEQUENCE	GUBBINS	CDS	1576258	1576461	0	.	0	node="internal_1544->internal_1545";neg_log_likelihood="291.844896";taxa=" 600858 600832 600169";snp_count="6";
SEQUENCE	GUBBINS	CDS	906478	911042	0	.	0	node="internal_1544->internal_1547";neg_log_likelihood="209.272471";taxa=" 600785 601078";snp_count="15";
SEQUENCE	GUBBINS	CDS	2063792	2063845	0	.	0	node="internal_1544->internal_1547";neg_log_likelihood="151.909771";taxa=" 600785 601078";snp_count="5";
SEQUENCE	GUBBINS	CDS	906303	911042	0	.	0	node="internal_1507->internal_1544";neg_log_likelihood="945.983169";taxa=" 600858 600832 600169 600785 601078";snp_count="28";
SEQUENCE	GUBBINS	CDS	2063631	2063845	0	.	0	node="internal_1507->internal_1544";neg_log_likelihood="851.111119";taxa=" 600858 600832 600169 600785 601078";snp_count="10";
SEQUENCE	GUBBINS	CDS	721944	734059	0	.	0	node="internal_1507->internal_1544";neg_log_likelihood="809.553537";taxa=" 600858 600832 600169 600785 601078";snp_count="18";
SEQUENCE	GUBBINS	CDS	2105287	2105305	0	.	0	node="internal_1507->internal_1544";neg_log_likelihood="733.881190";taxa=" 600858 600832 600169 600785 601078";snp_count="6";
SEQUENCE	GUBBINS	CDS	2685297	2690618	0	.	0	node="internal_1507->internal_1544";neg_log_likelihood="713.361733";taxa=" 600858 600832 600169 600785 601078";snp_count="10";
SEQUENCE	GUBBINS	CDS	1176883	1178814	0	.	0	node="internal_1507->internal_1544";neg_log_likelihood="670.342479";taxa=" 600858 600832 600169 600785 601078";snp_count="7";
SEQUENCE	GUBBINS	CDS	907000	907027	0	.	0	node="internal_1548->602174";neg_log_likelihood="140.230915";taxa="602174";snp_count="5";
SEQUENCE	GUBBINS	CDS	3629919	3629962	0	.	0	node="internal_1548->602174";neg_log_likelihood="114.829050";taxa="602174";snp_count="5";
SEQUENCE	GUBBINS	CDS	3629922	3629974	0	.	0	node="internal_1548->604286";neg_log_likelihood="261.460816";taxa="604286";snp_count="10";
SEQUENCE	GUBBINS	CDS	906667	907029	0	.	0	node="internal_1548->604286";neg_log_likelihood="226.487488";taxa="604286";snp_count="8";
SEQUENCE	GUBBINS	CDS	2062832	2063802	0	.	0	node="internal_1548->604286";neg_log_likelihood="188.773950";taxa="604286";snp_count="8";
SEQUENCE	GUBBINS	CDS	906303	906685	0	.	0	node="internal_1506->internal_1507";neg_log_likelihood="125.787458";taxa=" 602660 601208 603041 602857 602850 603101 602899_I 603690_II 603694 603766 603966 603901 603683 604551 604006 604088 603804 604060 603922 604219 604208 603814 603715 604193 603695_II 604014 604008 604015 604001 602999 602434 602819_II 602390 603092 604423 600406 600939 600858 600832 600169 600785 601078";snp_count="12";
SEQUENCE	GUBBINS	CDS	3629922	3629974	0	.	0	node="internal_1506->internal_1548";neg_log_likelihood="353.673491";taxa=" 602174 604286";snp_count="10";
SEQUENCE	GUBBINS	CDS	906622	907029	0	.	0	node="internal_1506->internal_1548";neg_log_likelihood="317.177856";taxa=" 602174 604286";snp_count="9";
SEQUENCE	GUBBINS	CDS	2062832	2063802	0	.	0	node="internal_1506->internal_1548";neg_log_likelihood="281.599228";taxa=" 602174 604286";snp_count="7";
SEQUENCE	GUBBINS	CDS	906235	911042	0	.	0	node="internal_1553->600673";neg_log_likelihood="308.963843";taxa="600673";snp_count="17";
SEQUENCE	GUBBINS	CDS	2063605	2063948	0	.	0	node="internal_1553->600673";neg_log_likelihood="231.317091";taxa="600673";snp_count="12";
SEQUENCE	GUBBINS	CDS	1576015	1576420	0	.	0	node="internal_1553->600673";neg_log_likelihood="194.889582";taxa="600673";snp_count="5";
SEQUENCE	GUBBINS	CDS	722441	722550	0	.	0	node="internal_1552->600675_II";neg_log_likelihood="253.976603";taxa="600675_II";snp_count="15";
SEQUENCE	GUBBINS	CDS	910887	910988	0	.	0	node="internal_1552->600675_II";neg_log_likelihood="218.197249";taxa="600675_II";snp_count="5";
SEQUENCE	GUBBINS	CDS	722445	722483	0	.	0	node="internal_1552->internal_1553";neg_log_likelihood="182.764631";taxa=" 600674 600673";snp_count="6";
SEQUENCE	GUBBINS	CDS	1576015	1576420	0	.	0	node="internal_1552->internal_1553";neg_log_likelihood="159.850711";taxa=" 600674 600673";snp_count="5";
SEQUENCE	GUBBINS	CDS	907000	911011	0	.	0	node="internal_1552->internal_1553";neg_log_likelihood="134.016811";taxa=" 600674 600673";snp_count="6";
SEQUENCE	GUBBINS	CDS	2063605	2063948	0	.	0	node="internal_1552->internal_1553";neg_log_likelihood="102.253961";taxa=" 600674 600673";snp_count="5";
SEQUENCE	GUBBINS	CDS	2063580	2063862	0	.	0	node="internal_1556->602684";neg_log_likelihood="189.635613";taxa="602684";snp_count="5";
SEQUENCE	GUBBINS	CDS	1097556	1097604	0	.	0	node="internal_1556->602684";neg_log_likelihood="165.644001";taxa="602684";snp_count="4";
SEQUENCE	GUBBINS	CDS	2063589	2063948	0	.	0	node="internal_1556->603345";neg_log_likelihood="100.977783";taxa="603345";snp_count="5";
SEQUENCE	GUBBINS	CDS	2063564	2063948	0	.	0	node="internal_1557->600008";neg_log_likelihood="414.247742";taxa="600008";snp_count="24";
SEQUENCE	GUBBINS	CDS	2459807	2459864	0	.	0	node="internal_1557->600008";neg_log_likelihood="335.613535";taxa="600008";snp_count="11";
SEQUENCE	GUBBINS	CDS	632277	632370	0	.	0	node="internal_1557->600008";neg_log_likelihood="300.046254";taxa="600008";snp_count="7";
SEQUENCE	GUBBINS	CDS	1575911	1578274	0	.	0	node="internal_1557->600008";neg_log_likelihood="270.845384";taxa="600008";snp_count="8";
SEQUENCE	GUBBINS	CDS	910887	911030	0	.	0	node="internal_1557->600008";neg_log_likelihood="234.584519";taxa="600008";snp_count="5";
SEQUENCE	GUBBINS	CDS	722559	722755	0	.	0	node="internal_1557->600008";neg_log_likelihood="210.191643";taxa="600008";snp_count="5";
SEQUENCE	GUBBINS	CDS	2685297	2690727	0	.	0	node="internal_1557->600008";neg_log_likelihood="186.147270";taxa="600008";snp_count="7";
SEQUENCE	GUBBINS	CDS	1097469	1097632	0	.	0	node="internal_1555->internal_1556";neg_log_likelihood="120.118420";taxa=" 602684 603345";snp_count="7";
SEQUENCE	GUBBINS	CDS	906346	907010	0	.	0	node="internal_1555->internal_1557";neg_log_likelihood="438.957677";taxa=" 600006 600008";snp_count="24";
SEQUENCE	GUBBINS	CDS	2063586	2063948	0	.	0	node="internal_1555->internal_1557";neg_log_likelihood="339.694323";taxa=" 600006 600008";snp_count="18";
SEQUENCE	GUBBINS	CDS	2459807	2459864	0	.	0	node="internal_1555->internal_1557";neg_log_likelihood="267.925070";taxa=" 600006 600008";snp_count="11";
SEQUENCE	GUBBINS	CDS	1576309	1576462	0	.	0	node="internal_1555->internal_1557";neg_log_likelihood="229.203838";taxa=" 600006 600008";snp_count="8";
SEQUENCE	GUBBINS	CDS	1933695	1933954	0	.	0	node="internal_1559->603020";neg_log_likelihood="267.443317";taxa="603020";snp_count="17";
SEQUENCE	GUBBINS	CDS	906236	907029	0	.	0	node="internal_1559->603020";neg_log_likelihood="212.938415";taxa="603020";snp_count="10";
SEQUENCE	GUBBINS	CDS	1576258	1576462	0	.	0	node="internal_1559->603020";neg_log_likelihood="167.706184";taxa="603020";snp_count="7";
SEQUENCE	GUBBINS	CDS	1933716	1933920	0	.	0	node="internal_1559->603021";neg_log_likelihood="199.659629";taxa="603021";snp_count="12";
SEQUENCE	GUBBINS	CDS	2063671	2063864	0	.	0	node="internal_1559->603021";neg_log_likelihood="156.956415";taxa="603021";snp_count="7";
SEQUENCE	GUBBINS	CDS	906235	907027	0	.	0	node="internal_1559->603021";neg_log_likelihood="124.120962";taxa="603021";snp_count="7";
SEQUENCE	GUBBINS	CDS	1575866	1576474	0	.	0	node="internal_1559->603021";neg_log_likelihood="92.434827";taxa="603021";snp_count="5";
SEQUENCE	GUBBINS	CDS	1917011	1917241	0	.	0	node="internal_1558->603260_II";neg_log_likelihood="131.630421";taxa="603260_II";snp_count="7";
SEQUENCE	GUBBINS	CDS	1933716	1933920	0	.	0	node="internal_1558->internal_1559";neg_log_likelihood="299.254308";taxa=" 603020 603021";snp_count="12";
SEQUENCE	GUBBINS	CDS	2063671	2063864	0	.	0	node="internal_1558->internal_1559";neg_log_likelihood="258.027763";taxa=" 603020 603021";snp_count="7";
SEQUENCE	GUBBINS	CDS	906236	907027	0	.	0	node="internal_1558->internal_1559";neg_log_likelihood="224.110867";taxa=" 603020 603021";snp_count="8";
SEQUENCE	GUBBINS	CDS	1575866	1576462	0	.	0	node="internal_1558->internal_1559";neg_log_likelihood="188.985393";taxa=" 603020 603021";snp_count="6";
SEQUENCE	GUBBINS	CDS	1933695	1934434	0	.	0	node="internal_1554->internal_1555";neg_log_likelihood="281.238221";taxa=" 602684 603345 600006 600008";snp_count="10";
SEQUENCE	GUBBINS	CDS	1575866	1576462	0	.	0	node="internal_1554->internal_1555";neg_log_likelihood="241.197441";taxa=" 602684 603345 600006 600008";snp_count="7";
SEQUENCE	GUBBINS	CDS	2063586	2063948	0	.	0	node="internal_1554->internal_1555";neg_log_likelihood="211.422395";taxa=" 602684 603345 600006 600008";snp_count="5";
SEQUENCE	GUBBINS	CDS	1933716	1933920	0	.	0	node="internal_1554->internal_1558";neg_log_likelihood="365.540256";taxa=" 603260_II 603020 603021";snp_count="15";
SEQUENCE	GUBBINS	CDS	2063605	2063906	0	.	0	node="internal_1554->internal_1558";neg_log_likelihood="325.700764";taxa=" 603260_II 603020 603021";snp_count="6";
SEQUENCE	GUBBINS	CDS	722445	722483	0	.	0	node="internal_1551->internal_1552";neg_log_likelihood="218.073332";taxa=" 600675_II 600674 600673";snp_count="6";
SEQUENCE	GUBBINS	CDS	906235	911042	0	.	0	node="internal_1551->internal_1552";neg_log_likelihood="189.838772";taxa=" 600675_II 600674 600673";snp_count="9";
SEQUENCE	GUBBINS	CDS	1933695	1933954	0	.	0	node="internal_1551->internal_1554";neg_log_likelihood="238.033621";taxa=" 602684 603345 600006 600008 603260_II 603020 603021";snp_count="13";
SEQUENCE	GUBBINS	CDS	2063595	2063864	0	.	0	node="internal_1551->internal_1554";neg_log_likelihood="194.213764";taxa=" 602684 603345 600006 600008 603260_II 603020 603021";snp_count="7";
SEQUENCE	GUBBINS	CDS	644144	645506	0	.	0	node="internal_1550->600557";neg_log_likelihood="325.145795";taxa="600557";snp_count="13";
SEQUENCE	GUBBINS	CDS	2063659	2063906	0	.	0	node="internal_1550->600557";neg_log_likelihood="266.748122";taxa="600557";snp_count="9";
SEQUENCE	GUBBINS	CDS	906303	906985	0	.	0	node="internal_1550->600557";neg_log_likelihood="234.584725";taxa="600557";snp_count="6";
SEQUENCE	GUBBINS	CDS	2063631	2063864	0	.	0	node="internal_1550->internal_1551";neg_log_likelihood="123.278140";taxa=" 600675_II 600674 600673 602684 603345 600006 600008 603260_II 603020 603021";snp_count="5";
SEQUENCE	GUBBINS	CDS	722559	722786	0	.	0	node="internal_1561->603636";neg_log_likelihood="129.854913";taxa="603636";snp_count="6";
SEQUENCE	GUBBINS	CDS	2062822	2063906	0	.	0	node="internal_1561->603636";neg_log_likelihood="97.786859";taxa="603636";snp_count="7";
SEQUENCE	GUBBINS	CDS	2062832	2063595	0	.	0	node="internal_1561->602687";neg_log_likelihood="129.922114";taxa="602687";snp_count="5";
SEQUENCE	GUBBINS	CDS	722398	722792	0	.	0	node="internal_1560->602035";neg_log_likelihood="361.667475";taxa="602035";snp_count="8";
SEQUENCE	GUBBINS	CDS	2063659	2063974	0	.	0	node="internal_1560->602035";neg_log_likelihood="325.811637";taxa="602035";snp_count="7";
SEQUENCE	GUBBINS	CDS	2782046	2782066	0	.	0	node="internal_1560->602035";neg_log_likelihood="293.731312";taxa="602035";snp_count="5";
SEQUENCE	GUBBINS	CDS	2063631	2063845	0	.	0	node="internal_1549->internal_1550";neg_log_likelihood="152.592616";taxa=" 600557 600675_II 600674 600673 602684 603345 600006 600008 603260_II 603020 603021";snp_count="7";
SEQUENCE	GUBBINS	CDS	2062832	2063974	0	.	0	node="internal_1549->internal_1560";neg_log_likelihood="296.031004";taxa=" 602035 603636 602687";snp_count="9";
SEQUENCE	GUBBINS	CDS	722388	722792	0	.	0	node="internal_1549->internal_1560";neg_log_likelihood="254.955736";taxa=" 602035 603636 602687";snp_count="7";
SEQUENCE	GUBBINS	CDS	722559	734099	0	.	0	node="internal_1505->internal_1506";neg_log_likelihood="338.722363";taxa=" 602660 601208 603041 602857 602850 603101 602899_I 603690_II 603694 603766 603966 603901 603683 604551 604006 604088 603804 604060 603922 604219 604208 603814 603715 604193 603695_II 604014 604008 604015 604001 602999 602434 602819_II 602390 603092 604423 600406 600939 600858 600832 600169 600785 601078 602174 604286";snp_…
SEQUENCE	GUBBINS	CDS	906331	907029	0	.	0	node="internal_1505->internal_1506";neg_log_likelihood="233.808642";taxa=" 602660 601208 603041 602857 602850 603101 602899_I 603690_II 603694 603766 603966 603901 603683 604551 604006 604088 603804 604060 603922 604219 604208 603814 603715 604193 603695_II 604014 604008 604015 604001 602999 602434 602819_II 602390 603092 604423 600406 600939 600858 600832 600169 600785 601078 602174 604286";snp_…
SEQUENCE	GUBBINS	CDS	2063679	2063906	0	.	0	node="internal_1505->internal_1506";neg_log_likelihood="187.528436";taxa=" 602660 601208 603041 602857 602850 603101 602899_I 603690_II 603694 603766 603966 603901 603683 604551 604006 604088 603804 604060 603922 604219 604208 603814 603715 604193 603695_II 604014 604008 604015 604001 602999 602434 602819_II 602390 603092 604423 600406 600939 600858 600832 600169 600785 601078 602174 604286";snp_…
SEQUENCE	GUBBINS	CDS	2690604	2690727	0	.	0	node="internal_1505->internal_1506";neg_log_likelihood="159.076439";taxa=" 602660 601208 603041 602857 602850 603101 602899_I 603690_II 603694 603766 603966 603901 603683 604551 604006 604088 603804 604060 603922 604219 604208 603814 603715 604193 603695_II 604014 604008 604015 604001 602999 602434 602819_II 602390 603092 604423 600406 600939 600858 600832 600169 600785 601078 602174 604286";snp_…
SEQUENCE	GUBBINS	CDS	1933054	1941789	0	.	0	node="internal_1505->internal_1506";neg_log_likelihood="134.851357";taxa=" 602660 601208 603041 602857 602850 603101 602899_I 603690_II 603694 603766 603966 603901 603683 604551 604006 604088 603804 604060 603922 604219 604208 603814 603715 604193 603695_II 604014 604008 604015 604001 602999 602434 602819_II 602390 603092 604423 600406 600939 600858 600832 600169 600785 601078 602174 604286";snp_…
SEQUENCE	GUBBINS	CDS	1099229	1099325	0	.	0	node="internal_1505->internal_1549";neg_log_likelihood="194.055271";taxa=" 600557 600675_II 600674 600673 602684 603345 600006 600008 603260_II 603020 603021 602035 603636 602687";snp_count="5";
SEQUENCE	GUBBINS	CDS	2063631	2063948	0	.	0	node="internal_1504->internal_1505";neg_log_likelihood="268.416976";taxa=" 602660 601208 603041 602857 602850 603101 602899_I 603690_II 603694 603766 603966 603901 603683 604551 604006 604088 603804 604060 603922 604219 604208 603814 603715 604193 603695_II 604014 604008 604015 604001 602999 602434 602819_II 602390 603092 604423 600406 600939 600858 600832 600169 600785 601078 602174 604286 60055…
SEQUENCE	GUBBINS	CDS	2685286	2685348	0	.	0	node="internal_1503->internal_1504";neg_log_likelihood="984.078318";taxa=" 602660 601208 603041 602857 602850 603101 602899_I 603690_II 603694 603766 603966 603901 603683 604551 604006 604088 603804 604060 603922 604219 604208 603814 603715 604193 603695_II 604014 604008 604015 604001 602999 602434 602819_II 602390 603092 604423 600406 600939 600858 600832 600169 600785 601078 602174 604286 60055…
SEQUENCE	GUBBINS	CDS	2063659	2063948	0	.	0	node="internal_1503->internal_1504";neg_log_likelihood="950.886928";taxa=" 602660 601208 603041 602857 602850 603101 602899_I 603690_II 603694 603766 603966 603901 603683 604551 604006 604088 603804 604060 603922 604219 604208 603814 603715 604193 603695_II 604014 604008 604015 604001 602999 602434 602819_II 602390 603092 604423 600406 600939 600858 600832 600169 600785 601078 602174 604286 60055…
SEQUENCE	GUBBINS	CDS	722388	722755	0	.	0	node="internal_1503->internal_1504";neg_log_likelihood="920.564825";taxa=" 602660 601208 603041 602857 602850 603101 602899_I 603690_II 603694 603766 603966 603901 603683 604551 604006 604088 603804 604060 603922 604219 604208 603814 603715 604193 603695_II 604014 604008 604015 604001 602999 602434 602819_II 602390 603092 604423 600406 600939 600858 600832 600169 600785 601078 602174 604286 60055…
SEQUENCE	GUBBINS	CDS	3098755	3098985	0	.	0	node="internal_1482->internal_1483";neg_log_likelihood="249.475083";taxa=" 102664 202260 202236 204161 102476 103265 103367 103578 102609 100515_I 100724 102002 100490 100537 100272 100512 102491 300730 300039 300220 102751";snp_count="19";
SEQUENCE	GUBBINS	CDS	906529	906685	0	.	0	node="internal_1482->internal_1483";neg_log_likelihood="194.245180";taxa=" 102664 202260 202236 204161 102476 103265 103367 103578 102609 100515_I 100724 102002 100490 100537 100272 100512 102491 300730 300039 300220 102751";snp_count="8";
SEQUENCE	GUBBINS	CDS	2063671	2063688	0	.	0	node="internal_1482->internal_1483";neg_log_likelihood="160.312991";taxa=" 102664 202260 202236 204161 102476 103265 103367 103578 102609 100515_I 100724 102002 100490 100537 100272 100512 102491 300730 300039 300220 102751";snp_count="5";
SEQUENCE	GUBBINS	CDS	3808419	3809431	0	.	0	node="internal_1482->internal_1503";neg_log_likelihood="1616.825571";taxa=" 600652 602660 601208 603041 602857 602850 603101 602899_I 603690_II 603694 603766 603966 603901 603683 604551 604006 604088 603804 604060 603922 604219 604208 603814 603715 604193 603695_II 604014 604008 604015 604001 602999 602434 602819_II 602390 603092 604423 600406 600939 600858 600832 600169 600785 601078 602174 6042…
SEQUENCE	GUBBINS	CDS	1175089	1189433	0	.	0	node="internal_1482->internal_1503";neg_log_likelihood="1513.875815";taxa=" 600652 602660 601208 603041 602857 602850 603101 602899_I 603690_II 603694 603766 603966 603901 603683 604551 604006 604088 603804 604060 603922 604219 604208 603814 603715 604193 603695_II 604014 604008 604015 604001 602999 602434 602819_II 602390 603092 604423 600406 600939 600858 600832 600169 600785 601078 602174 6042…
SEQUENCE	GUBBINS	CDS	3098420	3098986	0	.	0	node="internal_1482->internal_1503";neg_log_likelihood="1355.833984";taxa=" 600652 602660 601208 603041 602857 602850 603101 602899_I 603690_II 603694 603766 603966 603901 603683 604551 604006 604088 603804 604060 603922 604219 604208 603814 603715 604193 603695_II 604014 604008 604015 604001 602999 602434 602819_II 602390 603092 604423 600406 600939 600858 600832 600169 600785 601078 602174 6042…
SEQUENCE	GUBBINS	CDS	2685286	2685348	0	.	0	node="internal_1482->internal_1503";neg_log_likelihood="1296.995302";taxa=" 600652 602660 601208 603041 602857 602850 603101 602899_I 603690_II 603694 603766 603966 603901 603683 604551 604006 604088 603804 604060 603922 604219 604208 603814 603715 604193 603695_II 604014 604008 604015 604001 602999 602434 602819_II 602390 603092 604423 600406 600939 600858 600832 600169 600785 601078 602174 6042…
SEQUENCE	GUBBINS	CDS	461490	468817	0	.	0	node="internal_1482->internal_1503";neg_log_likelihood="1266.474590";taxa=" 600652 602660 601208 603041 602857 602850 603101 602899_I 603690_II 603694 603766 603966 603901 603683 604551 604006 604088 603804 604060 603922 604219 604208 603814 603715 604193 603695_II 604014 604008 604015 604001 602999 602434 602819_II 602390 603092 604423 600406 600939 600858 600832 600169 600785 601078 602174 6042…
SEQUENCE	GUBBINS	CDS	2063589	2063864	0	.	0	node="internal_1482->internal_1503";neg_log_likelihood="1210.572654";taxa=" 600652 602660 601208 603041 602857 602850 603101 602899_I 603690_II 603694 603766 603966 603901 603683 604551 604006 604088 603804 604060 603922 604219 604208 603814 603715 604193 603695_II 604014 604008 604015 604001 602999 602434 602819_II 602390 603092 604423 600406 600939 600858 600832 600169 600785 601078 602174 6042…
SEQUENCE	GUBBINS	CDS	722456	723166	0	.	0	node="internal_1482->internal_1503";neg_log_likelihood="1182.653730";taxa=" 600652 602660 601208 603041 602857 602850 603101 602899_I 603690_II 603694 603766 603966 603901 603683 604551 604006 604088 603804 604060 603922 604219 604208 603814 603715 604193 603695_II 604014 604008 604015 604001 602999 602434 602819_II 602390 603092 604423 600406 600939 600858 600832 600169 600785 601078 602174 6042…
SEQUENCE	GUBBINS	CDS	2063564	2063688	0	.	0	node="internal_1569->700482";neg_log_likelihood="500.606312";taxa="700482";snp_count="10";
SEQUENCE	GUBBINS	CDS	2589042	2589200	0	.	0	node="internal_1569->700482";neg_log_likelihood="462.231267";taxa="700482";snp_count="8";
SEQUENCE	GUBBINS	CDS	1576429	1576477	0	.	0	node="internal_1569->700482";neg_log_likelihood="425.179350";taxa="700482";snp_count="7";
SEQUENCE	GUBBINS	CDS	910934	910997	0	.	0	node="internal_1569->700482";neg_log_likelihood="396.881428";taxa="700482";snp_count="6";
SEQUENCE	GUBBINS	CDS	1576275	1576477	0	.	0	node="internal_1570->703363";neg_log_likelihood="347.218887";taxa="703363";snp_count="12";
SEQUENCE	GUBBINS	CDS	2063659	2063879	0	.	0	node="internal_1570->703363";neg_log_likelihood="303.649533";taxa="703363";snp_count="8";
SEQUENCE	GUBBINS	CDS	722398	722789	0	.	0	node="internal_1570->703363";neg_log_likelihood="272.600968";taxa="703363";snp_count="6";
SEQUENCE	GUBBINS	CDS	2063547	2063974	0	.	0	node="internal_1568->internal_1569";neg_log_likelihood="287.850182";taxa=" 700014 700482";snp_count="15";
SEQUENCE	GUBBINS	CDS	1576429	1576450	0	.	0	node="internal_1567->internal_1568";neg_log_likelihood="113.577285";taxa=" 700014 700482 703363 700479_I";snp_count="5";
SEQUENCE	GUBBINS	CDS	1379951	1379972	0	.	0	node="internal_1567->700083";neg_log_likelihood="570.436735";taxa="700083";snp_count="8";
SEQUENCE	GUBBINS	CDS	632331	635964	0	.	0	node="internal_1567->700083";neg_log_likelihood="547.176582";taxa="700083";snp_count="9";
SEQUENCE	GUBBINS	CDS	722759	722792	0	.	0	node="internal_1567->700083";neg_log_likelihood="506.245603";taxa="700083";snp_count="5";
SEQUENCE	GUBBINS	CDS	2063564	2063879	0	.	0	node="internal_1566->700016";neg_log_likelihood="364.728109";taxa="700016";snp_count="20";
SEQUENCE	GUBBINS	CDS	1576258	1576462	0	.	0	node="internal_1566->700016";neg_log_likelihood="314.964034";taxa="700016";snp_count="6";
SEQUENCE	GUBBINS	CDS	722367	722612	0	.	0	node="internal_1566->700016";neg_log_likelihood="285.965089";taxa="700016";snp_count="6";
SEQUENCE	GUBBINS	CDS	886867	886922	0	.	0	node="internal_1566->700016";neg_log_likelihood="257.482391";taxa="700016";snp_count="5";
SEQUENCE	GUBBINS	CDS	1576429	1576450	0	.	0	node="internal_1566->internal_1567";neg_log_likelihood="102.922571";taxa=" 700014 700482 703363 700479_I 700083";snp_count="5";
SEQUENCE	GUBBINS	CDS	2063564	2063974	0	.	0	node="internal_1573->702207";neg_log_likelihood="283.336997";taxa="702207";snp_count="10";
SEQUENCE	GUBBINS	CDS	722456	722738	0	.	0	node="internal_1573->702207";neg_log_likelihood="240.346016";taxa="702207";snp_count="8";
SEQUENCE	GUBBINS	CDS	2685286	2685309	0	.	0	node="internal_1573->702207";neg_log_likelihood="201.446796";taxa="702207";snp_count="6";
SEQUENCE	GUBBINS	CDS	886867	886925	0	.	0	node="internal_1573->702207";neg_log_likelihood="173.286607";taxa="702207";snp_count="6";
SEQUENCE	GUBBINS	CDS	886867	886937	0	.	0	node="internal_1572->internal_1573";neg_log_likelihood="175.116755";taxa=" 700918 702207";snp_count="7";
SEQUENCE	GUBBINS	CDS	301471	301543	0	.	0	node="internal_1572->internal_1573";neg_log_likelihood="147.158328";taxa=" 700918 702207";snp_count="5";
SEQUENCE	GUBBINS	CDS	1685703	1685760	0	.	0	node="internal_1571->700548";neg_log_likelihood="413.208623";taxa="700548";snp_count="9";
SEQUENCE	GUBBINS	CDS	2062832	2063862	0	.	0	node="internal_1571->700548";neg_log_likelihood="380.539106";taxa="700548";snp_count="9";
SEQUENCE	GUBBINS	CDS	3599105	3599165	0	.	0	node="internal_1571->700548";neg_log_likelihood="343.602429";taxa="700548";snp_count="5";
SEQUENCE	GUBBINS	CDS	2685018	2690721	0	.	0	node="internal_1571->700548";neg_log_likelihood="323.689579";taxa="700548";snp_count="7";
SEQUENCE	GUBBINS	CDS	2063659	2063906	0	.	0	node="internal_1565->internal_1566";neg_log_likelihood="276.697837";taxa=" 700016 700014 700482 703363 700479_I 700083";snp_count="9";
SEQUENCE	GUBBINS	CDS	1576429	1576450	0	.	0	node="internal_1565->internal_1566";neg_log_likelihood="241.191114";taxa=" 700016 700014 700482 703363 700479_I 700083";snp_count="5";
SEQUENCE	GUBBINS	CDS	206981	207015	0	.	0	node="internal_1574->700381";neg_log_likelihood="355.356137";taxa="700381";snp_count="8";
SEQUENCE	GUBBINS	CDS	2063580	2063948	0	.	0	node="internal_1574->700381";neg_log_likelihood="321.491966";taxa="700381";snp_count="9";
SEQUENCE	GUBBINS	CDS	1576420	1576477	0	.	0	node="internal_1574->700381";neg_log_likelihood="279.151303";taxa="700381";snp_count="7";
SEQUENCE	GUBBINS	CDS	1053657	1053692	0	.	0	node="internal_1574->700381";neg_log_likelihood="251.733430";taxa="700381";snp_count="5";
SEQUENCE	GUBBINS	CDS	2685015	2690627	0	.	0	node="internal_1574->700381";neg_log_likelihood="233.596665";taxa="700381";snp_count="6";
SEQUENCE	GUBBINS	CDS	3748049	3748083	0	.	0	node="internal_1564->internal_1574";neg_log_likelihood="646.674206";taxa=" 700381 700302";snp_count="11";
SEQUENCE	GUBBINS	CDS	1153549	1153585	0	.	0	node="internal_1564->internal_1574";neg_log_likelihood="601.635835";taxa=" 700381 700302";snp_count="10";
SEQUENCE	GUBBINS	CDS	644324	645795	0	.	0	node="internal_1564->internal_1574";neg_log_likelihood="561.690603";taxa=" 700381 700302";snp_count="14";
SEQUENCE	GUBBINS	CDS	1576420	1576462	0	.	0	node="internal_1564->internal_1574";neg_log_likelihood="504.831199";taxa=" 700381 700302";snp_count="7";
SEQUENCE	GUBBINS	CDS	1541689	1541900	0	.	0	node="internal_1564->internal_1574";neg_log_likelihood="479.207571";taxa=" 700381 700302";snp_count="6";
SEQUENCE	GUBBINS	CDS	722456	722738	0	.	0	node="internal_1564->internal_1574";neg_log_likelihood="455.704126";taxa=" 700381 700302";snp_count="5";
SEQUENCE	GUBBINS	CDS	1933716	1933954	0	.	0	node="internal_1575->702248";neg_log_likelihood="1422.274481";taxa="702248";snp_count="30";
SEQUENCE	GUBBINS	CDS	2056784	2063906	0	.	0	node="internal_1575->702248";neg_log_likelihood="1324.687784";taxa="702248";snp_count="36";
SEQUENCE	GUBBINS	CDS	722398	723090	0	.	0	node="internal_1575->702248";neg_log_likelihood="1190.334249";taxa="702248";snp_count="18";
SEQUENCE	GUBBINS	CDS	2115496	2118326	0	.	0	node="internal_1575->702248";neg_log_likelihood="1119.256434";taxa="702248";snp_count="21";
SEQUENCE	GUBBINS	CDS	1177089	1177176	0	.	0	node="internal_1575->702248";neg_log_likelihood="1031.159340";taxa="702248";snp_count="12";
SEQUENCE	GUBBINS	CDS	2387376	2387765	0	.	0	node="internal_1575->702248";neg_log_likelihood="986.864193";taxa="702248";snp_count="12";
SEQUENCE	GUBBINS	CDS	1917011	1917252	0	.	0	node="internal_1575->702248";neg_log_likelihood="935.536333";taxa="702248";snp_count="11";
SEQUENCE	GUBBINS	CDS	2685249	2685276	0	.	0	node="internal_1575->702248";neg_log_likelihood="889.347951";taxa="702248";snp_count="8";
SEQUENCE	GUBBINS	CDS	910934	911042	0	.	0	node="internal_1575->702248";neg_log_likelihood="855.659584";taxa="702248";snp_count="9";
SEQUENCE	GUBBINS	CDS	363209	363227	0	.	0	node="internal_1575->702248";neg_log_likelihood="817.497563";taxa="702248";snp_count="7";
SEQUENCE	GUBBINS	CDS	118736	118754	0	.	0	node="internal_1575->702248";neg_log_likelihood="790.680321";taxa="702248";snp_count="6";
SEQUENCE	GUBBINS	CDS	3748194	3748233	0	.	0	node="internal_1575->702248";neg_log_likelihood="765.990856";taxa="702248";snp_count="6";
SEQUENCE	GUBBINS	CDS	1576258	1576461	0	.	0	node="internal_1575->702248";neg_log_likelihood="743.031825";taxa="702248";snp_count="6";
SEQUENCE	GUBBINS	CDS	3748049	3748083	0	.	0	node="internal_1563->internal_1564";neg_log_likelihood="170.274319";taxa=" 700016 700014 700482 703363 700479_I 700083 700277 700918 702207 700548 700381 700302";snp_count="11";
SEQUENCE	GUBBINS	CDS	1153523	1153578	0	.	0	node="internal_1563->internal_1564";neg_log_likelihood="124.395328";taxa=" 700016 700014 700482 703363 700479_I 700083 700277 700918 702207 700548 700381 700302";snp_count="9";
SEQUENCE	GUBBINS	CDS	1576438	1576462	0	.	0	node="internal_1563->internal_1564";neg_log_likelihood="92.436800";taxa=" 700016 700014 700482 703363 700479_I 700083 700277 700918 702207 700548 700381 700302";snp_count="5";
SEQUENCE	GUBBINS	CDS	1933716	1941714	0	.	0	node="internal_1563->internal_1575";neg_log_likelihood="1814.206498";taxa=" 702248 702718";snp_count="41";
SEQUENCE	GUBBINS	CDS	1874645	1874704	0	.	0	node="internal_1563->internal_1575";neg_log_likelihood="1661.075778";taxa=" 702248 702718";snp_count="16";
SEQUENCE	GUBBINS	CDS	2442628	2442712	0	.	0	node="internal_1563->internal_1575";neg_log_likelihood="1601.880409";taxa=" 702248 702718";snp_count="15";
SEQUENCE	GUBBINS	CDS	632731	633276	0	.	0	node="internal_1563->internal_1575";neg_log_likelihood="1541.097713";taxa=" 702248 702718";snp_count="19";
SEQUENCE	GUBBINS	CDS	4381780	4381795	0	.	0	node="internal_1563->internal_1575";neg_log_likelihood="1475.116059";taxa=" 702248 702718";snp_count="9";
SEQUENCE	GUBBINS	CDS	1177154	1177176	0	.	0	node="internal_1563->internal_1575";neg_log_likelihood="1439.754112";taxa=" 702248 702718";snp_count="9";
SEQUENCE	GUBBINS	CDS	876931	876950	0	.	0	node="internal_1563->internal_1575";neg_log_likelihood="1405.828957";taxa=" 702248 702718";snp_count="8";
SEQUENCE	GUBBINS	CDS	1917011	1917252	0	.	0	node="internal_1563->internal_1575";neg_log_likelihood="1372.812336";taxa=" 702248 702718";snp_count="11";
SEQUENCE	GUBBINS	CDS	2055188	2064238	0	.	0	node="internal_1563->internal_1575";neg_log_likelihood="1328.981797";taxa=" 702248 702718";snp_count="19";
SEQUENCE	GUBBINS	CDS	3629954	3630003	0	.	0	node="internal_1563->internal_1575";neg_log_likelihood="1250.471032";taxa=" 702248 702718";snp_count="8";
SEQUENCE	GUBBINS	CDS	2356776	2356810	0	.	0	node="internal_1563->internal_1575";neg_log_likelihood="1219.190123";taxa=" 702248 702718";snp_count="7";
SEQUENCE	GUBBINS	CDS	722398	723090	0	.	0	node="internal_1563->internal_1575";neg_log_likelihood="1189.962823";taxa=" 702248 702718";snp_count="10";
SEQUENCE	GUBBINS	CDS	3748045	3748470	0	.	0	node="internal_1563->internal_1575";neg_log_likelihood="1151.717154";taxa=" 702248 702718";snp_count="8";
SEQUENCE	GUBBINS	CDS	886867	886955	0	.	0	node="internal_1563->internal_1575";neg_log_likelihood="1119.071842";taxa=" 702248 702718";snp_count="6";
SEQUENCE	GUBBINS	CDS	2062832	2063906	0	.	0	node="internal_1581->500067";neg_log_likelihood="143.902814";taxa="500067";snp_count="14";
SEQUENCE	GUBBINS	CDS	2063671	2063862	0	.	0	node="internal_1581->500068";neg_log_likelihood="60.406744";taxa="500068";snp_count="7";
SEQUENCE	GUBBINS	CDS	2063659	2063879	0	.	0	node="internal_1580->internal_1581";neg_log_likelihood="97.105616";taxa=" 500067 500068";snp_count="9";
SEQUENCE	GUBBINS	CDS	2200337	2203192	0	.	0	node="internal_1580->503436";neg_log_likelihood="506.509473";taxa="503436";snp_count="69";
SEQUENCE	GUBBINS	CDS	1180806	1188538	0	.	0	node="internal_1580->503436";neg_log_likelihood="323.670852";taxa="503436";snp_count="14";
SEQUENCE	GUBBINS	CDS	722559	722792	0	.	0	node="internal_1580->503436";neg_log_likelihood="271.372579";taxa="503436";snp_count="9";
SEQUENCE	GUBBINS	CDS	722388	722792	0	.	0	node="internal_1579->internal_1580";neg_log_likelihood="208.629901";taxa=" 500067 500068 503436";snp_count="12";
SEQUENCE	GUBBINS	CDS	2062832	2063804	0	.	0	node="internal_1579->internal_1580";neg_log_likelihood="153.858947";taxa=" 500067 500068 503436";snp_count="11";
SEQUENCE	GUBBINS	CDS	2063631	2063906	0	.	0	node="internal_1578->internal_1579";neg_log_likelihood="517.819789";taxa=" 503640 500067 500068 503436";snp_count="12";
SEQUENCE	GUBBINS	CDS	1576429	1576462	0	.	0	node="internal_1578->internal_1579";neg_log_likelihood="483.717686";taxa=" 503640 500067 500068 503436";snp_count="4";
SEQUENCE	GUBBINS	CDS	2063534	2063792	0	.	0	node="internal_1577->600717";neg_log_likelihood="523.697105";taxa="600717";snp_count="9";
SEQUENCE	GUBBINS	CDS	722398	722608	0	.	0	node="internal_1577->600717";neg_log_likelihood="495.036859";taxa="600717";snp_count="5";
SEQUENCE	GUBBINS	CDS	722390	722738	0	.	0	node="internal_1583->703122";neg_log_likelihood="97.060458";taxa="703122";snp_count="5";
SEQUENCE	GUBBINS	CDS	632331	632370	0	.	0	node="internal_1583->702530";neg_log_likelihood="171.198106";taxa="702530";snp_count="5";
[truncated: 508 more rows]

## Sheet: S. sonnei
##gff-version 3
##sequence-region SEQUENCE 1 4825265
SEQUENCE	GUBBINS	CDS	2818682	2819207	0	.	0	node="internal_312->600469";neg_log_likelihood="86.389346";taxa="600469";snp_count="40";
SEQUENCE	GUBBINS	CDS	2818682	2819207	0	.	0	node="internal_321->604482";neg_log_likelihood="84.436044";taxa="604482";snp_count="33";
SEQUENCE	GUBBINS	CDS	2818792	2819288	0	.	0	node="internal_325->604502";neg_log_likelihood="47.228821";taxa="604502";snp_count="19";
SEQUENCE	GUBBINS	CDS	2832338	2838085	0	.	0	node="internal_324->604398";neg_log_likelihood="347.052471";taxa="604398";snp_count="106";
SEQUENCE	GUBBINS	CDS	2818682	2818893	0	.	0	node="internal_324->604398";neg_log_likelihood="45.504245";taxa="604398";snp_count="18";
SEQUENCE	GUBBINS	CDS	2818673	2818848	0	.	0	node="internal_323->internal_324";neg_log_likelihood="31.343334";taxa=" 604016 604502 604398";snp_count="18";
SEQUENCE	GUBBINS	CDS	2818682	2819203	0	.	0	node="internal_334->600854";neg_log_likelihood="52.449117";taxa="600854";snp_count="18";
SEQUENCE	GUBBINS	CDS	2818792	2818848	0	.	0	node="internal_337->603727";neg_log_likelihood="174.703810";taxa="603727";snp_count="10";
SEQUENCE	GUBBINS	CDS	2818694	2819234	0	.	0	node="internal_347->604422";neg_log_likelihood="44.267631";taxa="604422";snp_count="21";
SEQUENCE	GUBBINS	CDS	2818682	2818970	0	.	0	node="internal_346->internal_347";neg_log_likelihood="29.508747";taxa=" 604422 604402";snp_count="9";
SEQUENCE	GUBBINS	CDS	2818682	2819575	0	.	0	node="internal_350->602297";neg_log_likelihood="174.635904";taxa="602297";snp_count="67";
SEQUENCE	GUBBINS	CDS	2818682	2818848	0	.	0	node="internal_348->internal_350";neg_log_likelihood="99.878319";taxa=" 602297 600824";snp_count="16";
SEQUENCE	GUBBINS	CDS	2814655	2815237	0	.	0	node="internal_352->300225_I";neg_log_likelihood="335.553755";taxa="300225_I";snp_count="16";
SEQUENCE	GUBBINS	CDS	1657514	1657581	0	.	0	node="internal_352->300225_I";neg_log_likelihood="283.342707";taxa="300225_I";snp_count="6";
SEQUENCE	GUBBINS	CDS	2265717	2268673	0	.	0	node="internal_355->403061";neg_log_likelihood="71.796297";taxa="403061";snp_count="27";
SEQUENCE	GUBBINS	CDS	2265747	2268646	0	.	0	node="internal_355->402753";neg_log_likelihood="54.635640";taxa="402753";snp_count="19";
SEQUENCE	GUBBINS	CDS	2265747	2268646	0	.	0	node="internal_354->internal_355";neg_log_likelihood="301.537739";taxa=" 403061 402753";snp_count="74";
SEQUENCE	GUBBINS	CDS	2818682	2818847	0	.	0	node="internal_361->402836";neg_log_likelihood="62.582506";taxa="402836";snp_count="13";
SEQUENCE	GUBBINS	CDS	2814627	2819513	0	.	0	node="internal_360->402004";neg_log_likelihood="230.336566";taxa="402004";snp_count="23";
SEQUENCE	GUBBINS	CDS	2818682	2819507	0	.	0	node="internal_368->403529";neg_log_likelihood="253.276482";taxa="403529";snp_count="29";
SEQUENCE	GUBBINS	CDS	2818687	2818847	0	.	0	node="internal_375->402400";neg_log_likelihood="95.445461";taxa="402400";snp_count="12";
SEQUENCE	GUBBINS	CDS	2818687	2818843	0	.	0	node="internal_374->internal_375";neg_log_likelihood="51.740215";taxa=" 402027 402400";snp_count="9";
SEQUENCE	GUBBINS	CDS	2818682	2818843	0	.	0	node="internal_372->internal_374";neg_log_likelihood="87.530904";taxa=" 403236 402027 402400";snp_count="10";
SEQUENCE	GUBBINS	CDS	2818682	2818847	0	.	0	node="internal_364->403301";neg_log_likelihood="323.141982";taxa="403301";snp_count="12";
SEQUENCE	GUBBINS	CDS	2819108	2819513	0	.	0	node="internal_362->402438";neg_log_likelihood="233.976705";taxa="402438";snp_count="17";
SEQUENCE	GUBBINS	CDS	2818682	2819575	0	.	0	node="internal_353->internal_354";neg_log_likelihood="408.851201";taxa=" 403080 403061 402753";snp_count="47";
SEQUENCE	GUBBINS	CDS	1656241	1657581	0	.	0	node="internal_351->internal_352";neg_log_likelihood="409.445547";taxa=" 302912 300225_I";snp_count="7";
SEQUENCE	GUBBINS	CDS	2818682	2819575	0	.	0	node="internal_351->internal_353";neg_log_likelihood="134.176084";taxa=" 403080 403061 402753 401854 402836 403058 402004 402438 403032 403301 400767 400975 403064 403529 403218 401266 402210 401835 400542 403236 402027 402400 401063_I 400655 402255";snp_count="47";
SEQUENCE	GUBBINS	CDS	2818687	2819456	0	.	0	node="internal_308->internal_309";neg_log_likelihood="500.151669";taxa=" 600048 600469 600709 600876 602399 600532 603784 604091 603768 603786 604482 603318 602730 604461 604016 604502 604398 600111 602139 600808 600359 600692 600358 600854 600862 602483 603812 604057 604141 603666 603669 603670 603671 603944 603817 603727 603923 604422 604402 602852 602042 602297 600824";snp_count="18";
SEQUENCE	GUBBINS	CDS	1131503	1131833	0	.	0	node="internal_308->internal_309";neg_log_likelihood="447.314912";taxa=" 600048 600469 600709 600876 602399 600532 603784 604091 603768 603786 604482 603318 602730 604461 604016 604502 604398 600111 602139 600808 600359 600692 600358 600854 600862 602483 603812 604057 604141 603666 603669 603670 603671 603944 603817 603727 603923 604422 604402 602852 602042 602297 600824";snp_count="6";
SEQUENCE	GUBBINS	CDS	2818682	2819434	0	.	0	node="internal_308->internal_351";neg_log_likelihood="95.344274";taxa=" 302912 300225_I 403080 403061 402753 401854 402836 403058 402004 402438 403032 403301 400767 400975 403064 403529 403218 401266 402210 401835 400542 403236 402027 402400 401063_I 400655 402255";snp_count="14";
SEQUENCE	GUBBINS	CDS	2818682	2818847	0	.	0	node="internal_380->203982";neg_log_likelihood="128.287157";taxa="203982";snp_count="17";
SEQUENCE	GUBBINS	CDS	2818704	2818847	0	.	0	node="internal_381->204354";neg_log_likelihood="102.496187";taxa="204354";snp_count="14";
SEQUENCE	GUBBINS	CDS	2818682	2818966	0	.	0	node="internal_386->103706";neg_log_likelihood="41.573472";taxa="103706";snp_count="18";
SEQUENCE	GUBBINS	CDS	1796626	1798696	0	.	0	node="internal_385->internal_386";neg_log_likelihood="86.545377";taxa=" 103705 103706";snp_count="7";
SEQUENCE	GUBBINS	CDS	2818884	2819575	0	.	0	node="internal_390->200527";neg_log_likelihood="49.615938";taxa="200527";snp_count="15";
SEQUENCE	GUBBINS	CDS	2818687	2819456	0	.	0	node="internal_389->200308";neg_log_likelihood="284.445679";taxa="200308";snp_count="20";
SEQUENCE	GUBBINS	CDS	2818682	2819434	0	.	0	node="internal_389->internal_390";neg_log_likelihood="330.466544";taxa=" 200527 200470";snp_count="12";
SEQUENCE	GUBBINS	CDS	2818682	2819207	0	.	0	node="internal_398->100510";neg_log_likelihood="79.577124";taxa="100510";snp_count="34";
SEQUENCE	GUBBINS	CDS	2814494	2818847	0	.	0	node="internal_400->100275";neg_log_likelihood="144.758907";taxa="100275";snp_count="45";
SEQUENCE	GUBBINS	CDS	2818694	2818847	0	.	0	node="internal_403->100488";neg_log_likelihood="74.793590";taxa="100488";snp_count="5";
SEQUENCE	GUBBINS	CDS	2818713	2819207	0	.	0	node="internal_402->203864";neg_log_likelihood="185.878286";taxa="203864";snp_count="26";
SEQUENCE	GUBBINS	CDS	2818694	2818847	0	.	0	node="internal_402->internal_403";neg_log_likelihood="86.028773";taxa=" 100488 100173";snp_count="5";
SEQUENCE	GUBBINS	CDS	2818694	2818847	0	.	0	node="internal_404->103008";neg_log_likelihood="26.433036";taxa="103008";snp_count="14";
SEQUENCE	GUBBINS	CDS	2818694	2818847	0	.	0	node="internal_401->internal_402";neg_log_likelihood="63.486845";taxa=" 203864 100488 100173";snp_count="5";
SEQUENCE	GUBBINS	CDS	2818704	2818893	0	.	0	node="internal_394->203745";neg_log_likelihood="138.533555";taxa="203745";snp_count="11";
SEQUENCE	GUBBINS	CDS	2818682	2818847	0	.	0	node="internal_405->100178";neg_log_likelihood="341.846756";taxa="100178";snp_count="16";
SEQUENCE	GUBBINS	CDS	2078422	2078622	0	.	0	node="internal_405->100178";neg_log_likelihood="300.639600";taxa="100178";snp_count="6";
SEQUENCE	GUBBINS	CDS	1109315	1109505	0	.	0	node="internal_405->100178";neg_log_likelihood="274.080806";taxa="100178";snp_count="5";
SEQUENCE	GUBBINS	CDS	2818694	2818847	0	.	0	node="internal_393->internal_405";neg_log_likelihood="138.802823";taxa=" 100187 100178";snp_count="12";
SEQUENCE	GUBBINS	CDS	2818713	2818816	0	.	0	node="internal_415->102636";neg_log_likelihood="53.822970";taxa="102636";snp_count="7";
SEQUENCE	GUBBINS	CDS	2818682	2818847	0	.	0	node="internal_414->internal_415";neg_log_likelihood="70.612565";taxa=" 102783 102636";snp_count="10";
SEQUENCE	GUBBINS	CDS	2818682	2818847	0	.	0	node="internal_416->102479";neg_log_likelihood="37.395156";taxa="102479";snp_count="18";
SEQUENCE	GUBBINS	CDS	2818817	2818847	0	.	0	node="internal_422->100882";neg_log_likelihood="25.767685";taxa="100882";snp_count="6";
SEQUENCE	GUBBINS	CDS	2818694	2818843	0	.	0	node="internal_420->100296";neg_log_likelihood="63.233964";taxa="100296";snp_count="9";
SEQUENCE	GUBBINS	CDS	2818682	2819456	0	.	0	node="internal_388->internal_389";neg_log_likelihood="402.881882";taxa=" 200308 200527 200470";snp_count="17";
SEQUENCE	GUBBINS	CDS	2705592	2716642	0	.	0	node="internal_388->internal_391";neg_log_likelihood="548.880026";taxa=" 102345 100510 100781 100349 100339 100275 203864 100488 100173 103008 103013 203745 100187 100178 100522 100029 100500 100579 102594 102783 102636 103408 102479 102809 102760_II 100271 100655 100572 100239 100296 102159 100882 102306 102381";snp_count="54";
SEQUENCE	GUBBINS	CDS	2818704	2819575	0	.	0	node="internal_388->internal_391";neg_log_likelihood="398.923039";taxa=" 102345 100510 100781 100349 100339 100275 203864 100488 100173 103008 103013 203745 100187 100178 100522 100029 100500 100579 102594 102783 102636 103408 102479 102809 102760_II 100271 100655 100572 100239 100296 102159 100882 102306 102381";snp_count="7";
SEQUENCE	GUBBINS	CDS	2818682	2819203	0	.	0	node="internal_377->internal_378";neg_log_likelihood="416.887279";taxa=" 203982 202510 204354 201661 202285 202721 103705 103706 203836 103366 204219";snp_count="7";
SEQUENCE	GUBBINS	CDS	2818704	2819204	0	.	0	node="internal_377->internal_388";neg_log_likelihood="212.885172";taxa=" 200308 200527 200470 102345 100510 100781 100349 100339 100275 203864 100488 100173 103008 103013 203745 100187 100178 100522 100029 100500 100579 102594 102783 102636 103408 102479 102809 102760_II 100271 100655 100572 100239 100296 102159 100882 102306 102381";snp_count="9";
SEQUENCE	GUBBINS	CDS	2818682	2819456	0	.	0	node="internal_307->internal_308";neg_log_likelihood="169.839762";taxa=" 600048 600469 600709 600876 602399 600532 603784 604091 603768 603786 604482 603318 602730 604461 604016 604502 604398 600111 602139 600808 600359 600692 600358 600854 600862 602483 603812 604057 604141 603666 603669 603670 603671 603944 603817 603727 603923 604422 604402 602852 602042 602297 600824 302912 300225_I 403080 40…
SEQUENCE	GUBBINS	CDS	2818817	2819575	0	.	0	node="internal_307->internal_377";neg_log_likelihood="91.802186";taxa=" 203982 202510 204354 201661 202285 202721 103705 103706 203836 103366 204219 200308 200527 200470 102345 100510 100781 100349 100339 100275 203864 100488 100173 103008 103013 203745 100187 100178 100522 100029 100500 100579 102594 102783 102636 103408 102479 102809 102760_II 100271 100655 100572 100239 100296 102159 100882 10…
SEQUENCE	GUBBINS	CDS	2832378	2838085	0	.	0	node="internal_425->300116";neg_log_likelihood="372.879924";taxa="300116";snp_count="79";
SEQUENCE	GUBBINS	CDS	1657619	1661021	0	.	0	node="internal_425->300116";neg_log_likelihood="172.221690";taxa="300116";snp_count="9";
SEQUENCE	GUBBINS	CDS	2814655	2818832	0	.	0	node="internal_430->602737";neg_log_likelihood="60.608876";taxa="602737";snp_count="15";
SEQUENCE	GUBBINS	CDS	2818694	2818976	0	.	0	node="internal_429->602131";neg_log_likelihood="42.806957";taxa="602131";snp_count="14";
SEQUENCE	GUBBINS	CDS	2818694	2819204	0	.	0	node="internal_441->600879";neg_log_likelihood="223.749092";taxa="600879";snp_count="19";
SEQUENCE	GUBBINS	CDS	1749137	1750196	0	.	0	node="internal_440->internal_441";neg_log_likelihood="122.414802";taxa=" 500654 600879";snp_count="22";
SEQUENCE	GUBBINS	CDS	2818785	2818838	0	.	0	node="internal_440->500412";neg_log_likelihood="108.135600";taxa="500412";snp_count="7";
SEQUENCE	GUBBINS	CDS	2818785	2818793	0	.	0	node="internal_438->internal_440";neg_log_likelihood="16.041600";taxa=" 500654 600879 500412";snp_count="5";
SEQUENCE	GUBBINS	CDS	2818785	2818838	0	.	0	node="internal_436->604261";neg_log_likelihood="245.823338";taxa="604261";snp_count="10";
SEQUENCE	GUBBINS	CDS	1661334	1661393	0	.	0	node="internal_436->604261";neg_log_likelihood="204.014469";taxa="604261";snp_count="8";
SEQUENCE	GUBBINS	CDS	2818785	2818799	0	.	0	node="internal_442->601133";neg_log_likelihood="59.251218";taxa="601133";snp_count="6";
SEQUENCE	GUBBINS	CDS	2818785	2819568	0	.	0	node="internal_435->internal_436";neg_log_likelihood="152.174350";taxa=" 604261 500361 500292 500654 600879 500412 500417";snp_count="12";
SEQUENCE	GUBBINS	CDS	2818786	2819898	0	.	0	node="internal_435->internal_442";neg_log_likelihood="154.406787";taxa=" 601133 600835";snp_count="21";
SEQUENCE	GUBBINS	CDS	2818786	2819898	0	.	0	node="internal_434->internal_435";neg_log_likelihood="179.457928";taxa=" 604261 500361 500292 500654 600879 500412 500417 601133 600835";snp_count="20";
SEQUENCE	GUBBINS	CDS	2818694	2818847	0	.	0	node="internal_446->603241";neg_log_likelihood="47.265466";taxa="603241";snp_count="23";
SEQUENCE	GUBBINS	CDS	949409	949508	0	.	0	node="internal_444->602932";neg_log_likelihood="98.188101";taxa="602932";snp_count="7";
SEQUENCE	GUBBINS	CDS	1273574	1276571	0	.	0	node="internal_444->internal_445";neg_log_likelihood="240.255062";taxa=" 604244 603241 602064_II";snp_count="26";
SEQUENCE	GUBBINS	CDS	949408	949490	0	.	0	node="internal_444->internal_445";neg_log_likelihood="156.434433";taxa=" 604244 603241 602064_II";snp_count="6";
SEQUENCE	GUBBINS	CDS	2818694	2818779	0	.	0	node="internal_452->505377";neg_log_likelihood="67.934530";taxa="505377";snp_count="10";
SEQUENCE	GUBBINS	CDS	2818694	2818779	0	.	0	node="internal_454->503285";neg_log_likelihood="56.344840";taxa="503285";snp_count="10";
SEQUENCE	GUBBINS	CDS	2818704	2818827	0	.	0	node="internal_464->504267";neg_log_likelihood="16.181656";taxa="504267";snp_count="6";
SEQUENCE	GUBBINS	CDS	2818694	2818759	0	.	0	node="internal_464->internal_465";neg_log_likelihood="32.584207";taxa=" 504289 504501";snp_count="5";
SEQUENCE	GUBBINS	CDS	2818694	2818759	0	.	0	node="internal_463->internal_464";neg_log_likelihood="26.444555";taxa=" 504267 504289 504501";snp_count="5";
SEQUENCE	GUBBINS	CDS	2818704	2818838	0	.	0	node="internal_462->501002";neg_log_likelihood="45.521138";taxa="501002";snp_count="15";
SEQUENCE	GUBBINS	CDS	2818694	2818759	0	.	0	node="internal_462->internal_463";neg_log_likelihood="50.427465";taxa=" 504267 504289 504501 504039";snp_count="5";
SEQUENCE	GUBBINS	CDS	2818694	2818893	0	.	0	node="internal_466->505713";neg_log_likelihood="99.780414";taxa="505713";snp_count="15";
SEQUENCE	GUBBINS	CDS	2818687	2818816	0	.	0	node="internal_467->500641";neg_log_likelihood="87.117582";taxa="500641";snp_count="6";
SEQUENCE	GUBBINS	CDS	2818682	2819434	0	.	0	node="internal_460->internal_467";neg_log_likelihood="116.300899";taxa=" 503843 500641";snp_count="5";
SEQUENCE	GUBBINS	CDS	2818682	2819575	0	.	0	node="internal_468->internal_469";neg_log_likelihood="106.953641";taxa=" 503723 500647 504638";snp_count="44";
SEQUENCE	GUBBINS	CDS	2818682	2819434	0	.	0	node="internal_459->internal_468";neg_log_likelihood="66.977371";taxa=" 500867 503723 500647 504638";snp_count="11";
SEQUENCE	GUBBINS	CDS	2818717	2818832	0	.	0	node="internal_472->503689";neg_log_likelihood="154.098881";taxa="503689";snp_count="13";
SEQUENCE	GUBBINS	CDS	2818694	2818832	0	.	0	node="internal_473->504825";neg_log_likelihood="116.428830";taxa="504825";snp_count="12";
SEQUENCE	GUBBINS	CDS	2818694	2819184	0	.	0	node="internal_484->604118";neg_log_likelihood="219.013057";taxa="604118";snp_count="16";
SEQUENCE	GUBBINS	CDS	2818704	2819204	0	.	0	node="internal_487->604464";neg_log_likelihood="34.770962";taxa="604464";snp_count="11";
SEQUENCE	GUBBINS	CDS	2814655	2818847	0	.	0	node="internal_481->604081";neg_log_likelihood="137.848384";taxa="604081";snp_count="40";
SEQUENCE	GUBBINS	CDS	2818694	2818779	0	.	0	node="internal_480->internal_481";neg_log_likelihood="19.587625";taxa=" 604377 604367 604118 604294 604457 604464 604325 604326 604081";snp_count="10";
SEQUENCE	GUBBINS	CDS	2819017	2819575	0	.	0	node="internal_489->604332";neg_log_likelihood="38.116481";taxa="604332";snp_count="9";
SEQUENCE	GUBBINS	CDS	2819012	2819361	0	.	0	node="internal_489->604296";neg_log_likelihood="34.810889";taxa="604296";snp_count="8";
SEQUENCE	GUBBINS	CDS	2818704	2818779	0	.	0	node="internal_479->internal_480";neg_log_likelihood="32.841908";taxa=" 604025 604377 604367 604118 604294 604457 604464 604325 604326 604081";snp_count="5";
SEQUENCE	GUBBINS	CDS	2818694	2819434	0	.	0	node="internal_479->internal_489";neg_log_likelihood="187.474037";taxa=" 604332 604296";snp_count="24";
SEQUENCE	GUBBINS	CDS	2818785	2818966	0	.	0	node="internal_478->504086";neg_log_likelihood="59.019026";taxa="504086";snp_count="15";
SEQUENCE	GUBBINS	CDS	2818704	2818779	0	.	0	node="internal_478->internal_479";neg_log_likelihood="56.493676";taxa=" 604025 604377 604367 604118 604294 604457 604464 604325 604326 604081 604332 604296";snp_count="5";
SEQUENCE	GUBBINS	CDS	2818785	2818847	0	.	0	node="internal_477->internal_478";neg_log_likelihood="20.346659";taxa=" 504086 604025 604377 604367 604118 604294 604457 604464 604325 604326 604081 604332 604296";snp_count="13";
SEQUENCE	GUBBINS	CDS	2818785	2818847	0	.	0	node="internal_476->internal_477";neg_log_likelihood="19.013161";taxa=" 504086 604025 604377 604367 604118 604294 604457 604464 604325 604326 604081 604332 604296 503617";snp_count="11";
SEQUENCE	GUBBINS	CDS	2818792	2818838	0	.	0	node="internal_491->603894";neg_log_likelihood="39.755408";taxa="603894";snp_count="7";
SEQUENCE	GUBBINS	CDS	2818785	2818966	0	.	0	node="internal_490->internal_491";neg_log_likelihood="34.379715";taxa=" 603894 603286";snp_count="5";
SEQUENCE	GUBBINS	CDS	2818729	2818847	0	.	0	node="internal_492->505941";neg_log_likelihood="64.418977";taxa="505941";snp_count="6";
SEQUENCE	GUBBINS	CDS	2818694	2818843	0	.	0	node="internal_492->503019";neg_log_likelihood="92.516429";taxa="503019";snp_count="15";
SEQUENCE	GUBBINS	CDS	2818694	2818847	0	.	0	node="internal_449->internal_492";neg_log_likelihood="76.028799";taxa=" 505941 503019";snp_count="10";
SEQUENCE	GUBBINS	CDS	2818694	2818779	0	.	0	node="internal_448->internal_493";neg_log_likelihood="116.988116";taxa=" 604199 604176";snp_count="9";
SEQUENCE	GUBBINS	CDS	2818785	2818847	0	.	0	node="internal_447->500404";neg_log_likelihood="57.039098";taxa="500404";snp_count="13";
SEQUENCE	GUBBINS	CDS	949408	949490	0	.	0	node="internal_443->internal_444";neg_log_likelihood="298.972888";taxa=" 602932 604244 603241 602064_II";snp_count="6";
SEQUENCE	GUBBINS	CDS	1273793	1275698	0	.	0	node="internal_443->internal_444";neg_log_likelihood="278.272376";taxa=" 602932 604244 603241 602064_II";snp_count="5";
SEQUENCE	GUBBINS	CDS	2818694	2818762	0	.	0	node="internal_443->internal_447";neg_log_likelihood="134.801656";taxa=" 500404 504892 505377 503288 503285 503194 504857 504677 501002 504267 504289 504501 504039 504415 505713 503843 500641 500867 503723 500647 504638 503689 504686 504825 503586 603268 504086 604025 604377 604367 604118 604294 604457 604464 604325 604326 604081 604332 604296 503617 504697 603323 603894 603286 505941 503019 6041…
SEQUENCE	GUBBINS	CDS	1749369	1749482	0	.	0	node="internal_433->internal_434";neg_log_likelihood="96.634266";taxa=" 604261 500361 500292 500654 600879 500412 500417 601133 600835 602758";snp_count="5";
SEQUENCE	GUBBINS	CDS	1749287	1749678	0	.	0	node="internal_433->internal_443";neg_log_likelihood="287.861996";taxa=" 602932 604244 603241 602064_II 500404 504892 505377 503288 503285 503194 504857 504677 501002 504267 504289 504501 504039 504415 505713 503843 500641 500867 503723 500647 504638 503689 504686 504825 503586 603268 504086 604025 604377 604367 604118 604294 604457 604464 604325 604326 604081 604332 604296 503617 504697 603323 6…
SEQUENCE	GUBBINS	CDS	2818694	2818847	0	.	0	node="internal_433->internal_443";neg_log_likelihood="246.807935";taxa=" 602932 604244 603241 602064_II 500404 504892 505377 503288 503285 503194 504857 504677 501002 504267 504289 504501 504039 504415 505713 503843 500641 500867 503723 500647 504638 503689 504686 504825 503586 603268 504086 604025 604377 604367 604118 604294 604457 604464 604325 604326 604081 604332 604296 503617 504697 603323 6…
SEQUENCE	GUBBINS	CDS	1273793	1275698	0	.	0	node="internal_433->internal_443";neg_log_likelihood="217.724036";taxa=" 602932 604244 603241 602064_II 500404 504892 505377 503288 503285 503194 504857 504677 501002 504267 504289 504501 504039 504415 505713 503843 500641 500867 503723 500647 504638 503689 504686 504825 503586 603268 504086 604025 604377 604367 604118 604294 604457 604464 604325 604326 604081 604332 604296 503617 504697 603323 6…
SEQUENCE	GUBBINS	CDS	2818704	2818816	0	.	0	node="internal_494->internal_495";neg_log_likelihood="92.447443";taxa=" 500084 500286";snp_count="6";
SEQUENCE	GUBBINS	CDS	2818694	2818847	0	.	0	node="internal_494->100515_II";neg_log_likelihood="77.751857";taxa="100515_II";snp_count="7";
SEQUENCE	GUBBINS	CDS	1749369	1750196	0	.	0	node="internal_432->internal_433";neg_log_likelihood="45.351092";taxa=" 604261 500361 500292 500654 600879 500412 500417 601133 600835 602758 602932 604244 603241 602064_II 500404 504892 505377 503288 503285 503194 504857 504677 501002 504267 504289 504501 504039 504415 505713 503843 500641 500867 503723 500647 504638 503689 504686 504825 503586 603268 504086 604025 604377 604367 604118 604294 60…
SEQUENCE	GUBBINS	CDS	2818704	2818827	0	.	0	node="internal_432->internal_494";neg_log_likelihood="214.363911";taxa=" 500084 500286 100515_II";snp_count="6";
SEQUENCE	GUBBINS	CDS	2818785	2818838	0	.	0	node="internal_431->600718";neg_log_likelihood="204.856326";taxa="600718";snp_count="10";
SEQUENCE	GUBBINS	CDS	1273532	1276571	0	.	0	node="internal_427->internal_428";neg_log_likelihood="486.761120";taxa=" 600383 602131 602737 602878";snp_count="35";
SEQUENCE	GUBBINS	CDS	1749137	1750196	0	.	0	node="internal_427->internal_428";neg_log_likelihood="366.111305";taxa=" 600383 602131 602737 602878";snp_count="15";
SEQUENCE	GUBBINS	CDS	901817	902214	0	.	0	node="internal_427->internal_428";neg_log_likelihood="307.786090";taxa=" 600383 602131 602737 602878";snp_count="9";
SEQUENCE	GUBBINS	CDS	1905226	1905501	0	.	0	node="internal_427->internal_428";neg_log_likelihood="274.508331";taxa=" 600383 602131 602737 602878";snp_count="5";
SEQUENCE	GUBBINS	CDS	2818755	2818847	0	.	0	node="internal_503->604210";neg_log_likelihood="15.552401";taxa="604210";snp_count="6";
SEQUENCE	GUBBINS	CDS	2818757	2818838	0	.	0	node="internal_501->internal_502";neg_log_likelihood="119.491370";taxa=" 604218 604210 604209";snp_count="12";
SEQUENCE	GUBBINS	CDS	2815044	2819143	0	.	0	node="internal_510->604303";neg_log_likelihood="33.697207";taxa="604303";snp_count="5";
SEQUENCE	GUBBINS	CDS	2815044	2819202	0	.	0	node="internal_509->internal_510";neg_log_likelihood="102.509910";taxa=" 604303 604304";snp_count="13";
SEQUENCE	GUBBINS	CDS	790227	796408	0	.	0	node="internal_514->603137";neg_log_likelihood="50.832811";taxa="603137";snp_count="13";
SEQUENCE	GUBBINS	CDS	2814518	2818759	0	.	0	node="internal_512->603688";neg_log_likelihood="129.879366";taxa="603688";snp_count="22";
SEQUENCE	GUBBINS	CDS	790103	790737	0	.	0	node="internal_511->internal_512";neg_log_likelihood="32.597142";taxa=" 603688 603285 603137 603085";snp_count="6";
SEQUENCE	GUBBINS	CDS	2818775	2818799	0	.	0	node="internal_508->internal_509";neg_log_likelihood="43.895593";taxa=" 604303 604304 603166";snp_count="7";
SEQUENCE	GUBBINS	CDS	2818755	2818799	0	.	0	node="internal_507->internal_508";neg_log_likelihood="15.490042";taxa=" 604303 604304 603166 603688 603285 603137 603085 603637 603632";snp_count="8";
SEQUENCE	GUBBINS	CDS	2818755	2818799	0	.	0	node="internal_506->internal_507";neg_log_likelihood="15.490058";taxa=" 604303 604304 603166 603688 603285 603137 603085 603637 603632 602789";snp_count="8";
SEQUENCE	GUBBINS	CDS	2818687	2819575	0	.	0	node="internal_518->602841";neg_log_likelihood="93.295184";taxa="602841";snp_count="26";
SEQUENCE	GUBBINS	CDS	2818682	2819378	0	.	0	node="internal_518->600202";neg_log_likelihood="83.523058";taxa="600202";snp_count="14";
SEQUENCE	GUBBINS	CDS	2818682	2819575	0	.	0	node="internal_517->internal_518";neg_log_likelihood="157.081186";taxa=" 602841 600202";snp_count="31";
SEQUENCE	GUBBINS	CDS	2818755	2819575	0	.	0	node="internal_499->internal_500";neg_log_likelihood="174.559599";taxa=" 600896 604218 604210 604209 603246 602936 602380 604303 604304 603166 603688 603285 603137 603085 603637 603632 602789";snp_count="45";
SEQUENCE	GUBBINS	CDS	2012306	2023630	0	.	0	node="internal_522->603084";neg_log_likelihood="263.850356";taxa="603084";snp_count="93";
SEQUENCE	GUBBINS	CDS	2814597	2815380	0	.	0	node="internal_520->604252";neg_log_likelihood="166.110811";taxa="604252";snp_count="17";
SEQUENCE	GUBBINS	CDS	2832387	2838085	0	.	0	node="internal_537->703320";neg_log_likelihood="194.140665";taxa="703320";snp_count="32";
SEQUENCE	GUBBINS	CDS	2814655	2815237	0	.	0	node="internal_537->703320";neg_log_likelihood="54.718573";taxa="703320";snp_count="15";
SEQUENCE	GUBBINS	CDS	2265912	2268727	0	.	0	node="internal_544->703254";neg_log_likelihood="241.447496";taxa="703254";snp_count="81";
SEQUENCE	GUBBINS	CDS	2818682	2819552	0	.	0	node="internal_549->703643";neg_log_likelihood="107.166038";taxa="703643";snp_count="40";
SEQUENCE	GUBBINS	CDS	2818713	2818893	0	.	0	node="internal_541->internal_548";neg_log_likelihood="61.877762";taxa=" 702021 703643 702089";snp_count="12";
SEQUENCE	GUBBINS	CDS	1793467	1794890	0	.	0	node="internal_556->702866";neg_log_likelihood="98.828422";taxa="702866";snp_count="9";
SEQUENCE	GUBBINS	CDS	2818729	2819568	0	.	0	node="internal_559->703824";neg_log_likelihood="213.090397";taxa="703824";snp_count="59";
SEQUENCE	GUBBINS	CDS	2818884	2819575	0	.	0	node="internal_560->internal_561";neg_log_likelihood="374.352787";taxa=" 703146 702956";snp_count="43";
SEQUENCE	GUBBINS	CDS	3168155	3168526	0	.	0	node="internal_532->internal_533";neg_log_likelihood="147.136286";taxa=" 700088 700432 700339 703320 703120 702154 703254 703332 704141 704139 700058 703119 703147 702021 703643 702089 700818 FD01876505 700973 700482_II 700017 700018 702866 700388 700155 703824 702252 704178";snp_count="6";
SEQUENCE	GUBBINS	CDS	2818884	2819575	0	.	0	node="internal_532->internal_560";neg_log_likelihood="211.738289";taxa=" 703146 702956 700479_II 700335";snp_count="43";
SEQUENCE	GUBBINS	CDS	2818884	2819575	0	.	0	node="internal_531->internal_532";neg_log_likelihood="100.848213";taxa=" 700088 700432 700339 703320 703120 702154 703254 703332 704141 704139 700058 703119 703147 702021 703643 702089 700818 FD01876505 700973 700482_II 700017 700018 702866 700388 700155 703824 702252 704178 703146 702956 700479_II 700335";snp_count="43";
SEQUENCE	GUBBINS	CDS	2814420	2819324	0	.	0	node="internal_564->603011";neg_log_likelihood="138.259074";taxa="603011";snp_count="30";
SEQUENCE	GUBBINS	CDS	2832378	2838085	0	.	0	node="internal_569->602900";neg_log_likelihood="154.206956";taxa="602900";snp_count="56";
SEQUENCE	GUBBINS	CDS	2818884	2819018	0	.	0	node="internal_582->600795";neg_log_likelihood="20.276867";taxa="600795";snp_count="9";
SEQUENCE	GUBBINS	CDS	2818884	2818915	0	.	0	node="internal_573->600089";neg_log_likelihood="38.035789";taxa="600089";snp_count="6";
SEQUENCE	GUBBINS	CDS	2814445	2815087	0	.	0	node="internal_584->600512";neg_log_likelihood="120.937928";taxa="600512";snp_count="28";
SEQUENCE	GUBBINS	CDS	2818884	2819575	0	.	0	node="internal_597->602720";neg_log_likelihood="60.323694";taxa="602720";snp_count="26";
SEQUENCE	GUBBINS	CDS	2818892	2819575	0	.	0	node="internal_587->602078";neg_log_likelihood="190.085081";taxa="602078";snp_count="16";
SEQUENCE	GUBBINS	CDS	2286827	2287787	0	.	0	node="internal_605->604002";neg_log_likelihood="177.445174";taxa="604002";snp_count="41";
SEQUENCE	GUBBINS	CDS	2818884	2819575	0	.	0	node="internal_496->internal_605";neg_log_likelihood="296.761081";taxa=" 604002 603025 604136 603759_II 603757 604135";snp_count="45";
SEQUENCE	GUBBINS	CDS	2818694	2818847	0	.	0	node="internal_426->internal_427";neg_log_likelihood="224.077252";taxa=" 600383 602131 602737 602878 600718 604261 500361 500292 500654 600879 500412 500417 601133 600835 602758 602932 604244 603241 602064_II 500404 504892 505377 503288 503285 503194 504857 504677 501002 504267 504289 504501 504039 504415 505713 503843 500641 500867 503723 500647 504638 503689 504686 504825 503586 603268 504086 6…
SEQUENCE	GUBBINS	CDS	2818729	2819575	0	.	0	node="internal_426->internal_496";neg_log_likelihood="275.482075";taxa=" 600896 604218 604210 604209 603246 602936 602380 604303 604304 603166 603688 603285 603137 603085 603637 603632 602789 603100 602841 600202 600553 600684 604252 603084 603099 604532 603261 603058 603980 603982 603869 603802 700088 700432 700339 703320 703120 702154 703254 703332 704141 704139 700058 703119 703147 702021 7036…
SEQUENCE	GUBBINS	CDS	2815968	2819434	0	.	0	node="internal_424->internal_425";neg_log_likelihood="5102.903492";taxa=" 300116 302755";snp_count="20";
SEQUENCE	GUBBINS	CDS	2818799	2819575	0	.	0	node="internal_ROOT->internal_307";neg_log_likelihood="90.052920";taxa=" 600048 600469 600709 600876 602399 600532 603784 604091 603768 603786 604482 603318 602730 604461 604016 604502 604398 600111 602139 600808 600359 600692 600358 600854 600862 602483 603812 604057 604141 603666 603669 603670 603671 603944 603817 603727 603923 604422 604402 602852 602042 602297 600824 302912 300225_I 403080 40…
SEQUENCE	GUBBINS	CDS	2818694	2819507	0	.	0	node="internal_ROOT->internal_424";neg_log_likelihood="817.969590";taxa=" 300116 302755 600383 602131 602737 602878 600718 604261 500361 500292 500654 600879 500412 500417 601133 600835 602758 602932 604244 603241 602064_II 500404 504892 505377 503288 503285 503194 504857 504677 501002 504267 504289 504501 504039 504415 505713 503843 500641 500867 503723 500647 504638 503689 504686 504825 503586 …

## Sheet: S. boydii
##gff-version 3
##sequence-region SEQUENCE 1 4615997
SEQUENCE	GUBBINS	CDS	1642999	1643579	0	.	0	node="internal_80->600746";neg_log_likelihood="538.794070";taxa="600746";snp_count="23";
SEQUENCE	GUBBINS	CDS	1451146	1458617	0	.	0	node="internal_80->600746";neg_log_likelihood="462.788517";taxa="600746";snp_count="19";
SEQUENCE	GUBBINS	CDS	1087321	1088176	0	.	0	node="internal_80->600746";neg_log_likelihood="375.859090";taxa="600746";snp_count="13";
SEQUENCE	GUBBINS	CDS	1269632	1272704	0	.	0	node="internal_80->600746";neg_log_likelihood="317.504800";taxa="600746";snp_count="14";
SEQUENCE	GUBBINS	CDS	1456634	1458617	0	.	0	node="internal_79->internal_80";neg_log_likelihood="186.418259";taxa=" 600746 603233";snp_count="8";
SEQUENCE	GUBBINS	CDS	1087321	1087876	0	.	0	node="internal_79->internal_80";neg_log_likelihood="151.167321";taxa=" 600746 603233";snp_count="5";
SEQUENCE	GUBBINS	CDS	1456883	1458673	0	.	0	node="internal_79->600080";neg_log_likelihood="210.266646";taxa="600080";snp_count="12";
SEQUENCE	GUBBINS	CDS	2532386	2532668	0	.	0	node="internal_79->600080";neg_log_likelihood="158.653112";taxa="600080";snp_count="7";
SEQUENCE	GUBBINS	CDS	1312013	1312046	0	.	0	node="internal_79->600080";neg_log_likelihood="129.536572";taxa="600080";snp_count="4";
SEQUENCE	GUBBINS	CDS	1642999	1643501	0	.	0	node="internal_78->600384";neg_log_likelihood="391.984465";taxa="600384";snp_count="16";
SEQUENCE	GUBBINS	CDS	1456691	1459179	0	.	0	node="internal_78->600384";neg_log_likelihood="319.462188";taxa="600384";snp_count="18";
SEQUENCE	GUBBINS	CDS	1087354	1088557	0	.	0	node="internal_78->600384";neg_log_likelihood="244.145974";taxa="600384";snp_count="12";
SEQUENCE	GUBBINS	CDS	1312364	1316702	0	.	0	node="internal_78->600384";neg_log_likelihood="192.205617";taxa="600384";snp_count="10";
SEQUENCE	GUBBINS	CDS	2532386	2532668	0	.	0	node="internal_78->internal_79";neg_log_likelihood="132.562450";taxa=" 600746 603233 600080";snp_count="7";
SEQUENCE	GUBBINS	CDS	2238147	2238211	0	.	0	node="internal_78->internal_79";neg_log_likelihood="99.779697";taxa=" 600746 603233 600080";snp_count="5";
SEQUENCE	GUBBINS	CDS	1456634	1458644	0	.	0	node="internal_78->internal_79";neg_log_likelihood="75.222718";taxa=" 600746 603233 600080";snp_count="6";
SEQUENCE	GUBBINS	CDS	657404	657440	0	.	0	node="internal_84->603122";neg_log_likelihood="172.968083";taxa="603122";snp_count="5";
SEQUENCE	GUBBINS	CDS	1340310	1345555	0	.	0	node="internal_85->102778";neg_log_likelihood="284.508985";taxa="102778";snp_count="33";
SEQUENCE	GUBBINS	CDS	1959521	1962689	0	.	0	node="internal_85->102778";neg_log_likelihood="167.436082";taxa="102778";snp_count="14";
SEQUENCE	GUBBINS	CDS	1340247	1345504	0	.	0	node="internal_85->102265";neg_log_likelihood="459.544332";taxa="102265";snp_count="44";
SEQUENCE	GUBBINS	CDS	1958352	1962719	0	.	0	node="internal_85->102265";neg_log_likelihood="274.485466";taxa="102265";snp_count="33";
SEQUENCE	GUBBINS	CDS	1456081	1456420	0	.	0	node="internal_85->102265";neg_log_likelihood="171.691939";taxa="102265";snp_count="6";
SEQUENCE	GUBBINS	CDS	1340229	1350367	0	.	0	node="internal_83->internal_84";neg_log_likelihood="653.976130";taxa=" 603122 603879";snp_count="44";
SEQUENCE	GUBBINS	CDS	1020513	1020753	0	.	0	node="internal_83->internal_84";neg_log_likelihood="516.716630";taxa=" 603122 603879";snp_count="9";
SEQUENCE	GUBBINS	CDS	1340247	1350450	0	.	0	node="internal_83->internal_85";neg_log_likelihood="1276.692716";taxa=" 102778 102265";snp_count="99";
SEQUENCE	GUBBINS	CDS	1958359	1962719	0	.	0	node="internal_83->internal_85";neg_log_likelihood="985.172183";taxa=" 102778 102265";snp_count="35";
SEQUENCE	GUBBINS	CDS	1020336	1020798	0	.	0	node="internal_83->internal_85";neg_log_likelihood="854.092415";taxa=" 102778 102265";snp_count="17";
[truncated: 776 more rows]

## Sheet: S .dysenteriae
##gff-version 3
##sequence-region SEQUENCE 1 4369232
[truncated: 784 more rows]
