# Supplementary material for: Pathogenomic analyses of Shigella isolates inform factors limiting shigellosis prevention and control across LMICs
Source: Nat Microbiol. 2022 Jan 31;7(2):251–61. doi: 10.1038/s41564-021-01054-z (PMC8813619; doi:10.1038/s41564-021-01054-z)
Supplement: Supplementary file 7 — Input file consisting of BLASTp results for the generation of Supplementary Fig. 7. [file 41564_2021_1054_MOESM7_ESM.zip › Bengtsson_SupplementaryData_Fig7.txt]

species	antigen	isolate	blastp
flexneri	ompA	gnl|MYDB|601269_62	100.0
flexneri	ompA	gnl|MYDB|602354_61	100.0
flexneri	ompA	gnl|MYDB|600410_60	100.0
flexneri	ompA	gnl|MYDB|601012_62	100.0
flexneri	ompA	gnl|MYDB|102763_60	100.0
flexneri	ompA	gnl|MYDB|602535_II_63	100.0
flexneri	ompA	gnl|MYDB|100321_61	100.0
flexneri	ompA	gnl|MYDB|600987_65	100.0
flexneri	ompA	gnl|MYDB|103294_61	100.0
flexneri	ompA	gnl|MYDB|102714_229	100.0
flexneri	ompA	gnl|MYDB|103229_59	100.0
flexneri	ompA	gnl|MYDB|500242_16	100.0
flexneri	ompA	gnl|MYDB|601036_15	100.0
flexneri	ompA	gnl|MYDB|100868_62	100.0
flexneri	ompA	gnl|MYDB|702540_62	100.0
flexneri	ompA	gnl|MYDB|600296_61	100.0
flexneri	ompA	gnl|MYDB|400940_62	100.0
flexneri	ompA	gnl|MYDB|602686_61	100.0
flexneri	ompA	gnl|MYDB|103369_59	100.0
flexneri	ompA	gnl|MYDB|602914_61	100.0
flexneri	ompA	gnl|MYDB|300225_II_61	100.0
flexneri	ompA	gnl|MYDB|601166_63	100.0
flexneri	ompA	gnl|MYDB|600554_62	100.0
flexneri	ompA	gnl|MYDB|600316_77	100.0
flexneri	ompA	gnl|MYDB|103708_61	100.0
flexneri	ompA	gnl|MYDB|102933_61	100.0
flexneri	ompA	gnl|MYDB|100709_62	100.0
flexneri	ompA	gnl|MYDB|505942_65	100.0
flexneri	ompA	gnl|MYDB|603039_64	100.0
flexneri	ompA	gnl|MYDB|600241_63	100.0
flexneri	ompA	gnl|MYDB|102844_64	100.0
flexneri	ompA	gnl|MYDB|600463_63	100.0
flexneri	ompA	gnl|MYDB|703001_62	100.0
flexneri	ompA	gnl|MYDB|600106_61	100.0
flexneri	ompA	gnl|MYDB|500580_63	100.0
flexneri	ompA	gnl|MYDB|603885_I_79	100.0
flexneri	ompA	gnl|MYDB|602397_63	100.0
flexneri	ompA	gnl|MYDB|600726_63	100.0
flexneri	ompA	gnl|MYDB|604340_18	100.0
flexneri	ompA	gnl|MYDB|700201_61	100.0
flexneri	ompA	gnl|MYDB|602342_63	100.0
flexneri	ompA	gnl|MYDB|503004_62	100.0
flexneri	ompA	gnl|MYDB|402061_20	100.0
flexneri	ompA	gnl|MYDB|600216_16	100.0
flexneri	ompA	gnl|MYDB|600413_61	100.0
flexneri	ompA	gnl|MYDB|600143_62	100.0
flexneri	ompA	gnl|MYDB|602535_I_61	100.0
flexneri	ompA	gnl|MYDB|604075_61	100.0
flexneri	ompA	gnl|MYDB|503771_64	100.0
flexneri	ompA	gnl|MYDB|202052_60	100.0
flexneri	ompA	gnl|MYDB|600369_61	100.0
flexneri	ompA	gnl|MYDB|504261_64	100.0
flexneri	ompA	gnl|MYDB|600571_18	100.0
flexneri	ompA	gnl|MYDB|600356_61	100.0
flexneri	ompA	gnl|MYDB|600520_61	100.0
flexneri	ompA	gnl|MYDB|600036_62	100.0
flexneri	ompA	gnl|MYDB|602205_62	100.0
flexneri	ompA	gnl|MYDB|601087_16	100.0
flexneri	ompA	gnl|MYDB|202156_60	100.0
flexneri	ompA	gnl|MYDB|601132_64	100.0
flexneri	ompA	gnl|MYDB|600350_61	100.0
flexneri	ompA	gnl|MYDB|601059_330	100.0
flexneri	ompA	gnl|MYDB|600403_61	100.0
flexneri	ompA	gnl|MYDB|602714_62	100.0
flexneri	ompA	gnl|MYDB|401001_62	100.0
flexneri	ompA	gnl|MYDB|100706_60	100.0
flexneri	ompA	gnl|MYDB|603040_78	100.0
flexneri	ompA	gnl|MYDB|600253_61	100.0
flexneri	ompA	gnl|MYDB|601076_62	100.0
flexneri	ompA	gnl|MYDB|600919_63	100.0
flexneri	ompA	gnl|MYDB|100547_62	100.0
flexneri	ompA	gnl|MYDB|401559_64	100.0
flexneri	ompA	gnl|MYDB|504987_16	100.0
flexneri	ompA	gnl|MYDB|600891_61	100.0
flexneri	ompA	gnl|MYDB|603321_I_77	100.0
flexneri	ompA	gnl|MYDB|602347_63	100.0
flexneri	ompA	gnl|MYDB|703756_65	100.0
flexneri	ompA	gnl|MYDB|703272_64	100.0
flexneri	ompA	gnl|MYDB|600497_61	100.0
flexneri	ompA	gnl|MYDB|600427_62	100.0
flexneri	ompA	gnl|MYDB|603749_62	100.0
flexneri	ompA	gnl|MYDB|402041_63	100.0
flexneri	ompA	gnl|MYDB|600226_16	100.0
flexneri	ompA	gnl|MYDB|100301_59	100.0
flexneri	ompA	gnl|MYDB|600958_66	100.0
flexneri	ompA	gnl|MYDB|201203_60	100.0
flexneri	ompA	gnl|MYDB|503676_63	100.0
flexneri	ompA	gnl|MYDB|103295_60	100.0
flexneri	ompA	gnl|MYDB|103339_64	100.0
flexneri	ompA	gnl|MYDB|401674_64	100.0
flexneri	ompA	gnl|MYDB|703986_61	100.0
flexneri	ompA	gnl|MYDB|402429_63	100.0
flexneri	ompA	gnl|MYDB|603403_15	100.0
flexneri	ompA	gnl|MYDB|602293_63	100.0
flexneri	ompA	gnl|MYDB|703054_16	100.0
flexneri	ompA	gnl|MYDB|603801_269	100.0
flexneri	ompA	gnl|MYDB|600062_61	100.0
flexneri	ompA	gnl|MYDB|100093_59	100.0
flexneri	ompA	gnl|MYDB|604151_79	100.0
flexneri	ompA	gnl|MYDB|504032_64	100.0
flexneri	ompA	gnl|MYDB|500201_64	100.0
flexneri	ompA	gnl|MYDB|600305_62	100.0
flexneri	ompA	gnl|MYDB|602141_16	100.0
flexneri	ompA	gnl|MYDB|601250_225	100.0
flexneri	ompA	gnl|MYDB|602442_63	100.0
flexneri	ompA	gnl|MYDB|600117_62	100.0
flexneri	ompA	gnl|MYDB|602542_61	100.0
flexneri	ompA	gnl|MYDB|600433_63	100.0
flexneri	ompA	gnl|MYDB|603026_63	100.0
flexneri	ompA	gnl|MYDB|600620_63	100.0
flexneri	ompA	gnl|MYDB|700678_57	100.0
flexneri	ompA	gnl|MYDB|204210_19	100.0
flexneri	ompA	gnl|MYDB|103268_59	100.0
flexneri	ompA	gnl|MYDB|401368_64	100.0
flexneri	ompA	gnl|MYDB|600592_56	100.0
flexneri	ompA	gnl|MYDB|603642_16	100.0
flexneri	ompA	gnl|MYDB|600649_63	100.0
flexneri	ompA	gnl|MYDB|702839_62	100.0
flexneri	ompA	gnl|MYDB|600490_64	100.0
flexneri	ompA	gnl|MYDB|401932_63	100.0
flexneri	ompA	gnl|MYDB|600239_63	100.0
flexneri	ompA	gnl|MYDB|604361_62	100.0
flexneri	ompA	gnl|MYDB|203032_61	100.0
flexneri	ompA	gnl|MYDB|300111_62	100.0
flexneri	ompA	gnl|MYDB|103435_60	100.0
flexneri	ompA	gnl|MYDB|500410_62	100.0
flexneri	ompA	gnl|MYDB|503614_60	100.0
flexneri	ompA	gnl|MYDB|303226_61	100.0
flexneri	ompA	gnl|MYDB|100345_59	100.0
flexneri	ompA	gnl|MYDB|402192_19	100.0
flexneri	ompA	gnl|MYDB|100716_59	100.0
flexneri	ompA	gnl|MYDB|603765_78	100.0
flexneri	ompA	gnl|MYDB|600381_61	100.0
flexneri	ompA	gnl|MYDB|602509_64	100.0
flexneri	ompA	gnl|MYDB|602597_62	100.0
flexneri	ompA	gnl|MYDB|600351_63	100.0
flexneri	ompA	gnl|MYDB|604058_63	100.0
flexneri	ompA	gnl|MYDB|103437_61	100.0
flexneri	ompA	gnl|MYDB|604462_64	100.0
flexneri	ompA	gnl|MYDB|603179_11	100.0
flexneri	ompA	gnl|MYDB|503414_62	100.0
flexneri	ompA	gnl|MYDB|500241_62	100.0
flexneri	ompA	gnl|MYDB|602979_62	100.0
flexneri	ompA	gnl|MYDB|602262_63	100.0
flexneri	ompA	gnl|MYDB|600392_61	100.0
flexneri	ompA	gnl|MYDB|103198_62	100.0
flexneri	ompA	gnl|MYDB|600503_61	100.0
flexneri	ompA	gnl|MYDB|100704_19	100.0
flexneri	ompA	gnl|MYDB|602191_16	100.0
flexneri	ompA	gnl|MYDB|603560_61	100.0
flexneri	ompA	gnl|MYDB|403048_65	100.0
flexneri	ompA	gnl|MYDB|102017_61	100.0
flexneri	ompA	gnl|MYDB|602536_I_62	100.0
flexneri	ompA	gnl|MYDB|402123_27	100.0
flexneri	ompA	gnl|MYDB|600435_61	100.0
flexneri	ompA	gnl|MYDB|103619_65	100.0
flexneri	ompA	gnl|MYDB|403587_20	100.0
flexneri	ompA	gnl|MYDB|600364_61	100.0
flexneri	ompA	gnl|MYDB|603183_29	100.0
flexneri	ompA	gnl|MYDB|600058_63	100.0
flexneri	ompA	gnl|MYDB|102760_I_62	100.0
flexneri	ompA	gnl|MYDB|600537_15	100.0
flexneri	ompA	gnl|MYDB|401063_II_63	100.0
flexneri	ompA	gnl|MYDB|602054_63	100.0
flexneri	ompA	gnl|MYDB|602282_60	100.0
flexneri	ompA	gnl|MYDB|601091_17	100.0
flexneri	ompA	gnl|MYDB|600757_17	100.0
flexneri	ompA	gnl|MYDB|703963_16	100.0
flexneri	ompA	gnl|MYDB|100206_62	100.0
flexneri	ompA	gnl|MYDB|302524_61	100.0
flexneri	ompA	gnl|MYDB|504435_16	100.0
flexneri	ompA	gnl|MYDB|102075_26	100.0
flexneri	ompA	gnl|MYDB|600455_61	100.0
flexneri	ompA	gnl|MYDB|300107_62	100.0
flexneri	ompA	gnl|MYDB|500497_61	100.0
flexneri	ompA	gnl|MYDB|504193_62	100.0
flexneri	ompA	gnl|MYDB|201152_60	100.0
flexneri	ompA	gnl|MYDB|601296_10	100.0
flexneri	ompA	gnl|MYDB|601238_61	100.0
flexneri	ompA	gnl|MYDB|600500_62	100.0
flexneri	ompA	gnl|MYDB|600866_64	100.0
flexneri	ompA	gnl|MYDB|602367_17	100.0
flexneri	ompA	gnl|MYDB|602562_61	100.0
flexneri	ompA	gnl|MYDB|403703_18	100.0
flexneri	ompA	gnl|MYDB|600646_16	100.0
flexneri	ompA	gnl|MYDB|602855_11	100.0
flexneri	ompA	gnl|MYDB|600702_62	100.0
flexneri	ompA	gnl|MYDB|602454_61	100.0
flexneri	ompA	gnl|MYDB|604554_15	100.0
flexneri	ompA	gnl|MYDB|600026_64	100.0
flexneri	ompA	gnl|MYDB|602063_16	100.0
flexneri	ompA	gnl|MYDB|602685_62	100.0
flexneri	ompA	gnl|MYDB|400924_65	100.0
flexneri	ompA	gnl|MYDB|600341_61	100.0
flexneri	ompA	gnl|MYDB|102926_23	100.0
flexneri	ompA	gnl|MYDB|102533_61	100.0
flexneri	ompA	gnl|MYDB|604083_62	100.0
flexneri	ompA	gnl|MYDB|600352_61	100.0
flexneri	ompA	gnl|MYDB|602601_60	100.0
flexneri	ompA	gnl|MYDB|602062_64	100.0
flexneri	ompA	gnl|MYDB|602221_5	100.0
flexneri	ompA	gnl|MYDB|702230_62	100.0
flexneri	ompA	gnl|MYDB|401931_20	100.0
flexneri	ompA	gnl|MYDB|201692_62	100.0
flexneri	ompA	gnl|MYDB|702761_16	100.0
flexneri	ompA	gnl|MYDB|303146_62	100.0
flexneri	ompA	gnl|MYDB|603114_63	100.0
flexneri	ompA	gnl|MYDB|100231_61	100.0
flexneri	ompA	gnl|MYDB|500019_62	100.0
flexneri	ompA	gnl|MYDB|403142_62	100.0
flexneri	ompA	gnl|MYDB|602296_61	100.0
flexneri	ompA	gnl|MYDB|600749_52	100.0
flexneri	ompA	gnl|MYDB|600617_62	100.0
flexneri	ompA	gnl|MYDB|600440_64	100.0
flexneri	ompA	gnl|MYDB|401357_63	100.0
flexneri	ompA	gnl|MYDB|300101_61	100.0
flexneri	ompA	gnl|MYDB|504053_63	100.0
flexneri	ompA	gnl|MYDB|603815_7	100.0
flexneri	ompA	gnl|MYDB|501003_16	100.0
flexneri	ompA	gnl|MYDB|600502_63	100.0
flexneri	ompA	gnl|MYDB|300501_20	100.0
flexneri	ompA	gnl|MYDB|602856_16	100.0
flexneri	ompA	gnl|MYDB|604370_65	100.0
flexneri	ompA	gnl|MYDB|602184_61	100.0
flexneri	ompA	gnl|MYDB|602219_63	100.0
flexneri	ompA	gnl|MYDB|600504_61	100.0
flexneri	ompA	gnl|MYDB|402357_62	100.0
flexneri	ompA	gnl|MYDB|602962_16	100.0
flexneri	ompA	gnl|MYDB|602280_60	100.0
flexneri	ompA	gnl|MYDB|200181_20	100.0
flexneri	ompA	gnl|MYDB|703800_67	100.0
flexneri	ompA	gnl|MYDB|600818_62	100.0
flexneri	ompA	gnl|MYDB|103446_61	100.0
flexneri	ompA	gnl|MYDB|602693_16	100.0
flexneri	ompA	gnl|MYDB|600540_64	100.0
flexneri	ompA	gnl|MYDB|603430_63	100.0
flexneri	ompA	gnl|MYDB|700922_64	100.0
flexneri	ompA	gnl|MYDB|600409_59	100.0
flexneri	ompA	gnl|MYDB|703894_68	100.0
flexneri	ompA	gnl|MYDB|604181_62	100.0
flexneri	ompA	gnl|MYDB|202274_20	100.0
flexneri	ompA	gnl|MYDB|503487_63	100.0
flexneri	ompA	gnl|MYDB|704099_16	100.0
flexneri	ompA	gnl|MYDB|100015_60	100.0
flexneri	ompA	gnl|MYDB|703463_16	100.0
flexneri	ompA	gnl|MYDB|102759_60	100.0
flexneri	ompA	gnl|MYDB|600610_61	100.0
flexneri	ompA	gnl|MYDB|600577_62	100.0
flexneri	ompA	gnl|MYDB|600721_63	100.0
flexneri	ompA	gnl|MYDB|601267_16	100.0
flexneri	ompA	gnl|MYDB|702387_62	100.0
flexneri	ompA	gnl|MYDB|603698_60	100.0
flexneri	ompA	gnl|MYDB|102395_60	100.0
flexneri	ompA	gnl|MYDB|300209_20	100.0
flexneri	ompA	gnl|MYDB|603662_62	100.0
flexneri	ompA	gnl|MYDB|602339_I_61	100.0
flexneri	ompA	gnl|MYDB|604534_16	100.0
flexneri	ompA	gnl|MYDB|602223_12	100.0
flexneri	ompA	gnl|MYDB|600529_16	100.0
flexneri	ompA	gnl|MYDB|703767_63	100.0
flexneri	ompA	gnl|MYDB|600555_II_64	100.0
flexneri	ompA	gnl|MYDB|600043_12	100.0
flexneri	ompA	gnl|MYDB|601160_16	100.0
flexneri	ompA	gnl|MYDB|602913_62	100.0
flexneri	ompA	gnl|MYDB|302672_61	100.0
flexneri	ompA	gnl|MYDB|504653_16	100.0
flexneri	ompA	gnl|MYDB|402229_20	100.0
flexneri	ompA	gnl|MYDB|602218_61	100.0
flexneri	ompA	gnl|MYDB|600002_62	100.0
flexneri	ompA	gnl|MYDB|600906_58	100.0
flexneri	ompA	gnl|MYDB|600521_64	100.0
flexneri	ompA	gnl|MYDB|103163_61	100.0
flexneri	ompA	gnl|MYDB|703881_65	100.0
flexneri	ompA	gnl|MYDB|602596_16	100.0
flexneri	ompA	gnl|MYDB|600558_16	100.0
flexneri	ompA	gnl|MYDB|601230_77	100.0
flexneri	ompA	gnl|MYDB|603870_77	100.0
flexneri	ompA	gnl|MYDB|602477_30	100.0
flexneri	ompA	gnl|MYDB|103552_I_61	100.0
flexneri	ompA	gnl|MYDB|503897_63	100.0
flexneri	ompA	gnl|MYDB|102431_61	100.0
flexneri	ompA	gnl|MYDB|704135_64	100.0
flexneri	ompA	gnl|MYDB|203270_62	100.0
flexneri	ompA	gnl|MYDB|604074_62	100.0
flexneri	ompA	gnl|MYDB|504520_16	100.0
flexneri	ompA	gnl|MYDB|103558_64	100.0
flexneri	ompA	gnl|MYDB|601111_64	100.0
flexneri	ompA	gnl|MYDB|600466_64	100.0
flexneri	ompA	gnl|MYDB|403488_16	100.0
flexneri	ompA	gnl|MYDB|600739_59	100.0
flexneri	ompA	gnl|MYDB|200204_60	100.0
flexneri	ompA	gnl|MYDB|503010_61	100.0
flexneri	ompA	gnl|MYDB|600366_61	100.0
flexneri	ompA	gnl|MYDB|401640_62	100.0
flexneri	ompA	gnl|MYDB|300013_59	100.0
flexneri	ompA	gnl|MYDB|300020_61	100.0
flexneri	ompA	gnl|MYDB|603781_16	100.0
flexneri	ompA	gnl|MYDB|600911_11	100.0
flexneri	ompA	gnl|MYDB|600644_16	100.0
flexneri	ompA	gnl|MYDB|603973_56	100.0
flexneri	ompA	gnl|MYDB|604548_77	100.0
flexneri	ompA	gnl|MYDB|603625_62	100.0
flexneri	ompA	gnl|MYDB|600393_61	100.0
flexneri	ompA	gnl|MYDB|600516_62	100.0
flexneri	ompA	gnl|MYDB|600377_63	100.0
flexneri	ompA	gnl|MYDB|601176_61	100.0
flexneri	ompA	gnl|MYDB|602606_78	100.0
flexneri	ompA	gnl|MYDB|603091_16	100.0
flexneri	ompA	gnl|MYDB|703873_65	100.0
flexneri	ompA	gnl|MYDB|504622_17	100.0
flexneri	ompA	gnl|MYDB|100234_61	100.0
flexneri	ompA	gnl|MYDB|504174_64	100.0
flexneri	ompA	gnl|MYDB|602784_16	100.0
flexneri	ompA	gnl|MYDB|100831_60	100.0
flexneri	ompA	gnl|MYDB|600322_60	100.0
flexneri	ompA	gnl|MYDB|702752_61	100.0
flexneri	ompA	gnl|MYDB|702167_61	100.0
flexneri	ompA	gnl|MYDB|600676_52	100.0
flexneri	ompA	gnl|MYDB|602378_63	100.0
flexneri	ompA	gnl|MYDB|403184_19	100.0
flexneri	ompA	gnl|MYDB|500678_62	100.0
flexneri	ompA	gnl|MYDB|102854_63	100.0
flexneri	ompA	gnl|MYDB|603663_77	100.0
flexneri	ompA	gnl|MYDB|600988_69	100.0
flexneri	ompA	gnl|MYDB|600206_62	100.0
flexneri	ompA	gnl|MYDB|602014_61	100.0
flexneri	ompA	gnl|MYDB|500081_18	100.0
flexneri	ompA	gnl|MYDB|600724_I_17	100.0
flexneri	ompA	gnl|MYDB|102349_61	100.0
flexneri	ompA	gnl|MYDB|604416_79	100.0
flexneri	ompA	gnl|MYDB|600662_17	100.0
flexneri	ompA	gnl|MYDB|603355_5	100.0
flexneri	ompA	gnl|MYDB|600082_61	100.0
flexneri	ompA	gnl|MYDB|300117_61	100.0
flexneri	ompA	gnl|MYDB|600776_61	100.0
flexneri	ompA	gnl|MYDB|603435_60	100.0
flexneri	ompA	gnl|MYDB|600679_62	100.0
flexneri	ompA	gnl|MYDB|402709_19	100.0
flexneri	ompA	gnl|MYDB|103596_65	100.0
flexneri	ompA	gnl|MYDB|400828_62	100.0
flexneri	ompA	gnl|MYDB|102241_60	100.0
flexneri	ompA	gnl|MYDB|403305_19	100.0
flexneri	ompA	gnl|MYDB|103333_20	100.0
flexneri	ompA	gnl|MYDB|600960_61	100.0
flexneri	ompA	gnl|MYDB|703693_64	100.0
flexneri	ompA	gnl|MYDB|700868_64	100.0
flexneri	ompA	gnl|MYDB|602491_61	100.0
flexneri	ompA	gnl|MYDB|603422_63	100.0
flexneri	ompA	gnl|MYDB|603690_I_63	100.0
flexneri	ompA	gnl|MYDB|600539_61	100.0
flexneri	ompA	gnl|MYDB|103218_61	100.0
flexneri	ompA	gnl|MYDB|602755_60	100.0
flexneri	ompA	gnl|MYDB|302229_61	100.0
flexneri	ompA	gnl|MYDB|600078_61	100.0
flexneri	ompA	gnl|MYDB|201232_60	100.0
flexneri	ompA	gnl|MYDB|600018_63	100.0
flexneri	ompA	gnl|MYDB|602248_62	100.0
flexneri	ompA	gnl|MYDB|200071_60	100.0
flexneri	ompA	gnl|MYDB|603608_16	100.0
flexneri	ompA	gnl|MYDB|702033_63	100.0
flexneri	ompA	gnl|MYDB|601151_61	100.0
flexneri	ompA	gnl|MYDB|403130_19	100.0
flexneri	ompA	gnl|MYDB|403057_63	100.0
flexneri	ompA	gnl|MYDB|600247_61	100.0
flexneri	ompA	gnl|MYDB|602017_62	100.0
flexneri	ompA	gnl|MYDB|603720_62	100.0
flexneri	ompA	gnl|MYDB|500846_62	100.0
flexneri	ompA	gnl|MYDB|703669_61	100.0
flexneri	ompA	gnl|MYDB|604434_62	100.0
flexneri	ompA	gnl|MYDB|603569_62	100.0
flexneri	ompA	gnl|MYDB|603337_16	100.0
flexneri	ompA	gnl|MYDB|603696_61	100.0
flexneri	ompA	gnl|MYDB|102982_63	100.0
flexneri	ompA	gnl|MYDB|402739_64	100.0
flexneri	ompA	gnl|MYDB|600945_64	100.0
flexneri	ompA	gnl|MYDB|602303_61	100.0
flexneri	ompA	gnl|MYDB|602774_61	100.0
flexneri	ompA	gnl|MYDB|100835_59	100.0
flexneri	ompA	gnl|MYDB|500062_61	100.0
flexneri	ompA	gnl|MYDB|102263_61	100.0
flexneri	ompA	gnl|MYDB|503888_16	100.0
flexneri	ompA	gnl|MYDB|603109_16	100.0
flexneri	ompA	gnl|MYDB|201355_61	100.0
flexneri	ompA	gnl|MYDB|103489_61	100.0
flexneri	ompA	gnl|MYDB|400868_20	100.0
flexneri	ompA	gnl|MYDB|702013_66	100.0
flexneri	ompA	gnl|MYDB|401000_63	100.0
flexneri	ompA	gnl|MYDB|600794_61	100.0
flexneri	ompA	gnl|MYDB|602706_17	100.0
flexneri	ompA	gnl|MYDB|601057_12	100.0
flexneri	ompA	gnl|MYDB|603251_62	100.0
flexneri	ompA	gnl|MYDB|604000_17	100.0
flexneri	ompA	gnl|MYDB|503608_61	100.0
flexneri	ompA	gnl|MYDB|703499_61	100.0
flexneri	ompA	gnl|MYDB|200923_64	100.0
flexneri	ompA	gnl|MYDB|602921_63	100.0
flexneri	ompA	gnl|MYDB|300035_62	100.0
flexneri	ompA	gnl|MYDB|600040_62	100.0
flexneri	ompA	gnl|MYDB|601187_16	100.0
flexneri	ompA	gnl|MYDB|102860_59	100.0
flexneri	ompA	gnl|MYDB|602458_62	100.0
flexneri	ompA	gnl|MYDB|602560_18	100.0
flexneri	ompA	gnl|MYDB|602327_61	100.0
flexneri	ompA	gnl|MYDB|603476_78	100.0
flexneri	ompA	gnl|MYDB|402866_61	100.0
flexneri	ompA	gnl|MYDB|600701_62	100.0
flexneri	ompA	gnl|MYDB|601297_63	100.0
flexneri	ompA	gnl|MYDB|602644_16	100.0
flexneri	ompA	gnl|MYDB|300052_20	100.0
flexneri	ompA	gnl|MYDB|401555_61	100.0
flexneri	ompA	gnl|MYDB|600689_16	100.0
flexneri	ompA	gnl|MYDB|603706_62	100.0
flexneri	ompA	gnl|MYDB|602877_61	100.0
flexneri	ompA	gnl|MYDB|703705_63	100.0
flexneri	ompA	gnl|MYDB|702958_66	100.0
flexneri	ompA	gnl|MYDB|600579_61	100.0
flexneri	ompA	gnl|MYDB|602295_61	100.0
flexneri	ompA	gnl|MYDB|403331_18	100.0
flexneri	ompA	gnl|MYDB|302123_62	100.0
flexneri	ompA	gnl|MYDB|402716_63	100.0
flexneri	ompA	gnl|MYDB|602383_62	100.0
flexneri	ompA	gnl|MYDB|504008_61	100.0
flexneri	ompA	gnl|MYDB|504275_61	100.0
flexneri	ompA	gnl|MYDB|504644_9	100.0
flexneri	ompA	gnl|MYDB|603990_61	100.0
flexneri	ompA	gnl|MYDB|100040_62	100.0
flexneri	ompA	gnl|MYDB|203534_61	100.0
flexneri	ompA	gnl|MYDB|604073_63	100.0
flexneri	ompA	gnl|MYDB|603854_62	100.0
flexneri	ompA	gnl|MYDB|600325_62	100.0
flexneri	ompA	gnl|MYDB|600775_62	100.0
flexneri	ompA	gnl|MYDB|702690_62	100.0
flexneri	ompA	gnl|MYDB|600056_61	100.0
flexneri	ompA	gnl|MYDB|600281_62	100.0
flexneri	ompA	gnl|MYDB|500290_17	100.0
flexneri	ompA	gnl|MYDB|604053_63	100.0
flexneri	ompA	gnl|MYDB|601060_11	100.0
flexneri	ompA	gnl|MYDB|202113_61	100.0
flexneri	ompA	gnl|MYDB|602418_62	100.0
flexneri	ompA	gnl|MYDB|600336_61	100.0
flexneri	ompA	gnl|MYDB|601030_61	100.0
flexneri	ompA	gnl|MYDB|600004_63	100.0
flexneri	ompA	gnl|MYDB|602312_62	100.0
flexneri	ompA	gnl|MYDB|600388_62	100.0
flexneri	ompA	gnl|MYDB|600257_60	100.0
flexneri	ompA	gnl|MYDB|602336_16	100.0
flexneri	ompA	gnl|MYDB|302122_64	100.0
flexneri	ompA	gnl|MYDB|200200_61	100.0
flexneri	ompA	gnl|MYDB|604378_64	100.0
flexneri	ompA	gnl|MYDB|602361_62	100.0
flexneri	ompA	gnl|MYDB|600650_61	100.0
flexneri	ompA	gnl|MYDB|103612_66	100.0
flexneri	ompA	gnl|MYDB|603759_I_62	100.0
flexneri	ompA	gnl|MYDB|300244_62	100.0
flexneri	ompA	gnl|MYDB|401649_62	100.0
flexneri	ompA	gnl|MYDB|504221_16	100.0
flexneri	ompA	gnl|MYDB|202130_88	100.0
flexneri	ompA	gnl|MYDB|102295_60	100.0
flexneri	ompA	gnl|MYDB|300732_63	100.0
flexneri	ompA	gnl|MYDB|603705_61	100.0
flexneri	ompA	gnl|MYDB|603503_16	100.0
flexneri	ompA	gnl|MYDB|403436_66	100.0
flexneri	ompA	gnl|MYDB|600589_64	100.0
flexneri	ompA	gnl|MYDB|602379_63	100.0
flexneri	ompA	gnl|MYDB|602826_16	100.0
flexneri	ompA	gnl|MYDB|602626_62	100.0
flexneri	ompA	gnl|MYDB|500615_16	100.0
flexneri	ompA	gnl|MYDB|103413_60	100.0
flexneri	ompA	gnl|MYDB|601142_15	100.0
flexneri	ompA	gnl|MYDB|200185_27	100.0
flexneri	ompA	gnl|MYDB|600025_61	100.0
flexneri	ompA	gnl|MYDB|703761_65	100.0
flexneri	ompA	gnl|MYDB|103015_64	100.0
flexneri	ompA	gnl|MYDB|600519_60	100.0
flexneri	ompA	gnl|MYDB|203977_63	100.0
flexneri	ompA	gnl|MYDB|602220_5	100.0
flexneri	ompA	gnl|MYDB|603368_5	100.0
flexneri	ompA	gnl|MYDB|700712_60	100.0
flexneri	ompA	gnl|MYDB|103288_62	100.0
flexneri	ompA	gnl|MYDB|500682_62	100.0
flexneri	ompA	gnl|MYDB|601257_60	100.0
flexneri	ompA	gnl|MYDB|603358_59	100.0
flexneri	ompA	gnl|MYDB|600941_61	100.0
flexneri	ompA	gnl|MYDB|201611_87	100.0
flexneri	ompA	gnl|MYDB|603451_61	100.0
flexneri	ompA	gnl|MYDB|600301_60	100.0
flexneri	ompA	gnl|MYDB|600434_62	100.0
flexneri	ompA	gnl|MYDB|303287_64	100.0
flexneri	ompA	gnl|MYDB|603446_I_16	100.0
flexneri	ompA	gnl|MYDB|403176_20	100.0
flexneri	ompA	gnl|MYDB|600086_11	100.0
flexneri	ompA	gnl|MYDB|302663_64	100.0
flexneri	ompA	gnl|MYDB|601156_17	100.0
flexneri	ompA	gnl|MYDB|700131_64	100.0
flexneri	ompA	gnl|MYDB|500229_60	100.0
flexneri	ompA	gnl|MYDB|504056_16	100.0
flexneri	ompA	gnl|MYDB|600772_60	100.0
flexneri	ompA	gnl|MYDB|604281_62	100.0
flexneri	ompA	gnl|MYDB|100060_60	100.0
flexneri	ompA	gnl|MYDB|600276_61	100.0
flexneri	ompA	gnl|MYDB|103651_62	100.0
flexneri	ompA	gnl|MYDB|602907_61	100.0
flexneri	ompA	gnl|MYDB|200294_63	100.0
flexneri	ompA	gnl|MYDB|600334_62	100.0
flexneri	ompA	gnl|MYDB|600738_145	100.0
flexneri	ompA	gnl|MYDB|603855_61	100.0
flexneri	ompA	gnl|MYDB|500470_62	100.0
flexneri	ompA	gnl|MYDB|601046_61	100.0
flexneri	ompA	gnl|MYDB|500277_4	100.0
flexneri	ompA	gnl|MYDB|102499_62	100.0
flexneri	ompA	gnl|MYDB|603219_78	100.0
flexneri	ompA	gnl|MYDB|402441_63	100.0
flexneri	ompA	gnl|MYDB|602528_63	100.0
flexneri	ompA	gnl|MYDB|401781_61	100.0
flexneri	ompA	gnl|MYDB|602927_62	100.0
flexneri	ompA	gnl|MYDB|601027_65	100.0
flexneri	ompA	gnl|MYDB|600423_64	100.0
flexneri	ompA	gnl|MYDB|400576_63	100.0
flexneri	ompA	gnl|MYDB|601279_11	100.0
flexneri	ompA	gnl|MYDB|602872_16	100.0
flexneri	ompA	gnl|MYDB|600370_100	100.0
flexneri	ompA	gnl|MYDB|600687_16	100.0
flexneri	ompA	gnl|MYDB|602536_II_62	100.0
flexneri	ompA	gnl|MYDB|703087_62	100.0
flexneri	ompA	gnl|MYDB|602064_I_16	100.0
flexneri	ompA	gnl|MYDB|600255_62	100.0
flexneri	ompA	gnl|MYDB|603030_66	100.0
flexneri	ompA	gnl|MYDB|603787_63	100.0
flexneri	ompA	gnl|MYDB|100697_61	100.0
flexneri	ompA	gnl|MYDB|600267_63	100.0
flexneri	ompA	gnl|MYDB|400877_61	100.0
flexneri	ompA	gnl|MYDB|600390_61	100.0
flexneri	ompA	gnl|MYDB|602985_16	100.0
flexneri	ompA	gnl|MYDB|601022_190	100.0
flexneri	ompA	gnl|MYDB|600335_61	100.0
flexneri	ompA	gnl|MYDB|100183_61	100.0
flexneri	ompA	gnl|MYDB|100852_60	100.0
flexneri	ompA	gnl|MYDB|604233_62	100.0
flexneri	ompA	gnl|MYDB|203168_61	100.0
flexneri	ompA	gnl|MYDB|604056_16	100.0
flexneri	ompA	gnl|MYDB|602281_60	100.0
flexneri	ompA	gnl|MYDB|600518_63	100.0
flexneri	ompA	gnl|MYDB|704000_63	100.0
flexneri	ompA	gnl|MYDB|102997_60	100.0
flexneri	ompA	gnl|MYDB|100855_60	100.0
flexneri	ompA	gnl|MYDB|200046_61	100.0
flexneri	ompA	gnl|MYDB|600023_60	100.0
flexneri	ompA	gnl|MYDB|603245_62	100.0
flexneri	ompA	gnl|MYDB|103552_II_61	100.0
flexneri	ompA	gnl|MYDB|604003_17	100.0
flexneri	ompA	gnl|MYDB|602925_62	100.0
flexneri	ompA	gnl|MYDB|703930_62	100.0
flexneri	ompA	gnl|MYDB|402867_264	100.0
flexneri	ompA	gnl|MYDB|604369_61	100.0
flexneri	ompA	gnl|MYDB|403070_63	100.0
flexneri	ompA	gnl|MYDB|603327_80	100.0
flexneri	ompA	gnl|MYDB|500042_62	100.0
flexneri	ompA	gnl|MYDB|402389_64	100.0
flexneri	ompA	gnl|MYDB|602521_62	100.0
flexneri	ompA	gnl|MYDB|600174_63	100.0
flexneri	ompA	gnl|MYDB|303061_63	100.0
flexneri	ompA	gnl|MYDB|600429_60	100.0
flexneri	ompA	gnl|MYDB|102820_60	100.0
flexneri	ompA	gnl|MYDB|603554_62	100.0
flexneri	ompA	gnl|MYDB|503108_15	100.0
flexneri	ompA	gnl|MYDB|602614_62	100.0
flexneri	ompA	gnl|MYDB|100367_61	100.0
flexneri	ompA	gnl|MYDB|603260_I_17	100.0
flexneri	ompA	gnl|MYDB|600622_63	100.0
flexneri	ompA	gnl|MYDB|103303_61	100.0
flexneri	ompA	gnl|MYDB|500249_63	100.0
flexneri	ompA	gnl|MYDB|204584_62	100.0
flexneri	ompA	gnl|MYDB|102574_60	100.0
flexneri	ompA	gnl|MYDB|600430_60	100.0
flexneri	ompA	gnl|MYDB|402059_65	100.0
flexneri	ompA	gnl|MYDB|600108_63	100.0
flexneri	ompA	gnl|MYDB|300119_64	100.0
flexneri	ompA	gnl|MYDB|603851_61	100.0
flexneri	ompA	gnl|MYDB|602719_61	100.0
flexneri	ompA	gnl|MYDB|603695_I_62	100.0
flexneri	ompA	gnl|MYDB|601161_62	100.0
flexneri	ompA	gnl|MYDB|603859_16	100.0
flexneri	ompA	gnl|MYDB|600514_11	100.0
flexneri	ompA	gnl|MYDB|600320_16	100.0
flexneri	ompA	gnl|MYDB|102493_22	100.0
flexneri	ompA	gnl|MYDB|702705_61	100.0
flexneri	ompA	gnl|MYDB|602935_16	100.0
flexneri	ompA	gnl|MYDB|603047_61	100.0
flexneri	ompA	gnl|MYDB|600285_292	100.0
flexneri	ompA	gnl|MYDB|102979_61	100.0
flexneri	ompA	gnl|MYDB|600538_62	100.0
flexneri	ompA	gnl|MYDB|401652_61	100.0
flexneri	ompA	gnl|MYDB|500405_61	100.0
flexneri	ompA	gnl|MYDB|604397_16	100.0
flexneri	ompA	gnl|MYDB|600982_64	100.0
flexneri	ompA	gnl|MYDB|700360_63	100.0
flexneri	ompA	gnl|MYDB|600213_62	100.0
flexneri	ompA	gnl|MYDB|601016_66	100.0
flexneri	ompA	gnl|MYDB|402257_61	100.0
flexneri	ompA	gnl|MYDB|603076_62	100.0
flexneri	ompA	gnl|MYDB|600793_47	100.0
flexneri	ompA	gnl|MYDB|600144_62	100.0
flexneri	ompA	gnl|MYDB|400565_62	100.0
flexneri	ompA	gnl|MYDB|603913_61	100.0
flexneri	ompA	gnl|MYDB|703819_62	100.0
flexneri	ompA	gnl|MYDB|403367_19	100.0
flexneri	ompA	gnl|MYDB|103315_60	100.0
flexneri	ompA	gnl|MYDB|103625_66	100.0
flexneri	ompA	gnl|MYDB|600432_16	100.0
flexneri	ompA	gnl|MYDB|102592_61	100.0
flexneri	ompA	gnl|MYDB|600242_76	100.0
flexneri	ompA	gnl|MYDB|402347_61	100.0
flexneri	ompA	gnl|MYDB|600190_62	100.0
flexneri	ompA	gnl|MYDB|702831_64	100.0
flexneri	ompA	gnl|MYDB|703875_62	100.0
flexneri	ompA	gnl|MYDB|200194_62	100.0
flexneri	ompA	gnl|MYDB|603867_62	100.0
flexneri	ompA	gnl|MYDB|600505_64	100.0
flexneri	ompA	gnl|MYDB|600340_61	100.0
flexneri	ompA	gnl|MYDB|402311_61	100.0
flexneri	ompA	gnl|MYDB|600020_62	100.0
flexneri	ompA	gnl|MYDB|403417_61	100.0
flexneri	ompA	gnl|MYDB|704148_16	100.0
flexneri	ompA	gnl|MYDB|600357_63	100.0
flexneri	ompA	gnl|MYDB|600385_65	100.0
flexneri	ompA	gnl|MYDB|703055_16	100.0
flexneri	ompA	gnl|MYDB|602819_I_17	100.0
flexneri	ompA	gnl|MYDB|100753_61	100.0
flexneri	ompA	gnl|MYDB|703889_66	100.0
flexneri	ompA	gnl|MYDB|603113_79	100.0
flexneri	ompA	gnl|MYDB|603079_16	100.0
flexneri	ompA	gnl|MYDB|703724_64	100.0
flexneri	ompA	gnl|MYDB|602119_62	100.0
flexneri	ompA	gnl|MYDB|600221_63	100.0
flexneri	ompA	gnl|MYDB|602028_79	100.0
flexneri	ompA	gnl|MYDB|402046_63	100.0
flexneri	ompA	gnl|MYDB|600471_64	100.0
flexneri	ompA	gnl|MYDB|702844_62	100.0
flexneri	ompA	gnl|MYDB|102996_20	100.0
flexneri	ompA	gnl|MYDB|401393_61	100.0
flexneri	ompA	gnl|MYDB|100848_61	99.713
flexneri	ompA	gnl|MYDB|500041_6	99.713
flexneri	ompA	gnl|MYDB|100669_58	99.713
flexneri	ompA	gnl|MYDB|601226_62	99.713
flexneri	ompA	gnl|MYDB|102824_60	99.713
flexneri	ompA	gnl|MYDB|100842_62	99.713
flexneri	ompA	gnl|MYDB|102070_59	99.713
flexneri	ompA	gnl|MYDB|702824_62	99.713
flexneri	ompA	gnl|MYDB|704259_62	99.713
flexneri	ompA	gnl|MYDB|703714_61	99.713
flexneri	ompA	gnl|MYDB|702096_60	99.713
flexneri	ompA	gnl|MYDB|702711_61	99.713
flexneri	ompA	gnl|MYDB|703569_20	99.713
flexneri	ompA	gnl|MYDB|700506_61	99.713
flexneri	ompA	gnl|MYDB|700091_61	99.713
flexneri	ompA	gnl|MYDB|703097_61	99.713
flexneri	ompA	gnl|MYDB|700753_16	99.713
flexneri	ompA	gnl|MYDB|702019_61	99.713
flexneri	ompA	gnl|MYDB|703548_62	99.713
flexneri	ompA	gnl|MYDB|700738_20	99.713
flexneri	ompA	gnl|MYDB|700546_61	99.713
flexneri	ompA	gnl|MYDB|700241_61	99.713
flexneri	ompA	gnl|MYDB|700492_63	99.713
flexneri	ompA	gnl|MYDB|703439_62	99.713
flexneri	ompA	gnl|MYDB|700245_20	99.713
flexneri	ompA	gnl|MYDB|702102_21	99.713
flexneri	ompA	gnl|MYDB|700284_20	99.713
flexneri	ompA	gnl|MYDB|702881_63	99.713
flexneri	ompA	gnl|MYDB|700812_61	99.713
flexneri	ompA	gnl|MYDB|600996_6	96.264
flexneri	ompA	gnl|MYDB|603651_11	96.264
flexneri	ompA	gnl|MYDB|500482_11	96.264
flexneri	ompA	gnl|MYDB|602377_14	96.264
flexneri	ompA	gnl|MYDB|400822_5	95.714
flexneri	ompA	gnl|MYDB|400566_6	95.714
flexneri	ompA	gnl|MYDB|700083_7	95.714
flexneri	ompA	gnl|MYDB|402200_6	95.714
flexneri	ompA	gnl|MYDB|604001_6	95.714
flexneri	ompA	gnl|MYDB|202260_5	95.714
flexneri	ompA	gnl|MYDB|600406_6	95.714
flexneri	ompA	gnl|MYDB|503436_6	95.714
flexneri	ompA	gnl|MYDB|702938_6	95.714
flexneri	ompA	gnl|MYDB|403670_6	95.714
flexneri	ompA	gnl|MYDB|600858_6	95.714
flexneri	ompA	gnl|MYDB|300220_6	95.714
flexneri	ompA	gnl|MYDB|604286_6	95.714
flexneri	ompA	gnl|MYDB|602035_6	95.714
flexneri	ompA	gnl|MYDB|600673_5	95.714
flexneri	ompA	gnl|MYDB|602999_5	95.714
flexneri	ompA	gnl|MYDB|604088_7	95.714
flexneri	ompA	gnl|MYDB|703280_5	95.714
flexneri	ompA	gnl|MYDB|500067_7	95.714
flexneri	ompA	gnl|MYDB|600675_II_6	95.714
flexneri	ompA	gnl|MYDB|702865_6	95.714
flexneri	ompA	gnl|MYDB|603041_6	95.714
flexneri	ompA	gnl|MYDB|603092_19	95.714
flexneri	ompA	gnl|MYDB|604219_6	95.714
flexneri	ompA	gnl|MYDB|102751_7	95.714
flexneri	ompA	gnl|MYDB|601078_5	95.714
flexneri	ompA	gnl|MYDB|102664_6	95.714
flexneri	ompA	gnl|MYDB|604551_6	95.714
flexneri	ompA	gnl|MYDB|703122_6	95.714
flexneri	ompA	gnl|MYDB|602684_7	95.714
flexneri	ompA	gnl|MYDB|702718_5	95.714
flexneri	ompA	gnl|MYDB|603345_6	95.714
flexneri	ompA	gnl|MYDB|400613_6	95.714
flexneri	ompA	gnl|MYDB|600008_6	95.714
flexneri	ompA	gnl|MYDB|603962_508	95.714
flexneri	ompA	gnl|MYDB|400891_6	95.714
flexneri	ompA	gnl|MYDB|603901_9	95.714
flexneri	ompA	gnl|MYDB|400918_3	95.714
flexneri	ompA	gnl|MYDB|401192_5	95.714
flexneri	ompA	gnl|MYDB|601208_6	95.714
flexneri	ompA	gnl|MYDB|603966_6	95.714
flexneri	ompA	gnl|MYDB|703363_6	95.714
flexneri	ompA	gnl|MYDB|600785_6	95.714
flexneri	ompA	gnl|MYDB|403192_6	95.714
flexneri	ompA	gnl|MYDB|604008_6	95.714
flexneri	ompA	gnl|MYDB|602687_6	95.714
flexneri	ompA	gnl|MYDB|402573_6	95.714
flexneri	ompA	gnl|MYDB|700482_5	95.714
flexneri	ompA	gnl|MYDB|103578_7	95.714
flexneri	ompA	gnl|MYDB|100537_6	95.714
flexneri	ompA	gnl|MYDB|600006_6	95.714
flexneri	ompA	gnl|MYDB|603715_6	95.714
flexneri	ompA	gnl|MYDB|602390_6	95.714
flexneri	ompA	gnl|MYDB|602850_6	95.714
flexneri	ompA	gnl|MYDB|403926_6	95.714
flexneri	ompA	gnl|MYDB|604423_6	95.714
flexneri	ompA	gnl|MYDB|703277_5	95.714
flexneri	ompA	gnl|MYDB|300039_7	95.714
flexneri	ompA	gnl|MYDB|600674_6	95.714
flexneri	ompA	gnl|MYDB|100490_5	95.714
flexneri	ompA	gnl|MYDB|603695_II_6	95.714
flexneri	ompA	gnl|MYDB|603766_6	95.714
flexneri	ompA	gnl|MYDB|703452_3	95.714
flexneri	ompA	gnl|MYDB|403127_6	95.714
flexneri	ompA	gnl|MYDB|604015_6	95.714
flexneri	ompA	gnl|MYDB|103367_6	95.714
flexneri	ompA	gnl|MYDB|600557_7	95.714
flexneri	ompA	gnl|MYDB|600832_6	95.714
flexneri	ompA	gnl|MYDB|603020_6	95.714
flexneri	ompA	gnl|MYDB|401434_6	95.714
flexneri	ompA	gnl|MYDB|602857_6	95.714
flexneri	ompA	gnl|MYDB|102491_6	95.714
flexneri	ompA	gnl|MYDB|503816_7	95.714
flexneri	ompA	gnl|MYDB|602899_I_6	95.714
flexneri	ompA	gnl|MYDB|700479_I_6	95.714
flexneri	ompA	gnl|MYDB|603922_6	95.714
flexneri	ompA	gnl|MYDB|100512_6	95.714
flexneri	ompA	gnl|MYDB|603636_6	95.714
flexneri	ompA	gnl|MYDB|603021_6	95.714
flexneri	ompA	gnl|MYDB|700302_7	95.714
flexneri	ompA	gnl|MYDB|700277_6	95.714
flexneri	ompA	gnl|MYDB|403477_3	95.714
flexneri	ompA	gnl|MYDB|600652_6	95.714
flexneri	ompA	gnl|MYDB|103265_7	95.714
flexneri	ompA	gnl|MYDB|702248_5	95.714
flexneri	ompA	gnl|MYDB|702207_6	95.714
flexneri	ompA	gnl|MYDB|603690_II_7	95.714
flexneri	ompA	gnl|MYDB|303291_5	95.714
flexneri	ompA	gnl|MYDB|403405_4	95.714
flexneri	ompA	gnl|MYDB|204161_7	95.714
flexneri	ompA	gnl|MYDB|602819_II_7	95.714
flexneri	ompA	gnl|MYDB|102476_6	95.714
flexneri	ompA	gnl|MYDB|604193_6	95.714
flexneri	ompA	gnl|MYDB|702822_6	95.714
flexneri	ompA	gnl|MYDB|602174_6	95.714
flexneri	ompA	gnl|MYDB|401016_6	95.714
flexneri	ompA	gnl|MYDB|403153_4	95.714
flexneri	ompA	gnl|MYDB|102609_6	95.714
flexneri	ompA	gnl|MYDB|700750_6	95.714
flexneri	ompA	gnl|MYDB|603683_6	95.714
flexneri	ompA	gnl|MYDB|403044_6	95.714
flexneri	ompA	gnl|MYDB|600939_6	95.714
flexneri	ompA	gnl|MYDB|300730_6	95.714
flexneri	ompA	gnl|MYDB|600717_6	95.714
flexneri	ompA	gnl|MYDB|700014_5	95.714
flexneri	ompA	gnl|MYDB|603260_II_6	95.714
flexneri	ompA	gnl|MYDB|604006_6	95.714
flexneri	ompA	gnl|MYDB|703121_6	95.714
flexneri	ompA	gnl|MYDB|600169_6	95.714
flexneri	ompA	gnl|MYDB|700918_6	95.714
flexneri	ompA	gnl|MYDB|102002_6	95.714
flexneri	ompA	gnl|MYDB|703765_6	95.714
flexneri	ompA	gnl|MYDB|702530_5	95.714
flexneri	ompA	gnl|MYDB|401259_I_5	95.714
flexneri	ompA	gnl|MYDB|402001_5	95.714
flexneri	ompA	gnl|MYDB|604208_6	95.714
flexneri	ompA	gnl|MYDB|604060_6	95.714
flexneri	ompA	gnl|MYDB|603804_6	95.714
flexneri	ompA	gnl|MYDB|401528_7	95.714
flexneri	ompA	gnl|MYDB|703089_95	95.714
flexneri	ompA	gnl|MYDB|603101_6	95.714
flexneri	ompA	gnl|MYDB|100724_6	95.714
flexneri	ompA	gnl|MYDB|100272_6	95.714
flexneri	ompA	gnl|MYDB|604014_5	95.714
flexneri	ompA	gnl|MYDB|503640_6	95.714
flexneri	ompA	gnl|MYDB|700016_6	95.714
flexneri	ompA	gnl|MYDB|703213_6	95.714
flexneri	ompA	gnl|MYDB|400834_6	95.714
flexneri	ompA	gnl|MYDB|403380_6	95.714
flexneri	ompA	gnl|MYDB|703539_6	95.714
flexneri	ompA	gnl|MYDB|703177_5	95.714
flexneri	ompA	gnl|MYDB|400862_II_6	95.714
flexneri	ompA	gnl|MYDB|602434_7	95.714
flexneri	ompA	gnl|MYDB|602660_6	95.714
flexneri	ompA	gnl|MYDB|100515_I_5	95.714
flexneri	ompA	gnl|MYDB|600480_5	95.714
flexneri	ompA	gnl|MYDB|700381_6	95.714
flexneri	ompA	gnl|MYDB|700548_6	95.714
flexneri	ompA	gnl|MYDB|403723_5	95.714
flexneri	ompA	gnl|MYDB|603694_6	95.714
flexneri	ompA	gnl|MYDB|202236_6	95.714
flexneri	ompA	gnl|MYDB|603814_7	95.714
flexneri	ompA	gnl|MYDB|500068_7	95.714
flexneri	ompA	gnl|MYDB|400603_6	95.714
sonnei	ompA	gnl|MYDB|700918_II_36	95.714
sonnei	ompA	gnl|MYDB|604402_20	95.714
sonnei	ompA	gnl|MYDB|604135_38	95.714
sonnei	ompA	gnl|MYDB|600835_40	95.714
sonnei	ompA	gnl|MYDB|602064_II_38	95.714
sonnei	ompA	gnl|MYDB|100339_38	95.714
sonnei	ompA	gnl|MYDB|604176_31	95.714
sonnei	ompA	gnl|MYDB|503236_130	95.714
sonnei	ompA	gnl|MYDB|700479_II_34	95.714
sonnei	ompA	gnl|MYDB|603817_38	95.714
sonnei	ompA	gnl|MYDB|700058_36	95.714
sonnei	ompA	gnl|MYDB|500412_36	95.714
sonnei	ompA	gnl|MYDB|602078_35	95.714
sonnei	ompA	gnl|MYDB|700432_34	95.714
sonnei	ompA	gnl|MYDB|600532_40	95.714
sonnei	ompA	gnl|MYDB|500404_38	95.714
sonnei	ompA	gnl|MYDB|602905_36	95.714
sonnei	ompA	gnl|MYDB|200308_37	95.714
sonnei	ompA	gnl|MYDB|100655_36	95.714
sonnei	ompA	gnl|MYDB|505713_38	95.714
sonnei	ompA	gnl|MYDB|603268_35	95.714
sonnei	ompA	gnl|MYDB|600111_38	95.714
sonnei	ompA	gnl|MYDB|603802_36	95.714
sonnei	ompA	gnl|MYDB|102594_37	95.714
sonnei	ompA	gnl|MYDB|700007_35	95.714
sonnei	ompA	gnl|MYDB|700017_34	95.714
sonnei	ompA	gnl|MYDB|505941_31	95.714
sonnei	ompA	gnl|MYDB|600469_41	95.714
sonnei	ompA	gnl|MYDB|603100_32	95.714
sonnei	ompA	gnl|MYDB|603261_35	95.714
sonnei	ompA	gnl|MYDB|604209_34	95.714
sonnei	ompA	gnl|MYDB|402210_35	95.714
sonnei	ompA	gnl|MYDB|600691_37	95.714
sonnei	ompA	gnl|MYDB|100510_37	95.714
sonnei	ompA	gnl|MYDB|600048_37	95.714
sonnei	ompA	gnl|MYDB|102381_35	95.714
sonnei	ompA	gnl|MYDB|203836_40	95.714
sonnei	ompA	gnl|MYDB|401266_37	95.714
sonnei	ompA	gnl|MYDB|703254_37	95.714
sonnei	ompA	gnl|MYDB|603241_39	95.714
sonnei	ompA	gnl|MYDB|103366_36	95.714
sonnei	ompA	gnl|MYDB|402027_38	95.714
sonnei	ompA	gnl|MYDB|700088_36	95.714
sonnei	ompA	gnl|MYDB|102636_37	95.714
sonnei	ompA	gnl|MYDB|600456_37	95.714
sonnei	ompA	gnl|MYDB|602399_37	95.714
sonnei	ompA	gnl|MYDB|403529_34	95.714
sonnei	ompA	gnl|MYDB|700339_36	95.714
sonnei	ompA	gnl|MYDB|602602_36	95.714
sonnei	ompA	gnl|MYDB|403080_35	95.714
sonnei	ompA	gnl|MYDB|100522_37	95.714
sonnei	ompA	gnl|MYDB|504857_35	95.714
sonnei	ompA	gnl|MYDB|600868_73	95.714
sonnei	ompA	gnl|MYDB|100579_38	95.714
sonnei	ompA	gnl|MYDB|100882_35	95.714
sonnei	ompA	gnl|MYDB|103013_39	95.714
sonnei	ompA	gnl|MYDB|402400_36	95.714
sonnei	ompA	gnl|MYDB|102783_36	95.714
sonnei	ompA	gnl|MYDB|704139_34	95.714
sonnei	ompA	gnl|MYDB|300116_38	95.714
sonnei	ompA	gnl|MYDB|702956_34	95.714
sonnei	ompA	gnl|MYDB|604016_34	95.714
sonnei	ompA	gnl|MYDB|600758_35	95.714
sonnei	ompA	gnl|MYDB|600796_33	95.714
sonnei	ompA	gnl|MYDB|504039_37	95.714
sonnei	ompA	gnl|MYDB|600824_20	95.714
sonnei	ompA	gnl|MYDB|102306_38	95.714
sonnei	ompA	gnl|MYDB|500084_40	95.714
sonnei	ompA	gnl|MYDB|600854_28	95.714
sonnei	ompA	gnl|MYDB|501002_38	95.714
sonnei	ompA	gnl|MYDB|204354_38	95.714
sonnei	ompA	gnl|MYDB|602758_36	95.714
sonnei	ompA	gnl|MYDB|100500_40	95.714
sonnei	ompA	gnl|MYDB|603323_36	95.714
sonnei	ompA	gnl|MYDB|403032_41	95.714
sonnei	ompA	gnl|MYDB|700482_II_33	95.714
sonnei	ompA	gnl|MYDB|504686_37	95.714
sonnei	ompA	gnl|MYDB|400655_36	95.714
sonnei	ompA	gnl|MYDB|702154_36	95.714
sonnei	ompA	gnl|MYDB|603637_38	95.714
sonnei	ompA	gnl|MYDB|100239_36	95.714
sonnei	ompA	gnl|MYDB|503285_35	95.714
sonnei	ompA	gnl|MYDB|202285_33	95.714
sonnei	ompA	gnl|MYDB|604332_32	95.714
sonnei	ompA	gnl|MYDB|700335_36	95.714
sonnei	ompA	gnl|MYDB|600761_32	95.714
sonnei	ompA	gnl|MYDB|503689_37	95.714
sonnei	ompA	gnl|MYDB|503288_37	95.714
sonnei	ompA	gnl|MYDB|505377_33	95.714
sonnei	ompA	gnl|MYDB|603666_38	95.714
sonnei	ompA	gnl|MYDB|500867_37	95.714
sonnei	ompA	gnl|MYDB|600716_35	95.714
sonnei	ompA	gnl|MYDB|604482_37	95.714
sonnei	ompA	gnl|MYDB|602730_39	95.714
sonnei	ompA	gnl|MYDB|700155_34	95.714
sonnei	ompA	gnl|MYDB|603085_34	95.714
sonnei	ompA	gnl|MYDB|602852_38	95.714
sonnei	ompA	gnl|MYDB|403064_39	95.714
sonnei	ompA	gnl|MYDB|600202_84	95.714
sonnei	ompA	gnl|MYDB|100572_39	95.714
sonnei	ompA	gnl|MYDB|604325_35	95.714
sonnei	ompA	gnl|MYDB|601042_38	95.714
sonnei	ompA	gnl|MYDB|604218_33	95.714
sonnei	ompA	gnl|MYDB|604502_33	95.714
sonnei	ompA	gnl|MYDB|603812_42	95.714
sonnei	ompA	gnl|MYDB|600856_34	95.714
sonnei	ompA	gnl|MYDB|602139_36	95.714
sonnei	ompA	gnl|MYDB|403236_33	95.714
sonnei	ompA	gnl|MYDB|603944_36	95.714
sonnei	ompA	gnl|MYDB|504638_38	95.714
sonnei	ompA	gnl|MYDB|600658_35	95.714
sonnei	ompA	gnl|MYDB|403061_39	95.714
sonnei	ompA	gnl|MYDB|604091_34	95.714
sonnei	ompA	gnl|MYDB|600684_35	95.714
sonnei	ompA	gnl|MYDB|602878_35	95.714
sonnei	ompA	gnl|MYDB|602900_36	95.714
sonnei	ompA	gnl|MYDB|600601_22	95.714
sonnei	ompA	gnl|MYDB|702089_42	95.714
sonnei	ompA	gnl|MYDB|600847_32	95.714
sonnei	ompA	gnl|MYDB|600795_80	95.714
sonnei	ompA	gnl|MYDB|600923_28	95.714
sonnei	ompA	gnl|MYDB|602936_36	95.714
sonnei	ompA	gnl|MYDB|403218_39	95.714
sonnei	ompA	gnl|MYDB|604057_39	95.714
sonnei	ompA	gnl|MYDB|600879_38	95.714
sonnei	ompA	gnl|MYDB|604326_36	95.714
sonnei	ompA	gnl|MYDB|604244_39	95.714
sonnei	ompA	gnl|MYDB|602131_39	95.714
sonnei	ompA	gnl|MYDB|600709_39	95.714
sonnei	ompA	gnl|MYDB|602841_37	95.714
sonnei	ompA	gnl|MYDB|602380_39	95.714
sonnei	ompA	gnl|MYDB|604261_38	95.714
sonnei	ompA	gnl|MYDB|100178_37	95.714
sonnei	ompA	gnl|MYDB|602438_37	95.714
sonnei	ompA	gnl|MYDB|603759_II_35	95.714
sonnei	ompA	gnl|MYDB|700818_33	95.714
sonnei	ompA	gnl|MYDB|603131_34	95.714
sonnei	ompA	gnl|MYDB|600753_36	95.714
sonnei	ompA	gnl|MYDB|700018_37	95.714
sonnei	ompA	gnl|MYDB|103008_35	95.714
sonnei	ompA	gnl|MYDB|604398_36	95.714
sonnei	ompA	gnl|MYDB|102760_II_37	95.714
sonnei	ompA	gnl|MYDB|602042_37	95.714
sonnei	ompA	gnl|MYDB|604367_36	95.714
sonnei	ompA	gnl|MYDB|503194_38	95.714
sonnei	ompA	gnl|MYDB|600608_35	95.714
sonnei	ompA	gnl|MYDB|302755_38	95.714
sonnei	ompA	gnl|MYDB|603669_40	95.714
sonnei	ompA	gnl|MYDB|500292_35	95.714
sonnei	ompA	gnl|MYDB|703120_34	95.714
sonnei	ompA	gnl|MYDB|604532_36	95.714
sonnei	ompA	gnl|MYDB|600553_37	95.714
sonnei	ompA	gnl|MYDB|100296_37	95.714
sonnei	ompA	gnl|MYDB|604294_35	95.714
sonnei	ompA	gnl|MYDB|100029_37	95.714
sonnei	ompA	gnl|MYDB|603137_34	95.714
sonnei	ompA	gnl|MYDB|602572_36	95.714
sonnei	ompA	gnl|MYDB|302912_38	95.714
sonnei	ompA	gnl|MYDB|504501_36	95.714
sonnei	ompA	gnl|MYDB|202510_37	95.714
sonnei	ompA	gnl|MYDB|103706_39	95.714
sonnei	ompA	gnl|MYDB|403058_39	95.714
sonnei	ompA	gnl|MYDB|604081_42	95.714
sonnei	ompA	gnl|MYDB|603670_38	95.714
sonnei	ompA	gnl|MYDB|603011_36	95.714
sonnei	ompA	gnl|MYDB|600581_34	95.714
sonnei	ompA	gnl|MYDB|600808_39	95.714
sonnei	ompA	gnl|MYDB|603246_33	95.714
sonnei	ompA	gnl|MYDB|603727_49	95.714
sonnei	ompA	gnl|MYDB|100271_39	95.714
sonnei	ompA	gnl|MYDB|603099_34	95.714
sonnei	ompA	gnl|MYDB|400975_37	95.714
sonnei	ompA	gnl|MYDB|603786_39	95.714
sonnei	ompA	gnl|MYDB|504415_31	95.714
sonnei	ompA	gnl|MYDB|201661_38	95.714
sonnei	ompA	gnl|MYDB|603923_39	95.714
sonnei	ompA	gnl|MYDB|602899_II_32	95.714
sonnei	ompA	gnl|MYDB|500417_39	95.714
sonnei	ompA	gnl|MYDB|603671_39	95.714
sonnei	ompA	gnl|MYDB|702252_33	95.714
sonnei	ompA	gnl|MYDB|602297_38	95.714
sonnei	ompA	gnl|MYDB|503723_37	95.714
sonnei	ompA	gnl|MYDB|604464_39	95.714
sonnei	ompA	gnl|MYDB|402836_37	95.714
sonnei	ompA	gnl|MYDB|604136_40	95.714
sonnei	ompA	gnl|MYDB|604303_24	95.714
sonnei	ompA	gnl|MYDB|703146_34	95.714
sonnei	ompA	gnl|MYDB|200527_37	95.714
sonnei	ompA	gnl|MYDB|100515_II_34	95.714
sonnei	ompA	gnl|MYDB|604296_34	95.714
sonnei	ompA	gnl|MYDB|602157_38	95.714
sonnei	ompA	gnl|MYDB|600862_39	95.714
sonnei	ompA	gnl|MYDB|102479_36	95.714
sonnei	ompA	gnl|MYDB|100187_34	95.714
sonnei	ompA	gnl|MYDB|604210_70	95.714
sonnei	ompA	gnl|MYDB|602487_36	95.714
sonnei	ompA	gnl|MYDB|603784_40	95.714
sonnei	ompA	gnl|MYDB|603869_31	95.714
sonnei	ompA	gnl|MYDB|702021_39	95.714
sonnei	ompA	gnl|MYDB|602430_33	95.714
sonnei	ompA	gnl|MYDB|600358_38	95.714
sonnei	ompA	gnl|MYDB|102159_39	95.714
sonnei	ompA	gnl|MYDB|600089_35	95.714
sonnei	ompA	gnl|MYDB|200470_37	95.714
sonnei	ompA	gnl|MYDB|503019_35	95.714
sonnei	ompA	gnl|MYDB|403301_36	95.714
sonnei	ompA	gnl|MYDB|600559_36	95.714
sonnei	ompA	gnl|MYDB|504267_36	95.714
sonnei	ompA	gnl|MYDB|603084_32	95.714
sonnei	ompA	gnl|MYDB|700388_37	95.714
sonnei	ompA	gnl|MYDB|604199_36	95.714
sonnei	ompA	gnl|MYDB|100488_39	95.714
sonnei	ompA	gnl|MYDB|602737_38	95.714
sonnei	ompA	gnl|MYDB|604422_37	95.714
sonnei	ompA	gnl|MYDB|600876_40	95.714
sonnei	ompA	gnl|MYDB|504677_37	95.714
sonnei	ompA	gnl|MYDB|702866_34	95.714
sonnei	ompA	gnl|MYDB|503843_38	95.714
sonnei	ompA	gnl|MYDB|703320_115	95.714
sonnei	ompA	gnl|MYDB|604002_34	95.714
sonnei	ompA	gnl|MYDB|503586_37	95.714
sonnei	ompA	gnl|MYDB|600512_38	95.714
sonnei	ompA	gnl|MYDB|600896_36	95.714
sonnei	ompA	gnl|MYDB|703643_34	95.714
sonnei	ompA	gnl|MYDB|402753_37	95.714
sonnei	ompA	gnl|MYDB|603286_38	95.714
sonnei	ompA	gnl|MYDB|704178_35	95.714
sonnei	ompA	gnl|MYDB|103705_38	95.714
sonnei	ompA	gnl|MYDB|700973_38	95.714
sonnei	ompA	gnl|MYDB|300225_I_37	95.714
sonnei	ompA	gnl|MYDB|703824_36	95.714
sonnei	ompA	gnl|MYDB|500654_37	95.714
sonnei	ompA	gnl|MYDB|203864_29	95.714
sonnei	ompA	gnl|MYDB|603688_37	95.714
sonnei	ompA	gnl|MYDB|602789_35	95.714
sonnei	ompA	gnl|MYDB|100781_36	95.714
sonnei	ompA	gnl|MYDB|504086_39	95.714
sonnei	ompA	gnl|MYDB|102345_34	95.714
sonnei	ompA	gnl|MYDB|603078_32	95.714
sonnei	ompA	gnl|MYDB|604141_39	95.714
sonnei	ompA	gnl|MYDB|600718_37	95.714
sonnei	ompA	gnl|MYDB|204219_38	95.714
sonnei	ompA	gnl|MYDB|603285_36	95.714
sonnei	ompA	gnl|MYDB|504697_37	95.714
sonnei	ompA	gnl|MYDB|602431_36	95.714
sonnei	ompA	gnl|MYDB|704141_35	95.714
sonnei	ompA	gnl|MYDB|604457_45	95.714
sonnei	ompA	gnl|MYDB|401063_I_38	95.714
sonnei	ompA	gnl|MYDB|401854_36	95.714
sonnei	ompA	gnl|MYDB|600743_44	95.714
sonnei	ompA	gnl|MYDB|602710_35	95.714
sonnei	ompA	gnl|MYDB|504892_40	95.714
sonnei	ompA	gnl|MYDB|602483_37	95.714
sonnei	ompA	gnl|MYDB|602961_34	95.714
sonnei	ompA	gnl|MYDB|601185_33	95.714
sonnei	ompA	gnl|MYDB|604377_33	95.714
sonnei	ompA	gnl|MYDB|603980_32	95.714
sonnei	ompA	gnl|MYDB|703332_34	95.714
sonnei	ompA	gnl|MYDB|500647_39	95.714
sonnei	ompA	gnl|MYDB|400542_37	95.714
sonnei	ompA	gnl|MYDB|604252_35	95.714
sonnei	ompA	gnl|MYDB|402255_35	95.714
sonnei	ompA	gnl|MYDB|603982_36	95.714
sonnei	ompA	gnl|MYDB|102809_39	95.714
sonnei	ompA	gnl|MYDB|603058_38	95.714
sonnei	ompA	gnl|MYDB|600602_36	95.714
sonnei	ompA	gnl|MYDB|604025_37	95.714
sonnei	ompA	gnl|MYDB|203982_38	95.714
sonnei	ompA	gnl|MYDB|504289_28	95.714
sonnei	ompA	gnl|MYDB|604461_42	95.714
sonnei	ompA	gnl|MYDB|100275_38	95.714
sonnei	ompA	gnl|MYDB|203745_36	95.714
sonnei	ompA	gnl|MYDB|503617_40	95.714
sonnei	ompA	gnl|MYDB|703119_32	95.714
sonnei	ompA	gnl|MYDB|601133_38	95.714
sonnei	ompA	gnl|MYDB|103408_36	95.714
sonnei	ompA	gnl|MYDB|603318_38	95.714
sonnei	ompA	gnl|MYDB|100349_40	95.714
sonnei	ompA	gnl|MYDB|603166_34	95.714
sonnei	ompA	gnl|MYDB|400767_40	95.714
sonnei	ompA	gnl|MYDB|602658_34	95.714
sonnei	ompA	gnl|MYDB|603894_39	95.714
sonnei	ompA	gnl|MYDB|602720_29	95.714
sonnei	ompA	gnl|MYDB|600692_38	95.714
sonnei	ompA	gnl|MYDB|603025_35	95.714
sonnei	ompA	gnl|MYDB|402004_32	95.714
sonnei	ompA	gnl|MYDB|202721_38	95.714
sonnei	ompA	gnl|MYDB|600496_34	95.714
sonnei	ompA	gnl|MYDB|600383_37	95.714
sonnei	ompA	gnl|MYDB|500361_36	95.714
sonnei	ompA	gnl|MYDB|603768_40	95.714
sonnei	ompA	gnl|MYDB|402438_38	95.714
sonnei	ompA	gnl|MYDB|603632_36	95.714
sonnei	ompA	gnl|MYDB|703147_35	95.714
sonnei	ompA	gnl|MYDB|500286_37	95.714
sonnei	ompA	gnl|MYDB|504825_39	95.714
sonnei	ompA	gnl|MYDB|500641_39	95.714
sonnei	ompA	gnl|MYDB|602427_30	95.714
sonnei	ompA	gnl|MYDB|601138_35	95.714
sonnei	ompA	gnl|MYDB|100173_38	95.714
sonnei	ompA	gnl|MYDB|603974_148	95.714
sonnei	ompA	gnl|MYDB|604304_28	95.714
sonnei	ompA	gnl|MYDB|600359_37	95.714
sonnei	ompA	gnl|MYDB|604118_20	95.714
sonnei	ompA	gnl|MYDB|602932_37	95.714
sonnei	ompA	gnl|MYDB|603757_37	95.714
sonnei	ompA	gnl|MYDB|602868_34	95.714
sonnei	ompA	gnl|MYDB|401835_35	95.714
boydii	ompA	gnl|MYDB|603233_60	100.0
boydii	ompA	gnl|MYDB|600080_60	100.0
boydii	ompA	gnl|MYDB|600384_61	100.0
boydii	ompA	gnl|MYDB|600746_57	100.0
boydii	ompA	gnl|MYDB|700183_5	95.714
boydii	ompA	gnl|MYDB|602768_6	95.714
boydii	ompA	gnl|MYDB|300519_7	95.714
boydii	ompA	gnl|MYDB|103362_6	95.714
boydii	ompA	gnl|MYDB|602068_5	95.714
boydii	ompA	gnl|MYDB|504414_5	95.714
boydii	ompA	gnl|MYDB|703713_218	95.714
boydii	ompA	gnl|MYDB|401257_8	95.714
boydii	ompA	gnl|MYDB|103335_6	95.714
boydii	ompA	gnl|MYDB|102968_7	95.714
boydii	ompA	gnl|MYDB|100233_5	95.714
boydii	ompA	gnl|MYDB|602988_215	95.714
boydii	ompA	gnl|MYDB|703670_215	95.714
boydii	ompA	gnl|MYDB|403067_6	95.714
boydii	ompA	gnl|MYDB|602339_II_7	95.714
boydii	ompA	gnl|MYDB|204706_222	95.714
boydii	ompA	gnl|MYDB|403155_5	95.714
boydii	ompA	gnl|MYDB|504846_346	95.714
boydii	ompA	gnl|MYDB|602404_218	95.714
boydii	ompA	gnl|MYDB|100726_221	95.714
boydii	ompA	gnl|MYDB|302052_7	95.714
boydii	ompA	gnl|MYDB|204048_7	95.714
boydii	ompA	gnl|MYDB|603150_5	95.714
boydii	ompA	gnl|MYDB|403813_6	95.714
boydii	ompA	gnl|MYDB|603321_II_219	95.714
boydii	ompA	gnl|MYDB|202089_7	95.714
boydii	ompA	gnl|MYDB|600657_219	95.714
boydii	ompA	gnl|MYDB|601143_209	95.714
boydii	ompA	gnl|MYDB|700019_5	95.714
boydii	ompA	gnl|MYDB|602144_219	95.714
boydii	ompA	gnl|MYDB|503445_214	95.714
boydii	ompA	gnl|MYDB|100705_78	95.714
boydii	ompA	gnl|MYDB|402529_4	95.714
boydii	ompA	gnl|MYDB|703876_499	95.714
boydii	ompA	gnl|MYDB|401825_6	95.714
boydii	ompA	gnl|MYDB|403601_6	95.714
boydii	ompA	gnl|MYDB|702806_211	95.714
boydii	ompA	gnl|MYDB|704263_6	95.714
boydii	ompA	gnl|MYDB|503462_6	95.714
boydii	ompA	gnl|MYDB|102158_6	95.714
boydii	ompA	gnl|MYDB|500088_5	95.714
boydii	ompA	gnl|MYDB|503424_219	95.714
boydii	ompA	gnl|MYDB|603210_5	95.714
boydii	ompA	gnl|MYDB|600266_216	95.714
boydii	ompA	gnl|MYDB|700720_220	95.714
boydii	ompA	gnl|MYDB|100464_5	95.714
boydii	ompA	gnl|MYDB|602573_5	95.714
boydii	ompA	gnl|MYDB|603446_II_6	95.714
boydii	ompA	gnl|MYDB|401540_6	95.714
boydii	ompA	gnl|MYDB|702846_219	95.714
boydii	ompA	gnl|MYDB|704265_229	95.714
boydii	ompA	gnl|MYDB|601276_214	95.714
boydii	ompA	gnl|MYDB|703895_210	95.714
boydii	ompA	gnl|MYDB|603879_5	95.429
boydii	ompA	gnl|MYDB|603122_4	95.429
boydii	ompA	gnl|MYDB|102778_4	95.429
boydii	ompA	gnl|MYDB|102265_4	95.429
boydii	ompA	gnl|MYDB|400646_218	95.429
boydii	ompA	gnl|MYDB|700171_211	95.429
boydii	ompA	gnl|MYDB|401128_210	95.429
boydii	ompA	gnl|MYDB|600710_220	95.429
boydii	ompA	gnl|MYDB|500245_209	95.429
boydii	ompA	gnl|MYDB|704061_209	95.429
boydii	ompA	gnl|MYDB|303300_212	95.429
boydii	ompA	gnl|MYDB|703092_208	95.429
boydii	ompA	gnl|MYDB|400857_II_222	95.429
boydii	ompA	gnl|MYDB|600375_209	95.429
boydii	ompA	gnl|MYDB|500612_208	95.429
boydii	ompA	gnl|MYDB|503127_211	95.429
boydii	ompA	gnl|MYDB|504250_5	95.44200000000001
boydii	ompA	gnl|MYDB|702198_12	95.15700000000001
boydii	ompA	gnl|MYDB|504456_12	95.15700000000001
boydii	ompA	gnl|MYDB|600690_13	95.15700000000001
boydii	ompA	gnl|MYDB|602682_38	95.492
dysenteriae	ompA	gnl|MYDB|700598_8	95.977
dysenteriae	ompA	gnl|MYDB|700053_8	95.977
dysenteriae	ompA	gnl|MYDB|400817_8	95.977
dysenteriae	ompA	gnl|MYDB|700378_8	95.977
dysenteriae	ompA	gnl|MYDB|503456_3	95.977
dysenteriae	ompA	gnl|MYDB|400795_9	95.714
dysenteriae	ompA	gnl|MYDB|603295_7	95.429
dysenteriae	ompA	gnl|MYDB|602610_8	95.429
dysenteriae	ompA	gnl|MYDB|100650_7	95.429
dysenteriae	ompA	gnl|MYDB|600556_6	95.429
dysenteriae	ompA	gnl|MYDB|103224_9	95.429
dysenteriae	ompA	gnl|MYDB|602417_6	95.429
dysenteriae	ompA	gnl|MYDB|100379_7	95.429
dysenteriae	ompA	gnl|MYDB|703071_6	95.429
dysenteriae	ompA	gnl|MYDB|602583_7	95.429
dysenteriae	ompA	gnl|MYDB|102252_6	95.429
dysenteriae	ompA	gnl|MYDB|402253_8	95.429
dysenteriae	ompA	gnl|MYDB|600762_6	95.429
dysenteriae	ompA	gnl|MYDB|601004_11	95.429
dysenteriae	ompA	gnl|MYDB|602392_6	95.429
dysenteriae	ompA	gnl|MYDB|600750_7	95.429
dysenteriae	ompA	gnl|MYDB|403751_6	95.429
dysenteriae	ompA	gnl|MYDB|403270_1	95.429
dysenteriae	ompA	gnl|MYDB|600588_6	95.429
dysenteriae	ompA	gnl|MYDB|401984_7	95.429
dysenteriae	ompA	gnl|MYDB|100310_6	95.429
dysenteriae	ompA	gnl|MYDB|401933_8	95.429
dysenteriae	ompA	gnl|MYDB|204055_5	95.429
dysenteriae	ompA	gnl|MYDB|602683_2	95.429
dysenteriae	ompA	gnl|MYDB|703268_9	95.429
dysenteriae	ompA	gnl|MYDB|102581_7	95.429
dysenteriae	ompA	gnl|MYDB|600675_I_6	95.429
dysenteriae	ompA	gnl|MYDB|602805_6	95.429
dysenteriae	ompA	gnl|MYDB|600637_6	95.429
dysenteriae	ompA	gnl|MYDB|603782_6	95.429
dysenteriae	ompA	gnl|MYDB|600566_6	95.429
dysenteriae	ompA	gnl|MYDB|401138_8	95.429
dysenteriae	ompA	gnl|MYDB|601079_3	95.15700000000001
dysenteriae	ompA	gnl|MYDB|603936_10	95.15700000000001
dysenteriae	ompA	gnl|MYDB|402051_11	95.15700000000001
dysenteriae	ompA	gnl|MYDB|401948_6	95.15700000000001
dysenteriae	ompA	gnl|MYDB|403296_5	95.15700000000001
dysenteriae	ompA	gnl|MYDB|600528_6	95.15700000000001
dysenteriae	ompA	gnl|MYDB|703721_5	95.15700000000001
dysenteriae	ompA	gnl|MYDB|503464_6	95.15700000000001
dysenteriae	ompA	gnl|MYDB|402422_6	95.15700000000001
dysenteriae	ompA	gnl|MYDB|401228_5	95.15700000000001
dysenteriae	ompA	gnl|MYDB|604264_9	95.15700000000001
dysenteriae	ompA	gnl|MYDB|603791_9	95.15700000000001
dysenteriae	ompA	gnl|MYDB|603721_11	95.15700000000001
dysenteriae	ompA	gnl|MYDB|403361_6	95.15700000000001
dysenteriae	ompA	gnl|MYDB|703348_5	95.15700000000001
dysenteriae	ompA	gnl|MYDB|403616_5	95.15700000000001
dysenteriae	ompA	gnl|MYDB|702058_7	95.15700000000001
dysenteriae	ompA	gnl|MYDB|402936_6	95.15700000000001
dysenteriae	ompA	gnl|MYDB|604277_10	95.15700000000001
dysenteriae	ompA	gnl|MYDB|402023_5	95.15700000000001
dysenteriae	ompA	gnl|MYDB|600468_8	95.15700000000001
dysenteriae	ompA	gnl|MYDB|700239_6	95.15700000000001
dysenteriae	ompA	gnl|MYDB|402262_5	95.15700000000001
flexneri	ipaD	gnl|MYDB|500242_28	99.67399999999999
flexneri	ipaD	gnl|MYDB|601036_26	99.67399999999999
flexneri	ipaD	gnl|MYDB|604340_26	99.67399999999999
flexneri	ipaD	gnl|MYDB|600216_29	99.67399999999999
flexneri	ipaD	gnl|MYDB|600571_28	99.67399999999999
flexneri	ipaD	gnl|MYDB|601087_25	99.67399999999999
flexneri	ipaD	gnl|MYDB|504987_26	99.67399999999999
flexneri	ipaD	gnl|MYDB|600226_25	99.67399999999999
flexneri	ipaD	gnl|MYDB|603403_27	99.67399999999999
flexneri	ipaD	gnl|MYDB|703054_26	99.67399999999999
flexneri	ipaD	gnl|MYDB|602141_28	99.67399999999999
flexneri	ipaD	gnl|MYDB|603642_26	99.67399999999999
flexneri	ipaD	gnl|MYDB|303226_37	99.67399999999999
flexneri	ipaD	gnl|MYDB|602191_27	99.67399999999999
flexneri	ipaD	gnl|MYDB|600537_28	99.67399999999999
flexneri	ipaD	gnl|MYDB|601091_155	99.67399999999999
flexneri	ipaD	gnl|MYDB|600757_27	99.67399999999999
flexneri	ipaD	gnl|MYDB|703963_28	99.67399999999999
flexneri	ipaD	gnl|MYDB|302524_35	99.67399999999999
flexneri	ipaD	gnl|MYDB|504435_28	99.67399999999999
flexneri	ipaD	gnl|MYDB|300107_36	99.67399999999999
flexneri	ipaD	gnl|MYDB|602367_26	99.67399999999999
flexneri	ipaD	gnl|MYDB|600646_26	99.67399999999999
flexneri	ipaD	gnl|MYDB|604554_19	99.67399999999999
flexneri	ipaD	gnl|MYDB|602063_28	99.67399999999999
flexneri	ipaD	gnl|MYDB|702761_27	99.67399999999999
flexneri	ipaD	gnl|MYDB|300101_37	99.67399999999999
flexneri	ipaD	gnl|MYDB|501003_29	99.67399999999999
flexneri	ipaD	gnl|MYDB|602856_25	99.67399999999999
flexneri	ipaD	gnl|MYDB|602962_27	99.67399999999999
flexneri	ipaD	gnl|MYDB|602693_25	99.67399999999999
flexneri	ipaD	gnl|MYDB|704099_28	99.67399999999999
flexneri	ipaD	gnl|MYDB|703463_27	99.67399999999999
flexneri	ipaD	gnl|MYDB|601267_23	99.67399999999999
flexneri	ipaD	gnl|MYDB|604534_18	99.67399999999999
flexneri	ipaD	gnl|MYDB|600529_25	99.67399999999999
flexneri	ipaD	gnl|MYDB|601160_26	99.67399999999999
flexneri	ipaD	gnl|MYDB|302672_37	99.67399999999999
flexneri	ipaD	gnl|MYDB|504653_26	99.67399999999999
flexneri	ipaD	gnl|MYDB|602596_29	99.67399999999999
flexneri	ipaD	gnl|MYDB|600558_28	99.67399999999999
flexneri	ipaD	gnl|MYDB|504520_28	99.67399999999999
flexneri	ipaD	gnl|MYDB|300020_34	99.67399999999999
flexneri	ipaD	gnl|MYDB|603781_29	99.67399999999999
flexneri	ipaD	gnl|MYDB|600644_29	99.67399999999999
flexneri	ipaD	gnl|MYDB|603091_27	99.67399999999999
flexneri	ipaD	gnl|MYDB|504622_27	99.67399999999999
flexneri	ipaD	gnl|MYDB|602784_26	99.67399999999999
flexneri	ipaD	gnl|MYDB|500081_28	99.67399999999999
flexneri	ipaD	gnl|MYDB|600724_I_26	99.67399999999999
flexneri	ipaD	gnl|MYDB|600662_28	99.67399999999999
flexneri	ipaD	gnl|MYDB|300117_37	99.67399999999999
flexneri	ipaD	gnl|MYDB|603608_26	99.67399999999999
flexneri	ipaD	gnl|MYDB|603337_27	99.67399999999999
flexneri	ipaD	gnl|MYDB|503888_27	99.67399999999999
flexneri	ipaD	gnl|MYDB|603109_24	99.67399999999999
flexneri	ipaD	gnl|MYDB|602706_26	99.67399999999999
flexneri	ipaD	gnl|MYDB|604000_26	99.67399999999999
flexneri	ipaD	gnl|MYDB|300035_36	99.67399999999999
flexneri	ipaD	gnl|MYDB|601187_25	99.67399999999999
flexneri	ipaD	gnl|MYDB|602560_27	99.67399999999999
flexneri	ipaD	gnl|MYDB|602644_25	99.67399999999999
flexneri	ipaD	gnl|MYDB|600689_30	99.67399999999999
flexneri	ipaD	gnl|MYDB|500290_28	99.67399999999999
flexneri	ipaD	gnl|MYDB|602336_25	99.67399999999999
flexneri	ipaD	gnl|MYDB|300244_35	99.67399999999999
flexneri	ipaD	gnl|MYDB|504221_26	99.67399999999999
flexneri	ipaD	gnl|MYDB|300732_37	99.67399999999999
flexneri	ipaD	gnl|MYDB|603503_27	99.67399999999999
flexneri	ipaD	gnl|MYDB|602826_24	99.67399999999999
flexneri	ipaD	gnl|MYDB|500615_26	99.67399999999999
flexneri	ipaD	gnl|MYDB|601142_31	99.67399999999999
flexneri	ipaD	gnl|MYDB|603446_I_28	99.67399999999999
flexneri	ipaD	gnl|MYDB|601156_21	99.67399999999999
flexneri	ipaD	gnl|MYDB|504056_26	99.67399999999999
flexneri	ipaD	gnl|MYDB|602872_26	99.67399999999999
flexneri	ipaD	gnl|MYDB|600687_26	99.67399999999999
flexneri	ipaD	gnl|MYDB|602064_I_28	99.67399999999999
flexneri	ipaD	gnl|MYDB|602985_27	99.67399999999999
flexneri	ipaD	gnl|MYDB|604056_30	99.67399999999999
flexneri	ipaD	gnl|MYDB|604003_27	99.67399999999999
flexneri	ipaD	gnl|MYDB|303061_37	99.67399999999999
flexneri	ipaD	gnl|MYDB|503108_27	99.67399999999999
flexneri	ipaD	gnl|MYDB|603260_I_28	99.67399999999999
flexneri	ipaD	gnl|MYDB|300119_39	99.67399999999999
flexneri	ipaD	gnl|MYDB|603859_27	99.67399999999999
flexneri	ipaD	gnl|MYDB|600320_27	99.67399999999999
flexneri	ipaD	gnl|MYDB|602935_25	99.67399999999999
flexneri	ipaD	gnl|MYDB|604397_26	99.67399999999999
flexneri	ipaD	gnl|MYDB|600432_28	99.67399999999999
flexneri	ipaD	gnl|MYDB|704148_27	99.67399999999999
flexneri	ipaD	gnl|MYDB|703055_27	99.67399999999999
flexneri	ipaD	gnl|MYDB|602819_I_27	99.67399999999999
flexneri	ipaD	gnl|MYDB|603079_25	99.67399999999999
flexneri	ipaD	gnl|MYDB|601269_37	99.67399999999999
flexneri	ipaD	gnl|MYDB|602354_35	99.67399999999999
flexneri	ipaD	gnl|MYDB|600410_37	99.67399999999999
flexneri	ipaD	gnl|MYDB|601012_36	99.67399999999999
flexneri	ipaD	gnl|MYDB|102763_33	99.67399999999999
flexneri	ipaD	gnl|MYDB|602535_II_36	99.67399999999999
flexneri	ipaD	gnl|MYDB|600987_29	99.67399999999999
flexneri	ipaD	gnl|MYDB|602686_36	99.67399999999999
flexneri	ipaD	gnl|MYDB|601166_37	99.67399999999999
flexneri	ipaD	gnl|MYDB|600554_37	99.67399999999999
flexneri	ipaD	gnl|MYDB|600316_38	99.67399999999999
flexneri	ipaD	gnl|MYDB|103708_36	99.67399999999999
flexneri	ipaD	gnl|MYDB|102933_38	99.67399999999999
flexneri	ipaD	gnl|MYDB|100709_36	99.67399999999999
flexneri	ipaD	gnl|MYDB|600241_37	99.67399999999999
flexneri	ipaD	gnl|MYDB|703001_36	99.67399999999999
flexneri	ipaD	gnl|MYDB|600106_37	99.67399999999999
flexneri	ipaD	gnl|MYDB|500580_35	99.67399999999999
flexneri	ipaD	gnl|MYDB|603885_I_38	99.67399999999999
flexneri	ipaD	gnl|MYDB|602397_36	99.67399999999999
flexneri	ipaD	gnl|MYDB|600726_38	99.67399999999999
flexneri	ipaD	gnl|MYDB|700201_35	99.67399999999999
flexneri	ipaD	gnl|MYDB|503004_36	99.67399999999999
flexneri	ipaD	gnl|MYDB|600413_37	99.67399999999999
flexneri	ipaD	gnl|MYDB|600143_37	99.67399999999999
flexneri	ipaD	gnl|MYDB|702824_37	99.67399999999999
flexneri	ipaD	gnl|MYDB|602535_I_36	99.67399999999999
flexneri	ipaD	gnl|MYDB|604075_36	99.67399999999999
flexneri	ipaD	gnl|MYDB|600369_36	99.67399999999999
flexneri	ipaD	gnl|MYDB|704259_38	99.67399999999999
flexneri	ipaD	gnl|MYDB|600356_36	99.67399999999999
flexneri	ipaD	gnl|MYDB|600036_37	99.67399999999999
flexneri	ipaD	gnl|MYDB|602205_38	99.67399999999999
flexneri	ipaD	gnl|MYDB|601132_32	99.67399999999999
flexneri	ipaD	gnl|MYDB|600350_35	99.67399999999999
flexneri	ipaD	gnl|MYDB|600403_35	99.67399999999999
flexneri	ipaD	gnl|MYDB|602714_37	99.67399999999999
flexneri	ipaD	gnl|MYDB|100706_34	99.67399999999999
flexneri	ipaD	gnl|MYDB|603040_38	99.67399999999999
flexneri	ipaD	gnl|MYDB|600253_38	99.67399999999999
flexneri	ipaD	gnl|MYDB|601076_36	99.67399999999999
flexneri	ipaD	gnl|MYDB|600919_27	99.67399999999999
flexneri	ipaD	gnl|MYDB|100547_38	99.67399999999999
flexneri	ipaD	gnl|MYDB|600891_36	99.67399999999999
flexneri	ipaD	gnl|MYDB|603321_I_37	99.67399999999999
flexneri	ipaD	gnl|MYDB|602347_39	99.67399999999999
flexneri	ipaD	gnl|MYDB|600497_37	99.67399999999999
flexneri	ipaD	gnl|MYDB|600427_36	99.67399999999999
flexneri	ipaD	gnl|MYDB|603749_37	99.67399999999999
flexneri	ipaD	gnl|MYDB|600958_37	99.67399999999999
flexneri	ipaD	gnl|MYDB|503676_36	99.67399999999999
flexneri	ipaD	gnl|MYDB|103295_37	99.67399999999999
flexneri	ipaD	gnl|MYDB|600062_36	99.67399999999999
flexneri	ipaD	gnl|MYDB|604151_38	99.67399999999999
flexneri	ipaD	gnl|MYDB|601250_1	99.67399999999999
flexneri	ipaD	gnl|MYDB|602442_37	99.67399999999999
flexneri	ipaD	gnl|MYDB|600117_36	99.67399999999999
flexneri	ipaD	gnl|MYDB|602542_31	99.67399999999999
flexneri	ipaD	gnl|MYDB|600433_34	99.67399999999999
flexneri	ipaD	gnl|MYDB|600620_36	99.67399999999999
flexneri	ipaD	gnl|MYDB|103268_36	99.67399999999999
flexneri	ipaD	gnl|MYDB|600649_38	99.67399999999999
flexneri	ipaD	gnl|MYDB|600490_36	99.67399999999999
flexneri	ipaD	gnl|MYDB|604361_36	99.67399999999999
flexneri	ipaD	gnl|MYDB|300111_35	99.67399999999999
flexneri	ipaD	gnl|MYDB|103435_37	99.67399999999999
flexneri	ipaD	gnl|MYDB|500410_38	99.67399999999999
flexneri	ipaD	gnl|MYDB|503614_36	99.67399999999999
flexneri	ipaD	gnl|MYDB|100345_36	99.67399999999999
flexneri	ipaD	gnl|MYDB|100716_34	99.67399999999999
flexneri	ipaD	gnl|MYDB|603765_37	99.67399999999999
flexneri	ipaD	gnl|MYDB|600381_33	99.67399999999999
flexneri	ipaD	gnl|MYDB|602509_37	99.67399999999999
flexneri	ipaD	gnl|MYDB|602597_36	99.67399999999999
flexneri	ipaD	gnl|MYDB|600351_37	99.67399999999999
flexneri	ipaD	gnl|MYDB|604058_37	99.67399999999999
flexneri	ipaD	gnl|MYDB|103437_36	99.67399999999999
flexneri	ipaD	gnl|MYDB|503414_37	99.67399999999999
flexneri	ipaD	gnl|MYDB|500241_38	99.67399999999999
flexneri	ipaD	gnl|MYDB|602979_38	99.67399999999999
flexneri	ipaD	gnl|MYDB|602262_35	99.67399999999999
flexneri	ipaD	gnl|MYDB|600392_35	99.67399999999999
flexneri	ipaD	gnl|MYDB|600503_35	99.67399999999999
flexneri	ipaD	gnl|MYDB|603560_35	99.67399999999999
flexneri	ipaD	gnl|MYDB|102017_35	99.67399999999999
flexneri	ipaD	gnl|MYDB|602536_I_37	99.67399999999999
flexneri	ipaD	gnl|MYDB|600435_34	99.67399999999999
flexneri	ipaD	gnl|MYDB|600364_35	99.67399999999999
flexneri	ipaD	gnl|MYDB|600058_37	99.67399999999999
flexneri	ipaD	gnl|MYDB|602054_36	99.67399999999999
flexneri	ipaD	gnl|MYDB|602282_36	99.67399999999999
flexneri	ipaD	gnl|MYDB|100206_37	99.67399999999999
flexneri	ipaD	gnl|MYDB|600455_35	99.67399999999999
flexneri	ipaD	gnl|MYDB|500497_35	99.67399999999999
flexneri	ipaD	gnl|MYDB|504193_38	99.67399999999999
flexneri	ipaD	gnl|MYDB|201152_37	99.67399999999999
flexneri	ipaD	gnl|MYDB|703714_36	99.67399999999999
flexneri	ipaD	gnl|MYDB|601238_34	99.67399999999999
flexneri	ipaD	gnl|MYDB|600500_34	99.67399999999999
flexneri	ipaD	gnl|MYDB|600866_35	99.67399999999999
flexneri	ipaD	gnl|MYDB|602562_36	99.67399999999999
flexneri	ipaD	gnl|MYDB|600702_37	99.67399999999999
flexneri	ipaD	gnl|MYDB|602454_34	99.67399999999999
flexneri	ipaD	gnl|MYDB|702096_36	99.67399999999999
flexneri	ipaD	gnl|MYDB|702711_34	99.67399999999999
flexneri	ipaD	gnl|MYDB|600341_38	99.67399999999999
flexneri	ipaD	gnl|MYDB|604083_37	99.67399999999999
flexneri	ipaD	gnl|MYDB|600352_36	99.67399999999999
flexneri	ipaD	gnl|MYDB|602601_34	99.67399999999999
flexneri	ipaD	gnl|MYDB|602062_40	99.67399999999999
flexneri	ipaD	gnl|MYDB|603114_38	99.67399999999999
flexneri	ipaD	gnl|MYDB|500019_36	99.67399999999999
flexneri	ipaD	gnl|MYDB|600749_18	99.67399999999999
flexneri	ipaD	gnl|MYDB|600617_36	99.67399999999999
flexneri	ipaD	gnl|MYDB|600440_37	99.67399999999999
flexneri	ipaD	gnl|MYDB|401357_37	99.67399999999999
flexneri	ipaD	gnl|MYDB|504053_35	99.67399999999999
flexneri	ipaD	gnl|MYDB|600502_36	99.67399999999999
flexneri	ipaD	gnl|MYDB|604370_37	99.67399999999999
flexneri	ipaD	gnl|MYDB|602184_35	99.67399999999999
flexneri	ipaD	gnl|MYDB|602219_37	99.67399999999999
flexneri	ipaD	gnl|MYDB|600504_35	99.67399999999999
flexneri	ipaD	gnl|MYDB|600818_37	99.67399999999999
flexneri	ipaD	gnl|MYDB|103446_38	99.67399999999999
flexneri	ipaD	gnl|MYDB|600540_38	99.67399999999999
flexneri	ipaD	gnl|MYDB|603430_37	99.67399999999999
flexneri	ipaD	gnl|MYDB|600409_36	99.67399999999999
flexneri	ipaD	gnl|MYDB|604181_39	99.67399999999999
flexneri	ipaD	gnl|MYDB|503487_40	99.67399999999999
flexneri	ipaD	gnl|MYDB|100015_37	99.67399999999999
flexneri	ipaD	gnl|MYDB|700506_37	99.67399999999999
flexneri	ipaD	gnl|MYDB|600610_34	99.67399999999999
flexneri	ipaD	gnl|MYDB|600577_38	99.67399999999999
flexneri	ipaD	gnl|MYDB|600721_37	99.67399999999999
flexneri	ipaD	gnl|MYDB|603698_36	99.67399999999999
flexneri	ipaD	gnl|MYDB|102395_35	99.67399999999999
flexneri	ipaD	gnl|MYDB|700091_37	99.67399999999999
flexneri	ipaD	gnl|MYDB|603662_37	99.67399999999999
flexneri	ipaD	gnl|MYDB|602339_I_37	99.67399999999999
flexneri	ipaD	gnl|MYDB|703097_36	99.67399999999999
flexneri	ipaD	gnl|MYDB|602913_30	99.67399999999999
flexneri	ipaD	gnl|MYDB|602218_37	99.67399999999999
flexneri	ipaD	gnl|MYDB|600521_37	99.67399999999999
flexneri	ipaD	gnl|MYDB|103163_36	99.67399999999999
flexneri	ipaD	gnl|MYDB|601230_35	99.67399999999999
flexneri	ipaD	gnl|MYDB|702019_35	99.67399999999999
flexneri	ipaD	gnl|MYDB|603870_36	99.67399999999999
flexneri	ipaD	gnl|MYDB|103552_I_37	99.67399999999999
flexneri	ipaD	gnl|MYDB|503897_35	99.67399999999999
flexneri	ipaD	gnl|MYDB|703548_37	99.67399999999999
flexneri	ipaD	gnl|MYDB|604074_37	99.67399999999999
flexneri	ipaD	gnl|MYDB|601111_38	99.67399999999999
flexneri	ipaD	gnl|MYDB|600466_35	99.67399999999999
flexneri	ipaD	gnl|MYDB|600739_37	99.67399999999999
flexneri	ipaD	gnl|MYDB|503010_37	99.67399999999999
flexneri	ipaD	gnl|MYDB|600366_36	99.67399999999999
flexneri	ipaD	gnl|MYDB|603973_32	99.67399999999999
flexneri	ipaD	gnl|MYDB|604548_38	99.67399999999999
flexneri	ipaD	gnl|MYDB|603625_36	99.67399999999999
flexneri	ipaD	gnl|MYDB|600393_34	99.67399999999999
flexneri	ipaD	gnl|MYDB|600516_34	99.67399999999999
flexneri	ipaD	gnl|MYDB|600377_36	99.67399999999999
flexneri	ipaD	gnl|MYDB|601176_80	99.67399999999999
flexneri	ipaD	gnl|MYDB|602606_37	99.67399999999999
flexneri	ipaD	gnl|MYDB|100234_37	99.67399999999999
flexneri	ipaD	gnl|MYDB|504174_35	99.67399999999999
flexneri	ipaD	gnl|MYDB|700546_37	99.67399999999999
flexneri	ipaD	gnl|MYDB|100831_36	99.67399999999999
flexneri	ipaD	gnl|MYDB|702167_37	99.67399999999999
flexneri	ipaD	gnl|MYDB|600676_14	99.67399999999999
flexneri	ipaD	gnl|MYDB|500678_36	99.67399999999999
flexneri	ipaD	gnl|MYDB|102854_37	99.67399999999999
flexneri	ipaD	gnl|MYDB|603663_36	99.67399999999999
flexneri	ipaD	gnl|MYDB|600988_112	99.67399999999999
flexneri	ipaD	gnl|MYDB|601226_37	99.67399999999999
flexneri	ipaD	gnl|MYDB|600206_35	99.67399999999999
flexneri	ipaD	gnl|MYDB|700241_37	99.67399999999999
flexneri	ipaD	gnl|MYDB|604416_37	99.67399999999999
flexneri	ipaD	gnl|MYDB|600082_37	99.67399999999999
flexneri	ipaD	gnl|MYDB|600776_58	99.67399999999999
flexneri	ipaD	gnl|MYDB|603435_32	99.67399999999999
flexneri	ipaD	gnl|MYDB|700492_38	99.67399999999999
flexneri	ipaD	gnl|MYDB|600960_15	99.67399999999999
flexneri	ipaD	gnl|MYDB|603422_37	99.67399999999999
flexneri	ipaD	gnl|MYDB|600539_37	99.67399999999999
flexneri	ipaD	gnl|MYDB|103218_35	99.67399999999999
flexneri	ipaD	gnl|MYDB|602755_36	99.67399999999999
flexneri	ipaD	gnl|MYDB|600078_35	99.67399999999999
flexneri	ipaD	gnl|MYDB|201232_37	99.67399999999999
flexneri	ipaD	gnl|MYDB|602248_37	99.67399999999999
flexneri	ipaD	gnl|MYDB|601151_37	99.67399999999999
flexneri	ipaD	gnl|MYDB|600247_35	99.67399999999999
flexneri	ipaD	gnl|MYDB|602017_38	99.67399999999999
flexneri	ipaD	gnl|MYDB|603720_35	99.67399999999999
flexneri	ipaD	gnl|MYDB|500846_37	99.67399999999999
flexneri	ipaD	gnl|MYDB|604434_37	99.67399999999999
flexneri	ipaD	gnl|MYDB|603696_36	99.67399999999999
flexneri	ipaD	gnl|MYDB|102982_39	99.67399999999999
flexneri	ipaD	gnl|MYDB|402739_35	99.67399999999999
flexneri	ipaD	gnl|MYDB|600945_38	99.67399999999999
flexneri	ipaD	gnl|MYDB|602303_36	99.67399999999999
flexneri	ipaD	gnl|MYDB|602774_28	99.67399999999999
flexneri	ipaD	gnl|MYDB|100835_35	99.67399999999999
flexneri	ipaD	gnl|MYDB|500062_36	99.67399999999999
flexneri	ipaD	gnl|MYDB|102263_37	99.67399999999999
flexneri	ipaD	gnl|MYDB|703439_39	99.67399999999999
flexneri	ipaD	gnl|MYDB|600794_39	99.67399999999999
flexneri	ipaD	gnl|MYDB|603251_36	99.67399999999999
flexneri	ipaD	gnl|MYDB|503608_36	99.67399999999999
flexneri	ipaD	gnl|MYDB|200923_34	99.67399999999999
flexneri	ipaD	gnl|MYDB|602921_36	99.67399999999999
flexneri	ipaD	gnl|MYDB|600040_38	99.67399999999999
flexneri	ipaD	gnl|MYDB|102860_36	99.67399999999999
flexneri	ipaD	gnl|MYDB|602458_36	99.67399999999999
flexneri	ipaD	gnl|MYDB|602327_36	99.67399999999999
flexneri	ipaD	gnl|MYDB|603476_38	99.67399999999999
flexneri	ipaD	gnl|MYDB|402866_38	99.67399999999999
flexneri	ipaD	gnl|MYDB|601297_37	99.67399999999999
flexneri	ipaD	gnl|MYDB|603706_36	99.67399999999999
flexneri	ipaD	gnl|MYDB|602877_37	99.67399999999999
flexneri	ipaD	gnl|MYDB|600579_36	99.67399999999999
flexneri	ipaD	gnl|MYDB|602295_36	99.67399999999999
flexneri	ipaD	gnl|MYDB|402716_36	99.67399999999999
flexneri	ipaD	gnl|MYDB|504275_35	99.67399999999999
flexneri	ipaD	gnl|MYDB|603990_37	99.67399999999999
flexneri	ipaD	gnl|MYDB|604073_36	99.67399999999999
flexneri	ipaD	gnl|MYDB|603854_37	99.67399999999999
flexneri	ipaD	gnl|MYDB|600325_37	99.67399999999999
flexneri	ipaD	gnl|MYDB|600775_38	99.67399999999999
flexneri	ipaD	gnl|MYDB|600056_37	99.67399999999999
flexneri	ipaD	gnl|MYDB|600281_35	99.67399999999999
flexneri	ipaD	gnl|MYDB|604053_37	99.67399999999999
flexneri	ipaD	gnl|MYDB|202113_38	99.67399999999999
flexneri	ipaD	gnl|MYDB|602418_35	99.67399999999999
flexneri	ipaD	gnl|MYDB|600336_36	99.67399999999999
flexneri	ipaD	gnl|MYDB|600004_34	99.67399999999999
flexneri	ipaD	gnl|MYDB|602312_36	99.67399999999999
flexneri	ipaD	gnl|MYDB|600388_35	99.67399999999999
flexneri	ipaD	gnl|MYDB|600257_37	99.67399999999999
flexneri	ipaD	gnl|MYDB|302122_41	99.67399999999999
flexneri	ipaD	gnl|MYDB|200200_39	99.67399999999999
flexneri	ipaD	gnl|MYDB|604378_38	99.67399999999999
flexneri	ipaD	gnl|MYDB|602361_36	99.67399999999999
flexneri	ipaD	gnl|MYDB|600650_37	99.67399999999999
flexneri	ipaD	gnl|MYDB|603759_I_37	99.67399999999999
flexneri	ipaD	gnl|MYDB|102295_36	99.67399999999999
flexneri	ipaD	gnl|MYDB|603705_36	99.67399999999999
flexneri	ipaD	gnl|MYDB|602379_32	99.67399999999999
flexneri	ipaD	gnl|MYDB|602626_38	99.67399999999999
flexneri	ipaD	gnl|MYDB|103413_37	99.67399999999999
flexneri	ipaD	gnl|MYDB|600025_36	99.67399999999999
flexneri	ipaD	gnl|MYDB|103015_37	99.67399999999999
flexneri	ipaD	gnl|MYDB|600519_35	99.67399999999999
flexneri	ipaD	gnl|MYDB|700712_36	99.67399999999999
flexneri	ipaD	gnl|MYDB|103288_38	99.67399999999999
flexneri	ipaD	gnl|MYDB|500682_34	99.67399999999999
flexneri	ipaD	gnl|MYDB|601257_37	99.67399999999999
flexneri	ipaD	gnl|MYDB|603451_37	99.67399999999999
flexneri	ipaD	gnl|MYDB|600301_37	99.67399999999999
flexneri	ipaD	gnl|MYDB|600434_36	99.67399999999999
flexneri	ipaD	gnl|MYDB|500229_37	99.67399999999999
flexneri	ipaD	gnl|MYDB|600772_36	99.67399999999999
flexneri	ipaD	gnl|MYDB|604281_37	99.67399999999999
flexneri	ipaD	gnl|MYDB|100060_35	99.67399999999999
flexneri	ipaD	gnl|MYDB|600276_35	99.67399999999999
flexneri	ipaD	gnl|MYDB|602907_36	99.67399999999999
flexneri	ipaD	gnl|MYDB|200294_36	99.67399999999999
flexneri	ipaD	gnl|MYDB|600334_36	99.67399999999999
flexneri	ipaD	gnl|MYDB|600738_132	99.67399999999999
flexneri	ipaD	gnl|MYDB|603855_37	99.67399999999999
flexneri	ipaD	gnl|MYDB|500470_35	99.67399999999999
flexneri	ipaD	gnl|MYDB|601046_36	99.67399999999999
flexneri	ipaD	gnl|MYDB|603219_38	99.67399999999999
flexneri	ipaD	gnl|MYDB|601027_33	99.67399999999999
flexneri	ipaD	gnl|MYDB|600423_35	99.67399999999999
flexneri	ipaD	gnl|MYDB|600370_464	99.67399999999999
flexneri	ipaD	gnl|MYDB|602536_II_34	99.67399999999999
flexneri	ipaD	gnl|MYDB|600255_36	99.67399999999999
flexneri	ipaD	gnl|MYDB|603787_36	99.67399999999999
flexneri	ipaD	gnl|MYDB|100697_36	99.67399999999999
flexneri	ipaD	gnl|MYDB|600267_36	99.67399999999999
flexneri	ipaD	gnl|MYDB|400877_38	99.67399999999999
flexneri	ipaD	gnl|MYDB|601022_360	99.67399999999999
flexneri	ipaD	gnl|MYDB|600335_36	99.67399999999999
flexneri	ipaD	gnl|MYDB|100183_37	99.67399999999999
flexneri	ipaD	gnl|MYDB|100852_36	99.67399999999999
flexneri	ipaD	gnl|MYDB|604233_38	99.67399999999999
flexneri	ipaD	gnl|MYDB|704000_38	99.67399999999999
flexneri	ipaD	gnl|MYDB|102997_37	99.67399999999999
flexneri	ipaD	gnl|MYDB|100855_36	99.67399999999999
flexneri	ipaD	gnl|MYDB|600023_38	99.67399999999999
flexneri	ipaD	gnl|MYDB|603245_37	99.67399999999999
flexneri	ipaD	gnl|MYDB|103552_II_37	99.67399999999999
flexneri	ipaD	gnl|MYDB|604369_37	99.67399999999999
flexneri	ipaD	gnl|MYDB|403070_37	99.67399999999999
flexneri	ipaD	gnl|MYDB|603327_37	99.67399999999999
flexneri	ipaD	gnl|MYDB|500042_37	99.67399999999999
flexneri	ipaD	gnl|MYDB|600174_36	99.67399999999999
flexneri	ipaD	gnl|MYDB|600429_34	99.67399999999999
flexneri	ipaD	gnl|MYDB|102820_37	99.67399999999999
flexneri	ipaD	gnl|MYDB|603554_37	99.67399999999999
flexneri	ipaD	gnl|MYDB|602614_32	99.67399999999999
flexneri	ipaD	gnl|MYDB|100367_36	99.67399999999999
flexneri	ipaD	gnl|MYDB|600622_37	99.67399999999999
flexneri	ipaD	gnl|MYDB|103303_37	99.67399999999999
flexneri	ipaD	gnl|MYDB|500249_37	99.67399999999999
flexneri	ipaD	gnl|MYDB|102574_36	99.67399999999999
flexneri	ipaD	gnl|MYDB|600430_35	99.67399999999999
flexneri	ipaD	gnl|MYDB|603851_36	99.67399999999999
flexneri	ipaD	gnl|MYDB|602719_36	99.67399999999999
flexneri	ipaD	gnl|MYDB|603695_I_37	99.67399999999999
flexneri	ipaD	gnl|MYDB|603047_37	99.67399999999999
flexneri	ipaD	gnl|MYDB|102979_37	99.67399999999999
flexneri	ipaD	gnl|MYDB|600538_34	99.67399999999999
flexneri	ipaD	gnl|MYDB|500405_36	99.67399999999999
flexneri	ipaD	gnl|MYDB|402257_30	99.67399999999999
flexneri	ipaD	gnl|MYDB|603076_35	99.67399999999999
flexneri	ipaD	gnl|MYDB|600793_45	99.67399999999999
flexneri	ipaD	gnl|MYDB|600144_36	99.67399999999999
flexneri	ipaD	gnl|MYDB|400565_37	99.67399999999999
flexneri	ipaD	gnl|MYDB|603913_37	99.67399999999999
flexneri	ipaD	gnl|MYDB|102592_34	99.67399999999999
flexneri	ipaD	gnl|MYDB|600242_37	99.67399999999999
flexneri	ipaD	gnl|MYDB|703875_34	99.67399999999999
flexneri	ipaD	gnl|MYDB|603867_38	99.67399999999999
flexneri	ipaD	gnl|MYDB|600340_35	99.67399999999999
flexneri	ipaD	gnl|MYDB|700812_54	99.67399999999999
flexneri	ipaD	gnl|MYDB|600020_36	99.67399999999999
flexneri	ipaD	gnl|MYDB|403417_35	99.67399999999999
flexneri	ipaD	gnl|MYDB|600357_38	99.67399999999999
flexneri	ipaD	gnl|MYDB|100753_36	99.67399999999999
flexneri	ipaD	gnl|MYDB|603113_37	99.67399999999999
flexneri	ipaD	gnl|MYDB|602119_38	99.67399999999999
flexneri	ipaD	gnl|MYDB|602028_36	99.67399999999999
flexneri	ipaD	gnl|MYDB|401393_36	99.67399999999999
flexneri	ipaD	gnl|MYDB|202156_36	99.34899999999999
flexneri	ipaD	gnl|MYDB|203032_37	99.34899999999999
flexneri	ipaD	gnl|MYDB|103198_35	99.34899999999999
flexneri	ipaD	gnl|MYDB|703569_34	99.34899999999999
flexneri	ipaD	gnl|MYDB|700753_27	99.34899999999999
flexneri	ipaD	gnl|MYDB|700738_32	99.34899999999999
flexneri	ipaD	gnl|MYDB|700245_31	99.34899999999999
flexneri	ipaD	gnl|MYDB|200046_38	99.34899999999999
flexneri	ipaD	gnl|MYDB|702102_34	99.34899999999999
flexneri	ipaD	gnl|MYDB|700284_31	99.34899999999999
flexneri	ipaD	gnl|MYDB|401652_37	99.34899999999999
flexneri	ipaD	gnl|MYDB|500041_587	98.37100000000001
flexneri	ipaD	gnl|MYDB|603179_34	98.37100000000001
flexneri	ipaD	gnl|MYDB|102075_35	99.023
flexneri	ipaD	gnl|MYDB|601296_35	98.37100000000001
flexneri	ipaD	gnl|MYDB|602855_33	98.37100000000001
flexneri	ipaD	gnl|MYDB|602221_34	98.37100000000001
flexneri	ipaD	gnl|MYDB|603815_32	98.37100000000001
flexneri	ipaD	gnl|MYDB|602223_34	98.37100000000001
flexneri	ipaD	gnl|MYDB|600043_35	98.37100000000001
flexneri	ipaD	gnl|MYDB|600911_35	98.37100000000001
flexneri	ipaD	gnl|MYDB|603355_35	98.37100000000001
flexneri	ipaD	gnl|MYDB|601057_31	98.37100000000001
flexneri	ipaD	gnl|MYDB|504644_35	98.37100000000001
flexneri	ipaD	gnl|MYDB|601060_35	98.37100000000001
flexneri	ipaD	gnl|MYDB|200185_37	99.023
flexneri	ipaD	gnl|MYDB|602220_34	98.37100000000001
flexneri	ipaD	gnl|MYDB|603368_31	98.37100000000001
flexneri	ipaD	gnl|MYDB|600086_36	98.37100000000001
flexneri	ipaD	gnl|MYDB|500277_34	98.37100000000001
flexneri	ipaD	gnl|MYDB|601279_35	98.37100000000001
flexneri	ipaD	gnl|MYDB|600514_35	98.37100000000001
flexneri	ipaD	gnl|MYDB|300013_36	99.34899999999999
flexneri	ipaD	gnl|MYDB|100321_39	99.023
flexneri	ipaD	gnl|MYDB|102844_39	99.023
flexneri	ipaD	gnl|MYDB|202052_36	99.023
flexneri	ipaD	gnl|MYDB|100301_38	99.023
flexneri	ipaD	gnl|MYDB|102760_I_36	99.023
flexneri	ipaD	gnl|MYDB|100231_38	99.023
flexneri	ipaD	gnl|MYDB|203270_38	99.023
flexneri	ipaD	gnl|MYDB|302229_38	99.023
flexneri	ipaD	gnl|MYDB|103294_36	99.023
flexneri	ipaD	gnl|MYDB|400940_35	99.023
flexneri	ipaD	gnl|MYDB|505942_38	99.023
flexneri	ipaD	gnl|MYDB|603039_38	99.023
flexneri	ipaD	gnl|MYDB|600520_34	99.023
flexneri	ipaD	gnl|MYDB|703756_36	99.023
flexneri	ipaD	gnl|MYDB|402041_35	99.023
flexneri	ipaD	gnl|MYDB|100848_35	99.023
flexneri	ipaD	gnl|MYDB|500201_39	99.023
flexneri	ipaD	gnl|MYDB|600305_138	99.023
flexneri	ipaD	gnl|MYDB|604462_40	99.023
flexneri	ipaD	gnl|MYDB|102533_33	99.023
flexneri	ipaD	gnl|MYDB|703800_40	99.023
flexneri	ipaD	gnl|MYDB|602477_12	99.023
flexneri	ipaD	gnl|MYDB|102431_35	99.023
flexneri	ipaD	gnl|MYDB|100669_32	99.023
flexneri	ipaD	gnl|MYDB|602378_37	99.023
flexneri	ipaD	gnl|MYDB|102349_51	99.023
flexneri	ipaD	gnl|MYDB|600679_34	99.023
flexneri	ipaD	gnl|MYDB|700868_37	99.023
flexneri	ipaD	gnl|MYDB|603569_31	99.023
flexneri	ipaD	gnl|MYDB|103489_34	99.023
flexneri	ipaD	gnl|MYDB|702013_37	99.023
flexneri	ipaD	gnl|MYDB|401555_39	99.023
flexneri	ipaD	gnl|MYDB|504008_37	99.023
flexneri	ipaD	gnl|MYDB|103612_35	99.023
flexneri	ipaD	gnl|MYDB|100842_34	99.023
flexneri	ipaD	gnl|MYDB|102499_34	99.023
flexneri	ipaD	gnl|MYDB|602528_32	99.023
flexneri	ipaD	gnl|MYDB|603030_38	99.023
flexneri	ipaD	gnl|MYDB|600390_35	99.023
flexneri	ipaD	gnl|MYDB|600518_35	99.023
flexneri	ipaD	gnl|MYDB|402389_38	99.023
flexneri	ipaD	gnl|MYDB|700360_35	99.023
flexneri	ipaD	gnl|MYDB|601016_37	99.023
flexneri	ipaD	gnl|MYDB|103625_35	99.023
flexneri	ipaD	gnl|MYDB|600385_35	99.023
flexneri	ipaD	gnl|MYDB|600471_36	99.023
flexneri	ipaD	gnl|MYDB|102759_195	99.023
flexneri	ipaD	gnl|MYDB|402061_34	99.023
flexneri	ipaD	gnl|MYDB|204210_31	99.023
flexneri	ipaD	gnl|MYDB|402192_35	99.023
flexneri	ipaD	gnl|MYDB|100704_33	99.023
flexneri	ipaD	gnl|MYDB|402123_32	99.023
flexneri	ipaD	gnl|MYDB|403587_34	99.023
flexneri	ipaD	gnl|MYDB|403703_32	99.023
flexneri	ipaD	gnl|MYDB|102926_33	99.023
flexneri	ipaD	gnl|MYDB|401931_37	99.023
flexneri	ipaD	gnl|MYDB|300501_31	99.023
flexneri	ipaD	gnl|MYDB|200181_34	99.023
flexneri	ipaD	gnl|MYDB|202274_34	99.023
flexneri	ipaD	gnl|MYDB|300209_33	99.023
flexneri	ipaD	gnl|MYDB|402229_88	99.023
flexneri	ipaD	gnl|MYDB|403488_118	99.023
flexneri	ipaD	gnl|MYDB|403184_32	99.023
flexneri	ipaD	gnl|MYDB|402709_33	99.023
flexneri	ipaD	gnl|MYDB|403305_32	99.023
flexneri	ipaD	gnl|MYDB|103333_30	99.023
flexneri	ipaD	gnl|MYDB|403130_33	99.023
flexneri	ipaD	gnl|MYDB|400868_34	99.023
flexneri	ipaD	gnl|MYDB|300052_33	99.023
flexneri	ipaD	gnl|MYDB|403331_33	99.023
flexneri	ipaD	gnl|MYDB|403176_33	99.023
flexneri	ipaD	gnl|MYDB|102493_33	99.023
flexneri	ipaD	gnl|MYDB|403367_33	99.023
flexneri	ipaD	gnl|MYDB|102996_32	99.023
flexneri	ipaD	gnl|MYDB|600463_34	98.697
flexneri	ipaD	gnl|MYDB|401674_31	98.697
flexneri	ipaD	gnl|MYDB|402429_35	98.697
flexneri	ipaD	gnl|MYDB|600239_36	98.697
flexneri	ipaD	gnl|MYDB|403048_32	98.697
flexneri	ipaD	gnl|MYDB|600002_35	98.697
flexneri	ipaD	gnl|MYDB|400828_34	98.697
flexneri	ipaD	gnl|MYDB|401000_37	98.697
flexneri	ipaD	gnl|MYDB|601030_36	98.697
flexneri	ipaD	gnl|MYDB|600589_35	98.697
flexneri	ipaD	gnl|MYDB|303287_31	98.697
flexneri	ipaD	gnl|MYDB|402441_34	98.697
flexneri	ipaD	gnl|MYDB|602927_35	98.697
flexneri	ipaD	gnl|MYDB|601161_37	98.697
flexneri	ipaD	gnl|MYDB|600982_36	98.697
flexneri	ipaD	gnl|MYDB|600505_53	98.697
flexneri	ipaD	gnl|MYDB|402311_35	98.697
flexneri	ipaD	gnl|MYDB|400924_33	98.697
flexneri	ipaD	gnl|MYDB|403436_39	98.697
flexneri	ipaD	gnl|MYDB|402059_40	98.697
flexneri	ipaD	gnl|MYDB|201355_46	98.697
flexneri	ipaD	gnl|MYDB|203534_34	98.697
flexneri	ipaD	gnl|MYDB|203977_146	98.697
flexneri	ipaD	gnl|MYDB|103651_37	98.697
flexneri	ipaD	gnl|MYDB|204584_36	98.697
flexneri	ipaD	gnl|MYDB|400822_24	94.788
flexneri	ipaD	gnl|MYDB|400566_24	94.788
flexneri	ipaD	gnl|MYDB|700083_23	94.788
flexneri	ipaD	gnl|MYDB|402200_22	94.788
flexneri	ipaD	gnl|MYDB|604001_25	94.788
flexneri	ipaD	gnl|MYDB|202260_22	94.788
flexneri	ipaD	gnl|MYDB|600406_25	94.788
flexneri	ipaD	gnl|MYDB|503436_25	94.788
flexneri	ipaD	gnl|MYDB|702938_23	94.788
flexneri	ipaD	gnl|MYDB|403670_23	94.788
flexneri	ipaD	gnl|MYDB|600858_25	94.788
flexneri	ipaD	gnl|MYDB|300220_26	94.788
flexneri	ipaD	gnl|MYDB|604286_24	94.788
flexneri	ipaD	gnl|MYDB|602035_24	94.788
flexneri	ipaD	gnl|MYDB|600673_22	94.788
flexneri	ipaD	gnl|MYDB|602999_22	94.788
flexneri	ipaD	gnl|MYDB|604088_23	94.788
flexneri	ipaD	gnl|MYDB|703280_23	94.788
flexneri	ipaD	gnl|MYDB|500067_23	94.788
flexneri	ipaD	gnl|MYDB|600675_II_23	94.788
flexneri	ipaD	gnl|MYDB|702865_23	94.788
flexneri	ipaD	gnl|MYDB|603041_25	94.788
flexneri	ipaD	gnl|MYDB|603092_397	94.788
flexneri	ipaD	gnl|MYDB|604219_27	94.788
flexneri	ipaD	gnl|MYDB|102751_23	94.788
flexneri	ipaD	gnl|MYDB|601078_26	94.788
flexneri	ipaD	gnl|MYDB|102664_26	94.788
flexneri	ipaD	gnl|MYDB|604551_24	94.788
flexneri	ipaD	gnl|MYDB|703122_26	94.788
flexneri	ipaD	gnl|MYDB|602684_24	94.788
flexneri	ipaD	gnl|MYDB|702718_23	94.788
flexneri	ipaD	gnl|MYDB|603345_25	94.788
flexneri	ipaD	gnl|MYDB|400613_23	94.788
flexneri	ipaD	gnl|MYDB|600008_24	94.788
flexneri	ipaD	gnl|MYDB|400891_25	94.788
flexneri	ipaD	gnl|MYDB|603901_67	94.788
flexneri	ipaD	gnl|MYDB|400918_22	94.788
flexneri	ipaD	gnl|MYDB|401192_23	94.788
flexneri	ipaD	gnl|MYDB|601208_23	94.788
flexneri	ipaD	gnl|MYDB|603966_26	94.788
flexneri	ipaD	gnl|MYDB|703363_24	94.788
flexneri	ipaD	gnl|MYDB|600785_25	94.788
flexneri	ipaD	gnl|MYDB|403192_23	94.788
flexneri	ipaD	gnl|MYDB|604008_23	94.788
flexneri	ipaD	gnl|MYDB|602687_23	94.788
flexneri	ipaD	gnl|MYDB|402573_26	94.788
flexneri	ipaD	gnl|MYDB|700482_23	94.788
flexneri	ipaD	gnl|MYDB|103578_24	94.788
flexneri	ipaD	gnl|MYDB|100537_22	94.788
flexneri	ipaD	gnl|MYDB|600006_24	94.788
flexneri	ipaD	gnl|MYDB|603715_23	94.788
flexneri	ipaD	gnl|MYDB|602390_23	94.788
flexneri	ipaD	gnl|MYDB|602850_27	94.788
flexneri	ipaD	gnl|MYDB|403926_25	94.788
flexneri	ipaD	gnl|MYDB|604423_23	94.788
flexneri	ipaD	gnl|MYDB|703277_23	94.788
flexneri	ipaD	gnl|MYDB|300039_25	94.788
flexneri	ipaD	gnl|MYDB|600674_26	94.788
flexneri	ipaD	gnl|MYDB|100490_23	94.788
flexneri	ipaD	gnl|MYDB|603695_II_24	94.788
flexneri	ipaD	gnl|MYDB|603766_23	94.788
flexneri	ipaD	gnl|MYDB|703452_14	94.788
flexneri	ipaD	gnl|MYDB|403127_23	94.788
flexneri	ipaD	gnl|MYDB|604015_25	94.788
flexneri	ipaD	gnl|MYDB|103367_25	94.788
flexneri	ipaD	gnl|MYDB|600557_27	94.788
flexneri	ipaD	gnl|MYDB|600832_26	94.788
flexneri	ipaD	gnl|MYDB|603020_25	94.788
flexneri	ipaD	gnl|MYDB|401434_24	94.788
flexneri	ipaD	gnl|MYDB|602857_27	94.788
flexneri	ipaD	gnl|MYDB|102491_22	94.788
flexneri	ipaD	gnl|MYDB|503816_23	94.788
flexneri	ipaD	gnl|MYDB|602899_I_23	94.788
flexneri	ipaD	gnl|MYDB|700479_I_26	94.788
flexneri	ipaD	gnl|MYDB|603922_24	94.788
flexneri	ipaD	gnl|MYDB|100512_24	94.788
flexneri	ipaD	gnl|MYDB|603636_24	94.788
flexneri	ipaD	gnl|MYDB|603021_23	94.788
flexneri	ipaD	gnl|MYDB|700302_28	94.788
flexneri	ipaD	gnl|MYDB|700277_25	94.788
flexneri	ipaD	gnl|MYDB|403477_17	94.788
flexneri	ipaD	gnl|MYDB|600652_24	94.788
flexneri	ipaD	gnl|MYDB|103265_24	94.788
flexneri	ipaD	gnl|MYDB|702248_19	94.788
flexneri	ipaD	gnl|MYDB|702207_25	94.788
flexneri	ipaD	gnl|MYDB|603690_II_25	94.788
flexneri	ipaD	gnl|MYDB|303291_23	94.788
flexneri	ipaD	gnl|MYDB|403405_22	94.788
flexneri	ipaD	gnl|MYDB|204161_23	94.788
flexneri	ipaD	gnl|MYDB|400910_222	94.788
flexneri	ipaD	gnl|MYDB|602819_II_26	94.788
flexneri	ipaD	gnl|MYDB|102476_23	94.788
flexneri	ipaD	gnl|MYDB|604193_25	94.788
flexneri	ipaD	gnl|MYDB|702822_23	94.788
flexneri	ipaD	gnl|MYDB|602174_23	94.788
flexneri	ipaD	gnl|MYDB|401016_25	94.788
flexneri	ipaD	gnl|MYDB|403153_22	94.788
flexneri	ipaD	gnl|MYDB|102609_22	94.788
flexneri	ipaD	gnl|MYDB|700750_23	94.788
flexneri	ipaD	gnl|MYDB|603683_25	94.788
flexneri	ipaD	gnl|MYDB|403044_23	94.788
flexneri	ipaD	gnl|MYDB|600939_25	94.788
flexneri	ipaD	gnl|MYDB|300730_23	94.788
flexneri	ipaD	gnl|MYDB|600717_20	94.788
flexneri	ipaD	gnl|MYDB|700014_22	94.788
flexneri	ipaD	gnl|MYDB|603260_II_25	94.788
flexneri	ipaD	gnl|MYDB|604006_23	94.788
flexneri	ipaD	gnl|MYDB|703121_22	94.788
flexneri	ipaD	gnl|MYDB|600169_26	94.788
flexneri	ipaD	gnl|MYDB|700918_24	94.788
flexneri	ipaD	gnl|MYDB|102002_23	94.788
flexneri	ipaD	gnl|MYDB|703765_22	94.788
flexneri	ipaD	gnl|MYDB|702530_22	94.788
flexneri	ipaD	gnl|MYDB|401259_I_24	94.788
flexneri	ipaD	gnl|MYDB|402001_24	94.788
flexneri	ipaD	gnl|MYDB|604208_25	94.788
flexneri	ipaD	gnl|MYDB|604060_23	94.788
flexneri	ipaD	gnl|MYDB|603804_24	94.788
flexneri	ipaD	gnl|MYDB|401528_21	94.788
flexneri	ipaD	gnl|MYDB|603101_24	94.788
flexneri	ipaD	gnl|MYDB|100724_22	94.788
flexneri	ipaD	gnl|MYDB|100272_23	94.788
flexneri	ipaD	gnl|MYDB|604014_25	94.788
flexneri	ipaD	gnl|MYDB|503640_25	94.788
flexneri	ipaD	gnl|MYDB|700016_24	94.788
flexneri	ipaD	gnl|MYDB|703213_25	94.788
flexneri	ipaD	gnl|MYDB|400834_24	94.788
flexneri	ipaD	gnl|MYDB|403380_22	94.788
flexneri	ipaD	gnl|MYDB|703539_23	94.788
flexneri	ipaD	gnl|MYDB|703177_21	94.788
flexneri	ipaD	gnl|MYDB|400862_II_24	94.788
flexneri	ipaD	gnl|MYDB|602434_24	94.788
flexneri	ipaD	gnl|MYDB|602660_24	94.788
flexneri	ipaD	gnl|MYDB|100515_I_24	94.788
flexneri	ipaD	gnl|MYDB|600480_23	94.788
flexneri	ipaD	gnl|MYDB|700381_25	94.788
flexneri	ipaD	gnl|MYDB|700548_25	94.788
flexneri	ipaD	gnl|MYDB|403723_24	94.788
flexneri	ipaD	gnl|MYDB|603694_24	94.788
flexneri	ipaD	gnl|MYDB|202236_23	94.788
flexneri	ipaD	gnl|MYDB|603814_26	94.788
flexneri	ipaD	gnl|MYDB|500068_25	94.788
flexneri	ipaD	gnl|MYDB|400603_24	94.788
flexneri	ipaD	gnl|MYDB|600996_12	93.811
flexneri	ipaD	gnl|MYDB|603651_17	93.811
flexneri	ipaD	gnl|MYDB|500482_79	93.811
flexneri	ipaD	gnl|MYDB|602377_20	93.811
flexneri	ipaD	gnl|MYDB|703089_861	94.73700000000001
flexneri	ipaD	gnl|MYDB|601059_471	99.65
sonnei	ipaD	gnl|MYDB|604118_27	99.67399999999999
sonnei	ipaD	gnl|MYDB|700058_32	97.068
sonnei	ipaD	gnl|MYDB|600532_32	97.068
sonnei	ipaD	gnl|MYDB|700155_30	97.068
sonnei	ipaD	gnl|MYDB|600601_16	97.068
sonnei	ipaD	gnl|MYDB|702089_33	97.068
sonnei	ipaD	gnl|MYDB|600553_31	97.068
sonnei	ipaD	gnl|MYDB|602487_29	97.068
sonnei	ipaD	gnl|MYDB|603784_33	97.068
sonnei	ipaD	gnl|MYDB|503617_37	97.068
sonnei	ipaD	gnl|MYDB|603768_34	97.068
sonnei	ipaD	gnl|MYDB|600359_34	97.068
sonnei	ipaD	gnl|MYDB|603727_34	91.85700000000001
sonnei	ipaD	gnl|MYDB|504892_173	95.359
boydii	ipaD	gnl|MYDB|504250_17	98.697
boydii	ipaD	gnl|MYDB|700183_24	94.788
boydii	ipaD	gnl|MYDB|300519_25	94.788
boydii	ipaD	gnl|MYDB|103362_24	94.788
boydii	ipaD	gnl|MYDB|401257_25	94.788
boydii	ipaD	gnl|MYDB|103335_23	94.788
boydii	ipaD	gnl|MYDB|102968_23	94.788
boydii	ipaD	gnl|MYDB|403067_21	94.788
boydii	ipaD	gnl|MYDB|602339_II_25	94.788
boydii	ipaD	gnl|MYDB|302052_24	94.788
boydii	ipaD	gnl|MYDB|204048_17	94.788
boydii	ipaD	gnl|MYDB|202089_21	94.788
[truncated: 3,619 more rows]
