# Supplementary material for: Pathogenomic analyses of Shigella isolates inform factors limiting shigellosis prevention and control across LMICs
Source: Nat Microbiol. 2022 Jan 31;7(2):251–61. doi: 10.1038/s41564-021-01054-z (PMC8813619; doi:10.1038/s41564-021-01054-z)
Supplement: Supplementary file 8 — Input file consisting of amino acid variation locations and frequencies among the six protein vaccine candidates for the generation of Supplementary Fig. 8. [file 41564_2021_1054_MOESM8_ESM.zip]

Archive with 2 entries (2 files):
- Bengtsson_SupplementaryData_Fig8.txt
- __MACOSX/._Bengtsson_SupplementaryData_Fig8.txt
