# Supplementary material for: Pathogenomic analyses of Shigella isolates inform factors limiting shigellosis prevention and control across LMICs
Source: Nat Microbiol. 2022 Jan 31;7(2):251–61. doi: 10.1038/s41564-021-01054-z (PMC8813619; doi:10.1038/s41564-021-01054-z)
Supplement: Supplementary file 8 — Input file consisting of amino acid variation locations and frequencies among the six protein vaccine candidates for the generation of Supplementary Fig. 8. [file 41564_2021_1054_MOESM8_ESM.zip › Bengtsson_SupplementaryData_Fig8.txt]

antigen	pos	variant	variant_freq
OmpA	1		0
OmpA	2		0
OmpA	3		0
OmpA	4		0
OmpA	5		0
OmpA	6		0
OmpA	7		0
OmpA	8		0
OmpA	9		0
OmpA	10		0
OmpA	11		0
OmpA	12		0
OmpA	13		0
OmpA	14		0
OmpA	15		0
OmpA	16		0
OmpA	17		0
OmpA	18		0
OmpA	19	1	0.09487666
OmpA	20		0
OmpA	21		0
OmpA	22		0
OmpA	23		0
OmpA	24		0
OmpA	25		0
OmpA	26		0
OmpA	27		0
OmpA	28		0
OmpA	29		0
OmpA	30		0
OmpA	31		0
OmpA	32		0
OmpA	33		0
OmpA	34		0
OmpA	35		0
OmpA	36		0
OmpA	37		0
OmpA	38		0
OmpA	39		0
OmpA	40		0
OmpA	41		0
OmpA	42		0
OmpA	43		0
OmpA	44		0
OmpA	45		0
OmpA	46	173	16.41366224
OmpA	47		0
OmpA	48		0
OmpA	49		0
OmpA	50		0
OmpA	51		0
OmpA	52		0
OmpA	53		0
OmpA	54		0
OmpA	55		0
OmpA	56		0
OmpA	57		0
OmpA	58		0
OmpA	59		0
OmpA	60		0
OmpA	61		0
OmpA	62		0
OmpA	63		0
OmpA	64		0
OmpA	65		0
OmpA	66		0
OmpA	67		0
OmpA	68		0
OmpA	69		0
OmpA	70		0
OmpA	71		0
OmpA	72		0
OmpA	73		0
OmpA	74		0
OmpA	75		0
OmpA	76		0
OmpA	77		0
OmpA	78		0
OmpA	79		0
OmpA	80		0
OmpA	81		0
OmpA	82		0
OmpA	83		0
OmpA	84		0
OmpA	85		0
OmpA	86		0
OmpA	87	173	16.41366224
OmpA	88	173	16.41366224
OmpA	89	173	16.41366224
OmpA	90		0
OmpA	91		0
OmpA	92		0
OmpA	93		0
OmpA	94		0
OmpA	95		0
OmpA	96		0
OmpA	97		0
OmpA	98		0
OmpA	99		0
OmpA	100		0
OmpA	101		0
OmpA	102		0
OmpA	103		0
OmpA	104		0
OmpA	105		0
OmpA	106		0
OmpA	107		0
OmpA	108		0
OmpA	109		0
OmpA	110		0
OmpA	111		0
OmpA	112		0
OmpA	113		0
OmpA	114		0
OmpA	115		0
OmpA	116		0
OmpA	117		0
OmpA	118		0
OmpA	119		0
OmpA	120		0
OmpA	121		0
OmpA	122		0
OmpA	123		0
OmpA	124		0
OmpA	125		0
OmpA	126		0
OmpA	127		0
OmpA	128		0
OmpA	129	173	16.41366224
OmpA	130		0
OmpA	131		0
OmpA	132	195	18.50094877
OmpA	133	1	0.09487666
OmpA	134		0
OmpA	135		0
OmpA	136		0
OmpA	137		0
OmpA	138		0
OmpA	139	173	16.41366224
OmpA	140		0
OmpA	141		0
OmpA	142		0
OmpA	143		0
OmpA	144		0
OmpA	145		0
OmpA	146		0
OmpA	147		0
OmpA	148		0
OmpA	149		0
OmpA	150		0
OmpA	151		0
OmpA	152		0
OmpA	153		0
OmpA	154		0
OmpA	155		0
OmpA	156		0
OmpA	157		0
OmpA	158		0
OmpA	159		0
OmpA	160		0
OmpA	161		0
OmpA	162		0
OmpA	163		0
OmpA	164		0
OmpA	165		0
OmpA	166		0
OmpA	167		0
OmpA	168		0
OmpA	169		0
OmpA	170		0
OmpA	171		0
OmpA	172		0
OmpA	173		0
OmpA	174		0
OmpA	175		0
OmpA	176	173	16.41366224
OmpA	177		0
OmpA	178		0
OmpA	179		0
OmpA	180		0
OmpA	181	1	0.09487666
OmpA	182		0
OmpA	183		0
OmpA	184		0
OmpA	185		0
OmpA	186	173	16.41366224
OmpA	187		0
OmpA	188		0
OmpA	189		0
OmpA	190		0
OmpA	191		0
OmpA	192		0
OmpA	193		0
OmpA	194		0
OmpA	195		0
OmpA	196		0
OmpA	197		0
OmpA	198		0
OmpA	199		0
OmpA	200		0
OmpA	201		0
OmpA	202		0
OmpA	203		0
OmpA	204		0
OmpA	205		0
OmpA	206		0
OmpA	207		0
OmpA	208		0
OmpA	209		0
OmpA	210		0
OmpA	211		0
OmpA	212		0
OmpA	213		0
OmpA	214		0
OmpA	215		0
OmpA	216		0
OmpA	217		0
OmpA	218		0
OmpA	219		0
OmpA	220		0
OmpA	221		0
OmpA	222		0
OmpA	223		0
OmpA	224		0
OmpA	225		0
OmpA	226		0
OmpA	227		0
OmpA	228		0
OmpA	229		0
OmpA	230		0
OmpA	231		0
OmpA	232		0
OmpA	233		0
OmpA	234		0
OmpA	235		0
OmpA	236		0
OmpA	237		0
OmpA	238		0
OmpA	239		0
OmpA	240		0
OmpA	241		0
OmpA	242		0
OmpA	243		0
OmpA	244		0
OmpA	245		0
OmpA	246		0
OmpA	247		0
OmpA	248		0
OmpA	249		0
OmpA	250		0
OmpA	251		0
OmpA	252		0
OmpA	253		0
OmpA	254		0
OmpA	255		0
OmpA	256		0
OmpA	257		0
OmpA	258		0
OmpA	259		0
OmpA	260		0
OmpA	261		0
OmpA	262		0
OmpA	263		0
OmpA	264		0
OmpA	265		0
OmpA	266		0
OmpA	267		0
OmpA	268		0
OmpA	269		0
OmpA	270		0
OmpA	271		0
OmpA	272		0
OmpA	273		0
OmpA	274		0
OmpA	275		0
OmpA	276	1	0.09487666
OmpA	277		0
OmpA	278		0
OmpA	279		0
OmpA	280		0
OmpA	281		0
OmpA	282		0
OmpA	283		0
OmpA	284		0
OmpA	285		0
OmpA	286		0
OmpA	287		0
OmpA	288		0
OmpA	289		0
OmpA	290		0
OmpA	291		0
OmpA	292		0
OmpA	293		0
OmpA	294		0
OmpA	295		0
OmpA	296		0
OmpA	297		0
OmpA	298		0
OmpA	299		0
OmpA	300		0
OmpA	301		0
OmpA	302		0
OmpA	303		0
OmpA	304		0
OmpA	305		0
OmpA	306	5	0.474383302
OmpA	307		0
OmpA	308		0
OmpA	309		0
OmpA	310		0
OmpA	311		0
OmpA	312		0
OmpA	313		0
OmpA	314		0
OmpA	315		0
OmpA	316		0
OmpA	317		0
OmpA	318		0
OmpA	319		0
OmpA	320	1	0.09487666
OmpA	321		0
OmpA	322		0
OmpA	323		0
OmpA	324		0
OmpA	325		0
OmpA	326		0
OmpA	327		0
OmpA	328		0
OmpA	329		0
OmpA	330		0
OmpA	331		0
OmpA	332		0
OmpA	333		0
OmpA	334		0
OmpA	335		0
OmpA	336		0
OmpA	337		0
OmpA	338		0
OmpA	339		0
OmpA	340		0
OmpA	341		0
OmpA	342		0
OmpA	343		0
OmpA	344		0
OmpA	345		0
OmpA	346		0
OmpA	347		0
OmpA	348		0
OmpA	349		0
OmpA	350		0
SigA	1		0
SigA	2		0
SigA	3		0
SigA	4		0
SigA	5		0
SigA	6		0
SigA	7		0
SigA	8		0
SigA	9		0
SigA	10		0
SigA	11		0
SigA	12		0
SigA	13		0
SigA	14		0
SigA	15		0
SigA	16		0
SigA	17		0
SigA	18		0
SigA	19		0
SigA	20		0
SigA	21		0
SigA	22		0
SigA	23		0
SigA	24		0
SigA	25		0
SigA	26		0
SigA	27		0
SigA	28		0
SigA	29		0
SigA	30		0
SigA	31		0
SigA	32		0
SigA	33		0
SigA	34		0
SigA	35		0
SigA	36		0
SigA	37		0
SigA	38		0
SigA	39		0
SigA	40		0
SigA	41		0
SigA	42		0
SigA	43		0
SigA	44		0
SigA	45		0
SigA	46		0
SigA	47		0
SigA	48		0
SigA	49		0
SigA	50		0
SigA	51		0
SigA	52		0
SigA	53		0
SigA	54		0
SigA	55		0
SigA	56		0
SigA	57		0
SigA	58		0
SigA	59		0
SigA	60		0
SigA	61		0
SigA	62		0
SigA	63		0
SigA	64		0
SigA	65		0
SigA	66		0
SigA	67		0
SigA	68		0
SigA	69		0
SigA	70		0
SigA	71		0
SigA	72		0
SigA	73		0
SigA	74		0
SigA	75		0
SigA	76		0
SigA	77		0
SigA	78		0
SigA	79		0
SigA	80		0
SigA	81		0
SigA	82		0
SigA	83		0
SigA	84		0
SigA	85		0
SigA	86		0
SigA	87		0
SigA	88		0
SigA	89		0
SigA	90		0
SigA	91		0
SigA	92		0
SigA	93	3	0.466562986
SigA	94		0
SigA	95	1	0.155520995
SigA	96		0
SigA	97		0
SigA	98	28	4.354587869
SigA	99		0
SigA	100		0
SigA	101		0
SigA	102		0
SigA	103		0
SigA	104		0
SigA	105		0
SigA	106		0
SigA	107		0
SigA	108		0
SigA	109		0
SigA	110		0
SigA	111		0
SigA	112		0
SigA	113		0
SigA	114		0
SigA	115		0
SigA	116		0
SigA	117		0
SigA	118		0
SigA	119		0
SigA	120		0
SigA	121		0
SigA	122		0
SigA	123		0
SigA	124		0
SigA	125		0
SigA	126		0
SigA	127		0
SigA	128		0
SigA	129		0
SigA	130		0
SigA	131		0
SigA	132		0
SigA	133		0
SigA	134		0
SigA	135		0
SigA	136		0
SigA	137		0
SigA	138		0
SigA	139		0
SigA	140	1	0.155520995
SigA	141		0
SigA	142		0
SigA	143		0
SigA	144		0
SigA	145		0
SigA	146		0
SigA	147		0
SigA	148		0
SigA	149		0
SigA	150		0
SigA	151		0
SigA	152		0
SigA	153		0
SigA	154		0
SigA	155		0
SigA	156		0
SigA	157		0
SigA	158		0
SigA	159		0
SigA	160		0
SigA	161		0
SigA	162		0
SigA	163		0
SigA	164		0
SigA	165		0
SigA	166		0
SigA	167		0
SigA	168		0
SigA	169		0
SigA	170		0
SigA	171		0
SigA	172		0
SigA	173		0
SigA	174		0
SigA	175		0
SigA	176		0
SigA	177		0
SigA	178		0
SigA	179		0
SigA	180		0
SigA	181		0
SigA	182		0
SigA	183		0
SigA	184		0
SigA	185		0
SigA	186		0
SigA	187		0
SigA	188		0
SigA	189		0
SigA	190		0
SigA	191		0
SigA	192		0
SigA	193		0
SigA	194		0
SigA	195		0
SigA	196		0
SigA	197		0
SigA	198		0
SigA	199		0
SigA	200		0
SigA	201		0
SigA	202		0
SigA	203		0
SigA	204		0
SigA	205		0
SigA	206		0
SigA	207		0
SigA	208		0
SigA	209		0
SigA	210		0
SigA	211		0
SigA	212		0
SigA	213		0
SigA	214		0
SigA	215		0
SigA	216		0
SigA	217		0
SigA	218		0
SigA	219		0
SigA	220		0
SigA	221		0
SigA	222		0
SigA	223		0
SigA	224		0
SigA	225		0
SigA	226		0
SigA	227		0
SigA	228		0
SigA	229		0
SigA	230		0
SigA	231		0
SigA	232		0
SigA	233		0
SigA	234		0
SigA	235		0
SigA	236		0
SigA	237		0
SigA	238		0
SigA	239		0
SigA	240		0
SigA	241		0
SigA	242		0
SigA	243		0
SigA	244		0
SigA	245		0
SigA	246		0
SigA	247		0
SigA	248		0
SigA	249		0
SigA	250		0
SigA	251		0
SigA	252		0
SigA	253		0
SigA	254		0
SigA	255		0
SigA	256		0
SigA	257		0
SigA	258		0
SigA	259		0
SigA	260		0
SigA	261		0
SigA	262		0
SigA	263		0
SigA	264		0
SigA	265		0
SigA	266		0
SigA	267		0
SigA	268		0
SigA	269		0
SigA	270		0
SigA	271		0
SigA	272		0
SigA	273		0
SigA	274		0
SigA	275		0
SigA	276		0
SigA	277		0
SigA	278		0
SigA	279		0
SigA	280		0
SigA	281		0
SigA	282		0
SigA	283		0
SigA	284		0
SigA	285		0
SigA	286		0
SigA	287		0
SigA	288		0
SigA	289		0
SigA	290		0
SigA	291		0
SigA	292		0
SigA	293		0
SigA	294		0
SigA	295		0
SigA	296		0
SigA	297		0
SigA	298		0
SigA	299		0
SigA	300		0
SigA	301		0
SigA	302		0
SigA	303		0
SigA	304		0
SigA	305		0
SigA	306		0
SigA	307		0
SigA	308		0
SigA	309		0
SigA	310		0
SigA	311		0
SigA	312		0
SigA	313		0
SigA	314		0
SigA	315		0
SigA	316		0
SigA	317		0
SigA	318		0
SigA	319		0
SigA	320		0
SigA	321		0
SigA	322		0
SigA	323		0
SigA	324		0
SigA	325		0
SigA	326		0
SigA	327		0
SigA	328		0
SigA	329		0
SigA	330		0
SigA	331		0
SigA	332		0
SigA	333		0
SigA	334		0
SigA	335		0
SigA	336		0
SigA	337		0
SigA	338	167	25.97200622
SigA	339		0
SigA	340		0
SigA	341		0
SigA	342		0
SigA	343		0
SigA	344		0
SigA	345		0
SigA	346		0
SigA	347		0
SigA	348		0
SigA	349		0
SigA	350		0
SigA	351		0
SigA	352		0
SigA	353		0
SigA	354		0
SigA	355		0
SigA	356		0
SigA	357		0
SigA	358		0
SigA	359		0
SigA	360		0
SigA	361		0
SigA	362		0
SigA	363		0
SigA	364		0
SigA	365		0
SigA	366		0
SigA	367		0
SigA	368		0
SigA	369		0
SigA	370		0
SigA	371		0
SigA	372		0
SigA	373		0
SigA	374		0
SigA	375		0
SigA	376		0
SigA	377		0
SigA	378		0
SigA	379		0
SigA	380		0
SigA	381		0
SigA	382		0
SigA	383		0
SigA	384		0
SigA	385		0
SigA	386		0
SigA	387		0
SigA	388		0
SigA	389		0
SigA	390		0
SigA	391		0
SigA	392		0
SigA	393	1	0.155520995
SigA	394		0
SigA	395		0
SigA	396		0
SigA	397		0
SigA	398		0
SigA	399		0
SigA	400		0
SigA	401	4	0.622083981
SigA	402		0
SigA	403		0
SigA	404		0
SigA	405		0
SigA	406		0
SigA	407		0
SigA	408		0
SigA	409		0
SigA	410		0
SigA	411		0
SigA	412		0
SigA	413		0
SigA	414		0
SigA	415		0
SigA	416		0
SigA	417		0
SigA	418		0
SigA	419		0
SigA	420		0
SigA	421		0
SigA	422		0
SigA	423		0
SigA	424		0
SigA	425	1	0.155520995
SigA	426		0
SigA	427		0
SigA	428		0
SigA	429		0
SigA	430		0
SigA	431		0
SigA	432	1	0.155520995
SigA	433		0
SigA	434		0
SigA	435		0
SigA	436		0
SigA	437		0
SigA	438		0
SigA	439		0
SigA	440		0
SigA	441		0
SigA	442		0
SigA	443		0
SigA	444		0
SigA	445		0
SigA	446	1	0.155520995
SigA	447		0
SigA	448		0
SigA	449		0
SigA	450		0
SigA	451		0
SigA	452		0
SigA	453		0
SigA	454		0
SigA	455		0
SigA	456		0
SigA	457		0
SigA	458		0
SigA	459		0
SigA	460		0
SigA	461		0
SigA	462		0
SigA	463		0
SigA	464		0
SigA	465		0
SigA	466		0
SigA	467		0
SigA	468		0
SigA	469		0
SigA	470		0
SigA	471		0
SigA	472		0
SigA	473		0
SigA	474		0
SigA	475		0
SigA	476		0
SigA	477		0
SigA	478		0
SigA	479		0
SigA	480		0
SigA	481		0
SigA	482		0
SigA	483		0
SigA	484		0
SigA	485		0
SigA	486		0
SigA	487		0
SigA	488		0
SigA	489		0
SigA	490		0
SigA	491		0
SigA	492		0
SigA	493		0
SigA	494	4	0.622083981
SigA	495		0
SigA	496		0
SigA	497		0
SigA	498		0
SigA	499		0
SigA	500		0
SigA	501		0
SigA	502		0
SigA	503		0
SigA	504		0
SigA	505		0
SigA	506		0
SigA	507		0
SigA	508		0
SigA	509	642	99.844479
SigA	510		0
SigA	511		0
SigA	512		0
SigA	513		0
SigA	514		0
SigA	515		0
SigA	516		0
SigA	517		0
SigA	518		0
SigA	519		0
SigA	520		0
SigA	521		0
SigA	522		0
SigA	523		0
SigA	524		0
SigA	525		0
SigA	526		0
SigA	527		0
SigA	528		0
SigA	529		0
SigA	530		0
SigA	531		0
SigA	532		0
SigA	533		0
SigA	534		0
SigA	535		0
SigA	536		0
SigA	537		0
SigA	538		0
SigA	539		0
SigA	540		0
SigA	541		0
SigA	542		0
SigA	543		0
SigA	544		0
SigA	545		0
SigA	546		0
SigA	547		0
SigA	548		0
SigA	549	642	99.844479
SigA	550		0
SigA	551		0
SigA	552		0
SigA	553		0
SigA	554		0
SigA	555		0
SigA	556		0
SigA	557		0
SigA	558		0
SigA	559		0
SigA	560		0
SigA	561		0
SigA	562		0
SigA	563		0
SigA	564		0
SigA	565		0
SigA	566		0
SigA	567		0
SigA	568		0
SigA	569		0
SigA	570		0
SigA	571		0
SigA	572		0
SigA	573		0
SigA	574		0
SigA	575		0
SigA	576		0
SigA	577		0
SigA	578		0
SigA	579		0
SigA	580		0
SigA	581		0
SigA	582		0
SigA	583		0
SigA	584		0
SigA	585		0
SigA	586		0
SigA	587		0
SigA	588		0
SigA	589		0
SigA	590		0
SigA	591		0
SigA	592		0
SigA	593		0
SigA	594		0
SigA	595		0
SigA	596		0
SigA	597		0
SigA	598		0
SigA	599		0
SigA	600		0
SigA	601		0
SigA	602		0
SigA	603		0
SigA	604		0
SigA	605		0
SigA	606		0
SigA	607		0
SigA	608		0
SigA	609		0
SigA	610		0
SigA	611		0
SigA	612		0
SigA	613		0
SigA	614		0
SigA	615		0
SigA	616		0
SigA	617		0
SigA	618		0
SigA	619		0
SigA	620		0
SigA	621		0
SigA	622		0
SigA	623		0
SigA	624		0
SigA	625		0
SigA	626		0
SigA	627		0
SigA	628		0
SigA	629		0
SigA	630		0
SigA	631		0
SigA	632		0
SigA	633	642	99.844479
SigA	634	642	99.844479
SigA	635		0
SigA	636		0
SigA	637		0
SigA	638		0
SigA	639		0
SigA	640		0
SigA	641		0
SigA	642		0
SigA	643		0
SigA	644		0
SigA	645		0
SigA	646		0
SigA	647		0
SigA	648		0
SigA	649		0
SigA	650		0
SigA	651		0
SigA	652		0
SigA	653		0
SigA	654		0
SigA	655		0
SigA	656		0
SigA	657		0
SigA	658		0
SigA	659		0
SigA	660		0
SigA	661		0
SigA	662		0
SigA	663		0
SigA	664		0
SigA	665		0
SigA	666		0
SigA	667		0
SigA	668		0
SigA	669		0
SigA	670		0
SigA	671		0
SigA	672		0
SigA	673		0
SigA	674		0
SigA	675		0
SigA	676		0
SigA	677		0
SigA	678		0
SigA	679		0
SigA	680		0
SigA	681		0
SigA	682	642	99.844479
SigA	683		0
SigA	684		0
SigA	685		0
SigA	686		0
SigA	687		0
SigA	688		0
SigA	689		0
SigA	690		0
SigA	691		0
SigA	692		0
SigA	693		0
SigA	694		0
SigA	695		0
SigA	696		0
SigA	697		0
SigA	698		0
SigA	699		0
SigA	700		0
SigA	701		0
SigA	702		0
SigA	703		0
SigA	704		0
SigA	705		0
SigA	706		0
SigA	707		0
SigA	708		0
SigA	709		0
SigA	710		0
SigA	711		0
SigA	712		0
SigA	713		0
SigA	714		0
SigA	715		0
SigA	716		0
SigA	717		0
SigA	718		0
SigA	719		0
SigA	720		0
SigA	721		0
SigA	722		0
SigA	723		0
SigA	724		0
SigA	725		0
SigA	726		0
SigA	727		0
SigA	728		0
SigA	729		0
SigA	730		0
SigA	731		0
SigA	732		0
SigA	733		0
SigA	734		0
SigA	735		0
SigA	736		0
SigA	737		0
SigA	738		0
SigA	739		0
SigA	740		0
SigA	741		0
SigA	742		0
SigA	743		0
SigA	744		0
SigA	745		0
SigA	746		0
SigA	747		0
SigA	748		0
SigA	749		0
SigA	750		0
SigA	751		0
SigA	752		0
SigA	753		0
SigA	754		0
SigA	755		0
SigA	756		0
SigA	757		0
SigA	758		0
SigA	759		0
SigA	760		0
SigA	761		0
SigA	762		0
SigA	763		0
SigA	764		0
SigA	765		0
SigA	766		0
SigA	767		0
SigA	768		0
SigA	769		0
SigA	770		0
SigA	771		0
SigA	772		0
SigA	773		0
SigA	774		0
SigA	775		0
SigA	776		0
SigA	777		0
SigA	778		0
SigA	779		0
SigA	780		0
SigA	781		0
SigA	782		0
SigA	783		0
SigA	784		0
SigA	785		0
SigA	786		0
SigA	787		0
SigA	788		0
SigA	789	1	0.155520995
SigA	790		0
SigA	791		0
SigA	792		0
SigA	793		0
SigA	794		0
SigA	795		0
SigA	796		0
SigA	797		0
SigA	798		0
SigA	799		0
SigA	800		0
SigA	801	642	99.844479
SigA	802		0
SigA	803		0
SigA	804		0
SigA	805		0
SigA	806		0
SigA	807		0
SigA	808		0
SigA	809		0
SigA	810		0
SigA	811		0
SigA	812		0
SigA	813		0
SigA	814		0
SigA	815		0
SigA	816		0
SigA	817		0
SigA	818		0
SigA	819		0
SigA	820		0
SigA	821		0
SigA	822		0
SigA	823		0
SigA	824		0
SigA	825		0
SigA	826		0
SigA	827		0
SigA	828		0
SigA	829		0
SigA	830		0
SigA	831		0
SigA	832		0
SigA	833		0
SigA	834		0
SigA	835		0
SigA	836		0
SigA	837		0
SigA	838		0
SigA	839		0
SigA	840		0
SigA	841		0
SigA	842		0
SigA	843		0
SigA	844		0
SigA	845		0
SigA	846		0
SigA	847		0
SigA	848		0
SigA	849		0
SigA	850		0
SigA	851		0
SigA	852		0
SigA	853		0
SigA	854		0
SigA	855		0
SigA	856		0
SigA	857		0
SigA	858		0
SigA	859		0
SigA	860		0
SigA	861		0
SigA	862		0
SigA	863		0
SigA	864		0
SigA	865		0
SigA	866		0
SigA	867		0
SigA	868		0
SigA	869		0
SigA	870		0
SigA	871		0
SigA	872		0
SigA	873	1	0.155520995
SigA	874		0
SigA	875		0
SigA	876		0
SigA	877		0
SigA	878		0
SigA	879		0
SigA	880		0
SigA	881		0
SigA	882		0
SigA	883		0
SigA	884		0
SigA	885		0
SigA	886		0
SigA	887		0
SigA	888	30	4.66562986
SigA	889		0
SigA	890		0
SigA	891		0
SigA	892		0
SigA	893		0
SigA	894		0
SigA	895		0
SigA	896		0
SigA	897		0
SigA	898		0
SigA	899		0
SigA	900		0
SigA	901		0
SigA	902		0
SigA	903		0
SigA	904		0
SigA	905		0
SigA	906		0
SigA	907		0
SigA	908		0
SigA	909		0
SigA	910		0
SigA	911		0
SigA	912		0
SigA	913		0
SigA	914		0
SigA	915		0
SigA	916		0
SigA	917		0
SigA	918		0
SigA	919		0
SigA	920		0
SigA	921		0
SigA	922		0
SigA	923		0
SigA	924		0
SigA	925		0
SigA	926		0
SigA	927		0
SigA	928		0
SigA	929		0
SigA	930		0
SigA	931		0
SigA	932		0
SigA	933	2	0.311041991
SigA	934		0
SigA	935		0
SigA	936		0
SigA	937		0
SigA	938		0
SigA	939		0
SigA	940		0
SigA	941		0
SigA	942		0
SigA	943	1	0.155520995
SigA	944		0
SigA	945		0
SigA	946		0
SigA	947		0
SigA	948		0
SigA	949		0
SigA	950	1	0.155520995
SigA	951		0
SigA	952		0
SigA	953		0
SigA	954		0
SigA	955		0
SigA	956		0
SigA	957		0
SigA	958		0
SigA	959		0
SigA	960		0
SigA	961		0
SigA	962		0
SigA	963		0
SigA	964		0
SigA	965		0
SigA	966		0
SigA	967		0
SigA	968		0
SigA	969		0
SigA	970		0
SigA	971		0
SigA	972		0
SigA	973		0
SigA	974		0
SigA	975		0
SigA	976		0
SigA	977		0
SigA	978		0
SigA	979		0
SigA	980		0
SigA	981		0
SigA	982		0
SigA	983		0
SigA	984		0
SigA	985		0
SigA	986		0
SigA	987		0
SigA	988		0
SigA	989		0
SigA	990	165	25.66096423
SigA	991		0
SigA	992		0
SigA	993		0
SigA	994		0
SigA	995		0
SigA	996		0
SigA	997		0
SigA	998		0
SigA	999		0
SigA	1000		0
SigA	1001		0
SigA	1002		0
SigA	1003		0
SigA	1004		0
SigA	1005		0
SigA	1006		0
SigA	1007		0
SigA	1008		0
SigA	1009		0
SigA	1010		0
SigA	1011		0
SigA	1012		0
SigA	1013		0
SigA	1014		0
SigA	1015		0
SigA	1016		0
SigA	1017		0
SigA	1018		0
SigA	1019		0
SigA	1020		0
SigA	1021		0
SigA	1022		0
SigA	1023		0
SigA	1024		0
SigA	1025		0
SigA	1026		0
SigA	1027		0
SigA	1028		0
SigA	1029		0
SigA	1030		0
SigA	1031		0
SigA	1032		0
SigA	1033		0
SigA	1034		0
SigA	1035		0
SigA	1036		0
SigA	1037		0
SigA	1038		0
SigA	1039		0
SigA	1040		0
SigA	1041		0
SigA	1042		0
SigA	1043		0
SigA	1044		0
SigA	1045		0
SigA	1046		0
SigA	1047		0
SigA	1048		0
SigA	1049		0
SigA	1050		0
SigA	1051		0
SigA	1052		0
SigA	1053		0
SigA	1054		0
SigA	1055		0
SigA	1056		0
SigA	1057		0
SigA	1058		0
SigA	1059		0
SigA	1060		0
SigA	1061		0
SigA	1062		0
SigA	1063		0
SigA	1064		0
SigA	1065		0
SigA	1066		0
SigA	1067		0
SigA	1068		0
SigA	1069		0
SigA	1070		0
SigA	1071		0
SigA	1072		0
SigA	1073		0
SigA	1074		0
SigA	1075		0
SigA	1076		0
SigA	1077		0
SigA	1078		0
SigA	1079		0
SigA	1080		0
SigA	1081		0
SigA	1082		0
SigA	1083		0
SigA	1084		0
SigA	1085		0
SigA	1086		0
SigA	1087		0
SigA	1088		0
SigA	1089		0
SigA	1090		0
SigA	1091		0
SigA	1092		0
SigA	1093		0
SigA	1094		0
SigA	1095		0
SigA	1096		0
SigA	1097		0
SigA	1098		0
SigA	1099		0
SigA	1100		0
SigA	1101		0
SigA	1102		0
SigA	1103		0
SigA	1104		0
SigA	1105		0
SigA	1106		0
SigA	1107		0
SigA	1108		0
SigA	1109		0
SigA	1110		0
SigA	1111		0
SigA	1112		0
SigA	1113		0
SigA	1114		0
SigA	1115		0
SigA	1116		0
SigA	1117		0
SigA	1118		0
SigA	1119		0
SigA	1120		0
SigA	1121		0
SigA	1122		0
SigA	1123		0
SigA	1124		0
SigA	1125		0
SigA	1126		0
SigA	1127		0
SigA	1128		0
SigA	1129		0
SigA	1130		0
SigA	1131		0
SigA	1132		0
SigA	1133		0
SigA	1134		0
SigA	1135		0
SigA	1136		0
SigA	1137		0
SigA	1138		0
SigA	1139		0
SigA	1140		0
SigA	1141		0
SigA	1142		0
SigA	1143		0
SigA	1144		0
SigA	1145		0
SigA	1146		0
SigA	1147		0
SigA	1148		0
SigA	1149		0
SigA	1150		0
SigA	1151		0
SigA	1152		0
SigA	1153		0
SigA	1154		0
SigA	1155		0
SigA	1156		0
SigA	1157		0
SigA	1158		0
SigA	1159		0
SigA	1160		0
SigA	1161		0
SigA	1162		0
SigA	1163		0
SigA	1164		0
SigA	1165		0
SigA	1166		0
SigA	1167		0
SigA	1168		0
SigA	1169		0
SigA	1170		0
SigA	1171		0
SigA	1172		0
SigA	1173		0
SigA	1174		0
SigA	1175		0
SigA	1176		0
SigA	1177		0
SigA	1178		0
SigA	1179		0
SigA	1180		0
SigA	1181		0
SigA	1182		0
SigA	1183		0
SigA	1184		0
SigA	1185		0
SigA	1186		0
SigA	1187		0
SigA	1188		0
SigA	1189		0
SigA	1190		0
SigA	1191		0
SigA	1192		0
SigA	1193		0
SigA	1194		0
SigA	1195		0
SigA	1196		0
SigA	1197		0
SigA	1198		0
SigA	1199		0
SigA	1200		0
SigA	1201		0
SigA	1202		0
SigA	1203		0
SigA	1204		0
SigA	1205		0
SigA	1206		0
SigA	1207		0
SigA	1208		0
SigA	1209		0
SigA	1210		0
SigA	1211		0
SigA	1212		0
SigA	1213		0
SigA	1214		0
SigA	1215		0
SigA	1216		0
SigA	1217		0
SigA	1218		0
SigA	1219		0
SigA	1220		0
SigA	1221		0
SigA	1222		0
SigA	1223		0
SigA	1224		0
SigA	1225		0
SigA	1226		0
SigA	1227		0
SigA	1228		0
SigA	1229		0
SigA	1230		0
SigA	1231		0
SigA	1232		0
SigA	1233		0
SigA	1234		0
SigA	1235		0
SigA	1236		0
SigA	1237		0
SigA	1238		0
SigA	1239		0
SigA	1240		0
SigA	1241		0
SigA	1242		0
SigA	1243		0
SigA	1244		0
SigA	1245		0
SigA	1246		0
SigA	1247		0
SigA	1248		0
SigA	1249		0
SigA	1250		0
SigA	1251		0
SigA	1252		0
SigA	1253		0
SigA	1254		0
SigA	1255		0
SigA	1256		0
SigA	1257		0
SigA	1258		0
SigA	1259		0
SigA	1260		0
SigA	1261		0
SigA	1262		0
SigA	1263		0
SigA	1264		0
SigA	1265		0
SigA	1266		0
SigA	1267		0
SigA	1268		0
SigA	1269		0
SigA	1270		0
SigA	1271		0
SigA	1272		0
SigA	1273		0
SigA	1274		0
SigA	1275		0
SigA	1276		0
SigA	1277		0
SigA	1278		0
SigA	1279		0
SigA	1280		0
SigA	1281		0
SigA	1282		0
SigA	1283		0
SigA	1284		0
SigA	1285		0
SigA	1286		0
IcsP	1		0
IcsP	2		0
IcsP	3	162	17.78265642
IcsP	4		0
IcsP	5		0
IcsP	6	363	39.84632272
IcsP	7		0
IcsP	8		0
IcsP	9		0
IcsP	10		0
IcsP	11		0
IcsP	12		0
IcsP	13		0
IcsP	14		0
IcsP	15		0
IcsP	16		0
IcsP	17		0
IcsP	18		0
IcsP	19		0
IcsP	20		0
IcsP	21		0
IcsP	22		0
IcsP	23		0
IcsP	24	20	2.195389682
IcsP	25		0
IcsP	26		0
IcsP	27		0
IcsP	28		0
IcsP	29		0
IcsP	30		0
IcsP	31		0
IcsP	32		0
IcsP	33		0
IcsP	34		0
IcsP	35		0
IcsP	36		0
IcsP	37		0
IcsP	38		0
IcsP	39		0
IcsP	40	4	0.439077936
IcsP	41		0
IcsP	42		0
IcsP	43		0
IcsP	44		0
IcsP	45		0
IcsP	46		0
IcsP	47		0
IcsP	48		0
IcsP	49		0
IcsP	50		0
IcsP	51		0
IcsP	52		0
IcsP	53		0
IcsP	54		0
IcsP	55		0
IcsP	56		0
IcsP	57		0
IcsP	58		0
IcsP	59		0
IcsP	60		0
IcsP	61		0
IcsP	62		0
IcsP	63		0
IcsP	64		0
IcsP	65		0
IcsP	66		0
IcsP	67		0
IcsP	68		0
IcsP	69		0
IcsP	70		0
IcsP	71		0
IcsP	72		0
IcsP	73		0
IcsP	74		0
IcsP	75		0
IcsP	76		0
IcsP	77		0
IcsP	78		0
IcsP	79		0
IcsP	80		0
IcsP	81		0
IcsP	82		0
IcsP	83		0
IcsP	84		0
IcsP	85		0
IcsP	86		0
IcsP	87		0
IcsP	88		0
IcsP	89		0
IcsP	90		0
IcsP	91		0
IcsP	92		0
IcsP	93		0
IcsP	94		0
IcsP	95		0
IcsP	96		0
IcsP	97		0
IcsP	98		0
IcsP	99		0
IcsP	100		0
IcsP	101		0
IcsP	102		0
IcsP	103		0
IcsP	104		0
IcsP	105		0
IcsP	106		0
IcsP	107		0
IcsP	108		0
IcsP	109		0
IcsP	110		0
IcsP	111		0
IcsP	112		0
IcsP	113		0
IcsP	114		0
IcsP	115		0
IcsP	116		0
IcsP	117		0
IcsP	118		0
IcsP	119		0
IcsP	120		0
IcsP	121		0
IcsP	122		0
IcsP	123		0
IcsP	124		0
IcsP	125		0
IcsP	126		0
IcsP	127		0
IcsP	128		0
IcsP	129	910	99.89023052
IcsP	130		0
IcsP	131		0
IcsP	132		0
IcsP	133		0
IcsP	134		0
IcsP	135		0
IcsP	136		0
IcsP	137		0
IcsP	138		0
IcsP	139		0
IcsP	140		0
IcsP	141		0
IcsP	142		0
IcsP	143		0
IcsP	144		0
IcsP	145		0
IcsP	146		0
IcsP	147		0
IcsP	148		0
IcsP	149		0
IcsP	150		0
IcsP	151		0
IcsP	152		0
IcsP	153		0
IcsP	154		0
IcsP	155		0
IcsP	156		0
IcsP	157		0
IcsP	158		0
IcsP	159		0
IcsP	160		0
IcsP	161		0
IcsP	162		0
IcsP	163		0
IcsP	164	910	99.89023052
IcsP	165		0
IcsP	166		0
IcsP	167		0
IcsP	168		0
IcsP	169		0
IcsP	170		0
IcsP	171		0
IcsP	172		0
IcsP	173		0
IcsP	174		0
IcsP	175		0
IcsP	176	363	39.84632272
IcsP	177		0
IcsP	178		0
IcsP	179		0
IcsP	180		0
IcsP	181		0
IcsP	182	161	17.67288694
IcsP	183	12	1.317233809
IcsP	184		0
IcsP	185		0
IcsP	186		0
IcsP	187		0
IcsP	188		0
IcsP	189		0
IcsP	190		0
IcsP	191	1	0.109769484
IcsP	192		0
IcsP	193		0
IcsP	194		0
IcsP	195		0
IcsP	196		0
IcsP	197		0
IcsP	198		0
IcsP	199		0
IcsP	200		0
IcsP	201		0
IcsP	202		0
IcsP	203		0
IcsP	204		0
IcsP	205		0
IcsP	206		0
IcsP	207		0
IcsP	208		0
IcsP	209		0
IcsP	210		0
IcsP	211		0
IcsP	212		0
IcsP	213		0
IcsP	214		0
IcsP	215		0
IcsP	216		0
IcsP	217		0
IcsP	218		0
IcsP	219		0
IcsP	220		0
IcsP	221		0
IcsP	222		0
IcsP	223		0
IcsP	224		0
IcsP	225	188	20.63666301
IcsP	226		0
IcsP	227		0
IcsP	228		0
IcsP	229		0
IcsP	230		0
IcsP	231		0
IcsP	232		0
IcsP	233		0
IcsP	234		0
IcsP	235	1	0.109769484
IcsP	236		0
IcsP	237		0
IcsP	238		0
IcsP	239		0
IcsP	240		0
IcsP	241		0
IcsP	242		0
IcsP	243		0
IcsP	244		0
IcsP	245		0
IcsP	246		0
IcsP	247		0
IcsP	248		0
IcsP	249	5	0.54884742
IcsP	250		0
IcsP	251		0
IcsP	252		0
IcsP	253		0
IcsP	254		0
IcsP	255		0
IcsP	256		0
IcsP	257		0
IcsP	258		0
IcsP	259		0
IcsP	260		0
IcsP	261		0
IcsP	262		0
IcsP	263		0
IcsP	264		0
IcsP	265		0
IcsP	266		0
IcsP	267		0
IcsP	268		0
IcsP	269		0
IcsP	270		0
IcsP	271		0
IcsP	272		0
IcsP	273		0
IcsP	274		0
IcsP	275		0
IcsP	276		0
IcsP	277		0
IcsP	278		0
IcsP	279	910	99.89023052
IcsP	280		0
IcsP	281		0
IcsP	282		0
IcsP	283		0
IcsP	284		0
IcsP	285		0
IcsP	286		0
IcsP	287		0
IcsP	288		0
IcsP	289		0
IcsP	290		0
IcsP	291		0
IcsP	292		0
IcsP	293		0
IcsP	294		0
IcsP	295		0
IcsP	296		0
IcsP	297		0
IcsP	298		0
IcsP	299		0
IcsP	300		0
IcsP	301	910	99.89023052
IcsP	302		0
IcsP	303		0
IcsP	304		0
IcsP	305		0
IcsP	306		0
IcsP	307		0
IcsP	308		0
IcsP	309		0
IcsP	310		0
IcsP	311		0
IcsP	312		0
IcsP	313		0
IcsP	314		0
IcsP	315		0
IcsP	316		0
IpaB	1		0
IpaB	2	6	0.674915636
IpaB	3		0
IpaB	4		0
IpaB	5		0
IpaB	6		0
IpaB	7		0
IpaB	8		0
IpaB	9		0
IpaB	10		0
IpaB	11	187	21.03487064
IpaB	12	20	2.249718785
IpaB	13		0
IpaB	14	20	2.249718785
IpaB	15		0
IpaB	16		0
IpaB	17		0
IpaB	18	863	97.07536558
IpaB	19		0
IpaB	20		0
IpaB	21		0
IpaB	22		0
IpaB	23		0
IpaB	24		0
IpaB	25		0
IpaB	26		0
IpaB	27		0
IpaB	28		0
IpaB	29		0
IpaB	30		0
IpaB	31		0
IpaB	32		0
IpaB	33		0
IpaB	34		0
IpaB	35		0
IpaB	36		0
IpaB	37		0
IpaB	38		0
IpaB	39		0
IpaB	40		0
IpaB	41		0
IpaB	42		0
IpaB	43		0
IpaB	44		0
IpaB	45		0
IpaB	46	217	24.40944882
IpaB	47		0
[truncated: 1,228 more rows]
