# Supplementary material for: Pathogenomic analyses of Shigella isolates inform factors limiting shigellosis prevention and control across LMICs
Source: Nat Microbiol. 2022 Jan 31;7(2):251–61. doi: 10.1038/s41564-021-01054-z (PMC8813619; doi:10.1038/s41564-021-01054-z)
Supplement: Source Data Fig. 1 — Input file consisting of pairwise SNP distances for the generation of Fig. 1. [file 41564_2021_1054_MOESM9_ESM.txt]

pw_1	pw_2	snp_dist	species
100547	102431	2408	S. flexneri
100547	102759	2374	S. flexneri
100547	103294	2392	S. flexneri
100547	103651	2492	S. flexneri
100547	200046	239	S. flexneri
100547	200181	6776	S. flexneri
100547	200200	188	S. flexneri
100547	200294	428	S. flexneri
100547	200923	412	S. flexneri
100547	202130	2420	S. flexneri
100547	300111	386	S. flexneri
100547	302122	403	S. flexneri
100547	302123	2463	S. flexneri
100547	303291	36707	S. flexneri
100547	400910	36278	S. flexneri
100547	400918	36534	S. flexneri
100547	401000	2453	S. flexneri
100547	402229	7000	S. flexneri
100547	403405	36521	S. flexneri
100547	403477	36197	S. flexneri
100547	403488	6740	S. flexneri
100547	403670	36440	S. flexneri
100547	403703	6805	S. flexneri
100547	403723	36704	S. flexneri
100547	403926	36102	S. flexneri
100547	500470	433	S. flexneri
100547	500482	36857	S. flexneri
100547	503771	2350	S. flexneri
100547	600169	36310	S. flexneri
100547	600370	404	S. flexneri
100547	600466	376	S. flexneri
100547	600592	433	S. flexneri
100547	600721	445	S. flexneri
100547	600775	429	S. flexneri
100547	600776	440	S. flexneri
100547	600793	445	S. flexneri
100547	600832	36736	S. flexneri
100547	600858	36219	S. flexneri
100547	600866	428	S. flexneri
100547	600906	2371	S. flexneri
100547	600941	2385	S. flexneri
100547	600988	433	S. flexneri
100547	600996	37058	S. flexneri
100547	601022	442	S. flexneri
100547	601030	2428	S. flexneri
100547	601076	448	S. flexneri
100547	601091	6679	S. flexneri
100547	601111	433	S. flexneri
100547	601151	434	S. flexneri
100547	601156	6716	S. flexneri
100547	601160	6600	S. flexneri
100547	601176	427	S. flexneri
100547	601230	462	S. flexneri
100547	601250	369	S. flexneri
100547	602062	452	S. flexneri
100547	602063	6947	S. flexneri
100547	602119	449	S. flexneri
100547	602219	434	S. flexneri
100547	602223	7484	S. flexneri
100547	602347	445	S. flexneri
100547	602377	37023	S. flexneri
100547	603092	35410	S. flexneri
100547	603435	429	S. flexneri
100547	603683	36276	S. flexneri
100547	603801	2373	S. flexneri
100547	603901	36319	S. flexneri
100547	603966	36255	S. flexneri
100547	603973	436	S. flexneri
100547	604378	443	S. flexneri
100547	604551	36201	S. flexneri
100547	700678	2417	S. flexneri
100547	700712	414	S. flexneri
100547	702248	36454	S. flexneri
100547	703693	2463	S. flexneri
100547	703800	2374	S. flexneri
100547	703819	2437	S. flexneri
100547	703873	2439	S. flexneri
100547	703889	2460	S. flexneri
100547	703930	2373	S. flexneri
100547	703963	6761	S. flexneri
100547	703986	2406	S. flexneri
100547	704099	6767	S. flexneri
100547	704135	2433	S. flexneri
100547	704148	6759	S. flexneri
100547	704259	443	S. flexneri
100547	600322	2329	S. flexneri
100547	600255	414	S. flexneri
100547	600020	417	S. flexneri
100547	600357	409	S. flexneri
100547	600320	6702	S. flexneri
100547	600301	417	S. flexneri
100547	600174	373	S. flexneri
100547	600078	429	S. flexneri
100547	600018	2296	S. flexneri
100547	600356	437	S. flexneri
100547	600316	441	S. flexneri
100547	600253	431	S. flexneri
100547	600062	422	S. flexneri
100547	600008	35514	S. flexneri
100547	600352	443	S. flexneri
100547	600341	417	S. flexneri
100547	600242	439	S. flexneri
100547	600144	429	S. flexneri
100547	600058	423	S. flexneri
100547	600006	35623	S. flexneri
100547	600351	431	S. flexneri
100547	600305	2294	S. flexneri
100547	600241	441	S. flexneri
100547	600143	412	S. flexneri
100547	600056	417	S. flexneri
100547	600004	426	S. flexneri
100547	600377	415	S. flexneri
100547	600239	2333	S. flexneri
100547	600117	433	S. flexneri
100547	600036	435	S. flexneri
100547	600350	421	S. flexneri
100547	600296	411	S. flexneri
100547	600226	6663	S. flexneri
100547	600043	6618	S. flexneri
100547	600002	2327	S. flexneri
100547	600340	405	S. flexneri
100547	600285	384	S. flexneri
100547	600221	2337	S. flexneri
100547	600108	2286	S. flexneri
100547	600086	7094	S. flexneri
100547	600336	418	S. flexneri
100547	600281	413	S. flexneri
100547	600216	6638	S. flexneri
100547	600106	436	S. flexneri
100547	600040	424	S. flexneri
100547	600335	421	S. flexneri
100547	600276	418	S. flexneri
100547	600213	2288	S. flexneri
100547	600190	2344	S. flexneri
100547	600026	2353	S. flexneri
100547	600334	406	S. flexneri
100547	600267	418	S. flexneri
100547	600206	433	S. flexneri
100547	600025	423	S. flexneri
100547	600325	424	S. flexneri
100547	600257	412	S. flexneri
100547	600247	431	S. flexneri
100547	600082	411	S. flexneri
100547	600023	428	S. flexneri
100547	403070	428	S. flexneri
100547	103367	35181	S. flexneri
100547	703277	34957	S. flexneri
100547	703548	392	S. flexneri
100547	702761	6467	S. flexneri
100547	604083	405	S. flexneri
100547	103229	2325	S. flexneri
100547	103339	2312	S. flexneri
100547	103437	213	S. flexneri
100547	303226	450	S. flexneri
100547	604151	429	S. flexneri
100547	604340	6500	S. flexneri
100547	103446	208	S. flexneri
100547	703452	32354	S. flexneri
100547	703569	6719	S. flexneri
100547	604014	35337	S. flexneri
100547	604281	413	S. flexneri
100547	604361	403	S. flexneri
100547	103268	225	S. flexneri
100547	103369	224	S. flexneri
100547	604015	34838	S. flexneri
100547	604181	401	S. flexneri
100547	604369	407	S. flexneri
100547	103288	430	S. flexneri
100547	103552_I	213	S. flexneri
100547	703714	386	S. flexneri
100547	604088	34637	S. flexneri
100547	103489	2262	S. flexneri
100547	703669	2299	S. flexneri
100547	604053	414	S. flexneri
100547	604193	34484	S. flexneri
100547	103303	436	S. flexneri
100547	703463	6336	S. flexneri
100547	604056	6394	S. flexneri
100547	604208	34828	S. flexneri
100547	604397	6413	S. flexneri
100547	103315	1098	S. flexneri
100547	703121	34661	S. flexneri
100547	703439	390	S. flexneri
100547	604058	405	S. flexneri
100547	604219	35287	S. flexneri
100547	604416	400	S. flexneri
100547	103265	34811	S. flexneri
100547	103413	234	S. flexneri
100547	604060	35458	S. flexneri
100547	604233	405	S. flexneri
100547	604423	35327	S. flexneri
100547	103558	2311	S. flexneri
100547	103552_II	225	S. flexneri
100547	703539	35403	S. flexneri
100547	703724	2360	S. flexneri
100547	604073	399	S. flexneri
100547	604434	414	S. flexneri
100547	103333	6482	S. flexneri
100547	103435	218	S. flexneri
100547	703122	35068	S. flexneri
100547	703363	35296	S. flexneri
100547	303146	2312	S. flexneri
100547	604074	405	S. flexneri
100547	604462	2177	S. flexneri
100547	103295	199	S. flexneri
100547	703280	35327	S. flexneri
100547	703499	2283	S. flexneri
100547	604075	436	S. flexneri
100547	604286	34863	S. flexneri
100547	603355	7260	S. flexneri
100547	603368	7199	S. flexneri
100547	401555	2391	S. flexneri
100547	603569	2371	S. flexneri
100547	403305	6722	S. flexneri
100547	603766	36122	S. flexneri
100547	603815	7320	S. flexneri
100547	302524	442	S. flexneri
100547	102854	197	S. flexneri
100547	102982	204	S. flexneri
100547	402429	2283	S. flexneri
100547	403048	2325	S. flexneri
100547	403057	2295	S. flexneri
100547	702822	34223	S. flexneri
100547	102609	35446	S. flexneri
100547	102996	6451	S. flexneri
100547	403176	6460	S. flexneri
100547	702387	2216	S. flexneri
100547	702844	2233	S. flexneri
100547	102574	226	S. flexneri
100547	102824	2327	S. flexneri
100547	102997	226	S. flexneri
100547	402709	6451	S. flexneri
100547	403130	6536	S. flexneri
100547	403153	33839	S. flexneri
100547	702690	2267	S. flexneri
100547	702824	387	S. flexneri
100547	102844	1115	S. flexneri
100547	102860	217	S. flexneri
100547	103015	390	S. flexneri
100547	402739	415	S. flexneri
100547	403184	6385	S. flexneri
100547	702530	33471	S. flexneri
100547	702881	379	S. flexneri
100547	102592	232	S. flexneri
100547	102926	6341	S. flexneri
100547	702839	2232	S. flexneri
100547	102933	210	S. flexneri
100547	402716	377	S. flexneri
100547	702540	2244	S. flexneri
100547	702865	32618	S. flexneri
100547	103163	414	S. flexneri
100547	402573	33917	S. flexneri
100547	402311	2293	S. flexneri
100547	702705	2260	S. flexneri
100547	102763	222	S. flexneri
100547	102751	35602	S. flexneri
100547	103198	233	S. flexneri
100547	403192	33752	S. flexneri
100547	702711	392	S. flexneri
100547	702831	2201	S. flexneri
100547	102760_I	1059	S. flexneri
100547	402357	2366	S. flexneri
100547	403127	33547	S. flexneri
100547	702718	34285	S. flexneri
100547	703001	406	S. flexneri
100547	402866	402	S. flexneri
100547	403436	2336	S. flexneri
100547	702207	34470	S. flexneri
100547	702752	2243	S. flexneri
100547	703087	413	S. flexneri
100547	102979	220	S. flexneri
100547	403142	2274	S. flexneri
100547	102820	213	S. flexneri
100547	103218	208	S. flexneri
100547	403044	34302	S. flexneri
100547	403331	6448	S. flexneri
100547	702938	34707	S. flexneri
100547	702958	2200	S. flexneri
100547	602560	6405	S. flexneri
100547	602626	416	S. flexneri
100547	602706	6692	S. flexneri
100547	602784	6457	S. flexneri
100547	602927	2281	S. flexneri
100547	603047	445	S. flexneri
100547	602562	400	S. flexneri
100547	602687	34929	S. flexneri
100547	602872	6590	S. flexneri
100547	603020	35221	S. flexneri
100547	602644	6654	S. flexneri
100547	602714	394	S. flexneri
100547	602877	414	S. flexneri
100547	603021	34097	S. flexneri
100547	602491	408	S. flexneri
100547	602614	442	S. flexneri
100547	602719	431	S. flexneri
100547	602819_I	6596	S. flexneri
100547	602521	2328	S. flexneri
100547	602660	34571	S. flexneri
100547	602819_II	34133	S. flexneri
100547	603026	2279	S. flexneri
100547	602826	6561	S. flexneri
100547	602935	6551	S. flexneri
100547	603030	2196	S. flexneri
100547	602528	2364	S. flexneri
100547	602596	6531	S. flexneri
100547	602850	34676	S. flexneri
100547	602962	6611	S. flexneri
100547	603039	2277	S. flexneri
100547	602535_I	438	S. flexneri
100547	602597	411	S. flexneri
100547	602684	34330	S. flexneri
100547	602899_I	34391	S. flexneri
100547	602979	424	S. flexneri
100547	603040	410	S. flexneri
100547	602535_II	419	S. flexneri
100547	602601	431	S. flexneri
100547	602685	2323	S. flexneri
100547	602907	420	S. flexneri
100547	602985	6548	S. flexneri
100547	603041	33773	S. flexneri
100547	602536_I	433	S. flexneri
100547	602686	417	S. flexneri
100547	602855	6846	S. flexneri
100547	602913	411	S. flexneri
100547	602536_II	424	S. flexneri
100547	602606	409	S. flexneri
100547	602693	6614	S. flexneri
100547	602856	6528	S. flexneri
100547	602914	2323	S. flexneri
100547	602999	33783	S. flexneri
100547	602542	407	S. flexneri
100547	602755	400	S. flexneri
100547	602774	402	S. flexneri
100547	602857	34698	S. flexneri
100547	602921	429	S. flexneri
100547	603076	443	S. flexneri
100547	703054	6596	S. flexneri
100547	603636	34570	S. flexneri
100547	603859	6637	S. flexneri
100547	703055	6569	S. flexneri
100547	303061	437	S. flexneri
100547	603451	425	S. flexneri
100547	603715	35076	S. flexneri
100547	603867	409	S. flexneri
100547	603476	422	S. flexneri
100547	603651	36097	S. flexneri
100547	603690_II	34817	S. flexneri
100547	603749	420	S. flexneri
100547	603503	6540	S. flexneri
100547	603694	35236	S. flexneri
100547	603804	34859	S. flexneri
100547	603870	410	S. flexneri
100547	703097	399	S. flexneri
100547	603358	450	S. flexneri
100547	603554	409	S. flexneri
100547	603695_I	419	S. flexneri
100547	603759_I	416	S. flexneri
100547	603345	33875	S. flexneri
100547	603642	6512	S. flexneri
100547	603662	411	S. flexneri
100547	603695_II	34011	S. flexneri
100547	603403	6550	S. flexneri
100547	603560	436	S. flexneri
100547	603663	419	S. flexneri
100547	603696	431	S. flexneri
100547	603765	417	S. flexneri
100547	603885_I	411	S. flexneri
100547	603698	402	S. flexneri
100547	603705	393	S. flexneri
100547	703272	2336	S. flexneri
100547	603422	390	S. flexneri
100547	603608	6480	S. flexneri
100547	603706	399	S. flexneri
100547	603814	33557	S. flexneri
100547	603851	408	S. flexneri
100547	703213	34441	S. flexneri
100547	603430	417	S. flexneri
100547	603625	417	S. flexneri
100547	603720	407	S. flexneri
100547	603854	398	S. flexneri
100547	703177	34458	S. flexneri
100547	603446_I	6448	S. flexneri
100547	603781	6810	S. flexneri
100547	603787	458	S. flexneri
100547	603855	460	S. flexneri
100547	603913	427	S. flexneri
100547	603922	35988	S. flexneri
100547	504644	7124	S. flexneri
100547	202052	1109	S. flexneri
100547	403380	35013	S. flexneri
100547	604003	6568	S. flexneri
100547	202113	415	S. flexneri
100547	203534	2348	S. flexneri
100547	604000	6442	S. flexneri
100547	604006	35021	S. flexneri
100547	203168	2403	S. flexneri
100547	403367	6543	S. flexneri
100547	604008	34829	S. flexneri
100547	504435	6614	S. flexneri
100547	504261	2348	S. flexneri
100547	504275	449	S. flexneri
100547	202156	207	S. flexneri
100547	403587	6371	S. flexneri
100547	503897	400	S. flexneri
100547	201152	208	S. flexneri
100547	202236	34772	S. flexneri
100547	201203	208	S. flexneri
100547	202260	34984	S. flexneri
100547	202274	6611	S. flexneri
100547	504622	6508	S. flexneri
100547	201355	2328	S. flexneri
100547	204161	34990	S. flexneri
100547	403417	413	S. flexneri
100547	401652	421	S. flexneri
100547	504653	6466	S. flexneri
100547	603990	410	S. flexneri
100547	504221	6526	S. flexneri
100547	201232	417	S. flexneri
100547	203032	396	S. flexneri
100547	204210	6156	S. flexneri
100547	401674	2325	S. flexneri
100547	604001	33436	S. flexneri
100547	504987	6529	S. flexneri
100547	201692	2288	S. flexneri
100547	203270	1063	S. flexneri
100547	402001	35344	S. flexneri
100547	603245	423	S. flexneri
100547	503640	35320	S. flexneri
100547	504056	6534	S. flexneri
100547	603079	6350	S. flexneri
100547	603337	6510	S. flexneri
100547	503614	417	S. flexneri
100547	504032	2354	S. flexneri
100547	102349	2354	S. flexneri
100547	603251	418	S. flexneri
100547	100852	214	S. flexneri
100547	102395	218	S. flexneri
100547	600369	403	S. flexneri
100547	503436	35659	S. flexneri
100547	504053	409	S. flexneri
100547	102075	7716	S. flexneri
100547	603091	6385	S. flexneri
100547	603327	386	S. flexneri
100547	504193	406	S. flexneri
100547	603183	7608	S. flexneri
100547	504174	396	S. flexneri
100547	102241	2336	S. flexneri
100547	102476	34349	S. flexneri
100547	603260_I	6526	S. flexneri
100547	602925	2320	S. flexneri
100547	102499	2292	S. flexneri
100547	603101	34686	S. flexneri
100547	603260_II	35103	S. flexneri
100547	503608	406	S. flexneri
100547	503816	35375	S. flexneri
100547	102263	211	S. flexneri
100547	603179	6999	S. flexneri
100547	603219	411	S. flexneri
100547	603109	6672	S. flexneri
100547	504008	2336	S. flexneri
100547	102295	214	S. flexneri
100547	102493	6448	S. flexneri
100547	603113	416	S. flexneri
100547	503487	415	S. flexneri
100547	504520	6487	S. flexneri
100547	102533	2287	S. flexneri
100547	603114	418	S. flexneri
100547	603321_I	416	S. flexneri
100547	503414	393	S. flexneri
100547	503676	415	S. flexneri
100547	503888	6552	S. flexneri
100547	102491	33229	S. flexneri
100547	102664	35271	S. flexneri
100547	103619	2309	S. flexneri
100547	703756	2350	S. flexneri
100547	604534	6124	S. flexneri
100547	103578	34266	S. flexneri
100547	703894	2284	S. flexneri
100547	604548	400	S. flexneri
100547	505942	2284	S. flexneri
100547	103612	2262	S. flexneri
100547	703705	2342	S. flexneri
100547	103625	2269	S. flexneri
100547	604554	6196	S. flexneri
100547	303287	2173	S. flexneri
100547	103596	2161	S. flexneri
100547	703875	404	S. flexneri
100547	203977	2239	S. flexneri
100547	103708	200	S. flexneri
100547	703767	2237	S. flexneri
100547	703881	2233	S. flexneri
100547	204584	2215	S. flexneri
100547	703765	33848	S. flexneri
100547	704000	378	S. flexneri
100547	703761	2173	S. flexneri
100547	600410	422	S. flexneri
100547	600503	416	S. flexneri
100547	600676	356	S. flexneri
100547	602141	6401	S. flexneri
100547	600381	400	S. flexneri
100547	600413	407	S. flexneri
100547	600463	2323	S. flexneri
100547	600504	423	S. flexneri
100547	600537	6545	S. flexneri
100547	600577	418	S. flexneri
100547	600423	415	S. flexneri
100547	600505	2305	S. flexneri
100547	600538	423	S. flexneri
100547	600589	2257	S. flexneri
100547	600427	402	S. flexneri
100547	600539	417	S. flexneri
100547	600579	419	S. flexneri
100547	600650	423	S. flexneri
100547	600514	6683	S. flexneri
100547	600385	2233	S. flexneri
100547	600429	392	S. flexneri
100547	600516	380	S. flexneri
100547	600540	409	S. flexneri
100547	600679	2132	S. flexneri
100547	600388	377	S. flexneri
100547	600430	404	S. flexneri
100547	600471	2104	S. flexneri
100547	600518	2214	S. flexneri
100547	600644	6250	S. flexneri
100547	600610	411	S. flexneri
100547	600390	2297	S. flexneri
100547	600432	6265	S. flexneri
100547	600480	34305	S. flexneri
100547	600519	408	S. flexneri
100547	600652	33799	S. flexneri
100547	600392	411	S. flexneri
100547	600433	401	S. flexneri
100547	600490	387	S. flexneri
100547	600520	2214	S. flexneri
100547	600554	395	S. flexneri
100547	600393	415	S. flexneri
100547	600434	407	S. flexneri
100547	600521	389	S. flexneri
100547	600555_II	2320	S. flexneri
100547	600646	6252	S. flexneri
100547	600617	396	S. flexneri
100547	600403	408	S. flexneri
100547	600435	389	S. flexneri
100547	600497	405	S. flexneri
100547	600557	35612	S. flexneri
100547	600675_II	33944	S. flexneri
100547	600406	34769	S. flexneri
100547	600440	423	S. flexneri
100547	600500	422	S. flexneri
100547	600529	6397	S. flexneri
100547	600558	6430	S. flexneri
100547	600687	6179	S. flexneri
100547	600409	415	S. flexneri
100547	600455	416	S. flexneri
100547	600502	390	S. flexneri
100547	600571	6591	S. flexneri
100547	600649	399	S. flexneri
100547	600620	412	S. flexneri
100547	200204	2349	S. flexneri
100547	300244	434	S. flexneri
100547	100512	34596	S. flexneri
100547	200071	236	S. flexneri
100547	400834	35969	S. flexneri
100547	300501	6181	S. flexneri
100547	100515_I	34994	S. flexneri
100547	200194	2401	S. flexneri
100547	400576	2417	S. flexneri
100547	400868	6502	S. flexneri
100547	401434	34595	S. flexneri
100547	300052	6713	S. flexneri
100547	300732	404	S. flexneri
100547	300013	444	S. flexneri
100547	602054	385	S. flexneri
100547	100537	34053	S. flexneri
100547	400862_II	34419	S. flexneri
100547	401192	34609	S. flexneri
100547	300039	35039	S. flexneri
100547	400822	34775	S. flexneri
100547	300101	416	S. flexneri
100547	601296	7162	S. flexneri
100547	400891	34335	S. flexneri
100547	401001	2217	S. flexneri
100547	300730	34206	S. flexneri
100547	601297	396	S. flexneri
100547	400613	34425	S. flexneri
100547	300107	469	S. flexneri
100547	400565	415	S. flexneri
100547	400877	427	S. flexneri
100547	401259_I	33871	S. flexneri
100547	602014	2278	S. flexneri
100547	200185	7817	S. flexneri
100547	400566	35654	S. flexneri
100547	300117	425	S. flexneri
100547	602017	394	S. flexneri
100547	400603	35515	S. flexneri
100547	401063_II	2310	S. flexneri
100547	300119	429	S. flexneri
100547	602028	439	S. flexneri
100547	400828	2400	S. flexneri
100547	401016	35721	S. flexneri
100547	300220	35019	S. flexneri
100547	602035	33826	S. flexneri
100547	601187	6644	S. flexneri
100547	100669	2308	S. flexneri
100547	100835	209	S. flexneri
100547	702230	2200	S. flexneri
100547	601208	34700	S. flexneri
100547	100697	213	S. flexneri
100547	100842	2303	S. flexneri
100547	700918	35298	S. flexneri
100547	601226	417	S. flexneri
100547	100704	6697	S. flexneri
100547	100848	2273	S. flexneri
100547	500846	425	S. flexneri
100547	700750	33039	S. flexneri
100547	401393	430	S. flexneri
100547	100855	223	S. flexneri
100547	700753	6055	S. flexneri
100547	702019	403	S. flexneri
100547	401357	429	S. flexneri
100547	601238	407	S. flexneri
100547	100706	219	S. flexneri
100547	100868	23	S. flexneri
100547	401368	2303	S. flexneri
100547	100709	221	S. flexneri
100547	500497	381	S. flexneri
100547	501003	6527	S. flexneri
100547	700738	6578	S. flexneri
100547	601257	408	S. flexneri
100547	100716	228	S. flexneri
100547	500580	422	S. flexneri
100547	503004	418	S. flexneri
100547	401640	2346	S. flexneri
100547	601267	6573	S. flexneri
100547	100724	35305	S. flexneri
100547	102002	34917	S. flexneri
100547	503010	406	S. flexneri
100547	702096	393	S. flexneri
100547	401559	2363	S. flexneri
100547	601269	422	S. flexneri
100547	102017	217	S. flexneri
100547	500678	421	S. flexneri
100547	700868	2368	S. flexneri
100547	702033	2304	S. flexneri
100547	401649	2330	S. flexneri
100547	100753	220	S. flexneri
100547	102070	2303	S. flexneri
100547	500682	392	S. flexneri
100547	503108	6558	S. flexneri
100547	700922	2320	S. flexneri
100547	401528	34147	S. flexneri
100547	601279	6775	S. flexneri
100547	702013	2323	S. flexneri
100547	702167	412	S. flexneri
100547	100831	217	S. flexneri
100547	500615	6617	S. flexneri
100547	700812	398	S. flexneri
100547	702102	6736	S. flexneri
100547	401781	2365	S. flexneri
100547	600958	388	S. flexneri
100547	601036	6167	S. flexneri
100547	601132	394	S. flexneri
100547	600689	6121	S. flexneri
100547	600717	34211	S. flexneri
100547	600960	382	S. flexneri
100547	600622	369	S. flexneri
100547	600757	6413	S. flexneri
100547	600818	387	S. flexneri
100547	600982	2162	S. flexneri
100547	601046	394	S. flexneri
100547	600662	6324	S. flexneri
100547	600891	393	S. flexneri
100547	600987	379	S. flexneri
100547	601057	6603	S. flexneri
100547	601142	6074	S. flexneri
100547	600724_I	6154	S. flexneri
100547	600772	381	S. flexneri
100547	601060	7183	S. flexneri
100547	600673	33542	S. flexneri
100547	600726	405	S. flexneri
100547	600911	6647	S. flexneri
100547	600919	386	S. flexneri
100547	601012	394	S. flexneri
100547	601078	34945	S. flexneri
100547	600674	34917	S. flexneri
100547	600739	391	S. flexneri
100547	600785	35226	S. flexneri
100547	601016	2176	S. flexneri
100547	601161	2136	S. flexneri
100547	600939	34283	S. flexneri
100547	601087	6232	S. flexneri
100547	601166	380	S. flexneri
100547	600701	2236	S. flexneri
100547	600794	393	S. flexneri
100547	601027	381	S. flexneri
100547	600702	402	S. flexneri
100547	600749	370	S. flexneri
100547	600945	379	S. flexneri
100547	500405	411	S. flexneri
100547	700014	35367	S. flexneri
100547	700245	6649	S. flexneri
100547	700546	419	S. flexneri
100547	100301	1037	S. flexneri
100547	600364	428	S. flexneri
100547	500201	2285	S. flexneri
100547	500410	405	S. flexneri
100547	700201	411	S. flexneri
100547	100206	215	S. flexneri
100547	600366	416	S. flexneri
100547	500229	425	S. flexneri
100547	700016	35552	S. flexneri
100547	700091	384	S. flexneri
100547	100231	1054	S. flexneri
100547	100321	1071	S. flexneri
100547	500067	34954	S. flexneri
100547	500241	398	S. flexneri
100547	700241	386	S. flexneri
100547	500019	407	S. flexneri
100547	500242	6587	S. flexneri
100547	100234	208	S. flexneri
100547	700482	33955	S. flexneri
100547	100015	207	S. flexneri
100547	500042	409	S. flexneri
100547	500277	7021	S. flexneri
100547	100183	215	S. flexneri
100547	700381	35447	S. flexneri
100547	700360	2303	S. flexneri
100547	500062	407	S. flexneri
100547	700277	35290	S. flexneri
100547	700492	387	S. flexneri
100547	100040	18	S. flexneri
100547	100367	209	S. flexneri
100547	500068	34415	S. flexneri
100547	700131	2332	S. flexneri
100547	700506	394	S. flexneri
100547	100060	203	S. flexneri
100547	100272	34817	S. flexneri
100547	500249	417	S. flexneri
100547	500290	6500	S. flexneri
100547	700479_I	35238	S. flexneri
100547	700302	34601	S. flexneri
100547	100093	237	S. flexneri
100547	100345	220	S. flexneri
100547	500081	6552	S. flexneri
100547	700284	6684	S. flexneri
100547	700548	33853	S. flexneri
100547	100490	35093	S. flexneri
100547	700083	34694	S. flexneri
100547	401932	2308	S. flexneri
100547	300225_II	415	S. flexneri
100547	602205	430	S. flexneri
100547	602295	425	S. flexneri
100547	602361	459	S. flexneri
100547	400940	2329	S. flexneri
100547	402041	2290	S. flexneri
100547	402123	6562	S. flexneri
100547	302672	431	S. flexneri
100547	602218	405	S. flexneri
100547	602296	422	S. flexneri
100547	402046	2303	S. flexneri
100547	402059	2353	S. flexneri
100547	302663	2329	S. flexneri
100547	602281	410	S. flexneri
100547	602418	409	S. flexneri
100547	402061	6568	S. flexneri
100547	300035	427	S. flexneri
100547	602220	7128	S. flexneri
100547	602303	406	S. flexneri
100547	602378	2256	S. flexneri
100547	402257	418	S. flexneri
100547	402347	2253	S. flexneri
100547	602221	7059	S. flexneri
100547	602327	425	S. flexneri
100547	602379	404	S. flexneri
100547	402441	2285	S. flexneri
100547	602367	6386	S. flexneri
100547	402389	2298	S. flexneri
100547	302229	1095	S. flexneri
100547	602248	419	S. flexneri
100547	602336	6505	S. flexneri
100547	602383	420	S. flexneri
100547	402200	35363	S. flexneri
100547	602262	419	S. flexneri
100547	602339_I	427	S. flexneri
100547	400924	2309	S. flexneri
100547	602280	432	S. flexneri
100547	602390	35136	S. flexneri
100547	602509	410	S. flexneri
100547	602174	35367	S. flexneri
100547	602312	419	S. flexneri
100547	602342	2236	S. flexneri
100547	602397	419	S. flexneri
100547	602442	387	S. flexneri
100547	402192	6646	S. flexneri
100547	300020	418	S. flexneri
100547	602184	420	S. flexneri
100547	602282	411	S. flexneri
100547	602434	35002	S. flexneri
100547	602454	415	S. flexneri
100547	401931	6704	S. flexneri
100547	300209	6660	S. flexneri
100547	602191	6500	S. flexneri
100547	602293	2328	S. flexneri
100547	602354	410	S. flexneri
100547	602458	424	S. flexneri
102431	102759	14	S. flexneri
102431	103294	66	S. flexneri
102431	103651	213	S. flexneri
102431	200046	2423	S. flexneri
102431	200181	6619	S. flexneri
102431	200200	2427	S. flexneri
102431	200294	2391	S. flexneri
102431	200923	2366	S. flexneri
102431	202130	191	S. flexneri
102431	300111	2396	S. flexneri
102431	302122	2272	S. flexneri
102431	302123	250	S. flexneri
102431	303291	36487	S. flexneri
102431	400910	36002	S. flexneri
102431	400918	36240	S. flexneri
102431	401000	248	S. flexneri
102431	402229	6821	S. flexneri
102431	403405	36210	S. flexneri
102431	403477	35914	S. flexneri
102431	403488	6581	S. flexneri
102431	403670	36143	S. flexneri
102431	403703	6652	S. flexneri
102431	403723	36475	S. flexneri
102431	403926	35823	S. flexneri
102431	500470	2439	S. flexneri
102431	500482	36767	S. flexneri
102431	503771	219	S. flexneri
102431	600169	36017	S. flexneri
102431	600370	2301	S. flexneri
102431	600466	2365	S. flexneri
102431	600592	2384	S. flexneri
102431	600721	2458	S. flexneri
102431	600775	2412	S. flexneri
102431	600776	2437	S. flexneri
102431	600793	2425	S. flexneri
102431	600832	36445	S. flexneri
102431	600858	35937	S. flexneri
102431	600866	2433	S. flexneri
102431	600906	214	S. flexneri
102431	600941	216	S. flexneri
102431	600988	2423	S. flexneri
102431	600996	36782	S. flexneri
102431	601022	2428	S. flexneri
102431	601030	234	S. flexneri
102431	601076	2449	S. flexneri
102431	601091	6539	S. flexneri
102431	601111	2402	S. flexneri
102431	601151	2428	S. flexneri
102431	601156	6578	S. flexneri
102431	601160	6465	S. flexneri
102431	601176	2379	S. flexneri
102431	601230	2475	S. flexneri
102431	601250	1985	S. flexneri
102431	602062	2463	S. flexneri
102431	602063	6800	S. flexneri
102431	602119	2463	S. flexneri
102431	602219	2457	S. flexneri
102431	602223	7272	S. flexneri
102431	602347	2464	S. flexneri
102431	602377	36752	S. flexneri
102431	603092	35158	S. flexneri
102431	603435	2033	S. flexneri
102431	603683	35984	S. flexneri
102431	603801	230	S. flexneri
102431	603901	36013	S. flexneri
102431	603966	35960	S. flexneri
102431	603973	2429	S. flexneri
102431	604378	2438	S. flexneri
102431	604551	35913	S. flexneri
102431	700678	218	S. flexneri
102431	700712	2405	S. flexneri
102431	702248	36281	S. flexneri
102431	703693	1852	S. flexneri
102431	703800	1782	S. flexneri
102431	703819	236	S. flexneri
102431	703873	1835	S. flexneri
102431	703889	1848	S. flexneri
102431	703930	213	S. flexneri
102431	703963	6608	S. flexneri
102431	703986	230	S. flexneri
102431	704099	6630	S. flexneri
102431	704135	1817	S. flexneri
102431	704148	6629	S. flexneri
102431	704259	2447	S. flexneri
102431	600322	209	S. flexneri
102431	600255	2356	S. flexneri
102431	600020	2378	S. flexneri
102431	600357	2329	S. flexneri
102431	600320	6574	S. flexneri
102431	600301	2379	S. flexneri
102431	600174	2332	S. flexneri
102431	600078	2412	S. flexneri
102431	600018	207	S. flexneri
102431	600356	2308	S. flexneri
102431	600316	2440	S. flexneri
102431	600253	2404	S. flexneri
102431	600062	2390	S. flexneri
102431	600008	35265	S. flexneri
102431	600352	2458	S. flexneri
102431	600341	2368	S. flexneri
102431	600242	2410	S. flexneri
102431	600144	2394	S. flexneri
102431	600058	2382	S. flexneri
102431	600006	35370	S. flexneri
102431	600351	2399	S. flexneri
102431	600305	199	S. flexneri
102431	600241	2402	S. flexneri
102431	600143	2363	S. flexneri
102431	600056	2377	S. flexneri
102431	600004	2372	S. flexneri
102431	600377	2367	S. flexneri
102431	600239	212	S. flexneri
102431	600117	2399	S. flexneri
102431	600036	2405	S. flexneri
102431	600350	2387	S. flexneri
102431	600296	2341	S. flexneri
102431	600226	6522	S. flexneri
102431	600043	6476	S. flexneri
102431	600002	213	S. flexneri
102431	600340	2316	S. flexneri
102431	600285	2237	S. flexneri
102431	600221	210	S. flexneri
102431	600108	209	S. flexneri
102431	600086	6920	S. flexneri
102431	600336	2379	S. flexneri
102431	600281	2372	S. flexneri
102431	600216	6509	S. flexneri
102431	600106	2411	S. flexneri
102431	600040	2391	S. flexneri
102431	600335	2416	S. flexneri
102431	600276	2391	S. flexneri
102431	600213	190	S. flexneri
102431	600190	218	S. flexneri
102431	600026	214	S. flexneri
102431	600334	2312	S. flexneri
102431	600267	2374	S. flexneri
102431	600206	2378	S. flexneri
102431	600025	2410	S. flexneri
102431	600325	2377	S. flexneri
102431	600257	2364	S. flexneri
102431	600247	2416	S. flexneri
102431	600082	2390	S. flexneri
102431	600023	2405	S. flexneri
102431	403070	2317	S. flexneri
102431	103367	34960	S. flexneri
102431	703277	34729	S. flexneri
102431	703548	2317	S. flexneri
102431	702761	6339	S. flexneri
102431	604083	2305	S. flexneri
102431	103229	13	S. flexneri
102431	103339	92	S. flexneri
102431	103437	2305	S. flexneri
102431	303226	2379	S. flexneri
102431	604151	2365	S. flexneri
102431	604340	6369	S. flexneri
102431	103446	2341	S. flexneri
102431	703452	32206	S. flexneri
102431	703569	6579	S. flexneri
102431	604014	35112	S. flexneri
102431	604281	2279	S. flexneri
102431	604361	2304	S. flexneri
102431	103268	2253	S. flexneri
102431	103369	2315	S. flexneri
102431	604015	34616	S. flexneri
102431	604181	2297	S. flexneri
102431	604369	2329	S. flexneri
102431	103288	2350	S. flexneri
102431	103552_I	2263	S. flexneri
102431	703714	2217	S. flexneri
102431	604088	34457	S. flexneri
102431	103489	18	S. flexneri
102431	703669	208	S. flexneri
102431	604053	2346	S. flexneri
102431	604193	34295	S. flexneri
102431	103303	2369	S. flexneri
102431	703463	6213	S. flexneri
102431	604056	6266	S. flexneri
102431	604208	34632	S. flexneri
102431	604397	6290	S. flexneri
102431	103315	2386	S. flexneri
102431	703121	34465	S. flexneri
102431	703439	2282	S. flexneri
102431	604058	2346	S. flexneri
102431	604219	35079	S. flexneri
102431	604416	2246	S. flexneri
102431	103265	34620	S. flexneri
102431	103413	2358	S. flexneri
102431	604060	35218	S. flexneri
102431	604233	2306	S. flexneri
102431	604423	35099	S. flexneri
102431	103558	102	S. flexneri
102431	103552_II	2341	S. flexneri
102431	703539	35167	S. flexneri
102431	703724	213	S. flexneri
102431	604073	2286	S. flexneri
102431	604434	2307	S. flexneri
102431	103333	6359	S. flexneri
102431	103435	2324	S. flexneri
102431	703122	34853	S. flexneri
102431	703363	35067	S. flexneri
102431	303146	220	S. flexneri
102431	604074	2326	S. flexneri
102431	604462	1635	S. flexneri
102431	103295	2275	S. flexneri
102431	703280	35087	S. flexneri
102431	703499	199	S. flexneri
102431	604075	2377	S. flexneri
102431	604286	34666	S. flexneri
102431	603355	7075	S. flexneri
102431	603368	7024	S. flexneri
102431	401555	257	S. flexneri
102431	603569	213	S. flexneri
102431	403305	6581	S. flexneri
102431	603766	35845	S. flexneri
102431	603815	7126	S. flexneri
102431	302524	2366	S. flexneri
102431	102854	2249	S. flexneri
102431	102982	2309	S. flexneri
102431	402429	223	S. flexneri
102431	403048	243	S. flexneri
102431	403057	219	S. flexneri
102431	702822	34064	S. flexneri
102431	102609	35205	S. flexneri
102431	102996	6326	S. flexneri
102431	403176	6316	S. flexneri
102431	702387	188	S. flexneri
102431	702844	188	S. flexneri
102431	102574	2362	S. flexneri
102431	102824	73	S. flexneri
102431	102997	2388	S. flexneri
102431	402709	6303	S. flexneri
102431	403130	6398	S. flexneri
102431	403153	33645	S. flexneri
102431	702690	189	S. flexneri
102431	702824	2244	S. flexneri
102431	102844	2412	S. flexneri
102431	102860	2229	S. flexneri
102431	103015	2226	S. flexneri
102431	402739	2318	S. flexneri
102431	403184	6250	S. flexneri
102431	702530	33313	S. flexneri
102431	702881	2244	S. flexneri
102431	102592	2346	S. flexneri
102431	102926	6222	S. flexneri
102431	702839	200	S. flexneri
102431	102933	2230	S. flexneri
102431	402716	2149	S. flexneri
102431	702540	199	S. flexneri
102431	702865	32454	S. flexneri
102431	103163	2271	S. flexneri
102431	402573	33746	S. flexneri
102431	402311	217	S. flexneri
102431	702705	217	S. flexneri
102431	102763	2313	S. flexneri
102431	102751	35348	S. flexneri
102431	103198	2304	S. flexneri
102431	403192	33570	S. flexneri
102431	702711	2238	S. flexneri
102431	702831	186	S. flexneri
102431	102760_I	2352	S. flexneri
102431	402357	242	S. flexneri
102431	403127	33397	S. flexneri
102431	702718	34107	S. flexneri
102431	703001	2277	S. flexneri
102431	402866	2303	S. flexneri
102431	403436	1756	S. flexneri
102431	702207	34280	S. flexneri
102431	702752	192	S. flexneri
102431	703087	2368	S. flexneri
102431	102979	2312	S. flexneri
102431	403142	207	S. flexneri
102431	102820	2276	S. flexneri
102431	103218	2250	S. flexneri
102431	403044	34130	S. flexneri
102431	403331	6306	S. flexneri
102431	702938	34495	S. flexneri
102431	702958	1650	S. flexneri
102431	602560	6300	S. flexneri
102431	602626	2355	S. flexneri
102431	602706	6567	S. flexneri
102431	602784	6332	S. flexneri
102431	602927	226	S. flexneri
102431	603047	2402	S. flexneri
102431	602562	2337	S. flexneri
102431	602687	34728	S. flexneri
102431	602872	6454	S. flexneri
102431	603020	35014	S. flexneri
102431	602644	6530	S. flexneri
102431	602714	2278	S. flexneri
102431	602877	2327	S. flexneri
102431	603021	33916	S. flexneri
102431	602491	2350	S. flexneri
102431	602614	2395	S. flexneri
102431	602719	2405	S. flexneri
102431	602819_I	6477	S. flexneri
102431	602521	223	S. flexneri
102431	602660	34381	S. flexneri
102431	602819_II	33967	S. flexneri
102431	603026	219	S. flexneri
102431	602826	6440	S. flexneri
102431	602935	6418	S. flexneri
102431	603030	1647	S. flexneri
102431	602528	231	S. flexneri
102431	602596	6408	S. flexneri
102431	602850	34510	S. flexneri
102431	602962	6483	S. flexneri
102431	603039	1717	S. flexneri
102431	602535_I	2405	S. flexneri
102431	602597	2366	S. flexneri
102431	602684	34156	S. flexneri
102431	602899_I	34204	S. flexneri
102431	602979	2343	S. flexneri
102431	603040	2316	S. flexneri
102431	602535_II	2331	S. flexneri
102431	602601	2384	S. flexneri
102431	602685	209	S. flexneri
102431	602907	2348	S. flexneri
102431	602985	6416	S. flexneri
102431	603041	33572	S. flexneri
102431	602536_I	2368	S. flexneri
102431	602686	2356	S. flexneri
102431	602855	6701	S. flexneri
102431	602913	2270	S. flexneri
102431	602536_II	2356	S. flexneri
102431	602606	2331	S. flexneri
102431	602693	6492	S. flexneri
102431	602856	6409	S. flexneri
102431	602914	210	S. flexneri
102431	602999	33616	S. flexneri
102431	602542	2282	S. flexneri
102431	602755	2321	S. flexneri
102431	602774	2344	S. flexneri
102431	602857	34480	S. flexneri
102431	602921	2370	S. flexneri
102431	603076	2368	S. flexneri
102431	703054	6485	S. flexneri
102431	603636	34362	S. flexneri
102431	603859	6514	S. flexneri
102431	703055	6446	S. flexneri
102431	303061	2389	S. flexneri
102431	603451	2371	S. flexneri
102431	603715	34869	S. flexneri
102431	603867	2322	S. flexneri
102431	603476	2392	S. flexneri
102431	603651	35835	S. flexneri
102431	603690_II	34626	S. flexneri
102431	603749	2368	S. flexneri
102431	603503	6422	S. flexneri
102431	603694	35024	S. flexneri
102431	603804	34668	S. flexneri
102431	603870	2329	S. flexneri
102431	703097	2304	S. flexneri
102431	603358	2422	S. flexneri
102431	603554	2316	S. flexneri
102431	603695_I	2349	S. flexneri
102431	603759_I	2351	S. flexneri
102431	603345	33671	S. flexneri
102431	603642	6383	S. flexneri
102431	603662	2276	S. flexneri
102431	603695_II	33850	S. flexneri
102431	603403	6421	S. flexneri
102431	603560	2382	S. flexneri
102431	603663	2356	S. flexneri
102431	603696	2365	S. flexneri
102431	603765	2322	S. flexneri
102431	603885_I	2320	S. flexneri
102431	603698	2330	S. flexneri
102431	603705	2334	S. flexneri
102431	703272	1752	S. flexneri
102431	603422	2267	S. flexneri
102431	603608	6341	S. flexneri
102431	603706	2249	S. flexneri
102431	603814	33394	S. flexneri
102431	603851	2305	S. flexneri
102431	703213	34236	S. flexneri
102431	603430	2336	S. flexneri
102431	603625	2344	S. flexneri
102431	603720	2273	S. flexneri
102431	603854	2292	S. flexneri
102431	703177	34268	S. flexneri
102431	603446_I	6315	S. flexneri
102431	603781	6673	S. flexneri
102431	603787	2449	S. flexneri
102431	603855	2463	S. flexneri
102431	603913	2351	S. flexneri
102431	603922	35727	S. flexneri
102431	504644	6937	S. flexneri
102431	202052	2426	S. flexneri
102431	403380	34794	S. flexneri
102431	604003	6437	S. flexneri
102431	202113	2320	S. flexneri
102431	203534	183	S. flexneri
102431	604000	6318	S. flexneri
102431	604006	34821	S. flexneri
102431	203168	201	S. flexneri
102431	403367	6400	S. flexneri
102431	604008	34629	S. flexneri
102431	504435	6489	S. flexneri
102431	504261	1771	S. flexneri
102431	504275	2437	S. flexneri
102431	202156	2268	S. flexneri
102431	403587	6237	S. flexneri
102431	503897	2268	S. flexneri
102431	201152	2229	S. flexneri
102431	202236	34538	S. flexneri
102431	201203	2298	S. flexneri
102431	202260	34760	S. flexneri
102431	202274	6462	S. flexneri
102431	504622	6393	S. flexneri
102431	201355	180	S. flexneri
102431	204161	34774	S. flexneri
102431	403417	2292	S. flexneri
102431	401652	2349	S. flexneri
102431	504653	6334	S. flexneri
102431	603990	2316	S. flexneri
102431	504221	6408	S. flexneri
102431	201232	2364	S. flexneri
102431	203032	2339	S. flexneri
102431	204210	6039	S. flexneri
102431	401674	216	S. flexneri
102431	604001	33257	S. flexneri
102431	504987	6405	S. flexneri
102431	201692	181	S. flexneri
102431	203270	2351	S. flexneri
102431	402001	35092	S. flexneri
102431	603245	2376	S. flexneri
102431	503640	35111	S. flexneri
102431	504056	6421	S. flexneri
102431	603079	6235	S. flexneri
102431	603337	6400	S. flexneri
102431	503614	2346	S. flexneri
102431	504032	222	S. flexneri
102431	102349	71	S. flexneri
102431	603251	2367	S. flexneri
102431	100852	2232	S. flexneri
102431	102395	2320	S. flexneri
102431	600369	2317	S. flexneri
102431	503436	35404	S. flexneri
102431	504053	2301	S. flexneri
102431	102075	7585	S. flexneri
102431	603091	6271	S. flexneri
102431	603327	2246	S. flexneri
102431	504193	2268	S. flexneri
102431	603183	7481	S. flexneri
102431	504174	2270	S. flexneri
102431	102241	17	S. flexneri
102431	102476	34153	S. flexneri
102431	603260_I	6411	S. flexneri
102431	602925	232	S. flexneri
102431	102499	95	S. flexneri
102431	603101	34473	S. flexneri
102431	603260_II	34880	S. flexneri
102431	503608	2301	S. flexneri
102431	503816	35142	S. flexneri
102431	102263	2282	S. flexneri
102431	603179	6821	S. flexneri
102431	603219	2345	S. flexneri
102431	603109	6542	S. flexneri
102431	504008	218	S. flexneri
102431	102295	2322	S. flexneri
102431	102493	6310	S. flexneri
102431	603113	2346	S. flexneri
102431	503487	2323	S. flexneri
102431	504520	6368	S. flexneri
102431	102533	24	S. flexneri
102431	603114	2342	S. flexneri
102431	603321_I	2345	S. flexneri
102431	503414	2313	S. flexneri
102431	503676	2367	S. flexneri
102431	503888	6427	S. flexneri
102431	102491	33084	S. flexneri
102431	102664	35027	S. flexneri
102431	103619	87	S. flexneri
102431	703756	214	S. flexneri
102431	604534	6020	S. flexneri
102431	103578	34067	S. flexneri
102431	703894	1712	S. flexneri
102431	604548	2251	S. flexneri
102431	505942	1708	S. flexneri
102431	103612	93	S. flexneri
102431	703705	206	S. flexneri
102431	103625	97	S. flexneri
102431	604554	6079	S. flexneri
102431	303287	192	S. flexneri
102431	103596	86	S. flexneri
102431	703875	2272	S. flexneri
102431	203977	180	S. flexneri
102431	103708	2236	S. flexneri
102431	703767	1691	S. flexneri
102431	703881	1682	S. flexneri
102431	204584	180	S. flexneri
102431	703765	33642	S. flexneri
102431	704000	2196	S. flexneri
102431	703761	184	S. flexneri
102431	600410	2341	S. flexneri
102431	600503	2334	S. flexneri
102431	600676	2103	S. flexneri
102431	602141	6298	S. flexneri
102431	600381	2252	S. flexneri
102431	600413	2309	S. flexneri
102431	600463	228	S. flexneri
102431	600504	2324	S. flexneri
102431	600537	6430	S. flexneri
102431	600577	2341	S. flexneri
102431	600423	2321	S. flexneri
102431	600505	212	S. flexneri
102431	600538	2309	S. flexneri
102431	600589	209	S. flexneri
102431	600427	2296	S. flexneri
102431	600539	2348	S. flexneri
102431	600579	2324	S. flexneri
102431	600650	2328	S. flexneri
102431	600514	6519	S. flexneri
102431	600385	1680	S. flexneri
102431	600429	2273	S. flexneri
102431	600516	2220	S. flexneri
102431	600540	2343	S. flexneri
102431	600679	183	S. flexneri
102431	600388	2230	S. flexneri
102431	600430	2323	S. flexneri
102431	600471	1590	S. flexneri
102431	600518	199	S. flexneri
102431	600644	6139	S. flexneri
102431	600610	2299	S. flexneri
102431	600390	216	S. flexneri
102431	600432	6151	S. flexneri
102431	600480	34132	S. flexneri
102431	600519	2316	S. flexneri
102431	600652	33613	S. flexneri
102431	600392	2334	S. flexneri
102431	600433	2295	S. flexneri
102431	600490	2283	S. flexneri
102431	600520	196	S. flexneri
102431	600554	2290	S. flexneri
102431	600393	2320	S. flexneri
102431	600434	2322	S. flexneri
102431	600521	2250	S. flexneri
102431	600555_II	203	S. flexneri
102431	600646	6155	S. flexneri
102431	600617	2302	S. flexneri
102431	600403	2345	S. flexneri
102431	600435	2280	S. flexneri
102431	600497	2306	S. flexneri
102431	600557	35385	S. flexneri
102431	600675_II	33774	S. flexneri
102431	600406	34544	S. flexneri
102431	600440	2334	S. flexneri
102431	600500	2353	S. flexneri
102431	600529	6263	S. flexneri
102431	600558	6310	S. flexneri
102431	600687	6071	S. flexneri
102431	600409	2345	S. flexneri
102431	600455	2355	S. flexneri
102431	600502	2296	S. flexneri
102431	600571	6465	S. flexneri
102431	600649	2291	S. flexneri
102431	600620	2306	S. flexneri
102431	200204	178	S. flexneri
102431	300244	2395	S. flexneri
102431	100512	34402	S. flexneri
102431	200071	2326	S. flexneri
102431	400834	35704	S. flexneri
102431	300501	6085	S. flexneri
102431	100515_I	34771	S. flexneri
102431	200194	187	S. flexneri
102431	400576	242	S. flexneri
102431	400868	6367	S. flexneri
102431	401434	34377	S. flexneri
102431	300052	6571	S. flexneri
102431	300732	2270	S. flexneri
102431	300013	2404	S. flexneri
102431	602054	2218	S. flexneri
102431	100537	33862	S. flexneri
102431	400862_II	34204	S. flexneri
102431	401192	34409	S. flexneri
102431	300039	34787	S. flexneri
102431	400822	34570	S. flexneri
102431	300101	2362	S. flexneri
102431	601296	6987	S. flexneri
102431	400891	34110	S. flexneri
102431	401001	207	S. flexneri
102431	300730	34004	S. flexneri
102431	601297	2230	S. flexneri
102431	400613	34195	S. flexneri
102431	300107	2450	S. flexneri
102431	400565	2341	S. flexneri
102431	400877	2378	S. flexneri
102431	401259_I	33686	S. flexneri
102431	602014	205	S. flexneri
102431	200185	7676	S. flexneri
102431	400566	35388	S. flexneri
102431	300117	2241	S. flexneri
102431	602017	2267	S. flexneri
102431	400603	35281	S. flexneri
102431	401063_II	220	S. flexneri
102431	300119	2292	S. flexneri
102431	602028	2399	S. flexneri
102431	400828	236	S. flexneri
102431	401016	35477	S. flexneri
102431	300220	34805	S. flexneri
102431	602035	33644	S. flexneri
102431	601187	6522	S. flexneri
102431	100669	60	S. flexneri
102431	100835	2288	S. flexneri
102431	702230	191	S. flexneri
102431	601208	34500	S. flexneri
102431	100697	2314	S. flexneri
102431	100842	70	S. flexneri
102431	700918	35077	S. flexneri
102431	601226	2333	S. flexneri
102431	100704	6555	S. flexneri
102431	100848	71	S. flexneri
102431	500846	2374	S. flexneri
102431	700750	32858	S. flexneri
102431	401393	2369	S. flexneri
102431	100855	2350	S. flexneri
102431	700753	5941	S. flexneri
102431	702019	2324	S. flexneri
102431	401357	2369	S. flexneri
102431	601238	2317	S. flexneri
102431	100706	2357	S. flexneri
102431	100868	2320	S. flexneri
102431	401368	220	S. flexneri
102431	100709	2328	S. flexneri
102431	500497	2229	S. flexneri
102431	501003	6396	S. flexneri
102431	700738	6456	S. flexneri
102431	601257	2314	S. flexneri
102431	100716	2359	S. flexneri
102431	500580	2380	S. flexneri
102431	503004	2371	S. flexneri
102431	401640	221	S. flexneri
102431	601267	6426	S. flexneri
102431	100724	35084	S. flexneri
102431	102002	34710	S. flexneri
102431	503010	2300	S. flexneri
102431	702096	2313	S. flexneri
102431	401559	1771	S. flexneri
102431	601269	2354	S. flexneri
102431	102017	2362	S. flexneri
102431	500678	2380	S. flexneri
102431	700868	1764	S. flexneri
102431	702033	197	S. flexneri
102431	401649	222	S. flexneri
102431	100753	2371	S. flexneri
102431	102070	74	S. flexneri
102431	500682	2263	S. flexneri
102431	503108	6439	S. flexneri
102431	700922	1736	S. flexneri
102431	401528	33942	S. flexneri
102431	601279	6641	S. flexneri
102431	702013	1749	S. flexneri
102431	702167	2359	S. flexneri
102431	100831	2306	S. flexneri
102431	500615	6490	S. flexneri
102431	700812	2297	S. flexneri
102431	702102	6590	S. flexneri
102431	401781	236	S. flexneri
102431	600958	2250	S. flexneri
102431	601036	6063	S. flexneri
102431	601132	2243	S. flexneri
102431	600689	6019	S. flexneri
102431	600717	34024	S. flexneri
102431	600960	2209	S. flexneri
102431	600622	2214	S. flexneri
102431	600757	6307	S. flexneri
102431	600818	2242	S. flexneri
102431	600982	184	S. flexneri
102431	601046	2234	S. flexneri
102431	600662	6210	S. flexneri
102431	600891	2211	S. flexneri
102431	600987	2193	S. flexneri
102431	601057	6467	S. flexneri
102431	601142	5959	S. flexneri
102431	600724_I	6039	S. flexneri
102431	600772	2242	S. flexneri
102431	601060	7000	S. flexneri
102431	600673	33377	S. flexneri
102431	600726	2259	S. flexneri
102431	600911	6494	S. flexneri
102431	600919	2224	S. flexneri
102431	601012	2228	S. flexneri
102431	601078	34723	S. flexneri
102431	600674	34695	S. flexneri
102431	600739	2248	S. flexneri
102431	600785	34998	S. flexneri
102431	601016	1641	S. flexneri
102431	601161	187	S. flexneri
102431	600939	34112	S. flexneri
102431	601087	6111	S. flexneri
102431	601166	2219	S. flexneri
102431	600701	187	S. flexneri
102431	600794	2247	S. flexneri
102431	601027	2204	S. flexneri
102431	600702	2305	S. flexneri
102431	600749	2141	S. flexneri
102431	600945	2212	S. flexneri
102431	500405	2326	S. flexneri
102431	700014	35138	S. flexneri
102431	700245	6514	S. flexneri
102431	700546	2370	S. flexneri
102431	100301	2320	S. flexneri
102431	600364	2370	S. flexneri
102431	500201	1718	S. flexneri
102431	500410	2350	S. flexneri
102431	700201	2342	S. flexneri
102431	100206	2310	S. flexneri
102431	600366	2340	S. flexneri
102431	500229	2372	S. flexneri
102431	700016	35341	S. flexneri
102431	700091	2309	S. flexneri
102431	100231	2343	S. flexneri
102431	100321	2380	S. flexneri
102431	500067	34754	S. flexneri
102431	500241	2327	S. flexneri
102431	700241	2303	S. flexneri
102431	500019	2323	S. flexneri
102431	500242	6464	S. flexneri
102431	100234	2249	S. flexneri
102431	700482	33778	S. flexneri
102431	100015	2296	S. flexneri
102431	500042	2335	S. flexneri
102431	500277	6842	S. flexneri
102431	100183	2294	S. flexneri
102431	700381	35203	S. flexneri
102431	700360	230	S. flexneri
102431	500062	2342	S. flexneri
102431	700277	35057	S. flexneri
102431	700492	2271	S. flexneri
102431	100040	2322	S. flexneri
102431	100367	2326	S. flexneri
102431	500068	34229	S. flexneri
102431	700131	211	S. flexneri
102431	700506	2328	S. flexneri
102431	100060	2275	S. flexneri
102431	100272	34620	S. flexneri
102431	500249	2363	S. flexneri
102431	500290	6383	S. flexneri
102431	700479_I	35028	S. flexneri
102431	700302	34404	S. flexneri
102431	100093	2368	S. flexneri
102431	100345	2332	S. flexneri
102431	500081	6436	S. flexneri
102431	700284	6554	S. flexneri
102431	700548	33693	S. flexneri
102431	100490	34879	S. flexneri
102431	700083	34463	S. flexneri
102431	401932	214	S. flexneri
102431	300225_II	2405	S. flexneri
102431	602205	2352	S. flexneri
102431	602295	2367	S. flexneri
102431	602361	2474	S. flexneri
102431	400940	213	S. flexneri
102431	402041	206	S. flexneri
102431	402123	6419	S. flexneri
102431	302672	2352	S. flexneri
102431	602218	2319	S. flexneri
102431	602296	2322	S. flexneri
102431	402046	212	S. flexneri
102431	402059	1777	S. flexneri
102431	302663	211	S. flexneri
102431	602281	2379	S. flexneri
102431	602418	2364	S. flexneri
102431	402061	6421	S. flexneri
102431	300035	2359	S. flexneri
102431	602220	6941	S. flexneri
102431	602303	2327	S. flexneri
102431	602378	1691	S. flexneri
102431	402257	2326	S. flexneri
102431	402347	194	S. flexneri
102431	602221	6874	S. flexneri
102431	602327	2343	S. flexneri
102431	602379	2288	S. flexneri
102431	402441	210	S. flexneri
102431	602367	6263	S. flexneri
102431	402389	1722	S. flexneri
102431	302229	2418	S. flexneri
102431	602248	2346	S. flexneri
102431	602336	6387	S. flexneri
102431	602383	2377	S. flexneri
102431	402200	35131	S. flexneri
102431	602262	2349	S. flexneri
102431	602339_I	2346	S. flexneri
102431	400924	1740	S. flexneri
102431	602280	2393	S. flexneri
102431	602390	34912	S. flexneri
102431	602509	2344	S. flexneri
102431	602174	35141	S. flexneri
102431	602312	2327	S. flexneri
102431	602342	1682	S. flexneri
102431	602397	2353	S. flexneri
102431	602442	2212	S. flexneri
102431	402192	6500	S. flexneri
102431	300020	2345	S. flexneri
102431	602184	2334	S. flexneri
102431	602282	2339	S. flexneri
102431	602434	34798	S. flexneri
102431	602454	2350	S. flexneri
102431	401931	6563	S. flexneri
102431	300209	6524	S. flexneri
102431	602191	6395	S. flexneri
102431	602293	1744	S. flexneri
102431	602354	2342	S. flexneri
102431	602458	2354	S. flexneri
102759	103294	67	S. flexneri
102759	103651	197	S. flexneri
102759	200046	2387	S. flexneri
102759	200181	6596	S. flexneri
102759	200200	2392	S. flexneri
102759	200294	2364	S. flexneri
102759	200923	2339	S. flexneri
102759	202130	189	S. flexneri
102759	300111	2366	S. flexneri
102759	302122	2256	S. flexneri
102759	302123	238	S. flexneri
102759	303291	36480	S. flexneri
102759	400910	35999	S. flexneri
102759	400918	36234	S. flexneri
102759	401000	235	S. flexneri
102759	402229	6790	S. flexneri
102759	403405	36205	S. flexneri
102759	403477	35908	S. flexneri
102759	403488	6569	S. flexneri
102759	403670	36131	S. flexneri
102759	403703	6623	S. flexneri
102759	403723	36462	S. flexneri
102759	403926	35819	S. flexneri
102759	500470	2408	S. flexneri
102759	500482	36753	S. flexneri
102759	503771	219	S. flexneri
102759	600169	36009	S. flexneri
102759	600370	2292	S. flexneri
102759	600466	2345	S. flexneri
102759	600592	2374	S. flexneri
102759	600721	2419	S. flexneri
102759	600775	2395	S. flexneri
102759	600776	2418	S. flexneri
102759	600793	2409	S. flexneri
102759	600832	36433	S. flexneri
102759	600858	35927	S. flexneri
102759	600866	2411	S. flexneri
102759	600906	212	S. flexneri
102759	600941	214	S. flexneri
102759	600988	2410	S. flexneri
102759	600996	36769	S. flexneri
102759	601022	2412	S. flexneri
102759	601030	230	S. flexneri
102759	601076	2408	S. flexneri
102759	601091	6531	S. flexneri
102759	601111	2387	S. flexneri
102759	601151	2405	S. flexneri
102759	601156	6563	S. flexneri
102759	601160	6455	S. flexneri
102759	601176	2370	S. flexneri
102759	601230	2433	S. flexneri
102759	601250	1980	S. flexneri
102759	602062	2424	S. flexneri
102759	602063	6769	S. flexneri
102759	602119	2422	S. flexneri
102759	602219	2414	S. flexneri
102759	602223	7250	S. flexneri
102759	602347	2425	S. flexneri
102759	602377	36739	S. flexneri
102759	603092	35154	S. flexneri
102759	603435	2014	S. flexneri
102759	603683	35972	S. flexneri
102759	603801	222	S. flexneri
102759	603901	36009	S. flexneri
102759	603966	35946	S. flexneri
102759	603973	2408	S. flexneri
102759	604378	2414	S. flexneri
102759	604551	35901	S. flexneri
102759	700678	213	S. flexneri
102759	700712	2380	S. flexneri
102759	702248	36272	S. flexneri
102759	703693	1823	S. flexneri
102759	703800	1769	S. flexneri
102759	703819	222	S. flexneri
102759	703873	1809	S. flexneri
102759	703889	1818	S. flexneri
102759	703930	207	S. flexneri
102759	703963	6595	S. flexneri
102759	703986	220	S. flexneri
102759	704099	6608	S. flexneri
102759	704135	1802	S. flexneri
102759	704148	6605	S. flexneri
102759	704259	2416	S. flexneri
102759	600322	203	S. flexneri
102759	600255	2347	S. flexneri
102759	600020	2363	S. flexneri
102759	600357	2319	S. flexneri
102759	600320	6560	S. flexneri
102759	600301	2367	S. flexneri
102759	600174	2316	S. flexneri
102759	600078	2391	S. flexneri
102759	600018	206	S. flexneri
102759	600356	2298	S. flexneri
102759	600316	2409	S. flexneri
102759	600253	2384	S. flexneri
102759	600062	2375	S. flexneri
102759	600008	35260	S. flexneri
102759	600352	2416	S. flexneri
102759	600341	2361	S. flexneri
102759	600242	2392	S. flexneri
102759	600144	2378	S. flexneri
102759	600058	2368	S. flexneri
102759	600006	35367	S. flexneri
102759	600351	2387	S. flexneri
102759	600305	197	S. flexneri
102759	600241	2383	S. flexneri
102759	600143	2353	S. flexneri
102759	600056	2359	S. flexneri
102759	600004	2355	S. flexneri
102759	600377	2353	S. flexneri
102759	600239	205	S. flexneri
102759	600117	2382	S. flexneri
102759	600036	2388	S. flexneri
102759	600350	2373	S. flexneri
102759	600296	2327	S. flexneri
102759	600226	6511	S. flexneri
102759	600043	6469	S. flexneri
102759	600002	212	S. flexneri
102759	600340	2301	S. flexneri
102759	600285	2234	S. flexneri
102759	600221	208	S. flexneri
102759	600108	206	S. flexneri
102759	600086	6908	S. flexneri
102759	600336	2366	S. flexneri
102759	600281	2359	S. flexneri
102759	600216	6497	S. flexneri
102759	600106	2393	S. flexneri
102759	600040	2374	S. flexneri
102759	600335	2395	S. flexneri
102759	600276	2375	S. flexneri
102759	600213	186	S. flexneri
102759	600190	216	S. flexneri
102759	600026	213	S. flexneri
102759	600334	2304	S. flexneri
102759	600267	2365	S. flexneri
102759	600206	2363	S. flexneri
102759	600025	2390	S. flexneri
102759	600325	2359	S. flexneri
102759	600257	2346	S. flexneri
102759	600247	2398	S. flexneri
102759	600082	2372	S. flexneri
102759	600023	2391	S. flexneri
102759	403070	2307	S. flexneri
102759	103367	34953	S. flexneri
102759	703277	34725	S. flexneri
102759	703548	2303	S. flexneri
102759	702761	6324	S. flexneri
102759	604083	2294	S. flexneri
102759	103229	13	S. flexneri
102759	103339	88	S. flexneri
102759	103437	2289	S. flexneri
102759	303226	2363	S. flexneri
102759	604151	2351	S. flexneri
102759	604340	6362	S. flexneri
102759	103446	2325	S. flexneri
102759	703452	32202	S. flexneri
102759	703569	6569	S. flexneri
102759	604014	35103	S. flexneri
102759	604281	2269	S. flexneri
102759	604361	2290	S. flexneri
102759	103268	2241	S. flexneri
102759	103369	2304	S. flexneri
102759	604015	34610	S. flexneri
102759	604181	2283	S. flexneri
102759	604369	2319	S. flexneri
102759	103288	2332	S. flexneri
102759	103552_I	2256	S. flexneri
102759	703714	2208	S. flexneri
102759	604088	34450	S. flexneri
102759	103489	16	S. flexneri
102759	703669	205	S. flexneri
102759	604053	2334	S. flexneri
102759	604193	34292	S. flexneri
102759	103303	2357	S. flexneri
102759	703463	6204	S. flexneri
102759	604056	6257	S. flexneri
102759	604208	34629	S. flexneri
102759	604397	6281	S. flexneri
102759	103315	2375	S. flexneri
102759	703121	34462	S. flexneri
102759	703439	2265	S. flexneri
102759	604058	2334	S. flexneri
102759	604219	35072	S. flexneri
102759	604416	2240	S. flexneri
102759	103265	34616	S. flexneri
102759	103413	2344	S. flexneri
102759	604060	35211	S. flexneri
102759	604233	2298	S. flexneri
102759	604423	35092	S. flexneri
102759	103558	96	S. flexneri
102759	103552_II	2326	S. flexneri
102759	703539	35161	S. flexneri
102759	703724	207	S. flexneri
102759	604073	2278	S. flexneri
102759	604434	2298	S. flexneri
102759	103333	6346	S. flexneri
102759	103435	2308	S. flexneri
102759	703122	34850	S. flexneri
102759	703363	35061	S. flexneri
102759	303146	213	S. flexneri
102759	604074	2317	S. flexneri
102759	604462	1629	S. flexneri
102759	103295	2265	S. flexneri
102759	703280	35079	S. flexneri
102759	703499	195	S. flexneri
102759	604075	2359	S. flexneri
102759	604286	34658	S. flexneri
102759	603355	7054	S. flexneri
102759	603368	7004	S. flexneri
102759	401555	242	S. flexneri
102759	603569	207	S. flexneri
102759	403305	6563	S. flexneri
102759	603766	35836	S. flexneri
102759	603815	7111	S. flexneri
102759	302524	2353	S. flexneri
102759	102854	2234	S. flexneri
102759	102982	2294	S. flexneri
102759	402429	221	S. flexneri
102759	403048	231	S. flexneri
102759	403057	214	S. flexneri
102759	702822	34056	S. flexneri
102759	102609	35197	S. flexneri
102759	102996	6316	S. flexneri
102759	403176	6305	S. flexneri
102759	702387	183	S. flexneri
102759	702844	186	S. flexneri
102759	102574	2343	S. flexneri
102759	102824	66	S. flexneri
102759	102997	2367	S. flexneri
102759	402709	6297	S. flexneri
102759	403130	6384	S. flexneri
102759	403153	33642	S. flexneri
102759	702690	185	S. flexneri
102759	702824	2232	S. flexneri
102759	102844	2396	S. flexneri
102759	102860	2217	S. flexneri
102759	103015	2214	S. flexneri
102759	402739	2306	S. flexneri
102759	403184	6243	S. flexneri
102759	702530	33309	S. flexneri
102759	702881	2233	S. flexneri
102759	102592	2326	S. flexneri
102759	102926	6213	S. flexneri
102759	702839	198	S. flexneri
102759	102933	2220	S. flexneri
102759	402716	2139	S. flexneri
102759	702540	197	S. flexneri
102759	702865	32452	S. flexneri
102759	103163	2261	S. flexneri
102759	402573	33742	S. flexneri
102759	402311	218	S. flexneri
102759	702705	206	S. flexneri
102759	102763	2298	S. flexneri
102759	102751	35338	S. flexneri
102759	103198	2287	S. flexneri
102759	403192	33567	S. flexneri
102759	702711	2228	S. flexneri
102759	702831	186	S. flexneri
102759	102760_I	2338	S. flexneri
102759	402357	235	S. flexneri
102759	403127	33394	S. flexneri
102759	702718	34105	S. flexneri
102759	703001	2269	S. flexneri
102759	402866	2287	S. flexneri
102759	403436	1748	S. flexneri
102759	702207	34276	S. flexneri
102759	702752	188	S. flexneri
102759	703087	2353	S. flexneri
102759	102979	2298	S. flexneri
102759	403142	206	S. flexneri
102759	102820	2262	S. flexneri
102759	103218	2238	S. flexneri
102759	403044	34127	S. flexneri
102759	403331	6291	S. flexneri
102759	702938	34491	S. flexneri
102759	702958	1639	S. flexneri
102759	602560	6292	S. flexneri
102759	602626	2342	S. flexneri
102759	602706	6548	S. flexneri
102759	602784	6321	S. flexneri
102759	602927	223	S. flexneri
102759	603047	2382	S. flexneri
102759	602562	2319	S. flexneri
102759	602687	34724	S. flexneri
102759	602872	6443	S. flexneri
102759	603020	35006	S. flexneri
102759	602644	6513	S. flexneri
102759	602714	2266	S. flexneri
102759	602877	2313	S. flexneri
102759	603021	33907	S. flexneri
102759	602491	2343	S. flexneri
102759	602614	2375	S. flexneri
102759	602719	2383	S. flexneri
102759	602819_I	6464	S. flexneri
102759	602521	216	S. flexneri
102759	602660	34377	S. flexneri
102759	602819_II	33964	S. flexneri
102759	603026	213	S. flexneri
102759	602826	6429	S. flexneri
102759	602935	6409	S. flexneri
102759	603030	1639	S. flexneri
102759	602528	223	S. flexneri
102759	602596	6399	S. flexneri
102759	602850	34502	S. flexneri
102759	602962	6470	S. flexneri
102759	603039	1704	S. flexneri
102759	602535_I	2386	S. flexneri
102759	602597	2353	S. flexneri
102759	602684	34150	S. flexneri
102759	602899_I	34197	S. flexneri
102759	602979	2333	S. flexneri
102759	603040	2304	S. flexneri
102759	602535_II	2320	S. flexneri
102759	602601	2367	S. flexneri
102759	602685	203	S. flexneri
102759	602907	2337	S. flexneri
102759	602985	6408	S. flexneri
102759	603041	33567	S. flexneri
102759	602536_I	2352	S. flexneri
102759	602686	2343	S. flexneri
102759	602855	6690	S. flexneri
102759	602913	2263	S. flexneri
102759	602536_II	2349	S. flexneri
102759	602606	2319	S. flexneri
102759	602693	6477	S. flexneri
102759	602856	6396	S. flexneri
102759	602914	209	S. flexneri
102759	602999	33609	S. flexneri
102759	602542	2271	S. flexneri
102759	602755	2311	S. flexneri
102759	602774	2331	S. flexneri
102759	602857	34472	S. flexneri
102759	602921	2358	S. flexneri
102759	603076	2353	S. flexneri
102759	703054	6467	S. flexneri
102759	603636	34358	S. flexneri
102759	603859	6501	S. flexneri
102759	703055	6429	S. flexneri
102759	303061	2377	S. flexneri
102759	603451	2356	S. flexneri
102759	603715	34864	S. flexneri
102759	603867	2307	S. flexneri
102759	603476	2377	S. flexneri
102759	603651	35829	S. flexneri
102759	603690_II	34623	S. flexneri
102759	603749	2354	S. flexneri
102759	603503	6412	S. flexneri
102759	603694	35015	S. flexneri
102759	603804	34664	S. flexneri
102759	603870	2320	S. flexneri
102759	703097	2289	S. flexneri
102759	603358	2399	S. flexneri
102759	603554	2304	S. flexneri
102759	603695_I	2341	S. flexneri
102759	603759_I	2338	S. flexneri
102759	603345	33668	S. flexneri
102759	603642	6372	S. flexneri
102759	603662	2268	S. flexneri
102759	603695_II	33844	S. flexneri
102759	603403	6409	S. flexneri
102759	603560	2364	S. flexneri
102759	603663	2345	S. flexneri
102759	603696	2347	S. flexneri
102759	603765	2310	S. flexneri
102759	603885_I	2310	S. flexneri
102759	603698	2316	S. flexneri
102759	603705	2318	S. flexneri
102759	703272	1738	S. flexneri
102759	603422	2256	S. flexneri
102759	603608	6335	S. flexneri
102759	603706	2236	S. flexneri
102759	603814	33390	S. flexneri
102759	603851	2296	S. flexneri
102759	703213	34229	S. flexneri
102759	603430	2323	S. flexneri
102759	603625	2326	S. flexneri
102759	603720	2262	S. flexneri
102759	603854	2281	S. flexneri
102759	703177	34262	S. flexneri
102759	603446_I	6307	S. flexneri
102759	603781	6646	S. flexneri
102759	603787	2419	S. flexneri
102759	603855	2425	S. flexneri
102759	603913	2341	S. flexneri
102759	603922	35718	S. flexneri
102759	504644	6924	S. flexneri
102759	202052	2408	S. flexneri
102759	403380	34791	S. flexneri
102759	604003	6425	S. flexneri
102759	202113	2308	S. flexneri
[truncated: 373,321 more rows]
