# Supplementary material for: Pathogenomic analyses of Shigella isolates inform factors limiting shigellosis prevention and control across LMICs
Source: Nat Microbiol. 2022 Jan 31;7(2):251–61. doi: 10.1038/s41564-021-01054-z (PMC8813619; doi:10.1038/s41564-021-01054-z)
Supplement: Source Data Fig. 5 — Input file consisting of AMR profiles observed among Shigella for the generation of Fig. 5. [file 41564_2021_1054_MOESM10_ESM.txt]

species	num	isolates	freq	class_num
flexneri	1	175	21.71	8
flexneri	2	85	10.55	7
flexneri	3	69	8.56	7
flexneri	4	67	8.31	6
flexneri	5	43	5.33	5
flexneri	6	35	4.34	4
flexneri	7	32	3.97	6
flexneri	8	28	3.47	3
flexneri	9	24	2.98	6
flexneri	10	21	2.61	5
flexneri	11	19	2.36	1
flexneri	12	15	1.86	5
flexneri	13	13	1.61	6
flexneri	14	12	1.49	4
flexneri	15	11	1.36	4
flexneri	16	11	1.36	5
flexneri	17	11	1.36	6
flexneri	18	10	1.24	1
flexneri	19	10	1.24	5
flexneri	20	10	1.24	6
flexneri	21	9	1.12	7
flexneri	22	7	0.87	5
flexneri	23	7	0.87	5
flexneri	24	5	0.62	3
flexneri	25	5	0.62	4
flexneri	26	4	0.5	2
flexneri	27	4	0.5	3
flexneri	28	4	0.5	2
flexneri	29	4	0.5	4
flexneri	30	3	0.37	2
flexneri	31	3	0.37	4
flexneri	32	3	0.37	5
flexneri	33	3	0.37	9
flexneri	34	2	0.25	3
flexneri	35	2	0.25	4
flexneri	36	2	0.25	3
flexneri	37	2	0.25	3
flexneri	38	2	0.25	5
flexneri	39	2	0.25	4
flexneri	40	2	0.25	4
flexneri	41	2	0.25	3
flexneri	42	2	0.25	4
flexneri	43	2	0.25	5
flexneri	44	1	0.12
flexneri	45	1	0.12
flexneri	46	1	0.12
flexneri	47	1	0.12
flexneri	48	1	0.12
flexneri	49	1	0.12
flexneri	50	1	0.12
flexneri	51	1	0.12
flexneri	52	1	0.12
flexneri	53	1	0.12
flexneri	54	1	0.12
flexneri	55	1	0.12
flexneri	56	1	0.12
flexneri	57	1	0.12
flexneri	58	1	0.12
flexneri	59	1	0.12
flexneri	60	1	0.12
flexneri	61	1	0.12
flexneri	62	1	0.12
flexneri	63	1	0.12
flexneri	64	1	0.12
flexneri	65	1	0.12
flexneri	66	1	0.12
flexneri	67	1	0.12
flexneri	68	1	0.12
flexneri	69	1	0.12
flexneri	70	1	0.12
flexneri	71	1	0.12
flexneri	72	1	0.12
sonnei	1	156	51.15	6
sonnei	2	94	30.82	5
sonnei	3	26	8.52	3
sonnei	4	6	1.97	7
sonnei	5	4	1.31	3
sonnei	6	3	0.98	5
sonnei	7	3	0.98	8
sonnei	8	2	0.66	6
sonnei	9	2	0.66	6
sonnei	10	2	0
sonnei	11	2	0
sonnei	12	2	0
sonnei	13	2	0
sonnei	14	2	0
sonnei	15	2	0
sonnei	16	2	0
sonnei	17	2	0
sonnei	18	2	0
sonnei	19	2	0
sonnei	20	2	0
sonnei	21	2	0
sonnei	22	2	0
sonnei	23	2	0
sonnei	24	2	0
sonnei	25	2	0
sonnei	26	2	0
sonnei	27	2	0
sonnei	28	2	0
sonnei	29	2	0
sonnei	30	2	0
sonnei	31	2	0
sonnei	32	2	0
sonnei	33	2	0
sonnei	34	2	0
sonnei	35	2	0
sonnei	36	2	0
sonnei	37	2	0
sonnei	38	2	0
sonnei	39	2	0
sonnei	40	2	0
sonnei	41	2	0
sonnei	42	2	0
sonnei	43	2	0
sonnei	44	1	0.33
sonnei	45	1	0.33
sonnei	46	1	0.33
sonnei	47	1	0.33
sonnei	48	1	0.33
sonnei	49	1	0.33
sonnei	50	1	0.33
sonnei	51	1	0.33
sonnei	52	1	0.33
sonnei	53	1	0.33
sonnei	54	1	0.33
sonnei	55	1	0.33
boydii	1	17	22.67	6
boydii	2	12	16	5
boydii	3	5	6.67	4
boydii	4	5	6.67	5
boydii	5	4	5.33	4
boydii	6	3	4	1
boydii	7	3	4	4
boydii	8	3	4	5
boydii	9	2	2.67	7
boydii	10	2	2.67	6
boydii	11	2	2.67	6
boydii	12	2	2.67	7
boydii	13	2	0
boydii	14	2	0
boydii	15	2	0
boydii	16	2	0
boydii	17	2	0
boydii	18	2	0
boydii	19	2	0
boydii	20	2	0
boydii	21	2	0
boydii	22	2	0
boydii	23	2	0
boydii	24	2	0
boydii	25	2	0
boydii	26	2	0
boydii	27	2	0
boydii	28	2	0
boydii	29	2	0
boydii	30	2	0
boydii	31	2	0
boydii	32	2	0
boydii	33	2	0
boydii	34	2	0
boydii	35	2	0
boydii	36	2	0
boydii	37	2	0
boydii	38	2	0
boydii	39	2	0
boydii	40	2	0
boydii	41	2	0
boydii	42	2	0
boydii	43	2	0
boydii	44	1	1.33
boydii	45	1	1.33
boydii	46	1	1.33
boydii	47	1	1.33
boydii	48	1	1.33
boydii	49	1	1.33
boydii	50	1	1.33
boydii	51	1	1.33
boydii	52	1	1.33
boydii	53	1	1.33
boydii	54	1	1.33
boydii	55	1	1.33
boydii	56	1	1.33
boydii	57	1	1.33
dysenteriae	1	11	18.33	8
dysenteriae	2	8	13.33	7
dysenteriae	3	6	10	7
dysenteriae	4	4	6.67	6
dysenteriae	5	4	6.67	6
dysenteriae	6	3	5	5
dysenteriae	7	3	5	6
dysenteriae	8	2	3.33	1
dysenteriae	9	2	3.33	5
dysenteriae	10	2	3.33	6
dysenteriae	11	2	3.33	6
dysenteriae	12	2	3.33	7
dysenteriae	13	2	3.33	7
dysenteriae	14	2	0
dysenteriae	15	2	0
dysenteriae	16	2	0
dysenteriae	17	2	0
dysenteriae	18	2	0
dysenteriae	19	2	0
dysenteriae	20	2	0
dysenteriae	21	2	0
dysenteriae	22	2	0
dysenteriae	23	2	0
dysenteriae	24	2	0
dysenteriae	25	2	0
dysenteriae	26	2	0
dysenteriae	27	2	0
dysenteriae	28	2	0
dysenteriae	29	2	0
dysenteriae	30	2	0
dysenteriae	31	2	0
dysenteriae	32	2	0
dysenteriae	33	2	0
dysenteriae	34	2	0
dysenteriae	35	2	0
dysenteriae	36	2	0
dysenteriae	37	2	0
dysenteriae	38	2	0
dysenteriae	39	2	0
dysenteriae	40	2	0
dysenteriae	41	2	0
dysenteriae	42	2	0
dysenteriae	43	2	0
dysenteriae	44	1	1.67
dysenteriae	45	1	1.67
dysenteriae	46	1	1.67
dysenteriae	47	1	1.67
dysenteriae	48	1	1.67
dysenteriae	49	1	1.67
dysenteriae	50	1	1.67
dysenteriae	51	1	1.67
dysenteriae	52	1	1.67
