# Supplementary material for: Pathogenomic analyses of Shigella isolates inform factors limiting shigellosis prevention and control across LMICs
Source: Nat Microbiol. 2022 Jan 31;7(2):251–61. doi: 10.1038/s41564-021-01054-z (PMC8813619; doi:10.1038/s41564-021-01054-z)
Supplement: Source Data Fig. 6 — Input files consisting of AMR classes observed among Shigella across various regions for the generation of Fig. 6 and Supplementary Fig. 10. [file 41564_2021_1054_MOESM11_ESM.xlsx]

## Sheet: flexneri_AMR
	AMINOGLYCOSIDE	BETA-LACTAM	LINCOSAMIDE	MACROLIDE	PHENICOL	QUINOLONE	QUINOLONE_sus	STREPTOTHRICIN	SULFONAMIDE	TETRACYCLINE	TRIMETHOPRIM
Asia	93	61	0	1	60	19	57	65	73	90	91
West Africa	90	68	1	0	63	0	1	9	81	98	83
East Africa	94	65	0	1	58	0	3	46	87	68	97

## Sheet: sonnei_AMR
	AMINOGLYCOSIDE	BETA-LACTAM	MACROLIDE	QUINOLONE	QUINOLONE_sus	STREPTOTHRICIN	SULFONAMIDE	TETRACYCLINE	TRIMETHOPRIM
Asia	86	5	2	20	67	100	86	85	100
West Africa	100	0	0	0	2	100	96	96	100
East Africa	100	11	0	0	0	100	100	93	100

## Sheet: boydii_AMR
	AMINOGLYCOSIDE	BETA-LACTAM	MACROLIDE	FOSFOMYCIN	PHENICOL	QUINOLONE	QUINOLONE_sus	STREPTOTHRICIN	SULFONAMIDE	TETRACYCLINE	TRIMETHOPRIM
Asia	75	40	6	2	4	35	23	42	71	54	77
West Africa	100	62	0	0	31	23	0	46	100	100	92
East Africa	100	71	0	0	7	21	0	21	100	86	100

## Sheet: dysenteriae_AMR
	AMINOGLYCOSIDE	BETA-LACTAM	FOSFOMYCIN	PHENICOL	QUINOLONE	QUINOLONE_sus	STREPTOTHRICIN	SULFONAMIDE	TETRACYCLINE	TRIMETHOPRIM
Asia	94	66	37	40	9	51	71	89	83	91
West Africa	100	71	0	71	0	0	57	100	86	100
East Africa	100	72	56	67	0	0	50	100	83	100
