# Supplementary material for: Pathogenomic analyses of Shigella isolates inform factors limiting shigellosis prevention and control across LMICs
Source: Nat Microbiol. 2022 Jan 31;7(2):251–61. doi: 10.1038/s41564-021-01054-z (PMC8813619; doi:10.1038/s41564-021-01054-z)
Supplement: Source Data Extended Data Fig. 2 — Gubbins output gff files for the generation of Extended Data Fig. 2. [file 41564_2021_1054_MOESM13_ESM.xlsx › Bengtsson_SupplementaryData_Fig2.txt]

pw_1	pw_2	snp-dists	PG
600322	600239	1	1
600322	600505	1	1
600239	600322	1	1
600239	600982	1	1
600221	600982	1	1
600505	600322	1	1
600505	600982	1	1
600982	600239	1	1
600982	600221	1	1
600982	600505	1	1
600322	600982	2	1
600018	600002	2	1
600002	600018	2	1
600221	600505	2	1
702844	702690	2	1
702690	702844	2	1
702690	702752	2	1
702752	702690	2	1
603030	602342	2	1
103612	103596	2	1
103596	103612	2	1
600505	600221	2	1
600982	600322	2	1
602342	603030	2	1
600239	600221	3	1
600221	600239	3	1
600906	600239	4	1
600906	600505	4	1
600906	600982	4	1
600322	600221	4	1
600239	600906	4	1
600221	600322	4	1
600108	600190	4	1
600190	600108	4	1
103229	103489	4	1
103489	103229	4	1
403048	403057	4	1
403057	403048	4	1
702387	702033	4	1
201355	201692	4	1
401674	402441	4	1
201692	201355	4	1
103625	103596	4	1
103596	103625	4	1
600505	600906	4	1
600555_II	600701	4	1
100842	100848	4	1
100848	100842	4	1
702033	702387	4	1
600982	600906	4	1
600701	600555_II	4	1
402441	401674	4	1
402429	402311	5	1
702387	702230	5	1
702844	702752	5	1
402311	402429	5	1
702752	702844	5	1
103612	103625	5	1
103625	103612	5	1
600518	600520	5	1
600520	600518	5	1
702230	702387	5	1
600906	600322	6	1
600941	600505	6	1
600322	600906	6	1
600505	600941	6	1
600906	600941	7	1
600906	600221	7	1
600941	600906	7	1
600941	600239	7	1
600941	600982	7	1
600239	600941	7	1
600221	600906	7	1
600385	600471	7	1
600679	600390	7	1
600679	600520	7	1
600471	600385	7	1
600390	600679	7	1
600520	600679	7	1
400576	401063_II	7	1
401063_II	400576	7	1
600982	600941	7	1
600941	600322	8	1
600322	600941	8	1
600305	600679	8	1
600305	600390	8	1
600679	600305	8	1
600390	600305	8	1
400828	402046	8	1
702230	702033	8	1
702033	702230	8	1
402046	400828	8	1
600941	600221	9	1
600221	600941	9	1
600679	600518	9	1
600518	600679	9	1
600305	600518	10	1
600305	600520	10	1
103558	103612	10	1
103558	103596	10	1
103612	103558	10	1
103596	103558	10	1
600518	600305	10	1
600520	600305	10	1
102759	102241	11	1
102241	102759	11	1
600518	600390	11	1
600390	600518	11	1
103558	103625	12	1
103625	103558	12	1
102431	103229	13	1
102759	103229	13	1
103229	102431	13	1
103229	102759	13	1
103229	102241	13	1
403436	402059	13	1
102241	103229	13	1
600390	600520	13	1
600520	600390	13	1
402059	403436	13	1
602477	603030	14	1
103489	102241	14	1
603030	602477	14	1
603039	602293	14	1
102241	103489	14	1
602293	603039	14	1
102431	102759	15	1
102759	102431	15	1
103229	102533	15	1
402311	402357	15	1
402357	402311	15	1
102533	103229	15	1
102759	103489	16	1
103489	102759	16	1
604462	601016	16	1
601016	604462	16	1
102431	102241	17	1
102759	102533	17	1
103489	102533	17	1
703669	703756	17	1
403142	401932	17	1
102241	102431	17	1
102533	102759	17	1
102533	103489	17	1
703756	703669	17	1
401932	403142	17	1
102431	103489	18	1
103489	102431	18	1
402429	402357	18	1
402357	402429	18	1
102241	102533	18	1
102533	102241	18	1
703724	702831	19	1
703724	703705	19	1
702831	703724	19	1
703705	703724	19	1
402041	402347	19	1
402347	402041	19	1
602477	602342	20	1
602342	602477	20	1
302123	303146	21	1
303146	302123	21	1
503771	602528	22	1
602528	503771	22	1
703930	703724	23	1
703724	703930	23	1
102431	102533	24	1
702831	703705	24	1
102533	102431	24	1
703705	702831	24	1
401932	402041	24	1
402041	401932	24	1
703930	702831	25	1
702831	703930	25	1
603026	600463	25	1
600463	603026	25	1
100669	100842	25	1
100842	100669	25	1
401932	402347	25	1
402347	401932	25	1
401932	400940	26	1
400940	401932	26	1
603801	600463	27	1
600190	602521	27	1
602521	600190	27	1
600463	603801	27	1
100669	100848	27	1
100848	100669	27	1
400940	402041	27	1
402041	400940	27	1
400940	402347	28	1
402347	400940	28	1
703930	703705	29	1
403142	402041	29	1
602927	600463	29	1
703705	703930	29	1
600463	602927	29	1
200204	200194	29	1
200194	200204	29	1
401559	402389	29	1
402041	403142	29	1
402389	401559	29	1
700678	700131	30	1
103339	103619	30	1
103619	103339	30	1
204584	200204	30	1
200204	204584	30	1
700131	700678	30	1
202130	203977	31	1
603801	603026	31	1
703800	703894	31	1
600108	602521	31	1
403142	400940	31	1
602521	600108	31	1
603026	603801	31	1
703894	703800	31	1
203977	202130	31	1
400940	403142	31	1
403142	402347	32	1
702958	703894	32	1
602925	600463	32	1
703894	702958	32	1
600463	602925	32	1
401063_II	402046	32	1
402046	401063_II	32	1
402059	400924	32	1
402347	403142	32	1
400924	402059	32	1
704135	703881	33	1
603026	602925	33	1
602925	603026	33	1
703881	704135	33	1
703800	702958	34	1
702958	703800	34	1
400576	402046	34	1
402046	400576	34	1
403436	400924	35	1
602927	603026	35	1
603026	602927	35	1
400924	403436	35	1
603801	602927	36	1
703930	703761	36	1
703724	703761	36	1
602927	603801	36	1
204584	200194	36	1
703761	703930	36	1
703761	703724	36	1
200194	204584	36	1
401555	401932	37	1
102824	100669	37	1
100669	102824	37	1
401932	401555	37	1
603801	602925	38	1
702831	703761	38	1
602925	603801	38	1
703761	702831	38	1
201611	200204	39	1
200204	201611	39	1
401063_II	400828	39	1
400828	401063_II	39	1
702958	703272	40	1
602521	600982	40	1
602685	602914	40	1
602914	602685	40	1
703272	702958	40	1
201692	200204	40	1
200204	201692	40	1
600982	602521	40	1
402046	402441	40	1
402441	402046	40	1
600026	600982	41	1
401674	400828	41	1
703705	703761	41	1
703761	703705	41	1
400828	401674	41	1
400828	402441	41	1
600982	600026	41	1
402441	400828	41	1
700678	703986	42	1
703986	700678	42	1
600190	600505	42	1
703669	702839	42	1
702839	703669	42	1
201355	200204	42	1
600505	600190	42	1
200204	201355	42	1
401063_II	402441	42	1
402441	401063_II	42	1
401555	403142	43	1
702839	703756	43	1
403142	401555	43	1
602521	600505	43	1
401674	402046	43	1
703756	702839	43	1
600505	602521	43	1
402046	401674	43	1
201611	204584	44	1
600239	600190	44	1
600239	602521	44	1
600190	600239	44	1
600026	600505	44	1
602521	600239	44	1
401674	400576	44	1
401674	401063_II	44	1
204584	201611	44	1
600505	600026	44	1
400576	401674	44	1
401063_II	401674	44	1
601030	600982	45	1
600239	600026	45	1
600221	602521	45	1
600108	600505	45	1
600190	600982	45	1
600026	600239	45	1
600026	600463	45	1
401555	402347	45	1
102824	100842	45	1
102824	100848	45	1
602521	600221	45	1
103619	103596	45	1
103596	103619	45	1
600463	600026	45	1
600505	600108	45	1
400576	402441	45	1
100842	102824	45	1
100848	102824	45	1
600982	601030	45	1
600982	600190	45	1
402347	401555	45	1
402441	400576	45	1
600322	600190	46	1
600322	600026	46	1
600221	600190	46	1
600190	600322	46	1
600190	600221	46	1
600026	600322	46	1
103339	103596	46	1
201355	200194	46	1
103596	103339	46	1
200194	201355	46	1
600906	600108	47	1
703986	700131	47	1
600322	602521	47	1
600239	600108	47	1
600108	600906	47	1
600108	600239	47	1
600108	600982	47	1
602521	600322	47	1
401674	401640	47	1
600463	600982	47	1
401640	401674	47	1
401640	402046	47	1
600982	600108	47	1
600982	600463	47	1
700131	703986	47	1
402046	401640	47	1
600906	600190	48	1
600322	600108	48	1
600108	600322	48	1
600190	600906	48	1
201692	200194	48	1
200194	201692	48	1
400576	400828	48	1
400828	400576	48	1
600941	600108	49	1
601030	600322	49	1
600322	601030	49	1
600221	600108	49	1
600221	600026	49	1
600108	600941	49	1
600108	600221	49	1
600026	600221	49	1
401555	402041	49	1
402041	401555	49	1
201611	200194	50	1
600906	602521	50	1
600941	600190	50	1
601030	600221	50	1
600221	601030	50	1
600190	600941	50	1
602521	600906	50	1
600679	602014	50	1
600518	602014	50	1
200194	201611	50	1
602014	600679	50	1
602014	600518	50	1
600906	601030	51	1
600906	600026	51	1
601030	600906	51	1
601030	600239	51	1
601030	600505	51	1
600239	601030	51	1
600026	600906	51	1
401555	400940	51	1
603030	602293	51	1
203168	201355	51	1
201355	203168	51	1
103619	103612	51	1
103612	103619	51	1
600505	601030	51	1
600390	602014	51	1
600520	602014	51	1
602014	600390	51	1
602014	600520	51	1
401640	402441	51	1
400940	401555	51	1
402441	401640	51	1
602293	603030	51	1
600941	602521	52	1
600305	602014	52	1
600026	601161	52	1
103489	100669	52	1
103558	103619	52	1
602521	600941	52	1
103619	103558	52	1
400576	401640	52	1
602014	600305	52	1
401063_II	401640	52	1
400828	401640	52	1
100669	103489	52	1
401640	400576	52	1
401640	401063_II	52	1
401640	400828	52	1
601161	600026	52	1
201611	201355	53	1
601030	600108	53	1
603801	600026	53	1
600239	600463	53	1
600108	601030	53	1
600026	603801	53	1
600026	603026	53	1
603026	600026	53	1
603026	600982	53	1
603030	602378	53	1
201355	201611	53	1
201692	204584	53	1
204584	201692	53	1
600463	600239	53	1
100669	102070	53	1
102070	100669	53	1
600982	603026	53	1
602378	603030	53	1
600941	600026	54	1
600026	600941	54	1
103229	100669	54	1
103339	103612	54	1
603030	603039	54	1
603039	603030	54	1
203168	201692	54	1
201692	203168	54	1
103612	103339	54	1
100669	103229	54	1
600941	601030	55	1
601030	600941	55	1
600322	600463	55	1
600322	601161	55	1
600221	600463	55	1
103229	102349	55	1
102349	103229	55	1
600463	600322	55	1
600463	600221	55	1
401368	402046	55	1
601161	600322	55	1
402046	401368	55	1
103294	103229	56	1
600026	602927	56	1
103229	103294	56	1
103339	103558	56	1
103339	103625	56	1
103489	102349	56	1
103558	103339	56	1
702839	700360	56	1
702958	702013	56	1
602927	600026	56	1
703272	703894	56	1
201355	204584	56	1
102349	103489	56	1
703894	703272	56	1
103625	103339	56	1
204584	201355	56	1
600463	600505	56	1
600505	600463	56	1
600505	601161	56	1
702013	702958	56	1
600982	601161	56	1
601161	600505	56	1
601161	600982	56	1
700360	702839	56	1
602342	602293	56	1
602293	602342	56	1
103294	102349	57	1
201611	201692	57	1
600239	601161	57	1
600190	600026	57	1
600026	600190	57	1
600026	602925	57	1
403057	400828	57	1
201692	201611	57	1
102349	103294	57	1
602925	600026	57	1
103619	103625	57	1
103625	103619	57	1
400828	403057	57	1
601161	600239	57	1
103294	103489	58	1
401000	402046	58	1
601030	600190	58	1
703889	703272	58	1
600221	601161	58	1
600108	600026	58	1
600190	601030	58	1
600026	600108	58	1
103229	102824	58	1
103489	103294	58	1
102824	103229	58	1
402311	401368	58	1
703272	703889	58	1
401368	402311	58	1
601161	600221	58	1
402046	401000	58	1
602378	602342	58	1
602378	602293	58	1
602342	602378	58	1
602293	602378	58	1
401000	402441	59	1
600906	603801	59	1
601030	600026	59	1
603801	600906	59	1
603801	600982	59	1
703819	703761	59	1
600026	601030	59	1
403057	401640	59	1
402311	402046	59	1
603026	600505	59	1
102241	100669	59	1
703761	703819	59	1
600505	603026	59	1
100669	102241	59	1
401640	403057	59	1
401649	402046	59	1
600982	603801	59	1
402046	402311	59	1
402046	401649	59	1
402441	401000	59	1
102431	100669	60	1
102759	100669	60	1
600906	600463	60	1
600906	601161	60	1
603801	600505	60	1
600239	603026	60	1
600026	602521	60	1
703669	700360	60	1
403057	401063_II	60	1
403057	402046	60	1
602521	600026	60	1
603026	600239	60	1
603039	602378	60	1
203168	200204	60	1
102533	100669	60	1
600463	600906	60	1
600463	601161	60	1
600505	603801	60	1
200204	203168	60	1
401063_II	403057	60	1
100669	102431	60	1
100669	102759	60	1
100669	102533	60	1
601161	600906	60	1
601161	600463	60	1
700360	703669	60	1
402046	403057	60	1
602378	603039	60	1
103294	100669	61	1
401000	401674	61	1
600906	603026	61	1
600941	601161	61	1
601030	602521	61	1
602477	602378	61	1
603801	600322	61	1
703693	702958	61	1
703873	702958	61	1
600322	603801	61	1
600322	603026	61	1
103229	100842	61	1
402429	401368	61	1
402311	400828	61	1
702958	703693	61	1
702958	703873	61	1
602927	600982	61	1
602521	601030	61	1
603026	600906	61	1
603026	600322	61	1
401674	401000	61	1
400828	402311	61	1
400828	401368	61	1
100669	103294	61	1
100842	103229	61	1
401368	402429	61	1
401368	400828	61	1
401368	401640	61	1
401640	401368	61	1
600982	602927	61	1
601161	600941	61	1
602378	602477	61	1
103294	102241	62	1
401000	401063_II	62	1
601030	601161	62	1
603801	600239	62	1
703800	703272	62	1
600018	600505	62	1
600018	600982	62	1
600239	603801	62	1
600002	600505	62	1
600002	600982	62	1
600221	603026	62	1
103489	100842	62	1
103489	100848	62	1
403057	400576	62	1
603026	600221	62	1
603039	602342	62	1
703272	703800	62	1
401674	401649	62	1
102349	102533	62	1
102241	103294	62	1
602925	600982	62	1
102533	102349	62	1
600505	600018	62	1
600505	600002	62	1
400576	403057	62	1
401063_II	401000	62	1
100842	103489	62	1
100848	103489	62	1
100848	102070	62	1
401368	402441	62	1
401649	401674	62	1
102070	100848	62	1
600982	600018	62	1
600982	600002	62	1
600982	602925	62	1
601161	601030	62	1
402441	401368	62	1
602342	603039	62	1
102759	102349	63	1
600941	600463	63	1
600018	600239	63	1
600239	600018	63	1
103229	100848	63	1
103489	102824	63	1
402429	400828	63	1
402429	402046	63	1
403048	402441	63	1
403057	401674	63	1
403057	401649	63	1
403057	402441	63	1
102824	103489	63	1
102824	102533	63	1
102824	102070	63	1
702540	703761	63	1
402311	402441	63	1
602521	601161	63	1
603030	600471	63	1
401674	403057	63	1
401674	401368	63	1
102349	102759	63	1
102349	100669	63	1
102241	100842	63	1
102533	102824	63	1
703761	702540	63	1
600463	600941	63	1
600471	603030	63	1
401063_II	401649	63	1
400828	402429	63	1
100669	102349	63	1
100842	102241	63	1
100848	103229	63	1
401368	401674	63	1
401649	403057	63	1
401649	401063_II	63	1
401649	402441	63	1
102070	102824	63	1
601161	602521	63	1
402046	402429	63	1
402441	403048	63	1
402441	403057	63	1
402441	402311	63	1
402441	401649	63	1
603801	600221	64	1
600221	603801	64	1
600108	600463	64	1
103229	102070	64	1
103489	102070	64	1
402311	401063_II	64	1
402311	401640	64	1
402357	401368	64	1
602927	600505	64	1
102349	102241	64	1
102241	102349	64	1
102241	102070	64	1
600463	600108	64	1
600505	602927	64	1
401063_II	402311	64	1
400828	401649	64	1
100842	102070	64	1
401368	402357	64	1
401640	402311	64	1
401640	401649	64	1
401649	400828	64	1
401649	401640	64	1
102070	103229	64	1
102070	103489	64	1
102070	102241	64	1
102070	100842	64	1
102759	100842	65	1
103294	102533	65	1
401000	401640	65	1
600941	603026	65	1
703889	702958	65	1
600239	602927	65	1
600221	602927	65	1
600190	601161	65	1
402429	401063_II	65	1
403048	401674	65	1
403048	402046	65	1
402311	401674	65	1
402311	400576	65	1
702958	703889	65	1
602927	600239	65	1
602927	600221	65	1
603026	600941	65	1
203168	204584	65	1
401674	403048	65	1
401674	402311	65	1
602925	600505	65	1
102533	103294	65	1
204584	203168	65	1
600505	602925	65	1
400576	402311	65	1
401063_II	402429	65	1
401063_II	401368	65	1
100842	102759	65	1
401368	401063_II	65	1
401640	401000	65	1
601161	600190	65	1
402046	403048	65	1
102759	102824	66	1
102759	100848	66	1
600941	603801	66	1
602477	603039	66	1
603801	600941	66	1
600322	600018	66	1
600322	602927	66	1
600018	600322	66	1
600018	600221	66	1
600239	600002	66	1
600002	600239	66	1
600221	600018	66	1
600221	602925	66	1
600108	603026	66	1
600108	601161	66	1
402429	401640	66	1
402429	402441	66	1
102824	102759	66	1
102824	102349	66	1
102824	102241	66	1
602927	600322	66	1
603026	600108	66	1
603039	602477	66	1
102349	102824	66	1
102349	100848	66	1
102241	102824	66	1
102241	100848	66	1
602925	600221	66	1
102533	100842	66	1
400576	401649	66	1
100842	102533	66	1
100848	102759	66	1
100848	102349	66	1
100848	102241	66	1
401640	402429	66	1
401649	400576	66	1
601161	600108	66	1
402441	402429	66	1
102759	103294	67	1
103294	102759	67	1
600322	600002	67	1
600322	602925	67	1
600018	600026	67	1
600239	602925	67	1
600002	600322	67	1
600190	600463	67	1
600026	600018	67	1
403048	401640	67	1
402357	402046	67	1
702958	703767	67	1
602521	600463	67	1
603026	601161	67	1
102349	100842	67	1
602925	600322	67	1
602925	600239	67	1
102533	102070	67	1
703756	700360	67	1
703767	702958	67	1
600463	600190	67	1
600463	602521	67	1
600471	602342	67	1
100842	102349	67	1
401640	403048	67	1
102070	102533	67	1
601161	603026	67	1
700360	703756	67	1
402046	402357	67	1
602342	600471	67	1
102759	102070	68	1
703930	702540	68	1
600002	600221	68	1
600221	600002	68	1
402429	400576	68	1
702540	703930	68	1
603030	600385	68	1
600385	603030	68	1
400576	402429	68	1
400576	401368	68	1
401368	400576	68	1
102070	102759	68	1
401000	402311	69	1
603801	600108	69	1
703819	702831	69	1
600018	601161	69	1
600108	603801	69	1
402429	401674	69	1
403057	401368	69	1
402311	401000	69	1
702831	703819	69	1
602521	603026	69	1
603026	602521	69	1
703272	702013	69	1
401674	402429	69	1
102349	102070	69	1
102533	100848	69	1
600471	602293	69	1
100848	102533	69	1
401368	403057	69	1
102070	102349	69	1
702013	703272	69	1
601161	600018	69	1
602293	600471	69	1
102431	100842	70	1
103294	102824	70	1
401000	403057	70	1
600906	600018	70	1
600906	602927	70	1
600906	602925	70	1
601030	603801	70	1
603801	601030	70	1
603801	601161	70	1
600018	600906	70	1
600002	600026	70	1
600002	601161	70	1
600026	600002	70	1
403048	401063_II	70	1
403057	401000	70	1
102824	103294	70	1
602927	600906	70	1
602925	600906	70	1
600471	602378	70	1
401063_II	403048	70	1
100842	102431	70	1
601161	603801	70	1
601161	600002	70	1
602378	600471	70	1
102431	103294	71	1
102431	100848	71	1
103294	102431	71	1
103294	100842	71	1
103294	100848	71	1
600941	602927	71	1
602477	602293	71	1
603801	600190	71	1
603801	602521	71	1
600213	600555_II	71	1
600213	600701	71	1
600190	603801	71	1
600190	603026	71	1
402357	401674	71	1
402357	401640	71	1
402357	402441	71	1
702958	703881	71	1
602927	600941	71	1
602927	602521	71	1
602521	603801	71	1
602521	602927	71	1
603026	600190	71	1
401674	402357	71	1
703881	702958	71	1
600385	602342	71	1
600555_II	600213	71	1
100842	103294	71	1
100848	102431	71	1
100848	103294	71	1
401640	402357	71	1
600701	600213	71	1
402441	402357	71	1
602342	600385	71	1
602293	602477	71	1
102431	102349	72	1
201611	203168	72	1
600906	600002	72	1
600941	600018	72	1
600941	602925	72	1
601030	603026	72	1
703819	703930	72	1
703930	703819	72	1
600018	600941	72	1
600002	600906	72	1
703724	702540	72	1
403048	401368	72	1
403057	402311	72	1
702540	703724	72	1
702540	702831	72	1
402311	403057	72	1
702831	702540	72	1
702958	700922	72	1
603026	601030	72	1
203168	201611	72	1
102349	102431	72	1
602925	600941	72	1
103619	100669	72	1
100669	103619	72	1
401368	403048	72	1
401368	401649	72	1
401649	401368	72	1
700922	702958	72	1
102431	102824	73	1
103294	102070	73	1
401000	400828	73	1
601030	600463	73	1
703693	703894	73	1
600018	602521	73	1
402429	403057	73	1
403057	402429	73	1
102824	102431	73	1
402311	401649	73	1
602521	600018	73	1
603039	600471	73	1
703272	703767	73	1
203168	200194	73	1
703894	703693	73	1
703767	703272	73	1
600463	601030	73	1
600471	603039	73	1
200194	203168	73	1
400828	401000	73	1
401649	402311	73	1
102070	103294	73	1
102431	102070	74	1
401000	402429	74	1
401000	401368	74	1
401000	401649	74	1
600941	600002	74	1
600018	603026	74	1
600002	600941	74	1
402429	401000	74	1
402429	401649	74	1
403048	402311	74	1
403048	401649	74	1
402311	403048	74	1
603026	600018	74	1
603039	600385	74	1
703894	702013	74	1
600385	603039	74	1
401368	401000	74	1
401649	401000	74	1
401649	402429	74	1
401649	403048	74	1
102070	102431	74	1
702013	703894	74	1
602477	600471	75	1
703819	703724	75	1
703819	703705	75	1
703873	703894	75	1
600018	600190	75	1
600002	602521	75	1
600190	600018	75	1
703724	703819	75	1
402357	401063_II	75	1
602927	601161	75	1
602521	600002	75	1
602521	602925	75	1
602925	602521	75	1
602925	601161	75	1
703894	703873	75	1
703705	703819	75	1
103596	100669	75	1
600471	602477	75	1
401063_II	402357	75	1
100669	103596	75	1
601161	602927	75	1
601161	602925	75	1
703819	702540	76	1
600018	600463	76	1
600002	600463	76	1
600190	602927	76	1
600190	602925	76	1
402429	403048	76	1
403048	402429	76	1
702540	703819	76	1
702540	703705	76	1
602927	600190	76	1
703272	703881	76	1
602925	600190	76	1
505942	500201	76	1
703705	702540	76	1
703881	703272	76	1
600463	600018	76	1
600463	600002	76	1
600385	602293	76	1
500201	505942	76	1
602293	600385	76	1
503771	504008	77	1
601030	600018	77	1
703693	703800	77	1
703800	703693	77	1
703800	703873	77	1
703873	703800	77	1
703889	703894	77	1
600018	601030	77	1
600108	602927	77	1
103339	100669	77	1
602927	600108	77	1
102241	103619	77	1
504008	503771	77	1
103619	102241	77	1
703894	703889	77	1
703894	703767	77	1
703767	703894	77	1
703881	702013	77	1
600385	602378	77	1
100669	103339	77	1
702013	703881	77	1
602378	600385	77	1
401000	400576	78	1
703800	703889	78	1
703889	703800	78	1
600018	600108	78	1
600002	600190	78	1
600108	600018	78	1
600108	602925	78	1
600190	600002	78	1
102824	103619	78	1
602925	600108	78	1
103619	102824	78	1
103612	100669	78	1
400576	401000	78	1
100669	103612	78	1
601030	600002	79	1
602477	600385	79	1
600002	601030	79	1
600002	603026	79	1
103229	103619	79	1
103489	103619	79	1
702752	703761	79	1
603026	600002	79	1
103619	103229	79	1
103619	103489	79	1
703761	702752	79	1
600385	602477	79	1
703693	703272	80	1
703873	703272	80	1
600018	602927	80	1
600002	600108	80	1
600108	600002	80	1
103489	103596	80	1
403057	402357	80	1
702387	702690	80	1
702844	703761	80	1
702690	702387	80	1
702690	703761	80	1
402357	403057	80	1
602927	600018	80	1
602528	504008	80	1
703272	703693	80	1
703272	703873	80	1
504008	602528	80	1
103619	100848	80	1
703894	703881	80	1
103596	103489	80	1
703881	703894	80	1
703761	702844	80	1
703761	702690	80	1
100848	103619	80	1
601030	602927	81	1
703800	702013	81	1
103339	102824	81	1
103339	102070	81	1
403048	400828	81	1
102824	103339	81	1
602927	601030	81	1
103619	100842	81	1
703767	702013	81	1
400828	403048	81	1
100842	103619	81	1
102070	103339	81	1
702013	703800	81	1
702013	703767	81	1
601030	602925	82	1
600018	602925	82	1
702387	702844	82	1
702844	702387	82	1
702690	702033	82	1
102349	103619	82	1
602925	601030	82	1
602925	600018	82	1
103619	102349	82	1
702033	702690	82	1
102759	103619	83	1
603801	600018	83	1
703800	703767	83	1
703800	703881	83	1
600018	603801	83	1
600002	602927	83	1
103229	103339	83	1
103339	103229	83	1
103339	102241	83	1
403048	400576	83	1
702387	702752	83	1
702844	702230	83	1
702690	702230	83	1
402357	400828	83	1
402357	401649	83	1
702752	702387	83	1
702752	702230	83	1
602927	600002	83	1
102241	103339	83	1
102241	103596	83	1
102533	103619	83	1
103619	102759	83	1
103619	102533	83	1
103619	102070	83	1
103596	102241	83	1
703767	703800	83	1
703881	703800	83	1
400576	403048	83	1
400828	402357	83	1
702230	702844	83	1
702230	702690	83	1
702230	702752	83	1
401649	402357	83	1
102070	103619	83	1
700922	702013	83	1
702013	700922	83	1
103229	103596	84	1
103339	103489	84	1
103339	100848	84	1
103489	103339	84	1
103558	100669	84	1
102824	103612	84	1
102824	103596	84	1
702752	702033	84	1
102241	103612	84	1
103612	102824	84	1
103612	102241	84	1
103596	103229	84	1
103596	102824	84	1
103596	102070	84	1
703761	702033	84	1
100669	103558	84	1
100848	103339	84	1
702033	702752	84	1
702033	703761	84	1
102070	103596	84	1
102759	103596	85	1
603801	600002	85	1
703930	702690	85	1
600002	603801	85	1
103229	103612	85	1
103339	100842	85	1
103489	103612	85	1
303146	302663	85	1
702844	702033	85	1
702690	703930	85	1
402357	400576	85	1
102533	103596	85	1
103612	103229	85	1
103612	103489	85	1
103625	100669	85	1
103596	102759	85	1
103596	102533	85	1
703761	702230	85	1
400576	402357	85	1
100669	103625	85	1
702230	703761	85	1
100842	103339	85	1
702033	702844	85	1
302663	303146	85	1
102431	103596	86	1
600002	602925	86	1
103339	102533	86	1
702387	703761	86	1
702844	702831	86	1
702831	702844	86	1
602925	600002	86	1
102533	103339	86	1
103596	102431	86	1
703761	702387	86	1
102431	103619	87	1
704135	702958	87	1
703499	702690	87	1
702690	703499	87	1
702690	702831	87	1
702831	702690	87	1
702958	704135	87	1
702958	700868	87	1
102349	103596	87	1
103619	102431	87	1
303287	302663	87	1
103596	102349	87	1
703767	703881	87	1
703881	703767	87	1
700868	702958	87	1
302663	303287	87	1
102759	103339	88	1
103294	103619	88	1
703930	702752	88	1
103339	102759	88	1
103489	103558	88	1
103558	103489	88	1
703724	702690	88	1
702690	703724	88	1
702752	703930	88	1
103619	103294	88	1
103612	100848	88	1
103596	100842	88	1
103596	100848	88	1
100842	103596	88	1
100848	103612	88	1
100848	103596	88	1
102759	103612	89	1
103294	103596	89	1
703819	702690	89	1
103339	102349	89	1
703724	702844	89	1
303146	303287	89	1
703499	702844	89	1
703499	703761	89	1
702844	703724	89	1
702844	703499	89	1
702690	703819	89	1
702690	702705	89	1
702705	702690	89	1
702705	703761	89	1
102349	103339	89	1
102349	103612	89	1
103612	102759	89	1
103612	102349	89	1
103612	100842	89	1
103612	102070	89	1
303287	303146	89	1
103596	103294	89	1
703761	703499	89	1
703761	702705	89	1
100842	103612	89	1
102070	103612	89	1
703930	702387	90	1
703930	702844	90	1
103489	103625	90	1
703499	702752	90	1
702387	703930	90	1
702844	703930	90	1
702844	702705	90	1
702705	702844	90	1
702705	702752	90	1
702831	702752	90	1
702752	703499	90	1
702752	702705	90	1
702752	702831	90	1
703272	700922	90	1
102533	103612	90	1
103612	102533	90	1
103625	103489	90	1
700922	703272	90	1
302123	303287	91	1
703693	703767	91	1
703693	702013	91	1
703930	702033	91	1
103558	102824	91	1
102824	103558	91	1
102499	100669	91	1
303287	302123	91	1
703767	703693	91	1
100669	102499	91	1
702033	703930	91	1
702013	703693	91	1
102431	103339	92	1
103294	103339	92	1
103294	103612	92	1
703693	703881	92	1
703873	702013	92	1
703889	702013	92	1
103229	103558	92	1
103339	102431	92	1
103339	103294	92	1
103558	103229	92	1
103558	102070	92	1
703724	702387	92	1
703724	702752	92	1
702387	703724	92	1
702387	702831	92	1
702831	702387	92	1
702752	703724	92	1
103612	103294	92	1
703881	703693	92	1
102070	103558	92	1
702013	703873	92	1
702013	703889	92	1
302123	302663	93	1
703930	702230	93	1
103229	103625	93	1
703499	702387	93	1
703499	702230	93	1
703499	702033	93	1
403048	402357	93	1
702387	703499	93	1
702387	702705	93	1
702844	703705	93	1
102824	102499	93	1
102824	103625	93	1
702690	702540	93	1
702690	703705	93	1
702540	702690	93	1
702705	702387	93	1
702831	702230	93	1
402357	403048	93	1
203534	203977	93	1
102499	102824	93	1
703705	702844	93	1
703705	702690	93	1
103625	103229	93	1
103625	102824	93	1
203977	203534	93	1
702230	703930	93	1
702230	703499	93	1
702230	702831	93	1
702033	703499	93	1
302663	302123	93	1
102431	103612	94	1
102759	102499	94	1
703889	703767	94	1
103558	100842	94	1
703724	702033	94	1
703499	702705	94	1
702844	702540	94	1
702540	702844	94	1
702705	703499	94	1
702705	702033	94	1
102241	103625	94	1
102499	102759	94	1
703894	700922	94	1
103612	102431	94	1
103625	102241	94	1
103625	102070	94	1
703767	703889	94	1
100842	103558	94	1
702033	703724	94	1
702033	702705	94	1
102070	103625	94	1
700922	703894	94	1
703819	702844	95	1
703819	702752	95	1
703873	703767	95	1
703873	703881	95	1
600213	600982	95	1
103229	102499	95	1
703669	402347	95	1
103558	102241	95	1
103558	102533	95	1
103558	100848	95	1
702387	702540	95	1
702844	703819	95	1
702839	402041	95	1
702540	702387	95	1
702831	702033	95	1
702752	703819	95	1
702752	703705	95	1
102241	103558	95	1
102499	103229	95	1
102499	102533	95	1
102533	103558	95	1
102533	102499	95	1
703705	702752	95	1
703767	703873	95	1
703881	703873	95	1
100848	103558	95	1
702033	702831	95	1
600982	600213	95	1
402041	702839	95	1
402347	703669	95	1
103651	203977	96	1
401000	402357	96	1
703800	700922	96	1
703819	702387	96	1
703889	703881	96	1
103558	102349	96	1
703724	702230	96	1
702387	703819	96	1
702540	702752	96	1
402357	401000	96	1
702752	702540	96	1
102349	103558	96	1
203977	103651	96	1
703881	703889	96	1
702230	703724	96	1
700922	703800	96	1
102431	102499	97	1
102759	103558	97	1
102759	103625	97	1
700678	402347	97	1
103489	102499	97	1
103558	102759	97	1
703724	703499	97	1
703499	703724	97	1
703499	702831	97	1
702839	402347	97	1
702705	702230	97	1
702831	703499	97	1
102499	102431	97	1
102499	103489	97	1
102499	100842	97	1
102499	100848	97	1
102533	103625	97	1
703756	402347	97	1
103625	102759	97	1
103625	102533	97	1
703881	700922	97	1
702230	702705	97	1
100842	102499	97	1
100848	102499	97	1
700922	703881	97	1
402347	700678	97	1
402347	702839	97	1
402347	703756	97	1
102431	103625	98	1
703819	702230	98	1
703930	703499	98	1
103339	102499	98	1
703499	703930	98	1
702705	702831	98	1
702831	702705	98	1
102349	103625	98	1
102241	102499	98	1
102499	103339	98	1
102499	102241	98	1
102499	102070	98	1
103625	102431	98	1
103625	102349	98	1
103625	100842	98	1
103625	100848	98	1
600555_II	600982	98	1
702230	703819	98	1
100842	103625	98	1
100848	103625	98	1
102070	102499	98	1
600982	600555_II	98	1
103294	103625	99	1
401000	403048	99	1
703800	704135	99	1
704135	703800	99	1
600213	702752	99	1
403048	401000	99	1
702387	703705	99	1
702752	600213	99	1
703272	700868	99	1
703705	702387	99	1
703705	702033	99	1
103625	103294	99	1
700868	703272	99	1
702033	703705	99	1
103294	102499	100	1
703669	402041	100	1
702540	702033	100	1
102499	103294	100	1
102499	103619	100	1
103619	102499	100	1
703756	402041	100	1
703767	700922	100	1
702033	702540	100	1
700922	703767	100	1
600982	600701	100	1
600701	600982	100	1
402041	703669	100	1
402041	703756	100	1
703819	702033	101	1
704135	703894	101	1
704135	702013	101	1
600213	702690	101	1
600213	600505	101	1
600213	601161	101	1
703724	702705	101	1
703499	703705	101	1
702690	600213	101	1
702839	401932	101	1
702540	702230	101	1
702705	703724	101	1
703894	704135	101	1
703705	703499	101	1
703705	702230	101	1
600505	600213	101	1
702230	702540	101	1
702230	703705	101	1
702033	703819	101	1
702013	704135	101	1
601161	600213	101	1
401932	702839	101	1
103294	103558	102	1
202130	203534	102	1
703693	703873	102	1
703873	703693	102	1
600322	600701	102	1
600213	702844	102	1
103558	103294	102	1
702844	600213	102	1
702540	702705	102	1
702705	702540	102	1
203534	202130	102	1
102349	102499	102	1
102499	102349	102	1
700868	702013	102	1
702013	700868	102	1
600701	600322	102	1
102431	103558	103	1
103651	203534	103	1
700678	702839	103	1
600018	600213	103	1
600213	600018	103	1
600213	703761	103	1
103558	102431	103	1
702844	600701	103	1
702690	600701	103	1
702839	700678	103	1
702958	401559	103	1
203534	103651	103	1
102499	103612	103	1
103612	102499	103	1
703761	600213	103	1
401559	702958	103	1
700868	700922	103	1
700922	700868	103	1
600701	702844	103	1
600701	702690	103	1
700678	703669	104	1
704135	703272	104	1
600239	600213	104	1
600239	600701	104	1
600221	600213	104	1
600213	600239	104	1
600213	600221	104	1
600213	702387	104	1
600213	600589	104	1
600026	600701	104	1
703669	700678	104	1
702387	600213	104	1
703272	704135	104	1
102499	103596	104	1
103596	102499	104	1
600505	600701	104	1
600589	600213	104	1
600701	600239	104	1
600701	600026	104	1
600701	600505	104	1
700678	402041	105	1
703930	702705	105	1
600322	600213	105	1
600213	600322	105	1
600213	702033	105	1
703669	401932	105	1
702839	403142	105	1
702705	703930	105	1
702705	703705	105	1
403142	702839	105	1
203534	201692	105	1
203534	200204	105	1
201692	203534	105	1
703705	702705	105	1
200204	203534	105	1
702033	600213	105	1
601161	600701	105	1
600701	601161	105	1
401932	703669	105	1
402041	700678	105	1
600906	600701	106	1
600221	600701	106	1
600213	600026	106	1
600026	600213	106	1
702752	600701	106	1
203534	201355	106	1
201355	203534	106	1
703894	700868	106	1
700868	703894	106	1
600701	600906	106	1
600701	600221	106	1
600701	702752	106	1
600018	600701	107	1
600213	702230	107	1
703669	400940	107	1
703499	702540	107	1
702387	600701	107	1
702844	600555_II	107	1
702839	400940	107	1
702540	703499	107	1
702958	402389	107	1
703756	401932	107	1
703761	600555_II	107	1
600555_II	702844	107	1
600555_II	703761	107	1
600555_II	601161	107	1
401001	402046	107	1
702230	600213	107	1
601161	600555_II	107	1
600701	600018	107	1
600701	702387	107	1
700131	402347	107	1
401932	703756	107	1
400940	703669	107	1
400940	702839	107	1
402046	401001	107	1
402347	700131	107	1
402389	702958	107	1
600941	600701	108	1
700678	703756	108	1
703693	703889	108	1
703889	703693	108	1
704135	703767	108	1
600002	600213	108	1
600213	600002	108	1
600213	703499	108	1
600213	600463	108	1
703669	403142	108	1
703499	600213	108	1
702690	600555_II	108	1
702752	600555_II	108	1
403142	703669	108	1
201355	203977	108	1
703756	700678	108	1
203977	201355	108	1
703767	704135	108	1
703761	600701	108	1
600463	600213	108	1
600589	600701	108	1
600555_II	702690	108	1
600555_II	702752	108	1
702230	600701	108	1
600701	600941	108	1
600701	703761	108	1
600701	600589	108	1
600701	702230	108	1
700131	402041	108	1
402041	700131	108	1
600906	600213	109	1
703819	703499	109	1
600002	600701	109	1
600213	600906	109	1
703499	703819	109	1
702839	700131	109	1
401001	401063_II	109	1
401001	400828	109	1
401001	402441	109	1
401063_II	401001	109	1
400828	401001	109	1
600701	600002	109	1
700131	702839	109	1
402441	401001	109	1
703693	700922	110	1
600322	600555_II	110	1
600213	504032	110	1
703669	700131	110	1
201692	203977	110	1
504032	600213	110	1
504008	402347	110	1
703756	400940	110	1
203977	201692	110	1
203977	200204	110	1
703767	700868	110	1
600555_II	600322	110	1
200204	203977	110	1
700868	703767	110	1
702033	600701	110	1
700922	703693	110	1
600701	702033	110	1
700131	703669	110	1
400940	703756	110	1
402347	504008	110	1
703930	600213	111	1
600213	703930	111	1
600213	703724	111	1
600213	702705	111	1
103558	102499	111	1
703724	600213	111	1
402429	401001	111	1
702705	600213	111	1
602521	600701	111	1
102499	103558	111	1
102499	103625	111	1
103625	102499	111	1
600589	600982	111	1
401001	402429	111	1
401001	401640	111	1
401640	401001	111	1
600982	600589	111	1
600701	602521	111	1
600941	600213	112	1
700678	401932	112	1
703889	700922	112	1
703930	600701	112	1
703986	402347	112	1
600239	600555_II	112	1
600213	600941	112	1
702387	600555_II	112	1
702705	600701	112	1
203534	200194	112	1
401674	401001	112	1
600463	600701	112	1
600555_II	600239	112	1
600555_II	702387	112	1
200194	203534	112	1
401001	401674	112	1
401001	401368	112	1
401368	401001	112	1
700922	703889	112	1
600701	703930	112	1
600701	702705	112	1
600701	600463	112	1
401932	700678	112	1
402347	703986	112	1
703800	700868	113	1
703873	703889	113	1
703873	700922	113	1
703889	703873	113	1
600018	600555_II	113	1
600213	600190	113	1
600213	702831	113	1
600213	602521	113	1
600213	603026	113	1
600190	600213	113	1
600190	600701	113	1
403057	401001	113	1
702844	600982	113	1
702831	600213	113	1
702752	600982	113	1
403142	703756	113	1
602521	600213	113	1
603026	600213	113	1
504032	600701	113	1
703756	403142	113	1
600555_II	600018	113	1
600555_II	702230	113	1
401001	403057	113	1
702230	600555_II	113	1
700868	703800	113	1
700922	703873	113	1
600982	702844	113	1
600982	702752	113	1
600701	600190	113	1
600701	504032	113	1
700678	400940	114	1
600108	600213	114	1
600213	600108	114	1
600213	703705	114	1
703724	600701	114	1
703499	600555_II	114	1
504008	402041	114	1
703705	600213	114	1
703881	700868	114	1
600505	600555_II	114	1
600555_II	703499	114	1
600555_II	600505	114	1
400576	401001	114	1
401001	400576	114	1
700868	703881	114	1
600701	703724	114	1
700131	401932	114	1
401932	700131	114	1
400940	700678	114	1
402041	504008	114	1
503771	402347	115	1
703986	702839	115	1
704135	700922	115	1
600002	600555_II	115	1
600108	600701	115	1
702690	600982	115	1
702839	703986	115	1
702831	600701	115	1
703756	700131	115	1
600555_II	600002	115	1
700922	704135	115	1
600982	702690	115	1
600701	600108	115	1
600701	702831	115	1
700131	703756	115	1
402347	503771	115	1
703819	702705	116	1
600221	600555_II	116	1
600026	600555_II	116	1
603569	600679	116	1
702690	600505	116	1
402311	401001	116	1
702705	703819	116	1
203534	204584	116	1
303287	401063_II	116	1
204584	203534	116	1
600505	702690	116	1
600679	603569	116	1
600555_II	600221	116	1
600555_II	600026	116	1
401001	402311	116	1
401063_II	303287	116	1
103651	202130	117	1
202130	103651	117	1
600906	600555_II	117	1
700678	403142	117	1
703986	402041	117	1
600213	702540	117	1
600213	401001	117	1
703499	600701	117	1
403048	401001	117	1
702540	600213	117	1
702540	600701	117	1
702831	600555_II	117	1
702752	601161	117	1
403142	700678	117	1
703272	402389	117	1
504032	600982	117	1
703705	600701	117	1
600555_II	600906	117	1
600555_II	702831	117	1
401001	600213	117	1
401001	403048	117	1
401001	401649	117	1
401649	401001	117	1
600982	504032	117	1
601161	702752	117	1
600701	703499	117	1
600701	702540	117	1
600701	703705	117	1
402041	703986	117	1
402389	703272	117	1
601030	600701	118	1
703819	600701	118	1
703986	703669	118	1
703669	703986	118	1
702690	601161	118	1
702752	600505	118	1
603026	600701	118	1
203534	203168	118	1
203168	203534	118	1
303287	402046	118	1
203977	200194	118	1
703761	600982	118	1
600505	702752	118	1
600555_II	702033	118	1
200194	203977	118	1
702033	600555_II	118	1
600982	703761	118	1
601016	500201	118	1
601161	702690	118	1
600701	601030	118	1
600701	703819	118	1
600701	603026	118	1
500201	601016	118	1
402046	303287	118	1
201611	203534	119	1
600213	402046	119	1
600026	702690	119	1
702387	600982	119	1
702844	600505	119	1
702690	600026	119	1
602528	402347	119	1
203534	201611	119	1
303287	401001	119	1
600505	702844	119	1
600589	601161	119	1
401001	303287	119	1
600982	702387	119	1
601161	600589	119	1
700131	400940	119	1
400940	700131	119	1
402046	600213	119	1
402347	602528	119	1
202130	201355	120	1
503771	402041	120	1
601030	600213	120	1
603801	600701	120	1
600239	702844	120	1
600239	702690	120	1
600213	601030	120	1
603569	600518	120	1
702844	600239	120	1
702844	601161	120	1
702690	600239	120	1
702705	600982	120	1
602521	600555_II	120	1
201355	202130	120	1
504008	401932	120	1
303287	400828	120	1
703761	601161	120	1
600589	600555_II	120	1
600518	603569	120	1
600555_II	602521	120	1
600555_II	600589	120	1
400828	303287	120	1
702230	600982	120	1
702033	600982	120	1
600982	702705	120	1
600982	702230	120	1
600982	702033	120	1
601161	702844	120	1
601161	703761	120	1
600701	603801	120	1
700360	402041	120	1
700360	402347	120	1
401932	504008	120	1
402041	503771	120	1
402041	700360	120	1
402347	700360	120	1
202130	200204	121	1
302123	401001	121	1
401000	401001	121	1
603801	600213	121	1
703986	703756	121	1
600322	600589	121	1
600305	603569	121	1
600239	702752	121	1
600239	600589	121	1
600221	600589	121	1
600108	600555_II	121	1
600213	603801	121	1
600213	602927	121	1
600213	602925	121	1
600213	401063_II	121	1
600026	702752	121	1
600026	703761	121	1
303146	401001	121	1
603569	600305	121	1
702839	504008	121	1
702752	600239	121	1
702752	600026	121	1
702752	600589	121	1
403142	700131	121	1
602927	600213	121	1
603030	601016	121	1
602925	600213	121	1
504008	702839	121	1
703756	703986	121	1
303287	400576	121	1
203977	204584	121	1
204584	203977	121	1
703761	600026	121	1
703761	600505	121	1
600505	703761	121	1
600505	600589	121	1
600589	600322	121	1
600589	600239	121	1
600589	600221	121	1
600589	702752	121	1
600589	600505	121	1
600555_II	600108	121	1
200204	202130	121	1
400576	303287	121	1
401001	302123	121	1
401001	401000	121	1
401001	303146	121	1
401001	302663	121	1
401063_II	600213	121	1
702013	402389	121	1
601016	603030	121	1
700131	403142	121	1
402046	302663	121	1
302663	401001	121	1
302663	402046	121	1
402389	702013	121	1
600941	600555_II	122	1
703693	700868	122	1
703819	600213	122	1
600322	702690	122	1
600239	702387	122	1
600221	702752	122	1
600213	703819	122	1
600213	402441	122	1
303146	401063_II	122	1
303146	402046	122	1
603569	600520	122	1
702387	600239	122	1
702387	600505	122	1
702387	601161	122	1
702690	600322	122	1
702690	401063_II	122	1
702540	600555_II	122	1
702752	600221	122	1
603026	600555_II	122	1
603030	500201	122	1
703272	401559	122	1
[truncated: 248,473 more rows]
