# Supplementary material for: Pathogenomic analyses of Shigella isolates inform factors limiting shigellosis prevention and control across LMICs
Source: Nat Microbiol. 2022 Jan 31;7(2):251–61. doi: 10.1038/s41564-021-01054-z (PMC8813619; doi:10.1038/s41564-021-01054-z)
Supplement: Source Data Extended Data Fig. 3 — Input file consisting of pairwise SNP distances among Shigella across difference GEMS regions for the generation of Extended Data 3. [file 41564_2021_1054_MOESM14_ESM.xlsx]

## Sheet: Bengtsson_SourceDataExtended_Fi
species	pair	snp_dist	region
S. flexneri	303291_vs_402229	38743	East Africa
S. flexneri	402229_vs_303291	38743	East Africa
S. flexneri	402229_vs_403723	38618	East Africa
S. flexneri	403723_vs_402229	38618	East Africa
S. flexneri	403723_vs_302229	38507	East Africa
S. flexneri	302229_vs_403723	38507	East Africa
S. flexneri	303291_vs_403703	38503	East Africa
S. flexneri	403703_vs_303291	38503	East Africa
S. flexneri	303291_vs_302229	38486	East Africa
S. flexneri	302229_vs_303291	38486	East Africa
S. flexneri	303291_vs_403488	38479	East Africa
S. flexneri	403488_vs_303291	38479	East Africa
S. flexneri	303291_vs_401555	38473	East Africa
S. flexneri	401555_vs_303291	38473	East Africa
S. flexneri	403723_vs_401555	38428	East Africa
S. flexneri	401555_vs_403723	38428	East Africa
S. flexneri	302123_vs_303291	38413	East Africa
S. flexneri	303291_vs_302123	38413	East Africa
S. flexneri	302122_vs_403723	38411	East Africa
S. flexneri	403723_vs_302122	38411	East Africa
S. flexneri	403723_vs_602219	38401	East Africa
S. flexneri	602219_vs_403723	38401	East Africa
S. flexneri	403703_vs_403723	38390	East Africa
S. flexneri	403723_vs_403703	38390	East Africa
S. flexneri	303291_vs_403305	38389	East Africa
S. flexneri	403305_vs_303291	38389	East Africa
S. flexneri	302122_vs_303291	38379	East Africa
S. flexneri	303291_vs_302122	38379	East Africa
S. flexneri	403488_vs_403723	38369	East Africa
S. flexneri	403723_vs_403488	38369	East Africa
S. flexneri	300111_vs_403723	38361	East Africa
S. flexneri	403723_vs_300111	38361	East Africa
S. flexneri	303291_vs_602219	38353	East Africa
S. flexneri	403723_vs_300107	38353	East Africa
S. flexneri	602219_vs_303291	38353	East Africa
S. flexneri	300107_vs_403723	38353	East Africa
S. flexneri	302123_vs_403723	38349	East Africa
S. flexneri	403723_vs_302123	38349	East Africa
S. flexneri	303291_vs_400576	38325	East Africa
S. flexneri	400576_vs_303291	38325	East Africa
S. flexneri	303291_vs_401931	38324	East Africa
S. flexneri	401931_vs_303291	38324	East Africa
S. flexneri	303291_vs_402059	38323	East Africa
S. flexneri	402059_vs_303291	38323	East Africa
S. flexneri	300111_vs_303291	38318	East Africa
S. flexneri	303291_vs_300111	38318	East Africa
S. flexneri	303291_vs_300107	38311	East Africa
S. flexneri	300107_vs_303291	38311	East Africa
S. flexneri	303291_vs_400828	38304	East Africa
S. flexneri	400828_vs_303291	38304	East Africa
S. flexneri	403723_vs_402059	38295	East Africa
S. flexneri	402059_vs_403723	38295	East Africa
S. flexneri	303291_vs_401000	38292	East Africa
S. flexneri	401000_vs_303291	38292	East Africa
S. flexneri	403723_vs_403305	38286	East Africa
S. flexneri	403305_vs_403723	38286	East Africa
S. flexneri	303291_vs_401559	38266	East Africa
S. flexneri	403723_vs_400576	38266	East Africa
S. flexneri	400576_vs_403723	38266	East Africa
S. flexneri	401559_vs_303291	38266	East Africa
S. flexneri	403405_vs_302229	38257	East Africa
S. flexneri	302229_vs_403405	38257	East Africa
S. flexneri	400918_vs_302229	38253	East Africa
S. flexneri	302229_vs_400918	38253	East Africa
S. flexneri	303291_vs_300052	38250	East Africa
S. flexneri	300052_vs_303291	38250	East Africa
S. flexneri	403723_vs_400828	38241	East Africa
S. flexneri	400828_vs_403723	38241	East Africa
S. flexneri	401000_vs_403723	38234	East Africa
S. flexneri	403723_vs_401000	38234	East Africa
S. flexneri	403723_vs_401559	38233	East Africa
S. flexneri	401559_vs_403723	38233	East Africa
S. flexneri	403723_vs_400877	38225	East Africa
S. flexneri	400877_vs_403723	38225	East Africa
S. flexneri	403723_vs_401931	38224	East Africa
S. flexneri	401931_vs_403723	38224	East Africa
S. flexneri	403723_vs_303061	38210	East Africa
S. flexneri	303061_vs_403723	38210	East Africa
S. flexneri	403723_vs_300013	38209	East Africa
S. flexneri	300013_vs_403723	38209	East Africa
S. flexneri	302122_vs_403405	38197	East Africa
S. flexneri	403405_vs_302122	38197	East Africa
S. flexneri	302122_vs_400918	38196	East Africa
S. flexneri	400918_vs_302122	38196	East Africa
S. flexneri	303291_vs_300013	38179	East Africa
S. flexneri	300013_vs_303291	38179	East Africa
S. flexneri	403723_vs_300225_II	38177	East Africa
S. flexneri	300225_II_vs_403723	38177	East Africa
S. flexneri	303291_vs_400877	38174	East Africa
S. flexneri	400918_vs_602219	38174	East Africa
S. flexneri	602219_vs_400918	38174	East Africa
S. flexneri	400877_vs_303291	38174	East Africa
S. flexneri	403405_vs_602219	38173	East Africa
S. flexneri	602219_vs_403405	38173	East Africa
S. flexneri	303291_vs_403436	38171	East Africa
S. flexneri	403436_vs_303291	38171	East Africa
S. flexneri	303291_vs_303061	38167	East Africa
S. flexneri	400918_vs_401555	38167	East Africa
S. flexneri	401555_vs_400918	38167	East Africa
S. flexneri	303061_vs_303291	38167	East Africa
S. flexneri	403670_vs_302229	38164	East Africa
S. flexneri	302229_vs_403670	38164	East Africa
S. flexneri	303291_vs_402357	38163	East Africa
S. flexneri	402357_vs_303291	38163	East Africa
S. flexneri	403405_vs_401555	38162	East Africa
S. flexneri	401555_vs_403405	38162	East Africa
S. flexneri	303291_vs_402192	38154	East Africa
S. flexneri	402192_vs_303291	38154	East Africa
S. flexneri	403723_vs_403436	38148	East Africa
S. flexneri	403436_vs_403723	38148	East Africa
S. flexneri	303291_vs_401781	38147	East Africa
S. flexneri	401781_vs_303291	38147	East Africa
S. flexneri	300111_vs_403405	38141	East Africa
S. flexneri	403405_vs_300111	38141	East Africa
S. flexneri	300111_vs_400918	38139	East Africa
S. flexneri	400918_vs_300111	38139	East Africa
S. flexneri	403405_vs_300107	38129	East Africa
S. flexneri	300107_vs_403405	38129	East Africa
S. flexneri	303291_vs_300225_II	38127	East Africa
S. flexneri	300225_II_vs_303291	38127	East Africa
S. flexneri	402229_vs_403405	38124	East Africa
S. flexneri	403405_vs_402229	38124	East Africa
S. flexneri	403723_vs_300052	38124	East Africa
S. flexneri	300052_vs_403723	38124	East Africa
S. flexneri	400918_vs_300107	38123	East Africa
S. flexneri	300107_vs_400918	38123	East Africa
S. flexneri	400918_vs_402229	38119	East Africa
S. flexneri	402229_vs_400918	38119	East Africa
S. flexneri	403723_vs_302524	38108	East Africa
S. flexneri	302524_vs_403723	38108	East Africa
S. flexneri	403723_vs_402357	38105	East Africa
S. flexneri	402357_vs_403723	38105	East Africa
S. flexneri	302122_vs_403670	38096	East Africa
S. flexneri	403670_vs_302122	38096	East Africa
S. flexneri	402867_vs_403723	38095	East Africa
S. flexneri	403723_vs_402867	38095	East Africa
S. flexneri	303291_vs_300209	38089	East Africa
S. flexneri	300209_vs_303291	38089	East Africa
S. flexneri	403723_vs_401781	38088	East Africa
S. flexneri	401781_vs_403723	38088	East Africa
S. flexneri	303291_vs_401674	38083	East Africa
S. flexneri	303291_vs_401932	38083	East Africa
S. flexneri	401674_vs_303291	38083	East Africa
S. flexneri	401932_vs_303291	38083	East Africa
S. flexneri	403670_vs_602219	38078	East Africa
S. flexneri	602219_vs_403670	38078	East Africa
S. flexneri	302123_vs_400918	38072	East Africa
S. flexneri	400918_vs_302123	38072	East Africa
S. flexneri	403670_vs_401555	38070	East Africa
S. flexneri	401555_vs_403670	38070	East Africa
S. flexneri	302123_vs_403405	38065	East Africa
S. flexneri	303291_vs_402867	38065	East Africa
S. flexneri	402867_vs_303291	38065	East Africa
S. flexneri	403405_vs_302123	38065	East Africa
S. flexneri	303291_vs_302524	38058	East Africa
S. flexneri	403723_vs_402192	38058	East Africa
S. flexneri	302524_vs_303291	38058	East Africa
S. flexneri	402192_vs_403723	38058	East Africa
S. flexneri	403723_vs_401674	38046	East Africa
S. flexneri	401674_vs_403723	38046	East Africa
S. flexneri	300111_vs_403670	38040	East Africa
S. flexneri	403670_vs_300111	38040	East Africa
S. flexneri	403723_vs_300101	38038	East Africa
S. flexneri	300101_vs_403723	38038	East Africa
S. flexneri	303291_vs_401063_II	38037	East Africa
S. flexneri	303291_vs_400940	38037	East Africa
S. flexneri	403723_vs_401932	38037	East Africa
S. flexneri	401063_II_vs_303291	38037	East Africa
S. flexneri	401932_vs_403723	38037	East Africa
S. flexneri	400940_vs_303291	38037	East Africa
S. flexneri	403670_vs_300107	38034	East Africa
S. flexneri	300107_vs_403670	38034	East Africa
S. flexneri	402229_vs_403670	38029	East Africa
S. flexneri	403670_vs_402229	38029	East Africa
S. flexneri	400910_vs_302229	38025	East Africa
S. flexneri	302229_vs_400910	38025	East Africa
S. flexneri	403723_vs_300244	38018	East Africa
S. flexneri	300244_vs_403723	38018	East Africa
S. flexneri	303291_vs_302663	38015	East Africa
S. flexneri	302663_vs_303291	38015	East Africa
S. flexneri	303291_vs_401649	38012	East Africa
S. flexneri	400918_vs_402059	38012	East Africa
S. flexneri	401649_vs_303291	38012	East Africa
S. flexneri	402059_vs_400918	38012	East Africa
S. flexneri	403405_vs_400877	38009	East Africa
S. flexneri	400877_vs_403405	38009	East Africa
S. flexneri	403405_vs_402059	38007	East Africa
S. flexneri	402059_vs_403405	38007	East Africa
S. flexneri	400918_vs_400877	38004	East Africa
S. flexneri	400877_vs_400918	38004	East Africa
S. flexneri	303291_vs_400924	37999	East Africa
S. flexneri	400918_vs_400576	37999	East Africa
S. flexneri	400576_vs_400918	37999	East Africa
S. flexneri	400924_vs_303291	37999	East Africa
S. flexneri	303291_vs_300101	37995	East Africa
S. flexneri	300101_vs_303291	37995	East Africa
S. flexneri	403405_vs_400576	37991	East Africa
S. flexneri	403723_vs_303226	37991	East Africa
S. flexneri	303226_vs_403723	37991	East Africa
S. flexneri	400576_vs_403405	37991	East Africa
S. flexneri	400918_vs_303061	37990	East Africa
S. flexneri	303061_vs_400918	37990	East Africa
S. flexneri	403723_vs_400924	37988	East Africa
S. flexneri	400924_vs_403723	37988	East Africa
S. flexneri	303291_vs_300244	37987	East Africa
S. flexneri	300244_vs_303291	37987	East Africa
S. flexneri	403405_vs_303061	37986	East Africa
S. flexneri	303061_vs_403405	37986	East Africa
S. flexneri	403405_vs_300013	37985	East Africa
S. flexneri	300013_vs_403405	37985	East Africa
S. flexneri	403723_vs_401063_II	37983	East Africa
S. flexneri	401063_II_vs_403723	37983	East Africa
S. flexneri	403723_vs_300209	37979	East Africa
S. flexneri	300209_vs_403723	37979	East Africa
S. flexneri	400918_vs_400828	37978	East Africa
S. flexneri	400828_vs_400918	37978	East Africa
S. flexneri	403723_vs_400940	37977	East Africa
S. flexneri	400940_vs_403723	37977	East Africa
S. flexneri	400918_vs_300013	37976	East Africa
S. flexneri	300013_vs_400918	37976	East Africa
S. flexneri	302123_vs_403670	37974	East Africa
S. flexneri	403670_vs_302123	37974	East Africa
S. flexneri	403405_vs_400828	37973	East Africa
S. flexneri	400828_vs_403405	37973	East Africa
S. flexneri	303291_vs_401640	37969	East Africa
S. flexneri	401640_vs_303291	37969	East Africa
S. flexneri	403723_vs_302672	37965	East Africa
S. flexneri	302672_vs_403723	37965	East Africa
S. flexneri	302122_vs_400910	37963	East Africa
S. flexneri	400910_vs_302122	37963	East Africa
S. flexneri	400918_vs_401000	37963	East Africa
S. flexneri	401000_vs_400918	37963	East Africa
S. flexneri	403723_vs_302663	37962	East Africa
S. flexneri	302663_vs_403723	37962	East Africa
S. flexneri	403723_vs_401652	37961	East Africa
S. flexneri	401652_vs_403723	37961	East Africa
S. flexneri	303291_vs_402389	37959	East Africa
S. flexneri	402389_vs_303291	37959	East Africa
S. flexneri	403723_vs_401649	37958	East Africa
S. flexneri	401649_vs_403723	37958	East Africa
S. flexneri	403405_vs_300225_II	37956	East Africa
S. flexneri	300225_II_vs_403405	37956	East Africa
S. flexneri	400918_vs_300225_II	37954	East Africa
S. flexneri	401000_vs_403405	37954	East Africa
S. flexneri	403405_vs_401000	37954	East Africa
S. flexneri	300225_II_vs_400918	37954	East Africa
S. flexneri	303291_vs_402046	37940	East Africa
S. flexneri	402046_vs_303291	37940	East Africa
S. flexneri	400918_vs_401559	37939	East Africa
S. flexneri	401559_vs_400918	37939	East Africa
S. flexneri	303291_vs_303226	37937	East Africa
S. flexneri	403405_vs_401559	37937	East Africa
S. flexneri	303226_vs_303291	37937	East Africa
S. flexneri	401559_vs_403405	37937	East Africa
S. flexneri	400910_vs_602219	37936	East Africa
S. flexneri	403723_vs_300035	37936	East Africa
S. flexneri	602219_vs_400910	37936	East Africa
S. flexneri	300035_vs_403723	37936	East Africa
S. flexneri	403723_vs_402389	37932	East Africa
S. flexneri	402389_vs_403723	37932	East Africa
S. flexneri	400910_vs_401555	37931	East Africa
S. flexneri	401555_vs_400910	37931	East Africa
S. flexneri	303291_vs_401652	37925	East Africa
S. flexneri	401652_vs_303291	37925	East Africa
S. flexneri	303291_vs_403048	37924	East Africa
S. flexneri	303291_vs_402123	37924	East Africa
S. flexneri	403048_vs_303291	37924	East Africa
S. flexneri	402123_vs_303291	37924	East Africa
S. flexneri	403670_vs_402059	37922	East Africa
S. flexneri	402059_vs_403670	37922	East Africa
S. flexneri	403670_vs_400877	37914	East Africa
S. flexneri	403723_vs_401640	37914	East Africa
S. flexneri	400877_vs_403670	37914	East Africa
S. flexneri	401640_vs_403723	37914	East Africa
S. flexneri	400910_vs_402229	37911	East Africa
S. flexneri	402229_vs_400910	37911	East Africa
S. flexneri	403477_vs_302229	37910	East Africa
S. flexneri	302229_vs_403477	37910	East Africa
S. flexneri	403670_vs_400576	37906	East Africa
S. flexneri	400576_vs_403670	37906	East Africa
S. flexneri	400918_vs_302524	37903	East Africa
S. flexneri	403405_vs_302524	37903	East Africa
S. flexneri	302524_vs_400918	37903	East Africa
S. flexneri	302524_vs_403405	37903	East Africa
S. flexneri	403670_vs_303061	37901	East Africa
S. flexneri	303061_vs_403670	37901	East Africa
S. flexneri	300111_vs_400910	37900	East Africa
S. flexneri	400910_vs_300111	37900	East Africa
S. flexneri	400918_vs_403703	37900	East Africa
S. flexneri	403703_vs_400918	37900	East Africa
S. flexneri	402867_vs_403405	37895	East Africa
S. flexneri	403405_vs_402867	37895	East Africa
S. flexneri	403670_vs_300013	37895	East Africa
S. flexneri	300013_vs_403670	37895	East Africa
S. flexneri	400910_vs_300107	37892	East Africa
S. flexneri	400918_vs_402867	37892	East Africa
S. flexneri	402867_vs_400918	37892	East Africa
S. flexneri	403405_vs_403703	37892	East Africa
S. flexneri	403703_vs_403405	37892	East Africa
S. flexneri	403723_vs_402046	37892	East Africa
S. flexneri	300107_vs_400910	37892	East Africa
S. flexneri	402046_vs_403723	37892	East Africa
S. flexneri	303291_vs_302672	37890	East Africa
S. flexneri	302672_vs_303291	37890	East Africa
S. flexneri	400918_vs_403488	37887	East Africa
S. flexneri	403488_vs_400918	37887	East Africa
S. flexneri	403405_vs_403488	37884	East Africa
S. flexneri	403488_vs_403405	37884	East Africa
S. flexneri	303291_vs_300035	37883	East Africa
S. flexneri	403670_vs_400828	37883	East Africa
S. flexneri	400828_vs_403670	37883	East Africa
S. flexneri	300035_vs_303291	37883	East Africa
S. flexneri	303291_vs_403367	37875	East Africa
S. flexneri	403367_vs_303291	37875	East Africa
S. flexneri	403405_vs_403436	37871	East Africa
S. flexneri	403436_vs_403405	37871	East Africa
S. flexneri	303291_vs_402061	37867	East Africa
S. flexneri	403670_vs_300225_II	37867	East Africa
S. flexneri	300225_II_vs_403670	37867	East Africa
S. flexneri	402061_vs_303291	37867	East Africa
S. flexneri	401000_vs_403670	37866	East Africa
S. flexneri	403670_vs_401000	37866	East Africa
S. flexneri	400918_vs_403436	37865	East Africa
S. flexneri	403436_vs_400918	37865	East Africa
S. flexneri	403723_vs_403048	37862	East Africa
S. flexneri	403048_vs_403723	37862	East Africa
S. flexneri	403723_vs_401393	37857	East Africa
S. flexneri	401393_vs_403723	37857	East Africa
S. flexneri	400918_vs_402357	37855	East Africa
S. flexneri	402357_vs_400918	37855	East Africa
S. flexneri	302122_vs_403477	37853	East Africa
S. flexneri	403477_vs_302122	37853	East Africa
S. flexneri	303291_vs_401393	37849	East Africa
S. flexneri	401393_vs_303291	37849	East Africa
S. flexneri	403670_vs_401559	37847	East Africa
S. flexneri	401559_vs_403670	37847	East Africa
S. flexneri	403405_vs_402357	37845	East Africa
S. flexneri	402357_vs_403405	37845	East Africa
S. flexneri	403723_vs_402257	37842	East Africa
S. flexneri	402257_vs_403723	37842	East Africa
S. flexneri	403723_vs_402123	37841	East Africa
S. flexneri	402123_vs_403723	37841	East Africa
S. flexneri	403405_vs_401781	37839	East Africa
S. flexneri	401781_vs_403405	37839	East Africa
S. flexneri	302123_vs_400910	37835	East Africa
S. flexneri	400910_vs_302123	37835	East Africa
S. flexneri	400918_vs_401781	37834	East Africa
S. flexneri	401781_vs_400918	37834	East Africa
S. flexneri	403477_vs_602219	37832	East Africa
S. flexneri	602219_vs_403477	37832	East Africa
S. flexneri	403723_vs_401357	37831	East Africa
S. flexneri	401357_vs_403723	37831	East Africa
S. flexneri	403477_vs_401555	37827	East Africa
S. flexneri	401555_vs_403477	37827	East Africa
S. flexneri	403405_vs_300101	37824	East Africa
S. flexneri	300101_vs_403405	37824	East Africa
S. flexneri	400918_vs_300101	37822	East Africa
S. flexneri	300101_vs_400918	37822	East Africa
S. flexneri	403670_vs_302524	37819	East Africa
S. flexneri	302524_vs_403670	37819	East Africa
S. flexneri	303291_vs_403057	37814	East Africa
S. flexneri	403405_vs_300244	37814	East Africa
S. flexneri	403057_vs_303291	37814	East Africa
S. flexneri	300244_vs_403405	37814	East Africa
S. flexneri	303291_vs_403130	37813	East Africa
S. flexneri	403130_vs_303291	37813	East Africa
S. flexneri	403670_vs_403703	37812	East Africa
S. flexneri	403703_vs_403670	37812	East Africa
S. flexneri	303291_vs_401368	37810	East Africa
S. flexneri	401368_vs_303291	37810	East Africa
S. flexneri	303291_vs_303146	37808	East Africa
S. flexneri	400918_vs_300244	37808	East Africa
S. flexneri	303146_vs_303291	37808	East Africa
S. flexneri	300244_vs_400918	37808	East Africa
S. flexneri	303291_vs_401357	37806	East Africa
S. flexneri	401357_vs_303291	37806	East Africa
S. flexneri	400918_vs_403305	37805	East Africa
S. flexneri	403305_vs_400918	37805	East Africa
S. flexneri	300111_vs_403477	37801	East Africa
S. flexneri	303291_vs_402257	37801	East Africa
S. flexneri	403405_vs_403305	37801	East Africa
S. flexneri	403477_vs_300111	37801	East Africa
S. flexneri	403305_vs_403405	37801	East Africa
S. flexneri	402257_vs_303291	37801	East Africa
S. flexneri	403488_vs_403670	37800	East Africa
S. flexneri	403670_vs_403488	37800	East Africa
S. flexneri	403477_vs_300107	37797	East Africa
S. flexneri	300107_vs_403477	37797	East Africa
S. flexneri	403405_vs_401932	37794	East Africa
S. flexneri	401932_vs_403405	37794	East Africa
S. flexneri	402867_vs_403670	37793	East Africa
S. flexneri	403670_vs_402867	37793	East Africa
S. flexneri	400918_vs_401674	37792	East Africa
S. flexneri	401674_vs_400918	37792	East Africa
S. flexneri	400910_vs_402059	37791	East Africa
S. flexneri	400918_vs_401932	37791	East Africa
S. flexneri	401932_vs_400918	37791	East Africa
S. flexneri	402059_vs_400910	37791	East Africa
S. flexneri	403670_vs_403436	37790	East Africa
S. flexneri	403436_vs_403670	37790	East Africa
S. flexneri	403405_vs_401674	37789	East Africa
S. flexneri	401674_vs_403405	37789	East Africa
S. flexneri	400918_vs_303226	37788	East Africa
S. flexneri	303226_vs_400918	37788	East Africa
S. flexneri	403926_vs_302229	37786	East Africa
S. flexneri	302229_vs_403926	37786	East Africa
S. flexneri	403405_vs_303226	37785	East Africa
S. flexneri	303226_vs_403405	37785	East Africa
S. flexneri	400918_vs_401931	37783	East Africa
S. flexneri	401931_vs_400918	37783	East Africa
S. flexneri	403723_vs_403367	37782	East Africa
S. flexneri	403367_vs_403723	37782	East Africa
S. flexneri	402229_vs_403477	37779	East Africa
S. flexneri	403477_vs_402229	37779	East Africa
S. flexneri	403405_vs_401931	37778	East Africa
S. flexneri	401931_vs_403405	37778	East Africa
S. flexneri	400910_vs_400877	37773	East Africa
S. flexneri	403723_vs_300020	37773	East Africa
S. flexneri	400877_vs_400910	37773	East Africa
S. flexneri	300020_vs_403723	37773	East Africa
S. flexneri	403723_vs_402061	37771	East Africa
S. flexneri	402061_vs_403723	37771	East Africa
S. flexneri	400910_vs_400576	37767	East Africa
S. flexneri	400576_vs_400910	37767	East Africa
S. flexneri	403723_vs_403057	37763	East Africa
S. flexneri	403057_vs_403723	37763	East Africa
S. flexneri	403670_vs_402357	37762	East Africa
S. flexneri	402357_vs_403670	37762	East Africa
S. flexneri	303291_vs_402041	37761	East Africa
S. flexneri	402041_vs_303291	37761	East Africa
S. flexneri	400910_vs_303061	37759	East Africa
S. flexneri	303061_vs_400910	37759	East Africa
S. flexneri	400910_vs_300013	37758	East Africa
S. flexneri	300013_vs_400910	37758	East Africa
S. flexneri	403723_vs_401368	37756	East Africa
S. flexneri	401368_vs_403723	37756	East Africa
S. flexneri	403405_vs_401652	37753	East Africa
S. flexneri	401652_vs_403405	37753	East Africa
S. flexneri	303291_vs_400868	37752	East Africa
S. flexneri	403405_vs_302672	37752	East Africa
S. flexneri	400868_vs_303291	37752	East Africa
S. flexneri	302672_vs_403405	37752	East Africa
S. flexneri	400918_vs_401652	37751	East Africa
S. flexneri	401652_vs_400918	37751	East Africa
S. flexneri	403670_vs_401781	37749	East Africa
S. flexneri	401781_vs_403670	37749	East Africa
S. flexneri	400910_vs_400828	37748	East Africa
S. flexneri	400828_vs_400910	37748	East Africa
S. flexneri	400918_vs_302672	37745	East Africa
S. flexneri	302672_vs_400918	37745	East Africa
S. flexneri	403670_vs_300101	37741	East Africa
S. flexneri	300101_vs_403670	37741	East Africa
S. flexneri	400918_vs_400940	37739	East Africa
S. flexneri	400940_vs_400918	37739	East Africa
S. flexneri	400918_vs_401063_II	37738	East Africa
S. flexneri	401063_II_vs_400918	37738	East Africa
S. flexneri	403405_vs_401063_II	37736	East Africa
S. flexneri	401063_II_vs_403405	37736	East Africa
S. flexneri	403723_vs_303146	37732	East Africa
S. flexneri	403723_vs_402041	37732	East Africa
S. flexneri	303146_vs_403723	37732	East Africa
S. flexneri	402041_vs_403723	37732	East Africa
S. flexneri	400918_vs_300035	37731	East Africa
S. flexneri	300035_vs_400918	37731	East Africa
S. flexneri	302122_vs_403926	37730	East Africa
S. flexneri	403405_vs_300035	37730	East Africa
S. flexneri	403926_vs_302122	37730	East Africa
S. flexneri	300035_vs_403405	37730	East Africa
S. flexneri	400910_vs_401000	37729	East Africa
S. flexneri	401000_vs_400910	37729	East Africa
S. flexneri	403405_vs_400940	37729	East Africa
S. flexneri	400940_vs_403405	37729	East Africa
S. flexneri	403405_vs_302663	37728	East Africa
S. flexneri	302663_vs_403405	37728	East Africa
S. flexneri	303291_vs_300020	37726	East Africa
S. flexneri	400918_vs_400924	37726	East Africa
S. flexneri	403723_vs_403130	37726	East Africa
S. flexneri	403130_vs_403723	37726	East Africa
S. flexneri	400924_vs_400918	37726	East Africa
S. flexneri	300020_vs_303291	37726	East Africa
S. flexneri	302123_vs_403477	37725	East Africa
S. flexneri	403477_vs_302123	37725	East Africa
S. flexneri	403670_vs_300244	37723	East Africa
S. flexneri	300244_vs_403670	37723	East Africa
S. flexneri	400910_vs_300225_II	37722	East Africa
S. flexneri	403670_vs_403305	37722	East Africa
S. flexneri	403305_vs_403670	37722	East Africa
S. flexneri	300225_II_vs_400910	37722	East Africa
S. flexneri	403405_vs_400924	37717	East Africa
S. flexneri	400924_vs_403405	37717	East Africa
S. flexneri	403405_vs_401649	37716	East Africa
S. flexneri	401649_vs_403405	37716	East Africa
S. flexneri	400918_vs_302663	37714	East Africa
S. flexneri	302663_vs_400918	37714	East Africa
S. flexneri	400918_vs_401649	37712	East Africa
S. flexneri	403926_vs_602219	37712	East Africa
S. flexneri	602219_vs_403926	37712	East Africa
S. flexneri	401649_vs_400918	37712	East Africa
S. flexneri	400834_vs_302229	37711	East Africa
S. flexneri	302229_vs_400834	37711	East Africa
S. flexneri	400910_vs_401559	37709	East Africa
S. flexneri	403670_vs_401932	37709	East Africa
S. flexneri	401559_vs_400910	37709	East Africa
S. flexneri	401932_vs_403670	37709	East Africa
S. flexneri	403670_vs_401674	37706	East Africa
S. flexneri	401674_vs_403670	37706	East Africa
S. flexneri	403670_vs_303226	37704	East Africa
S. flexneri	303226_vs_403670	37704	East Africa
S. flexneri	403926_vs_401555	37703	East Africa
S. flexneri	401555_vs_403926	37703	East Africa
S. flexneri	403670_vs_401931	37699	East Africa
S. flexneri	401931_vs_403670	37699	East Africa
S. flexneri	400910_vs_403703	37694	East Africa
S. flexneri	403703_vs_400910	37694	East Africa
S. flexneri	403477_vs_402059	37691	East Africa
S. flexneri	402059_vs_403477	37691	East Africa
S. flexneri	400910_vs_403488	37685	East Africa
S. flexneri	403488_vs_400910	37685	East Africa
S. flexneri	300111_vs_403926	37681	East Africa
S. flexneri	400918_vs_300052	37681	East Africa
S. flexneri	403926_vs_300111	37681	East Africa
S. flexneri	300052_vs_400918	37681	East Africa
S. flexneri	403926_vs_300107	37680	East Africa
S. flexneri	300107_vs_403926	37680	East Africa
S. flexneri	403670_vs_302672	37679	East Africa
S. flexneri	302672_vs_403670	37679	East Africa
S. flexneri	400910_vs_302524	37678	East Africa
S. flexneri	403405_vs_300052	37678	East Africa
S. flexneri	302524_vs_400910	37678	East Africa
S. flexneri	300052_vs_403405	37678	East Africa
S. flexneri	403477_vs_400877	37676	East Africa
S. flexneri	400877_vs_403477	37676	East Africa
S. flexneri	403405_vs_401393	37675	East Africa
S. flexneri	401393_vs_403405	37675	East Africa
S. flexneri	400918_vs_401640	37669	East Africa
S. flexneri	401640_vs_400918	37669	East Africa
S. flexneri	403670_vs_401652	37667	East Africa
S. flexneri	401652_vs_403670	37667	East Africa
S. flexneri	303291_vs_402441	37666	East Africa
S. flexneri	400910_vs_403436	37666	East Africa
S. flexneri	403436_vs_400910	37666	East Africa
S. flexneri	402441_vs_303291	37666	East Africa
S. flexneri	400918_vs_401393	37665	East Africa
S. flexneri	401393_vs_400918	37665	East Africa
S. flexneri	403723_vs_400868	37664	East Africa
S. flexneri	400868_vs_403723	37664	East Africa
S. flexneri	403405_vs_402389	37663	East Africa
S. flexneri	402389_vs_403405	37663	East Africa
S. flexneri	403477_vs_303061	37661	East Africa
S. flexneri	403477_vs_300013	37661	East Africa
S. flexneri	303061_vs_403477	37661	East Africa
S. flexneri	300013_vs_403477	37661	East Africa
S. flexneri	400918_vs_402046	37660	East Africa
S. flexneri	402046_vs_400918	37660	East Africa
S. flexneri	400910_vs_402867	37659	East Africa
S. flexneri	402867_vs_400910	37659	East Africa
S. flexneri	403405_vs_401640	37659	East Africa
S. flexneri	401640_vs_403405	37659	East Africa
S. flexneri	403477_vs_400576	37656	East Africa
S. flexneri	400576_vs_403477	37656	East Africa
S. flexneri	400918_vs_402389	37655	East Africa
S. flexneri	402389_vs_400918	37655	East Africa
S. flexneri	402229_vs_403926	37652	East Africa
S. flexneri	403723_vs_402739	37652	East Africa
S. flexneri	403926_vs_402229	37652	East Africa
S. flexneri	402739_vs_403723	37652	East Africa
S. flexneri	403670_vs_401063_II	37651	East Africa
S. flexneri	401063_II_vs_403670	37651	East Africa
S. flexneri	403670_vs_400940	37648	East Africa
S. flexneri	400940_vs_403670	37648	East Africa
S. flexneri	403405_vs_402046	37647	East Africa
S. flexneri	402046_vs_403405	37647	East Africa
S. flexneri	403670_vs_300035	37645	East Africa
S. flexneri	300035_vs_403670	37645	East Africa
S. flexneri	403670_vs_400924	37643	East Africa
S. flexneri	400924_vs_403670	37643	East Africa
S. flexneri	403405_vs_402257	37642	East Africa
S. flexneri	403477_vs_400828	37642	East Africa
S. flexneri	400828_vs_403477	37642	East Africa
S. flexneri	402257_vs_403405	37642	East Africa
S. flexneri	403670_vs_302663	37641	East Africa
S. flexneri	302663_vs_403670	37641	East Africa
S. flexneri	302122_vs_400834	37640	East Africa
S. flexneri	400834_vs_302122	37640	East Africa
S. flexneri	403405_vs_401357	37639	East Africa
S. flexneri	401357_vs_403405	37639	East Africa
S. flexneri	602219_vs_400834	37636	East Africa
S. flexneri	400834_vs_602219	37636	East Africa
S. flexneri	403723_vs_400565	37633	East Africa
S. flexneri	400565_vs_403723	37633	East Africa
S. flexneri	400910_vs_402357	37632	East Africa
S. flexneri	402357_vs_400910	37632	East Africa
S. flexneri	403670_vs_401649	37629	East Africa
S. flexneri	401649_vs_403670	37629	East Africa
S. flexneri	403477_vs_300225_II	37627	East Africa
S. flexneri	300225_II_vs_403477	37627	East Africa
S. flexneri	400918_vs_401357	37624	East Africa
S. flexneri	401357_vs_400918	37624	East Africa
S. flexneri	400918_vs_402257	37623	East Africa
S. flexneri	402257_vs_400918	37623	East Africa
S. flexneri	401000_vs_403477	37617	East Africa
S. flexneri	403477_vs_401000	37617	East Africa
S. flexneri	400910_vs_401781	37616	East Africa
S. flexneri	400918_vs_402192	37616	East Africa
S. flexneri	401781_vs_400910	37616	East Africa
S. flexneri	402192_vs_400918	37616	East Africa
S. flexneri	403477_vs_401559	37614	East Africa
S. flexneri	401559_vs_403477	37614	East Africa
S. flexneri	303291_vs_402739	37610	East Africa
S. flexneri	403405_vs_402192	37610	East Africa
S. flexneri	403723_vs_402441	37610	East Africa
S. flexneri	402739_vs_303291	37610	East Africa
S. flexneri	402441_vs_403723	37610	East Africa
S. flexneri	402192_vs_403405	37610	East Africa
S. flexneri	400918_vs_403048	37609	East Africa
S. flexneri	403405_vs_403048	37609	East Africa
S. flexneri	403048_vs_400918	37609	East Africa
S. flexneri	403048_vs_403405	37609	East Africa
S. flexneri	302123_vs_403926	37607	East Africa
S. flexneri	403926_vs_302123	37607	East Africa
S. flexneri	303291_vs_400565	37606	East Africa
S. flexneri	400565_vs_303291	37606	East Africa
S. flexneri	400910_vs_403305	37605	East Africa
S. flexneri	403305_vs_400910	37605	East Africa
S. flexneri	400834_vs_300107	37605	East Africa
S. flexneri	300107_vs_400834	37605	East Africa
S. flexneri	400910_vs_300101	37604	East Africa
S. flexneri	300101_vs_400910	37604	East Africa
S. flexneri	300111_vs_400834	37601	East Africa
S. flexneri	401555_vs_400834	37601	East Africa
S. flexneri	400834_vs_300111	37601	East Africa
S. flexneri	400834_vs_401555	37601	East Africa
S. flexneri	403670_vs_300052	37599	East Africa
S. flexneri	300052_vs_403670	37599	East Africa
S. flexneri	403477_vs_302524	37589	East Africa
S. flexneri	302524_vs_403477	37589	East Africa
S. flexneri	403670_vs_401393	37586	East Africa
S. flexneri	401393_vs_403670	37586	East Africa
S. flexneri	303291_vs_402347	37585	East Africa
S. flexneri	402347_vs_303291	37585	East Africa
S. flexneri	400910_vs_401931	37584	East Africa
S. flexneri	401931_vs_400910	37584	East Africa
S. flexneri	403670_vs_402389	37583	East Africa
S. flexneri	402389_vs_403670	37583	East Africa
S. flexneri	403926_vs_402059	37581	East Africa
S. flexneri	402059_vs_403926	37581	East Africa
S. flexneri	303291_vs_402311	37580	East Africa
S. flexneri	400910_vs_300244	37580	East Africa
S. flexneri	403670_vs_401640	37580	East Africa
S. flexneri	402311_vs_303291	37580	East Africa
S. flexneri	300244_vs_400910	37580	East Africa
S. flexneri	401640_vs_403670	37580	East Africa
S. flexneri	400910_vs_401674	37573	East Africa
S. flexneri	403405_vs_300020	37573	East Africa
S. flexneri	401674_vs_400910	37573	East Africa
S. flexneri	300020_vs_403405	37573	East Africa
S. flexneri	400910_vs_401932	37571	East Africa
S. flexneri	400918_vs_300020	37571	East Africa
S. flexneri	403477_vs_403703	37571	East Africa
S. flexneri	403703_vs_403477	37571	East Africa
S. flexneri	401932_vs_400910	37571	East Africa
S. flexneri	300020_vs_400918	37571	East Africa
S. flexneri	402229_vs_400834	37570	East Africa
S. flexneri	400834_vs_402229	37570	East Africa
S. flexneri	403670_vs_402046	37569	East Africa
S. flexneri	402046_vs_403670	37569	East Africa
S. flexneri	303291_vs_403176	37568	East Africa
S. flexneri	403176_vs_303291	37568	East Africa
S. flexneri	400910_vs_303226	37566	East Africa
S. flexneri	303226_vs_400910	37566	East Africa
S. flexneri	400918_vs_300209	37564	East Africa
S. flexneri	403477_vs_403488	37564	East Africa
S. flexneri	403488_vs_403477	37564	East Africa
S. flexneri	300209_vs_400918	37564	East Africa
S. flexneri	402867_vs_403477	37561	East Africa
S. flexneri	403477_vs_402867	37561	East Africa
S. flexneri	403477_vs_403436	37560	East Africa
S. flexneri	403436_vs_403477	37560	East Africa
S. flexneri	403926_vs_400877	37555	East Africa
S. flexneri	400877_vs_403926	37555	East Africa
S. flexneri	403405_vs_300209	37553	East Africa
S. flexneri	300209_vs_403405	37553	East Africa
S. flexneri	303291_vs_403331	37551	East Africa
S. flexneri	403331_vs_303291	37551	East Africa
S. flexneri	403670_vs_402257	37550	East Africa
S. flexneri	402257_vs_403670	37550	East Africa
S. flexneri	403926_vs_303061	37548	East Africa
S. flexneri	303061_vs_403926	37548	East Africa
S. flexneri	403670_vs_401357	37543	East Africa
S. flexneri	401357_vs_403670	37543	East Africa
S. flexneri	403926_vs_400576	37542	East Africa
S. flexneri	400576_vs_403926	37542	East Africa
S. flexneri	400910_vs_302672	37538	East Africa
S. flexneri	403723_vs_402311	37538	East Africa
S. flexneri	402311_vs_403723	37538	East Africa
S. flexneri	302672_vs_400910	37538	East Africa
S. flexneri	403926_vs_300013	37536	East Africa
S. flexneri	300013_vs_403926	37536	East Africa
S. flexneri	400910_vs_401652	37535	East Africa
S. flexneri	401652_vs_400910	37535	East Africa
S. flexneri	403670_vs_402192	37534	East Africa
S. flexneri	402192_vs_403670	37534	East Africa
S. flexneri	403723_vs_402347	37532	East Africa
S. flexneri	402347_vs_403723	37532	East Africa
S. flexneri	403926_vs_400828	37529	East Africa
S. flexneri	400828_vs_403926	37529	East Africa
S. flexneri	403670_vs_403048	37525	East Africa
S. flexneri	403048_vs_403670	37525	East Africa
S. flexneri	403477_vs_402357	37522	East Africa
S. flexneri	402357_vs_403477	37522	East Africa
S. flexneri	403405_vs_403057	37521	East Africa
S. flexneri	403057_vs_403405	37521	East Africa
S. flexneri	400910_vs_400924	37516	East Africa
S. flexneri	400918_vs_403057	37516	East Africa
S. flexneri	403405_vs_401368	37516	East Africa
S. flexneri	403057_vs_400918	37516	East Africa
S. flexneri	401368_vs_403405	37516	East Africa
S. flexneri	400924_vs_400910	37516	East Africa
S. flexneri	400910_vs_401063_II	37514	East Africa
S. flexneri	403926_vs_300225_II	37514	East Africa
S. flexneri	401063_II_vs_400910	37514	East Africa
S. flexneri	300225_II_vs_403926	37514	East Africa
S. flexneri	400910_vs_400940	37512	East Africa
S. flexneri	400940_vs_400910	37512	East Africa
S. flexneri	403477_vs_401781	37511	East Africa
S. flexneri	401781_vs_403477	37511	East Africa
S. flexneri	400910_vs_300035	37510	East Africa
S. flexneri	400918_vs_401368	37510	East Africa
S. flexneri	401368_vs_400918	37510	East Africa
S. flexneri	300035_vs_400910	37510	East Africa
S. flexneri	403477_vs_300101	37509	East Africa
S. flexneri	300101_vs_403477	37509	East Africa
S. flexneri	403926_vs_401559	37506	East Africa
S. flexneri	401559_vs_403926	37506	East Africa
S. flexneri	401000_vs_403926	37504	East Africa
S. flexneri	403926_vs_401000	37504	East Africa
S. flexneri	303291_vs_402709	37503	East Africa
S. flexneri	400910_vs_401649	37503	East Africa
S. flexneri	402709_vs_303291	37503	East Africa
S. flexneri	401649_vs_400910	37503	East Africa
S. flexneri	302123_vs_400834	37502	East Africa
S. flexneri	400910_vs_302663	37502	East Africa
S. flexneri	400834_vs_302123	37502	East Africa
S. flexneri	302663_vs_400910	37502	East Africa
S. flexneri	400918_vs_303146	37497	East Africa
S. flexneri	403405_vs_303146	37497	East Africa
S. flexneri	403405_vs_402041	37497	East Africa
S. flexneri	403477_vs_300244	37497	East Africa
S. flexneri	303146_vs_400918	37497	East Africa
S. flexneri	303146_vs_403405	37497	East Africa
S. flexneri	300244_vs_403477	37497	East Africa
S. flexneri	402041_vs_403405	37497	East Africa
S. flexneri	400834_vs_400877	37496	East Africa
S. flexneri	400877_vs_400834	37496	East Africa
S. flexneri	403670_vs_300020	37493	East Africa
S. flexneri	400834_vs_402059	37493	East Africa
S. flexneri	402059_vs_400834	37493	East Africa
S. flexneri	300020_vs_403670	37493	East Africa
S. flexneri	400910_vs_300052	37490	East Africa
S. flexneri	300052_vs_400910	37490	East Africa
S. flexneri	400918_vs_402041	37489	East Africa
S. flexneri	402041_vs_400918	37489	East Africa
S. flexneri	403670_vs_300209	37487	East Africa
S. flexneri	300209_vs_403670	37487	East Africa
S. flexneri	303061_vs_400834	37483	East Africa
S. flexneri	400834_vs_303061	37483	East Africa
S. flexneri	403477_vs_403305	37481	East Africa
S. flexneri	403305_vs_403477	37481	East Africa
S. flexneri	400834_vs_300013	37479	East Africa
S. flexneri	300013_vs_400834	37479	East Africa
S. flexneri	403926_vs_302524	37478	East Africa
S. flexneri	302524_vs_403926	37478	East Africa
S. flexneri	403477_vs_401932	37474	East Africa
S. flexneri	401932_vs_403477	37474	East Africa
S. flexneri	403477_vs_303226	37472	East Africa
S. flexneri	303226_vs_403477	37472	East Africa
S. flexneri	403477_vs_401674	37471	East Africa
S. flexneri	403723_vs_403176	37471	East Africa
S. flexneri	403176_vs_403723	37471	East Africa
S. flexneri	401674_vs_403477	37471	East Africa
S. flexneri	403926_vs_403436	37462	East Africa
S. flexneri	403436_vs_403926	37462	East Africa
S. flexneri	403477_vs_401931	37460	East Africa
S. flexneri	400834_vs_400576	37460	East Africa
S. flexneri	400576_vs_400834	37460	East Africa
S. flexneri	401931_vs_403477	37460	East Africa
S. flexneri	403405_vs_402739	37458	East Africa
S. flexneri	402739_vs_403405	37458	East Africa
S. flexneri	303291_vs_403142	37454	East Africa
S. flexneri	403142_vs_303291	37454	East Africa
S. flexneri	403703_vs_403926	37452	East Africa
S. flexneri	403926_vs_403703	37452	East Africa
S. flexneri	400918_vs_402739	37451	East Africa
S. flexneri	402739_vs_400918	37451	East Africa
S. flexneri	400910_vs_401640	37449	East Africa
S. flexneri	401640_vs_400910	37449	East Africa
S. flexneri	403723_vs_403331	37448	East Africa
S. flexneri	403331_vs_403723	37448	East Africa
S. flexneri	400910_vs_401393	37447	East Africa
S. flexneri	401393_vs_400910	37447	East Africa
S. flexneri	400910_vs_402389	37446	East Africa
S. flexneri	402389_vs_400910	37446	East Africa
S. flexneri	403477_vs_302672	37444	East Africa
S. flexneri	403488_vs_403926	37444	East Africa
S. flexneri	403670_vs_403057	37444	East Africa
S. flexneri	403926_vs_403488	37444	East Africa
S. flexneri	403057_vs_403670	37444	East Africa
S. flexneri	302672_vs_403477	37444	East Africa
S. flexneri	400834_vs_400828	37441	East Africa
S. flexneri	400828_vs_400834	37441	East Africa
S. flexneri	402867_vs_403926	37439	East Africa
S. flexneri	403926_vs_402867	37439	East Africa
S. flexneri	400910_vs_402046	37438	East Africa
S. flexneri	400834_vs_300225_II	37438	East Africa
S. flexneri	300225_II_vs_400834	37438	East Africa
S. flexneri	402046_vs_400910	37438	East Africa
S. flexneri	403477_vs_401652	37436	East Africa
S. flexneri	401652_vs_403477	37436	East Africa
S. flexneri	403723_vs_403070	37435	East Africa
S. flexneri	403070_vs_403723	37435	East Africa
S. flexneri	403405_vs_400565	37433	East Africa
S. flexneri	400565_vs_403405	37433	East Africa
S. flexneri	400918_vs_400565	37432	East Africa
S. flexneri	403670_vs_401368	37432	East Africa
S. flexneri	400565_vs_400918	37432	East Africa
S. flexneri	401368_vs_403670	37432	East Africa
S. flexneri	403723_vs_402709	37431	East Africa
S. flexneri	402709_vs_403723	37431	East Africa
S. flexneri	401000_vs_400834	37425	East Africa
S. flexneri	400834_vs_401000	37425	East Africa
S. flexneri	400910_vs_402192	37420	East Africa
S. flexneri	400834_vs_401559	37420	East Africa
S. flexneri	401559_vs_400834	37420	East Africa
S. flexneri	402192_vs_400910	37420	East Africa
S. flexneri	403477_vs_400924	37419	East Africa
S. flexneri	403926_vs_402357	37419	East Africa
S. flexneri	402357_vs_403926	37419	East Africa
S. flexneri	400924_vs_403477	37419	East Africa
S. flexneri	400910_vs_402257	37417	East Africa
S. flexneri	403670_vs_303146	37417	East Africa
S. flexneri	403670_vs_402041	37417	East Africa
S. flexneri	303146_vs_403670	37417	East Africa
S. flexneri	302524_vs_400834	37417	East Africa
S. flexneri	400834_vs_302524	37417	East Africa
S. flexneri	402041_vs_403670	37417	East Africa
S. flexneri	402257_vs_400910	37417	East Africa
S. flexneri	403477_vs_300035	37415	East Africa
S. flexneri	300035_vs_403477	37415	East Africa
S. flexneri	403477_vs_400940	37414	East Africa
S. flexneri	400940_vs_403477	37414	East Africa
S. flexneri	303291_vs_403070	37413	East Africa
S. flexneri	403070_vs_303291	37413	East Africa
S. flexneri	403477_vs_302663	37412	East Africa
S. flexneri	302663_vs_403477	37412	East Africa
S. flexneri	403926_vs_401781	37411	East Africa
S. flexneri	401781_vs_403926	37411	East Africa
S. flexneri	403477_vs_401063_II	37409	East Africa
S. flexneri	401063_II_vs_403477	37409	East Africa
S. flexneri	403723_vs_403142	37408	East Africa
S. flexneri	403142_vs_403723	37408	East Africa
S. flexneri	400910_vs_401357	37405	East Africa
S. flexneri	401357_vs_400910	37405	East Africa
S. flexneri	403477_vs_401649	37403	East Africa
S. flexneri	403926_vs_300101	37403	East Africa
S. flexneri	300101_vs_403926	37403	East Africa
S. flexneri	401649_vs_403477	37403	East Africa
S. flexneri	400910_vs_403048	37396	East Africa
S. flexneri	403048_vs_400910	37396	East Africa
S. flexneri	400918_vs_402441	37393	East Africa
S. flexneri	402441_vs_400918	37393	East Africa
S. flexneri	403926_vs_300244	37387	East Africa
S. flexneri	300244_vs_403926	37387	East Africa
S. flexneri	403405_vs_402441	37386	East Africa
S. flexneri	402441_vs_403405	37386	East Africa
S. flexneri	403670_vs_402739	37384	East Africa
S. flexneri	402739_vs_403670	37384	East Africa
S. flexneri	400918_vs_402123	37376	East Africa
S. flexneri	402123_vs_400918	37376	East Africa
S. flexneri	403477_vs_300052	37373	East Africa
S. flexneri	403723_vs_402866	37373	East Africa
S. flexneri	402866_vs_403723	37373	East Africa
S. flexneri	403436_vs_400834	37373	East Africa
S. flexneri	400834_vs_403436	37373	East Africa
S. flexneri	300052_vs_403477	37373	East Africa
S. flexneri	400910_vs_300209	37371	East Africa
S. flexneri	403405_vs_402123	37371	East Africa
S. flexneri	402123_vs_403405	37371	East Africa
S. flexneri	300209_vs_400910	37371	East Africa
S. flexneri	403926_vs_401932	37370	East Africa
S. flexneri	401932_vs_403926	37370	East Africa
S. flexneri	402867_vs_400834	37366	East Africa
S. flexneri	400834_vs_402867	37366	East Africa
S. flexneri	403926_vs_403305	37364	East Africa
S. flexneri	403305_vs_403926	37364	East Africa
S. flexneri	403723_vs_300119	37363	East Africa
S. flexneri	403926_vs_303226	37363	East Africa
S. flexneri	403926_vs_401674	37363	East Africa
S. flexneri	303226_vs_403926	37363	East Africa
S. flexneri	401674_vs_403926	37363	East Africa
S. flexneri	300119_vs_403723	37363	East Africa
S. flexneri	403477_vs_401640	37360	East Africa
S. flexneri	401640_vs_403477	37360	East Africa
S. flexneri	400910_vs_300020	37359	East Africa
S. flexneri	403670_vs_400565	37359	East Africa
S. flexneri	400565_vs_403670	37359	East Africa
S. flexneri	300020_vs_400910	37359	East Africa
S. flexneri	403477_vs_402389	37358	East Africa
S. flexneri	402389_vs_403477	37358	East Africa
S. flexneri	401016_vs_302229	37357	East Africa
S. flexneri	302229_vs_401016	37357	East Africa
S. flexneri	403477_vs_401393	37356	East Africa
S. flexneri	401393_vs_403477	37356	East Africa
S. flexneri	400918_vs_402061	37351	East Africa
S. flexneri	402061_vs_400918	37351	East Africa
S. flexneri	400834_vs_300101	37349	East Africa
S. flexneri	300101_vs_400834	37349	East Africa
S. flexneri	303291_vs_402866	37348	East Africa
S. flexneri	402866_vs_303291	37348	East Africa
S. flexneri	403405_vs_402061	37345	East Africa
S. flexneri	403703_vs_400834	37345	East Africa
S. flexneri	403926_vs_401652	37345	East Africa
S. flexneri	403926_vs_401931	37345	East Africa
S. flexneri	401652_vs_403926	37345	East Africa
S. flexneri	400834_vs_403703	37345	East Africa
S. flexneri	402061_vs_403405	37345	East Africa
S. flexneri	401931_vs_403926	37345	East Africa
S. flexneri	403926_vs_302672	37337	East Africa
S. flexneri	300244_vs_400834	37337	East Africa
S. flexneri	400834_vs_300244	37337	East Africa
S. flexneri	302672_vs_403926	37337	East Africa
S. flexneri	403477_vs_402046	37335	East Africa
S. flexneri	403488_vs_400834	37335	East Africa
S. flexneri	402357_vs_400834	37335	East Africa
S. flexneri	400834_vs_403488	37335	East Africa
S. flexneri	400834_vs_402357	37335	East Africa
S. flexneri	402046_vs_403477	37335	East Africa
S. flexneri	303291_vs_402429	37330	East Africa
S. flexneri	402429_vs_303291	37330	East Africa
S. flexneri	403477_vs_402257	37328	East Africa
S. flexneri	402257_vs_403477	37328	East Africa
S. flexneri	403405_vs_403367	37325	East Africa
S. flexneri	403367_vs_403405	37325	East Africa
S. flexneri	400918_vs_403367	37324	East Africa
S. flexneri	403367_vs_400918	37324	East Africa
S. flexneri	303291_vs_300119	37323	East Africa
S. flexneri	400834_vs_401781	37323	East Africa
S. flexneri	300119_vs_303291	37323	East Africa
S. flexneri	401781_vs_400834	37323	East Africa
S. flexneri	403926_vs_400924	37321	East Africa
S. flexneri	400924_vs_403926	37321	East Africa
S. flexneri	403670_vs_402441	37320	East Africa
S. flexneri	402441_vs_403670	37320	East Africa
S. flexneri	403477_vs_401357	37317	East Africa
S. flexneri	403926_vs_302663	37317	East Africa
S. flexneri	401357_vs_403477	37317	East Africa
S. flexneri	302663_vs_403926	37317	East Africa
S. flexneri	403926_vs_400940	37313	East Africa
S. flexneri	400940_vs_403926	37313	East Africa
S. flexneri	303291_vs_403184	37312	East Africa
S. flexneri	400910_vs_401368	37312	East Africa
S. flexneri	403184_vs_303291	37312	East Africa
S. flexneri	401368_vs_400910	37312	East Africa
S. flexneri	400910_vs_403057	37308	East Africa
S. flexneri	403057_vs_400910	37308	East Africa
S. flexneri	403926_vs_300035	37307	East Africa
S. flexneri	300035_vs_403926	37307	East Africa
S. flexneri	303226_vs_400834	37303	East Africa
S. flexneri	400834_vs_303226	37303	East Africa
S. flexneri	400918_vs_402347	37302	East Africa
S. flexneri	402347_vs_400918	37302	East Africa
S. flexneri	403926_vs_401063_II	37301	East Africa
S. flexneri	401063_II_vs_403926	37301	East Africa
S. flexneri	400918_vs_402311	37300	East Africa
S. flexneri	403405_vs_402347	37300	East Africa
S. flexneri	402311_vs_400918	37300	East Africa
S. flexneri	402347_vs_403405	37300	East Africa
S. flexneri	403477_vs_402192	37299	East Africa
S. flexneri	403926_vs_401649	37299	East Africa
S. flexneri	401649_vs_403926	37299	East Africa
S. flexneri	402192_vs_403477	37299	East Africa
S. flexneri	400834_vs_401932	37296	East Africa
S. flexneri	401932_vs_400834	37296	East Africa
S. flexneri	403405_vs_402311	37295	East Africa
S. flexneri	402311_vs_403405	37295	East Africa
S. flexneri	403477_vs_403048	37294	East Africa
S. flexneri	403670_vs_402123	37294	East Africa
S. flexneri	403048_vs_403477	37294	East Africa
S. flexneri	402123_vs_403670	37294	East Africa
S. flexneri	400910_vs_303146	37291	East Africa
S. flexneri	303146_vs_400910	37291	East Africa
S. flexneri	401652_vs_400834	37290	East Africa
S. flexneri	400834_vs_401652	37290	East Africa
S. flexneri	400834_vs_302672	37288	East Africa
S. flexneri	302672_vs_400834	37288	East Africa
S. flexneri	302122_vs_401016	37287	East Africa
S. flexneri	401016_vs_302122	37287	East Africa
S. flexneri	400910_vs_402041	37283	East Africa
S. flexneri	602219_vs_401016	37283	East Africa
S. flexneri	401674_vs_400834	37283	East Africa
S. flexneri	400834_vs_401674	37283	East Africa
S. flexneri	401016_vs_602219	37283	East Africa
S. flexneri	402041_vs_400910	37283	East Africa
S. flexneri	403305_vs_400834	37278	East Africa
S. flexneri	400834_vs_403305	37278	East Africa
S. flexneri	403405_vs_403130	37275	East Africa
S. flexneri	403130_vs_403405	37275	East Africa
S. flexneri	400918_vs_403130	37274	East Africa
S. flexneri	403130_vs_400918	37274	East Africa
S. flexneri	403670_vs_402061	37270	East Africa
S. flexneri	402061_vs_403670	37270	East Africa
S. flexneri	400566_vs_302229	37269	East Africa
S. flexneri	302229_vs_400566	37269	East Africa
S. flexneri	403723_vs_402429	37267	East Africa
S. flexneri	402429_vs_403723	37267	East Africa
S. flexneri	403477_vs_300020	37266	East Africa
S. flexneri	401555_vs_401016	37266	East Africa
S. flexneri	401016_vs_401555	37266	East Africa
S. flexneri	300020_vs_403477	37266	East Africa
S. flexneri	403405_vs_400868	37263	East Africa
S. flexneri	400868_vs_403405	37263	East Africa
S. flexneri	403926_vs_401640	37262	East Africa
S. flexneri	401640_vs_403926	37262	East Africa
S. flexneri	403926_vs_300052	37258	East Africa
S. flexneri	300052_vs_403926	37258	East Africa
S. flexneri	400918_vs_400868	37257	East Africa
S. flexneri	403477_vs_300209	37257	East Africa
S. flexneri	400834_vs_302663	37257	East Africa
S. flexneri	400868_vs_400918	37257	East Africa
S. flexneri	302663_vs_400834	37257	East Africa
S. flexneri	300209_vs_403477	37257	East Africa
S. flexneri	403926_vs_402389	37255	East Africa
S. flexneri	402389_vs_403926	37255	East Africa
S. flexneri	403405_vs_403070	37254	East Africa
S. flexneri	403723_vs_403417	37254	East Africa
S. flexneri	403070_vs_403405	37254	East Africa
S. flexneri	403417_vs_403723	37254	East Africa
S. flexneri	300107_vs_401016	37254	East Africa
S. flexneri	401016_vs_300107	37254	East Africa
S. flexneri	400910_vs_402739	37253	East Africa
S. flexneri	402739_vs_400910	37253	East Africa
S. flexneri	300111_vs_401016	37252	East Africa
S. flexneri	403926_vs_402046	37252	East Africa
S. flexneri	401016_vs_300111	37252	East Africa
S. flexneri	402046_vs_403926	37252	East Africa
S. flexneri	400834_vs_401931	37251	East Africa
S. flexneri	401931_vs_400834	37251	East Africa
S. flexneri	403926_vs_401393	37250	East Africa
S. flexneri	400834_vs_300035	37250	East Africa
S. flexneri	401393_vs_403926	37250	East Africa
S. flexneri	300035_vs_400834	37250	East Africa
S. flexneri	403670_vs_403367	37245	East Africa
S. flexneri	403367_vs_403670	37245	East Africa
S. flexneri	403723_vs_403184	37243	East Africa
S. flexneri	403184_vs_403723	37243	East Africa
S. flexneri	400834_vs_400924	37243	East Africa
S. flexneri	400924_vs_400834	37243	East Africa
S. flexneri	400834_vs_401063_II	37242	East Africa
S. flexneri	400834_vs_400940	37242	East Africa
S. flexneri	401063_II_vs_400834	37242	East Africa
S. flexneri	400940_vs_400834	37242	East Africa
S. flexneri	400918_vs_403070	37240	East Africa
S. flexneri	403070_vs_400918	37240	East Africa
S. flexneri	403670_vs_402347	37235	East Africa
S. flexneri	402347_vs_403670	37235	East Africa
S. flexneri	402229_vs_401016	37231	East Africa
S. flexneri	401016_vs_402229	37231	East Africa
S. flexneri	403926_vs_402257	37225	East Africa
S. flexneri	402257_vs_403926	37225	East Africa
S. flexneri	400910_vs_400565	37222	East Africa
S. flexneri	403670_vs_402311	37222	East Africa
S. flexneri	402311_vs_403670	37222	East Africa
S. flexneri	400565_vs_400910	37222	East Africa
S. flexneri	403477_vs_403057	37221	East Africa
S. flexneri	403057_vs_403477	37221	East Africa
S. flexneri	400834_vs_401649	37221	East Africa
S. flexneri	401649_vs_400834	37221	East Africa
S. flexneri	403926_vs_401357	37212	East Africa
S. flexneri	401357_vs_403926	37212	East Africa
S. flexneri	403477_vs_401368	37207	East Africa
S. flexneri	401368_vs_403477	37207	East Africa
S. flexneri	302122_vs_400566	37204	East Africa
S. flexneri	400566_vs_302122	37204	East Africa
S. flexneri	303291_vs_403417	37202	East Africa
S. flexneri	403417_vs_303291	37202	East Africa
S. flexneri	400834_vs_402389	37202	East Africa
S. flexneri	402389_vs_400834	37202	East Africa
S. flexneri	403477_vs_303146	37200	East Africa
S. flexneri	303146_vs_403477	37200	East Africa
S. flexneri	602219_vs_400566	37198	East Africa
S. flexneri	400566_vs_602219	37198	East Africa
S. flexneri	303291_vs_403587	37196	East Africa
S. flexneri	403587_vs_303291	37196	East Africa
S. flexneri	403670_vs_403130	37193	East Africa
S. flexneri	403130_vs_403670	37193	East Africa
S. flexneri	400910_vs_402441	37190	East Africa
S. flexneri	402441_vs_400910	37190	East Africa
S. flexneri	403926_vs_402192	37189	East Africa
S. flexneri	402192_vs_403926	37189	East Africa
S. flexneri	403477_vs_402041	37188	East Africa
S. flexneri	402041_vs_403477	37188	East Africa
S. flexneri	403926_vs_403048	37187	East Africa
S. flexneri	403048_vs_403926	37187	East Africa
S. flexneri	400910_vs_402123	37186	East Africa
S. flexneri	402123_vs_400910	37186	East Africa
S. flexneri	403405_vs_403142	37185	East Africa
S. flexneri	403142_vs_403405	37185	East Africa
S. flexneri	400918_vs_402866	37184	East Africa
S. flexneri	402866_vs_400918	37184	East Africa
S. flexneri	403670_vs_400868	37182	East Africa
S. flexneri	400834_vs_401393	37182	East Africa
S. flexneri	400868_vs_403670	37182	East Africa
S. flexneri	401393_vs_400834	37182	East Africa
S. flexneri	400918_vs_403142	37181	East Africa
S. flexneri	403405_vs_402866	37181	East Africa
S. flexneri	402866_vs_403405	37181	East Africa
S. flexneri	403142_vs_400918	37181	East Africa
S. flexneri	400834_vs_402046	37178	East Africa
S. flexneri	402046_vs_400834	37178	East Africa
S. flexneri	401555_vs_400566	37177	East Africa
S. flexneri	400566_vs_401555	37177	East Africa
S. flexneri	403670_vs_403070	37175	East Africa
S. flexneri	403070_vs_403670	37175	East Africa
S. flexneri	300107_vs_400566	37174	East Africa
S. flexneri	400566_vs_300107	37174	East Africa
S. flexneri	400834_vs_300052	37172	East Africa
S. flexneri	300052_vs_400834	37172	East Africa
S. flexneri	403723_vs_300732	37171	East Africa
S. flexneri	400834_vs_402257	37171	East Africa
S. flexneri	300732_vs_403723	37171	East Africa
S. flexneri	402257_vs_400834	37171	East Africa
S. flexneri	400877_vs_401016	37170	East Africa
S. flexneri	401016_vs_400877	37170	East Africa
S. flexneri	401016_vs_402059	37168	East Africa
S. flexneri	402059_vs_401016	37168	East Africa
S. flexneri	300111_vs_400566	37166	East Africa
S. flexneri	302123_vs_401016	37166	East Africa
S. flexneri	400566_vs_300111	37166	East Africa
S. flexneri	401016_vs_302123	37166	East Africa
S. flexneri	400910_vs_402061	37164	East Africa
S. flexneri	402061_vs_400910	37164	East Africa
S. flexneri	403405_vs_300119	37163	East Africa
S. flexneri	403926_vs_300020	37163	East Africa
S. flexneri	300119_vs_403405	37163	East Africa
S. flexneri	300020_vs_403926	37163	East Africa
S. flexneri	400834_vs_401640	37162	East Africa
S. flexneri	401640_vs_400834	37162	East Africa
S. flexneri	403477_vs_402739	37161	East Africa
S. flexneri	402739_vs_403477	37161	East Africa
S. flexneri	400918_vs_300119	37154	East Africa
S. flexneri	300119_vs_400918	37154	East Africa
S. flexneri	400834_vs_401357	37153	East Africa
S. flexneri	401357_vs_400834	37153	East Africa
S. flexneri	402229_vs_400566	37147	East Africa
S. flexneri	400566_vs_402229	37147	East Africa
S. flexneri	403926_vs_300209	37144	East Africa
S. flexneri	300209_vs_403926	37144	East Africa
S. flexneri	303061_vs_401016	37143	East Africa
S. flexneri	401016_vs_303061	37143	East Africa
S. flexneri	400910_vs_403367	37134	East Africa
S. flexneri	403367_vs_400910	37134	East Africa
S. flexneri	400603_vs_302229	37132	East Africa
S. flexneri	302229_vs_400603	37132	East Africa
S. flexneri	403477_vs_400565	37131	East Africa
S. flexneri	400565_vs_403477	37131	East Africa
S. flexneri	403723_vs_403587	37124	East Africa
S. flexneri	403587_vs_403723	37124	East Africa
S. flexneri	403926_vs_403057	37123	East Africa
S. flexneri	403926_vs_401368	37123	East Africa
S. flexneri	403057_vs_403926	37123	East Africa
S. flexneri	401368_vs_403926	37123	East Africa
S. flexneri	300013_vs_401016	37121	East Africa
S. flexneri	401016_vs_300013	37121	East Africa
S. flexneri	400834_vs_300020	37120	East Africa
S. flexneri	300020_vs_400834	37120	East Africa
S. flexneri	303291_vs_300732	37117	East Africa
S. flexneri	300732_vs_303291	37117	East Africa
S. flexneri	400576_vs_401016	37116	East Africa
S. flexneri	401016_vs_400576	37116	East Africa
S. flexneri	403670_vs_402866	37112	East Africa
S. flexneri	402866_vs_403670	37112	East Africa
S. flexneri	400828_vs_401016	37105	East Africa
S. flexneri	401016_vs_400828	37105	East Africa
S. flexneri	403670_vs_403142	37104	East Africa
S. flexneri	403142_vs_403670	37104	East Africa
S. flexneri	403048_vs_400834	37103	East Africa
S. flexneri	400834_vs_403048	37103	East Africa
S. flexneri	400910_vs_402347	37101	East Africa
S. flexneri	403926_vs_303146	37101	East Africa
S. flexneri	303146_vs_403926	37101	East Africa
S. flexneri	302524_vs_401016	37101	East Africa
S. flexneri	401016_vs_302524	37101	East Africa
S. flexneri	402347_vs_400910	37101	East Africa
S. flexneri	400834_vs_402192	37100	East Africa
S. flexneri	402192_vs_400834	37100	East Africa
S. flexneri	401016_vs_401559	37098	East Africa
S. flexneri	401559_vs_401016	37098	East Africa
S. flexneri	401016_vs_300225_II	37096	East Africa
S. flexneri	300225_II_vs_401016	37096	East Africa
S. flexneri	400910_vs_402311	37095	East Africa
S. flexneri	402311_vs_400910	37095	East Africa
S. flexneri	400910_vs_403130	37094	East Africa
S. flexneri	403477_vs_402441	37094	East Africa
S. flexneri	403670_vs_300119	37094	East Africa
S. flexneri	403130_vs_400910	37094	East Africa
S. flexneri	300119_vs_403670	37094	East Africa
S. flexneri	402441_vs_403477	37094	East Africa
S. flexneri	403926_vs_402041	37093	East Africa
S. flexneri	402041_vs_403926	37093	East Africa
S. flexneri	302123_vs_400566	37083	East Africa
S. flexneri	400566_vs_302123	37083	East Africa
S. flexneri	401000_vs_401016	37081	East Africa
S. flexneri	401016_vs_401000	37081	East Africa
S. flexneri	400877_vs_400566	37079	East Africa
S. flexneri	400566_vs_400877	37079	East Africa
S. flexneri	403477_vs_402123	37076	East Africa
S. flexneri	402123_vs_403477	37076	East Africa
S. flexneri	400910_vs_400868	37070	East Africa
S. flexneri	400868_vs_400910	37070	East Africa
S. flexneri	400834_vs_300209	37067	East Africa
S. flexneri	300209_vs_400834	37067	East Africa
S. flexneri	403926_vs_402739	37065	East Africa
S. flexneri	402739_vs_403926	37065	East Africa
S. flexneri	303061_vs_400566	37065	East Africa
S. flexneri	400566_vs_303061	37065	East Africa
S. flexneri	302122_vs_400603	37064	East Africa
S. flexneri	400603_vs_302122	37064	East Africa
S. flexneri	403405_vs_403417	37063	East Africa
S. flexneri	403417_vs_403405	37063	East Africa
S. flexneri	403703_vs_401016	37059	East Africa
S. flexneri	401016_vs_403703	37059	East Africa
S. flexneri	403477_vs_402061	37057	East Africa
S. flexneri	403057_vs_400834	37057	East Africa
S. flexneri	400834_vs_403057	37057	East Africa
S. flexneri	402061_vs_403477	37057	East Africa
S. flexneri	400566_vs_402059	37055	East Africa
S. flexneri	402059_vs_400566	37055	East Africa
S. flexneri	403436_vs_401016	37054	East Africa
S. flexneri	401016_vs_403436	37054	East Africa
S. flexneri	602219_vs_400603	37053	East Africa
S. flexneri	400603_vs_602219	37053	East Africa
S. flexneri	400918_vs_403417	37052	East Africa
S. flexneri	403417_vs_400918	37052	East Africa
S. flexneri	300013_vs_400566	37051	East Africa
S. flexneri	400566_vs_300013	37051	East Africa
S. flexneri	403488_vs_401016	37050	East Africa
S. flexneri	401016_vs_403488	37050	East Africa
S. flexneri	400834_vs_401368	37047	East Africa
S. flexneri	401368_vs_400834	37047	East Africa
S. flexneri	400918_vs_402709	37046	East Africa
S. flexneri	402709_vs_400918	37046	East Africa
S. flexneri	400576_vs_400566	37046	East Africa
S. flexneri	400566_vs_400576	37046	East Africa
S. flexneri	403926_vs_400565	37039	East Africa
S. flexneri	400565_vs_403926	37039	East Africa
S. flexneri	403405_vs_402429	37038	East Africa
S. flexneri	402429_vs_403405	37038	East Africa
S. flexneri	403405_vs_403176	37037	East Africa
S. flexneri	403405_vs_402709	37037	East Africa
S. flexneri	403176_vs_403405	37037	East Africa
S. flexneri	402709_vs_403405	37037	East Africa
S. flexneri	400834_vs_402041	37037	East Africa
S. flexneri	402041_vs_400834	37037	East Africa
S. flexneri	400918_vs_402429	37035	East Africa
S. flexneri	402429_vs_400918	37035	East Africa
S. flexneri	400910_vs_403070	37033	East Africa
S. flexneri	403070_vs_400910	37033	East Africa
S. flexneri	400566_vs_400828	37032	East Africa
S. flexneri	400828_vs_400566	37032	East Africa
S. flexneri	400918_vs_403176	37031	East Africa
S. flexneri	403176_vs_400918	37031	East Africa
S. flexneri	303146_vs_400834	37030	East Africa
S. flexneri	401555_vs_400603	37030	East Africa
S. flexneri	400834_vs_303146	37030	East Africa
S. flexneri	300107_vs_400603	37030	East Africa
S. flexneri	400603_vs_401555	37030	East Africa
S. flexneri	400603_vs_300107	37030	East Africa
S. flexneri	303291_vs_401001	37025	East Africa
S. flexneri	401001_vs_303291	37025	East Africa
S. flexneri	300111_vs_400603	37024	East Africa
S. flexneri	403477_vs_403367	37024	East Africa
S. flexneri	403367_vs_403477	37024	East Africa
S. flexneri	400603_vs_300111	37024	East Africa
S. flexneri	402867_vs_401016	37020	East Africa
S. flexneri	401016_vs_402867	37020	East Africa
S. flexneri	403405_vs_403331	37017	East Africa
S. flexneri	403331_vs_403405	37017	East Africa
S. flexneri	403477_vs_402347	37012	East Africa
S. flexneri	402347_vs_403477	37012	East Africa
S. flexneri	402739_vs_400834	37010	East Africa
S. flexneri	400834_vs_402739	37010	East Africa
S. flexneri	400918_vs_403331	37009	East Africa
S. flexneri	403331_vs_400918	37009	East Africa
S. flexneri	401000_vs_400566	37008	East Africa
S. flexneri	300244_vs_401016	37008	East Africa
S. flexneri	400566_vs_401000	37008	East Africa
S. flexneri	401016_vs_300244	37008	East Africa
S. flexneri	403926_vs_402441	37005	East Africa
S. flexneri	300101_vs_401016	37005	East Africa
S. flexneri	400566_vs_300225_II	37005	East Africa
S. flexneri	401016_vs_300101	37005	East Africa
S. flexneri	300225_II_vs_400566	37005	East Africa
S. flexneri	402441_vs_403926	37005	East Africa
S. flexneri	400566_vs_401559	37004	East Africa
S. flexneri	401559_vs_400566	37004	East Africa
S. flexneri	402229_vs_400603	37003	East Africa
S. flexneri	302524_vs_400566	37003	East Africa
S. flexneri	400566_vs_302524	37003	East Africa
S. flexneri	400603_vs_402229	37003	East Africa
S. flexneri	403477_vs_402311	37000	East Africa
S. flexneri	402311_vs_403477	37000	East Africa
S. flexneri	401016_vs_401781	37000	East Africa
S. flexneri	401781_vs_401016	37000	East Africa
S. flexneri	402357_vs_401016	36996	East Africa
S. flexneri	401016_vs_402357	36996	East Africa
S. flexneri	403670_vs_403417	36994	East Africa
S. flexneri	403417_vs_403670	36994	East Africa
S. flexneri	403305_vs_401016	36993	East Africa
S. flexneri	401016_vs_403305	36993	East Africa
S. flexneri	303226_vs_401016	36988	East Africa
S. flexneri	401016_vs_303226	36988	East Africa
S. flexneri	403405_vs_300732	36984	East Africa
S. flexneri	300732_vs_403405	36984	East Africa
S. flexneri	400910_vs_402866	36982	East Africa
S. flexneri	402866_vs_400910	36982	East Africa
S. flexneri	403477_vs_403130	36981	East Africa
S. flexneri	403130_vs_403477	36981	East Africa
S. flexneri	400918_vs_300732	36979	East Africa
S. flexneri	300732_vs_400918	36979	East Africa
S. flexneri	400834_vs_400565	36977	East Africa
S. flexneri	400565_vs_400834	36977	East Africa
S. flexneri	400910_vs_403142	36974	East Africa
S. flexneri	403142_vs_400910	36974	East Africa
S. flexneri	401016_vs_401932	36973	East Africa
S. flexneri	401932_vs_401016	36973	East Africa
S. flexneri	400910_vs_300119	36971	East Africa
S. flexneri	300119_vs_400910	36971	East Africa
S. flexneri	403723_vs_401001	36968	East Africa
S. flexneri	401652_vs_401016	36968	East Africa
S. flexneri	401001_vs_403723	36968	East Africa
S. flexneri	401016_vs_401652	36968	East Africa
S. flexneri	401016_vs_302672	36967	East Africa
S. flexneri	401016_vs_401931	36967	East Africa
S. flexneri	302672_vs_401016	36967	East Africa
S. flexneri	401931_vs_401016	36967	East Africa
S. flexneri	102751_vs_202052	36967	West Africa
S. flexneri	202052_vs_102751	36967	West Africa
S. flexneri	403670_vs_403176	36965	East Africa
S. flexneri	403670_vs_402709	36965	East Africa
S. flexneri	403176_vs_403670	36965	East Africa
S. flexneri	402709_vs_403670	36965	East Africa
S. flexneri	403477_vs_400868	36964	East Africa
S. flexneri	400868_vs_403477	36964	East Africa
S. flexneri	400834_vs_402441	36961	East Africa
S. flexneri	402441_vs_400834	36961	East Africa
S. flexneri	403670_vs_402429	36955	East Africa
S. flexneri	402429_vs_403670	36955	East Africa
S. flexneri	403703_vs_400566	36953	East Africa
S. flexneri	403926_vs_402123	36953	East Africa
S. flexneri	400566_vs_403703	36953	East Africa
S. flexneri	402123_vs_403926	36953	East Africa
S. flexneri	403477_vs_403070	36952	East Africa
S. flexneri	403070_vs_403477	36952	East Africa
S. flexneri	403436_vs_400566	36952	East Africa
S. flexneri	400566_vs_403436	36952	East Africa
S. flexneri	403926_vs_402061	36951	East Africa
S. flexneri	402061_vs_403926	36951	East Africa
S. flexneri	401016_vs_300035	36947	East Africa
S. flexneri	300035_vs_401016	36947	East Africa
S. flexneri	302123_vs_400603	36944	East Africa
S. flexneri	400603_vs_302123	36944	East Africa
S. flexneri	403488_vs_400566	36943	East Africa
S. flexneri	401674_vs_401016	36943	East Africa
S. flexneri	400566_vs_403488	36943	East Africa
S. flexneri	401016_vs_401674	36943	East Africa
S. flexneri	400877_vs_400603	36941	East Africa
S. flexneri	400603_vs_400877	36941	East Africa
S. flexneri	403670_vs_403331	36940	East Africa
S. flexneri	403331_vs_403670	36940	East Africa
S. flexneri	401016_vs_302663	36937	East Africa
S. flexneri	302663_vs_401016	36937	East Africa
S. flexneri	400603_vs_402059	36932	East Africa
S. flexneri	402059_vs_400603	36932	East Africa
S. flexneri	102844_vs_102751	36931	West Africa
S. flexneri	102751_vs_102844	36931	West Africa
S. flexneri	402867_vs_400566	36929	East Africa
S. flexneri	402357_vs_400566	36929	East Africa
S. flexneri	400566_vs_402867	36929	East Africa
S. flexneri	400566_vs_402357	36929	East Africa
S. flexneri	400566_vs_401781	36928	East Africa
S. flexneri	401781_vs_400566	36928	East Africa
S. flexneri	302229_vs_402200	36927	East Africa
S. flexneri	402200_vs_302229	36927	East Africa
S. flexneri	300244_vs_400566	36926	East Africa
S. flexneri	400566_vs_300244	36926	East Africa
S. flexneri	303061_vs_400603	36924	East Africa
S. flexneri	400603_vs_303061	36924	East Africa
S. flexneri	401016_vs_400924	36924	East Africa
S. flexneri	400924_vs_401016	36924	East Africa
S. flexneri	401016_vs_402389	36922	East Africa
S. flexneri	402389_vs_401016	36922	East Africa
S. flexneri	402001_vs_302229	36919	East Africa
S. flexneri	300013_vs_400603	36919	East Africa
S. flexneri	400603_vs_300013	36919	East Africa
S. flexneri	302229_vs_402001	36919	East Africa
S. flexneri	400576_vs_400603	36918	East Africa
S. flexneri	300101_vs_400566	36918	East Africa
S. flexneri	400566_vs_300101	36918	East Africa
S. flexneri	400603_vs_400576	36918	East Africa
S. flexneri	403670_vs_300732	36915	East Africa
S. flexneri	403926_vs_403367	36915	East Africa
S. flexneri	403926_vs_402347	36915	East Africa
S. flexneri	403367_vs_403926	36915	East Africa
S. flexneri	300732_vs_403670	36915	East Africa
S. flexneri	402347_vs_403926	36915	East Africa
S. flexneri	300052_vs_401016	36913	East Africa
S. flexneri	401016_vs_300052	36913	East Africa
S. flexneri	401063_II_vs_401016	36912	East Africa
S. flexneri	401016_vs_401063_II	36912	East Africa
S. flexneri	401016_vs_400940	36912	East Africa
S. flexneri	400940_vs_401016	36912	East Africa
S. flexneri	400566_vs_401932	36910	East Africa
S. flexneri	401932_vs_400566	36910	East Africa
S. flexneri	401016_vs_401649	36907	East Africa
S. flexneri	401649_vs_401016	36907	East Africa
S. flexneri	403926_vs_402311	36906	East Africa
S. flexneri	402311_vs_403926	36906	East Africa
S. flexneri	400603_vs_400828	36905	East Africa
S. flexneri	400828_vs_400603	36905	East Africa
S. flexneri	401000_vs_400603	36900	East Africa
S. flexneri	400603_vs_401000	36900	East Africa
S. flexneri	403477_vs_402866	36893	East Africa
S. flexneri	402866_vs_403477	36893	East Africa
S. flexneri	303226_vs_400566	36890	East Africa
S. flexneri	400566_vs_303226	36890	East Africa
S. flexneri	403305_vs_400566	36888	East Africa
S. flexneri	400566_vs_403305	36888	East Africa
S. flexneri	403477_vs_403142	36887	East Africa
S. flexneri	302524_vs_400603	36887	East Africa
S. flexneri	403142_vs_403477	36887	East Africa
S. flexneri	401652_vs_400566	36887	East Africa
S. flexneri	400566_vs_401652	36887	East Africa
S. flexneri	400603_vs_302524	36887	East Africa
S. flexneri	400834_vs_402061	36886	East Africa
S. flexneri	402061_vs_400834	36886	East Africa
S. flexneri	401674_vs_400566	36885	East Africa
S. flexneri	400566_vs_401674	36885	East Africa
S. flexneri	400566_vs_302672	36884	East Africa
S. flexneri	400566_vs_302663	36884	East Africa
S. flexneri	302672_vs_400566	36884	East Africa
S. flexneri	302663_vs_400566	36884	East Africa
S. flexneri	403723_vs_300117	36882	East Africa
S. flexneri	300117_vs_403723	36882	East Africa
S. flexneri	401016_vs_401393	36881	East Africa
S. flexneri	401393_vs_401016	36881	East Africa
S. flexneri	400834_vs_402123	36877	East Africa
S. flexneri	400834_vs_402347	36877	East Africa
S. flexneri	402123_vs_400834	36877	East Africa
S. flexneri	402347_vs_400834	36877	East Africa
S. flexneri	400603_vs_401559	36876	East Africa
S. flexneri	401559_vs_400603	36876	East Africa
S. flexneri	401016_vs_402257	36875	East Africa
S. flexneri	402257_vs_401016	36875	East Africa
S. flexneri	403926_vs_403130	36874	East Africa
S. flexneri	403130_vs_403926	36874	East Africa
S. flexneri	400603_vs_300225_II	36872	East Africa
S. flexneri	300225_II_vs_400603	36872	East Africa
S. flexneri	403477_vs_300119	36870	East Africa
S. flexneri	300119_vs_403477	36870	East Africa
S. flexneri	401016_vs_402046	36867	East Africa
S. flexneri	402046_vs_401016	36867	East Africa
S. flexneri	400566_vs_401931	36865	East Africa
S. flexneri	401931_vs_400566	36865	East Africa
S. flexneri	400910_vs_403417	36863	East Africa
S. flexneri	403417_vs_400910	36863	East Africa
S. flexneri	400566_vs_300035	36860	East Africa
S. flexneri	300035_vs_400566	36860	East Africa
S. flexneri	403926_vs_403070	36859	East Africa
S. flexneri	403070_vs_403926	36859	East Africa
S. flexneri	400910_vs_403176	36857	East Africa
S. flexneri	400910_vs_402709	36857	East Africa
S. flexneri	403176_vs_400910	36857	East Africa
S. flexneri	402709_vs_400910	36857	East Africa
S. flexneri	401016_vs_401640	36857	East Africa
S. flexneri	401640_vs_401016	36857	East Africa
S. flexneri	302122_vs_402200	36856	East Africa
S. flexneri	402200_vs_302122	36856	East Africa
S. flexneri	402311_vs_400834	36855	East Africa
S. flexneri	400834_vs_402311	36855	East Africa
S. flexneri	200200_vs_102751	36851	West Africa
S. flexneri	102751_vs_200200	36851	West Africa
S. flexneri	302122_vs_402001	36849	East Africa
S. flexneri	602219_vs_402200	36849	East Africa
S. flexneri	402001_vs_302122	36849	East Africa
S. flexneri	402200_vs_602219	36849	East Africa
S. flexneri	401555_vs_402200	36848	East Africa
S. flexneri	402200_vs_401555	36848	East Africa
S. flexneri	403926_vs_400868	36847	East Africa
S. flexneri	403367_vs_400834	36847	East Africa
S. flexneri	400834_vs_403367	36847	East Africa
S. flexneri	400868_vs_403926	36847	East Africa
S. flexneri	400566_vs_400940	36847	East Africa
S. flexneri	400940_vs_400566	36847	East Africa
S. flexneri	400566_vs_401649	36846	East Africa
S. flexneri	401649_vs_400566	36846	East Africa
S. flexneri	200046_vs_102751	36846	West Africa
S. flexneri	102751_vs_200046	36846	West Africa
S. flexneri	403703_vs_400603	36845	East Africa
S. flexneri	400603_vs_403703	36845	East Africa
S. flexneri	400566_vs_401063_II	36841	East Africa
S. flexneri	401063_II_vs_400566	36841	East Africa
S. flexneri	401016_vs_401357	36841	East Africa
S. flexneri	401357_vs_401016	36841	East Africa
S. flexneri	403488_vs_400603	36837	East Africa
S. flexneri	602219_vs_402001	36837	East Africa
S. flexneri	402001_vs_602219	36837	East Africa
S. flexneri	400603_vs_403488	36837	East Africa
S. flexneri	400910_vs_403331	36835	East Africa
S. flexneri	403331_vs_400910	36835	East Africa
S. flexneri	303291_vs_300117	36834	East Africa
S. flexneri	300117_vs_303291	36834	East Africa
S. flexneri	600996_vs_601076	36832	Asia
S. flexneri	601076_vs_600996	36832	Asia
S. flexneri	401016_vs_402192	36832	East Africa
S. flexneri	402192_vs_401016	36832	East Africa
S. flexneri	400566_vs_400924	36831	East Africa
S. flexneri	400924_vs_400566	36831	East Africa
S. flexneri	400910_vs_402429	36830	East Africa
S. flexneri	402429_vs_400910	36830	East Africa
S. flexneri	300107_vs_402200	36830	East Africa
S. flexneri	402200_vs_300107	36830	East Africa
S. flexneri	403436_vs_400603	36828	East Africa
S. flexneri	400603_vs_403436	36828	East Africa
S. flexneri	403405_vs_403184	36826	East Africa
S. flexneri	403184_vs_403405	36826	East Africa
S. flexneri	401555_vs_402001	36823	East Africa
S. flexneri	402001_vs_401555	36823	East Africa
S. flexneri	600996_vs_602361	36820	Asia
S. flexneri	300111_vs_402200	36820	East Africa
S. flexneri	402200_vs_300111	36820	East Africa
S. flexneri	600996_vs_602062	36818	Asia
S. flexneri	600996_vs_704259	36818	Asia
S. flexneri	602062_vs_600996	36818	Asia
S. flexneri	102609_vs_202052	36818	West Africa
S. flexneri	202052_vs_102609	36818	West Africa
S. flexneri	600996_vs_603855	36816	Asia
S. flexneri	402001_vs_300107	36814	East Africa
S. flexneri	300107_vs_402001	36814	East Africa
S. flexneri	400603_vs_401781	36814	East Africa
S. flexneri	401781_vs_400603	36814	East Africa
S. flexneri	400918_vs_403184	36813	East Africa
S. flexneri	403184_vs_400918	36813	East Africa
S. flexneri	300052_vs_400566	36811	East Africa
S. flexneri	400566_vs_300052	36811	East Africa
S. flexneri	300111_vs_402001	36809	East Africa
S. flexneri	402229_vs_402001	36809	East Africa
S. flexneri	402001_vs_300111	36809	East Africa
S. flexneri	402001_vs_402229	36809	East Africa
S. flexneri	400566_vs_402389	36809	East Africa
S. flexneri	402389_vs_400566	36809	East Africa
S. flexneri	402229_vs_402200	36808	East Africa
S. flexneri	401016_vs_300209	36808	East Africa
S. flexneri	402200_vs_402229	36808	East Africa
S. flexneri	300209_vs_401016	36808	East Africa
S. flexneri	600996_vs_602347	36807	Asia
S. flexneri	602347_vs_600996	36807	Asia
S. flexneri	403130_vs_400834	36807	East Africa
S. flexneri	400834_vs_403130	36807	East Africa
S. flexneri	600996_vs_601022	36805	Asia
S. flexneri	600996_vs_600352	36805	Asia
S. flexneri	601022_vs_600996	36805	Asia
S. flexneri	400566_vs_402046	36805	East Africa
S. flexneri	402046_vs_400566	36805	East Africa
S. flexneri	600996_vs_602119	36803	Asia
S. flexneri	602119_vs_600996	36803	Asia
S. flexneri	403070_vs_400834	36803	East Africa
S. flexneri	400834_vs_403070	36803	East Africa
S. flexneri	600793_vs_600996	36802	Asia
S. flexneri	600996_vs_600793	36802	Asia
S. flexneri	500470_vs_600996	36801	Asia
S. flexneri	600996_vs_500470	36801	Asia
S. flexneri	600996_vs_600078	36801	Asia
S. flexneri	403926_vs_403142	36801	East Africa
S. flexneri	402357_vs_400603	36801	East Africa
S. flexneri	403142_vs_403926	36801	East Africa
S. flexneri	400603_vs_402357	36801	East Africa
S. flexneri	601076_vs_602377	36800	Asia
S. flexneri	300244_vs_400603	36800	East Africa
S. flexneri	400603_vs_300244	36800	East Africa
S. flexneri	600996_vs_601230	36799	Asia
S. flexneri	600996_vs_603787	36799	Asia
S. flexneri	601230_vs_600996	36799	Asia
S. flexneri	600866_vs_600996	36798	Asia
S. flexneri	600996_vs_600866	36798	Asia
S. flexneri	600996_vs_600247	36798	Asia
S. flexneri	600996_vs_601151	36796	Asia
S. flexneri	600996_vs_603973	36796	Asia
S. flexneri	601151_vs_600996	36796	Asia
S. flexneri	102751_vs_100321	36796	West Africa
S. flexneri	100321_vs_102751	36796	West Africa
S. flexneri	600996_vs_604378	36795	Asia
S. flexneri	600996_vs_700712	36794	Asia
S. flexneri	401016_vs_300020	36794	East Africa
S. flexneri	300020_vs_401016	36794	East Africa
S. flexneri	103651_vs_102751	36794	West Africa
S. flexneri	102751_vs_103651	36794	West Africa
S. flexneri	402867_vs_400603	36793	East Africa
S. flexneri	400603_vs_402867	36793	East Africa
S. flexneri	400566_vs_401640	36792	East Africa
S. flexneri	401640_vs_400566	36792	East Africa
S. flexneri	600775_vs_600996	36791	Asia
S. flexneri	600996_vs_600775	36791	Asia
S. flexneri	600996_vs_504275	36791	Asia
S. flexneri	600996_vs_601111	36788	Asia
S. flexneri	600996_vs_600335	36788	Asia
S. flexneri	601111_vs_600996	36788	Asia
S. flexneri	200923_vs_102751	36788	West Africa
S. flexneri	102751_vs_200923	36788	West Africa
S. flexneri	400603_vs_401932	36786	East Africa
S. flexneri	401932_vs_400603	36786	East Africa
S. flexneri	600721_vs_600996	36785	Asia
S. flexneri	600996_vs_600721	36785	Asia
S. flexneri	600776_vs_600996	36784	Asia
S. flexneri	600996_vs_600776	36784	Asia
S. flexneri	602062_vs_602377	36784	Asia
S. flexneri	400910_vs_300732	36783	East Africa
S. flexneri	403926_vs_402866	36783	East Africa
S. flexneri	402866_vs_403926	36783	East Africa
S. flexneri	300732_vs_400910	36783	East Africa
S. flexneri	300101_vs_400603	36783	East Africa
S. flexneri	400603_vs_300101	36783	East Africa
S. flexneri	600996_vs_600316	36782	Asia
S. flexneri	202130_vs_102751	36782	West Africa
S. flexneri	102751_vs_202130	36782	West Africa
S. flexneri	400834_vs_400868	36781	East Africa
S. flexneri	400868_vs_400834	36781	East Africa
S. flexneri	600996_vs_600106	36776	Asia
S. flexneri	100547_vs_102751	36776	West Africa
S. flexneri	102609_vs_102844	36776	West Africa
S. flexneri	102844_vs_102609	36776	West Africa
S. flexneri	102751_vs_100547	36776	West Africa
S. flexneri	600996_vs_600025	36775	Asia
S. flexneri	403048_vs_401016	36775	East Africa
S. flexneri	401016_vs_403048	36775	East Africa
S. flexneri	400566_vs_402257	36774	East Africa
S. flexneri	402257_vs_400566	36774	East Africa
S. flexneri	403926_vs_300119	36772	East Africa
S. flexneri	403305_vs_400603	36772	East Africa
S. flexneri	400603_vs_403305	36772	East Africa
S. flexneri	300119_vs_403926	36772	East Africa
S. flexneri	602347_vs_602377	36771	Asia
S. flexneri	102714_vs_102751	36771	West Africa
S. flexneri	102751_vs_102714	36771	West Africa
S. flexneri	500470_vs_602377	36770	Asia
S. flexneri	601022_vs_602377	36770	Asia
S. flexneri	600793_vs_602377	36769	Asia
S. flexneri	602119_vs_602377	36769	Asia
S. flexneri	600866_vs_602377	36768	Asia
S. flexneri	403477_vs_403417	36767	East Africa
S. flexneri	403417_vs_403477	36767	East Africa
S. flexneri	600738_vs_600996	36766	Asia
S. flexneri	600996_vs_600738	36766	Asia
S. flexneri	600996_vs_601059	36766	Asia
S. flexneri	600996_vs_600117	36766	Asia
S. flexneri	601059_vs_600996	36766	Asia
S. flexneri	601230_vs_602377	36766	Asia
S. flexneri	600996_vs_600023	36765	Asia
S. flexneri	303226_vs_400603	36765	East Africa
S. flexneri	400603_vs_303226	36765	East Africa
S. flexneri	601151_vs_602377	36764	Asia
S. flexneri	400566_vs_401393	36764	East Africa
S. flexneri	401393_vs_400566	36764	East Africa
S. flexneri	600988_vs_600996	36763	Asia
S. flexneri	600996_vs_600988	36763	Asia
S. flexneri	600466_vs_600996	36762	Asia
S. flexneri	600775_vs_602377	36762	Asia
S. flexneri	600996_vs_600466	36762	Asia
S. flexneri	400834_vs_300119	36758	East Africa
S. flexneri	300119_vs_400834	36758	East Africa
S. flexneri	403142_vs_400834	36757	East Africa
S. flexneri	400834_vs_403142	36757	East Africa
S. flexneri	600996_vs_603435	36756	Asia
S. flexneri	403477_vs_402709	36756	East Africa
S. flexneri	402709_vs_403477	36756	East Africa
S. flexneri	400603_vs_302672	36756	East Africa
S. flexneri	302672_vs_400603	36756	East Africa
S. flexneri	500482_vs_703889	36755	Asia
S. flexneri	402866_vs_400834	36755	East Africa
S. flexneri	400834_vs_402866	36755	East Africa
S. flexneri	600721_vs_602377	36754	Asia
S. flexneri	600776_vs_602377	36753	Asia
S. flexneri	600996_vs_600242	36753	Asia
S. flexneri	601111_vs_602377	36753	Asia
S. flexneri	401652_vs_400603	36752	East Africa
S. flexneri	400603_vs_401652	36752	East Africa
S. flexneri	500482_vs_703693	36751	Asia
S. flexneri	600996_vs_600241	36751	Asia
S. flexneri	302123_vs_402200	36751	East Africa
S. flexneri	403670_vs_403184	36751	East Africa
S. flexneri	403184_vs_403670	36751	East Africa
S. flexneri	402200_vs_302123	36751	East Africa
S. flexneri	600996_vs_703889	36749	Asia
S. flexneri	103294_vs_102751	36749	West Africa
S. flexneri	102751_vs_103294	36749	West Africa
S. flexneri	403477_vs_403176	36747	East Africa
S. flexneri	403176_vs_403477	36747	East Africa
S. flexneri	400603_vs_401931	36747	East Africa
S. flexneri	401931_vs_400603	36747	East Africa
S. flexneri	401674_vs_400603	36746	East Africa
S. flexneri	400877_vs_402200	36746	East Africa
S. flexneri	400603_vs_401674	36746	East Africa
S. flexneri	402200_vs_400877	36746	East Africa
S. flexneri	400603_vs_302663	36744	East Africa
S. flexneri	302663_vs_400603	36744	East Africa
S. flexneri	600996_vs_703693	36742	Asia
S. flexneri	600996_vs_600036	36742	Asia
S. flexneri	400918_vs_401001	36742	East Africa
S. flexneri	401001_vs_400918	36742	East Africa
S. flexneri	402059_vs_402200	36742	East Africa
S. flexneri	402200_vs_402059	36742	East Africa
S. flexneri	300039_vs_302229	36741	East Africa
S. flexneri	302229_vs_300039	36741	East Africa
S. flexneri	401016_vs_401368	36740	East Africa
S. flexneri	401368_vs_401016	36740	East Africa
S. flexneri	102431_vs_102751	36740	West Africa
S. flexneri	103315_vs_102751	36740	West Africa
S. flexneri	102751_vs_102431	36740	West Africa
S. flexneri	102751_vs_103315	36740	West Africa
S. flexneri	600996_vs_600144	36739	Asia
S. flexneri	403405_vs_401001	36739	East Africa
S. flexneri	400576_vs_402200	36739	East Africa
S. flexneri	401001_vs_403405	36739	East Africa
S. flexneri	402200_vs_400576	36739	East Africa
S. flexneri	403477_vs_403331	36738	East Africa
S. flexneri	403331_vs_403477	36738	East Africa
S. flexneri	402001_vs_402059	36737	East Africa
S. flexneri	402059_vs_402001	36737	East Africa
S. flexneri	600996_vs_600253	36736	Asia
S. flexneri	500482_vs_703873	36734	Asia
S. flexneri	600738_vs_602377	36734	Asia
S. flexneri	600996_vs_703873	36734	Asia
S. flexneri	403477_vs_402429	36733	East Africa
S. flexneri	402429_vs_403477	36733	East Africa
S. flexneri	400566_vs_402192	36733	East Africa
S. flexneri	402192_vs_400566	36733	East Africa
S. flexneri	600996_vs_603476	36732	Asia
S. flexneri	402001_vs_400877	36732	East Africa
S. flexneri	400877_vs_402001	36732	East Africa
S. flexneri	400603_vs_300035	36732	East Africa
S. flexneri	300035_vs_400603	36732	East Africa
S. flexneri	601059_vs_602377	36731	Asia
S. flexneri	600466_vs_602377	36730	Asia
S. flexneri	600988_vs_602377	36730	Asia
S. flexneri	400603_vs_400940	36730	East Africa
S. flexneri	400940_vs_400603	36730	East Africa
S. flexneri	102751_vs_200185	36730	West Africa
S. flexneri	200185_vs_102751	36730	West Africa
S. flexneri	303146_vs_401016	36729	East Africa
S. flexneri	401016_vs_303146	36729	East Africa
S. flexneri	500482_vs_704135	36728	Asia
S. flexneri	600996_vs_704135	36728	Asia
S. flexneri	400828_vs_402200	36728	East Africa
S. flexneri	402200_vs_400828	36728	East Africa
S. flexneri	403057_vs_401016	36727	East Africa
S. flexneri	401016_vs_403057	36727	East Africa
S. flexneri	302123_vs_402001	36726	East Africa
S. flexneri	402001_vs_302123	36726	East Africa
S. flexneri	102759_vs_102751	36726	West Africa
S. flexneri	102751_vs_102759	36726	West Africa
S. flexneri	102751_vs_203168	36726	West Africa
S. flexneri	203168_vs_102751	36726	West Africa
S. flexneri	400566_vs_401357	36724	East Africa
S. flexneri	401357_vs_400566	36724	East Africa
S. flexneri	600996_vs_600350	36722	Asia
S. flexneri	401016_vs_402041	36720	East Africa
S. flexneri	402041_vs_401016	36720	East Africa
S. flexneri	400603_vs_401649	36719	East Africa
S. flexneri	401649_vs_400603	36719	East Africa
S. flexneri	600996_vs_601176	36718	Asia
S. flexneri	601176_vs_600996	36718	Asia
S. flexneri	303061_vs_402200	36718	East Africa
S. flexneri	402200_vs_303061	36718	East Africa
S. flexneri	600832_vs_602361	36716	Asia
S. flexneri	300013_vs_402200	36716	East Africa
S. flexneri	402200_vs_300013	36716	East Africa
S. flexneri	102751_vs_100753	36716	West Africa
S. flexneri	100753_vs_102751	36716	West Africa
S. flexneri	600996_vs_600082	36715	Asia
S. flexneri	403048_vs_400566	36715	East Africa
S. flexneri	400566_vs_403048	36715	East Africa
S. flexneri	600996_vs_602293	36714	Asia
S. flexneri	600996_vs_600336	36713	Asia
S. flexneri	403405_vs_403587	36713	East Africa
S. flexneri	403587_vs_403405	36713	East Africa
S. flexneri	600832_vs_601076	36712	Asia
S. flexneri	601076_vs_600832	36712	Asia
S. flexneri	400918_vs_403587	36712	East Africa
S. flexneri	303061_vs_402001	36712	East Africa
S. flexneri	403587_vs_400918	36712	East Africa
S. flexneri	402001_vs_303061	36712	East Africa
S. flexneri	600832_vs_601230	36711	Asia
S. flexneri	601230_vs_600832	36711	Asia
S. flexneri	600832_vs_603855	36710	Asia
S. flexneri	402739_vs_401016	36710	East Africa
S. flexneri	401016_vs_402739	36710	East Africa
S. flexneri	600996_vs_600351	36709	Asia
S. flexneri	600832_vs_704259	36708	Asia
S. flexneri	600996_vs_600056	36708	Asia
S. flexneri	400603_vs_402389	36708	East Africa
S. flexneri	402389_vs_400603	36708	East Africa
S. flexneri	600721_vs_600832	36707	Asia
S. flexneri	600832_vs_600721	36707	Asia
S. flexneri	403405_vs_300117	36707	East Africa
S. flexneri	300117_vs_403405	36707	East Africa
S. flexneri	102574_vs_102751	36707	West Africa
S. flexneri	102751_vs_102574	36707	West Africa
S. flexneri	600832_vs_603787	36706	Asia
S. flexneri	402001_vs_400576	36706	East Africa
S. flexneri	400576_vs_402001	36706	East Africa
S. flexneri	400603_vs_401063_II	36705	East Africa
S. flexneri	401063_II_vs_400603	36705	East Africa
S. flexneri	600832_vs_602062	36704	Asia
S. flexneri	602062_vs_600832	36704	Asia
S. flexneri	102997_vs_102751	36703	West Africa
S. flexneri	102751_vs_102997	36703	West Africa
S. flexneri	400603_vs_400924	36702	East Africa
S. flexneri	400924_vs_400603	36702	East Africa
S. flexneri	600776_vs_600832	36701	Asia
S. flexneri	600832_vs_600776	36701	Asia
S. flexneri	600832_vs_600316	36700	Asia
S. flexneri	600832_vs_602347	36699	Asia
S. flexneri	600996_vs_600020	36699	Asia
S. flexneri	602347_vs_600832	36699	Asia
S. flexneri	402001_vs_300013	36699	East Africa
S. flexneri	300013_vs_402001	36699	East Africa
S. flexneri	400566_vs_300209	36699	East Africa
S. flexneri	401559_vs_402200	36699	East Africa
S. flexneri	402200_vs_401559	36699	East Africa
S. flexneri	300209_vs_400566	36699	East Africa
S. flexneri	400566_vs_300020	36698	East Africa
S. flexneri	300020_vs_400566	36698	East Africa
S. flexneri	401000_vs_402200	36697	East Africa
S. flexneri	300052_vs_400603	36697	East Africa
S. flexneri	400603_vs_300052	36697	East Africa
S. flexneri	402200_vs_401000	36697	East Africa
S. flexneri	400918_vs_300117	36696	East Africa
S. flexneri	300117_vs_400918	36696	East Africa
S. flexneri	600832_vs_600866	36695	Asia
S. flexneri	600866_vs_600832	36695	Asia
S. flexneri	600996_vs_602028	36695	Asia
S. flexneri	402001_vs_400828	36695	East Africa
S. flexneri	400828_vs_402001	36695	East Africa
S. flexneri	600832_vs_601022	36694	Asia
S. flexneri	600832_vs_602119	36694	Asia
S. flexneri	600832_vs_600352	36694	Asia
S. flexneri	601022_vs_600832	36694	Asia
S. flexneri	602119_vs_600832	36694	Asia
S. flexneri	403477_vs_300732	36694	East Africa
S. flexneri	300732_vs_403477	36694	East Africa
S. flexneri	200200_vs_102609	36693	West Africa
S. flexneri	102609_vs_200200	36693	West Africa
S. flexneri	600832_vs_600988	36692	Asia
S. flexneri	600832_vs_600078	36692	Asia
S. flexneri	600988_vs_600832	36692	Asia
S. flexneri	600996_vs_703800	36692	Asia
S. flexneri	500470_vs_600832	36691	Asia
S. flexneri	600793_vs_600832	36691	Asia
S. flexneri	600832_vs_500470	36691	Asia
S. flexneri	600832_vs_600793	36691	Asia
S. flexneri	400603_vs_402046	36691	East Africa
S. flexneri	402046_vs_400603	36691	East Africa
S. flexneri	600996_vs_703819	36690	Asia
S. flexneri	500482_vs_703800	36689	Asia
S. flexneri	600832_vs_601151	36689	Asia
S. flexneri	600832_vs_604378	36689	Asia
S. flexneri	601151_vs_600832	36689	Asia
S. flexneri	400565_vs_401016	36689	East Africa
S. flexneri	401016_vs_400565	36689	East Africa
S. flexneri	102751_vs_102760_I	36689	West Africa
S. flexneri	102760_I_vs_102751	36689	West Africa
S. flexneri	200046_vs_102609	36688	West Africa
S. flexneri	102609_vs_200046	36688	West Africa
S. flexneri	600832_vs_504275	36685	Asia
S. flexneri	600996_vs_600062	36685	Asia
S. flexneri	600996_vs_600276	36685	Asia
S. flexneri	601176_vs_602377	36685	Asia
S. flexneri	102751_vs_200194	36685	West Africa
S. flexneri	200194_vs_102751	36685	West Africa
S. flexneri	600832_vs_600247	36684	Asia
S. flexneri	600996_vs_600040	36684	Asia
S. flexneri	202052_vs_100724	36683	West Africa
S. flexneri	100724_vs_202052	36683	West Africa
S. flexneri	600775_vs_600832	36681	Asia
S. flexneri	600832_vs_600775	36681	Asia
S. flexneri	600996_vs_600301	36680	Asia
S. flexneri	600832_vs_603973	36679	Asia
S. flexneri	600996_vs_602280	36679	Asia
S. flexneri	302524_vs_402200	36677	East Africa
S. flexneri	403057_vs_400566	36677	East Africa
S. flexneri	400566_vs_403057	36677	East Africa
S. flexneri	402200_vs_302524	36677	East Africa
S. flexneri	600832_vs_601111	36676	Asia
S. flexneri	601111_vs_600832	36676	Asia
S. flexneri	400566_vs_401368	36676	East Africa
S. flexneri	401368_vs_400566	36676	East Africa
S. flexneri	600832_vs_700712	36675	Asia
S. flexneri	600996_vs_600143	36673	Asia
S. flexneri	303146_vs_400566	36673	East Africa
S. flexneri	400566_vs_303146	36673	East Africa
S. flexneri	401016_vs_402441	36673	East Africa
S. flexneri	402441_vs_401016	36673	East Africa
S. flexneri	500482_vs_602293	36672	Asia
S. flexneri	600996_vs_600267	36671	Asia
S. flexneri	600832_vs_600106	36670	Asia
S. flexneri	302122_vs_300039	36670	East Africa
S. flexneri	300039_vs_302122	36670	East Africa
S. flexneri	300225_II_vs_402200	36668	East Africa
S. flexneri	402200_vs_300225_II	36668	East Africa
S. flexneri	102751_vs_102017	36668	West Africa
S. flexneri	102017_vs_102751	36668	West Africa
S. flexneri	600832_vs_600335	36667	Asia
S. flexneri	403926_vs_403417	36667	East Africa
S. flexneri	403417_vs_403926	36667	East Africa
S. flexneri	400603_vs_401640	36667	East Africa
S. flexneri	401640_vs_400603	36667	East Africa
S. flexneri	600996_vs_601030	36666	Asia
S. flexneri	600996_vs_703986	36666	Asia
S. flexneri	601030_vs_600996	36666	Asia
S. flexneri	500482_vs_703819	36665	Asia
S. flexneri	401000_vs_402001	36665	East Africa
S. flexneri	403670_vs_401001	36665	East Africa
S. flexneri	403703_vs_402200	36665	East Africa
S. flexneri	402001_vs_401000	36665	East Africa
S. flexneri	401001_vs_403670	36665	East Africa
S. flexneri	402200_vs_403703	36665	East Africa
S. flexneri	400603_vs_401393	36663	East Africa
S. flexneri	401393_vs_400603	36663	East Africa
S. flexneri	600996_vs_602719	36662	Asia
S. flexneri	600996_vs_700546	36661	Asia
S. flexneri	600996_vs_700678	36660	Asia
S. flexneri	600996_vs_600058	36660	Asia
S. flexneri	401555_vs_300039	36660	East Africa
S. flexneri	302524_vs_402001	36660	East Africa
S. flexneri	402001_vs_302524	36660	East Africa
S. flexneri	300039_vs_401555	36660	East Africa
S. flexneri	400566_vs_402041	36660	East Africa
S. flexneri	402041_vs_400566	36660	East Africa
S. flexneri	600996_vs_602535_I	36659	Asia
S. flexneri	602219_vs_300039	36659	East Africa
S. flexneri	300039_vs_602219	36659	East Africa
S. flexneri	103446_vs_102751	36659	West Africa
S. flexneri	102751_vs_103446	36659	West Africa
S. flexneri	600832_vs_601059	36658	Asia
S. flexneri	601059_vs_600832	36658	Asia
S. flexneri	102751_vs_203534	36657	West Africa
S. flexneri	203534_vs_102751	36657	West Africa
S. flexneri	600832_vs_600025	36656	Asia
S. flexneri	402001_vs_300225_II	36656	East Africa
S. flexneri	300225_II_vs_402001	36656	East Africa
S. flexneri	600832_vs_600242	36655	Asia
S. flexneri	402001_vs_401559	36655	East Africa
S. flexneri	401559_vs_402001	36655	East Africa
S. flexneri	600832_vs_600023	36652	Asia
S. flexneri	600996_vs_600004	36652	Asia
S. flexneri	403488_vs_402200	36652	East Africa
S. flexneri	402200_vs_403488	36652	East Africa
S. flexneri	600832_vs_600117	36651	Asia
S. flexneri	300220_vs_302229	36651	East Africa
S. flexneri	302229_vs_300220	36651	East Africa
S. flexneri	102751_vs_100093	36650	West Africa
S. flexneri	100093_vs_102751	36650	West Africa
S. flexneri	600832_vs_703889	36649	Asia
S. flexneri	102844_vs_100724	36649	West Africa
S. flexneri	100724_vs_102844	36649	West Africa
S. flexneri	600996_vs_600341	36648	Asia
S. flexneri	403926_vs_402709	36648	East Africa
S. flexneri	402709_vs_403926	36648	East Africa
S. flexneri	102751_vs_100855	36648	West Africa
S. flexneri	100855_vs_102751	36648	West Africa
S. flexneri	600996_vs_600281	36647	Asia
S. flexneri	103413_vs_102751	36647	West Africa
S. flexneri	102751_vs_103413	36647	West Africa
S. flexneri	600738_vs_600832	36646	Asia
S. flexneri	600832_vs_600738	36646	Asia
S. flexneri	600996_vs_603358	36646	Asia
S. flexneri	600996_vs_603801	36645	Asia
S. flexneri	600996_vs_500580	36645	Asia
S. flexneri	403670_vs_403587	36645	East Africa
S. flexneri	403587_vs_403670	36645	East Africa
S. flexneri	400603_vs_402257	36645	East Africa
S. flexneri	402257_vs_400603	36645	East Africa
S. flexneri	103651_vs_102609	36644	West Africa
S. flexneri	102609_vs_103651	36644	West Africa
S. flexneri	600466_vs_600832	36642	Asia
S. flexneri	600832_vs_600466	36642	Asia
S. flexneri	600996_vs_600325	36642	Asia
S. flexneri	600996_vs_602281	36642	Asia
S. flexneri	601030_vs_602377	36642	Asia
S. flexneri	403436_vs_402001	36642	East Africa
S. flexneri	403436_vs_402200	36642	East Africa
[truncated: 107,901 more rows]
