# Supplementary material for: Pathogenomic analyses of Shigella isolates inform factors limiting shigellosis prevention and control across LMICs
Source: Nat Microbiol. 2022 Jan 31;7(2):251–61. doi: 10.1038/s41564-021-01054-z (PMC8813619; doi:10.1038/s41564-021-01054-z)
Supplement: Source Data Extended Data Fig. 4 — Input file listing the numbers of serotypes across different GEMS regions for the generation of Extended Data 4. [file 41564_2021_1054_MOESM15_ESM.xlsx]

## Sheet: Bengtsson_SourceDataExtended_Fi
species	isolate_name	serotype	region
S. sonnei	600868	S. sonnei	Asia
S. sonnei	600795	S. sonnei	Asia
S. sonnei	601042	S. sonnei	Asia
S. sonnei	703320	S. sonnei	Asia
S. sonnei	604118	S. sonnei	Asia
S. sonnei	604457	S. sonnei	Asia
S. sonnei	600824	S. sonnei	Asia
S. sonnei	505941	S. sonnei	Asia
S. sonnei	600601	S. sonnei	Asia
S. sonnei	602720	S. sonnei	Asia
S. sonnei	604402	S. sonnei	Asia
S. sonnei	600854	S. sonnei	Asia
S. sonnei	504415	S. sonnei	Asia
S. sonnei	504289	S. sonnei	Asia
S. sonnei	604304	S. sonnei	Asia
S. sonnei	203982	S. sonnei	West Africa
S. sonnei	203864	S. sonnei	West Africa
S. sonnei	604176	S. sonnei	Asia
S. sonnei	103008	S. sonnei	West Africa
S. sonnei	600581	S. sonnei	Asia
S. sonnei	604303	S. sonnei	Asia
S. sonnei	604502	S. sonnei	Asia
S. sonnei	604016	S. sonnei	Asia
S. sonnei	704178	S. sonnei	Asia
S. sonnei	600202	S. sonnei	Asia
S. sonnei	102479	S. sonnei	West Africa
S. sonnei	602078	S. sonnei	Asia
S. sonnei	505377	S. sonnei	Asia
S. sonnei	600923	S. sonnei	Asia
S. sonnei	604332	S. sonnei	Asia
S. sonnei	604294	S. sonnei	Asia
S. sonnei	604210	S. sonnei	Asia
S. sonnei	403236	S. sonnei	East Africa
S. sonnei	604377	S. sonnei	Asia
S. sonnei	600761	S. sonnei	Asia
S. sonnei	702956	S. sonnei	Asia
S. sonnei	600758	S. sonnei	Asia
S. sonnei	700155	S. sonnei	Asia
S. sonnei	604326	S. sonnei	Asia
S. sonnei	700432	S. sonnei	Asia
S. sonnei	603085	S. sonnei	Asia
S. sonnei	702866	S. sonnei	Asia
S. sonnei	601185	S. sonnei	Asia
S. sonnei	504686	S. sonnei	Asia
S. sonnei	604325	S. sonnei	Asia
S. sonnei	704141	S. sonnei	Asia
S. sonnei	402004	S. sonnei	East Africa
S. sonnei	403301	S. sonnei	East Africa
S. sonnei	100510	S. sonnei	West Africa
S. sonnei	604209	S. sonnei	Asia
S. sonnei	403529	S. sonnei	East Africa
S. sonnei	603084	S. sonnei	Asia
S. sonnei	604199	S. sonnei	Asia
S. sonnei	604296	S. sonnei	Asia
S. sonnei	604218	S. sonnei	Asia
S. sonnei	402400	S. sonnei	East Africa
S. sonnei	100296	S. sonnei	West Africa
S. sonnei	102345	S. sonnei	West Africa
S. sonnei	200470	S. sonnei	West Africa
S. sonnei	102636	S. sonnei	West Africa
S. sonnei	604422	S. sonnei	Asia
S. sonnei	600359	S. sonnei	Asia
S. sonnei	600089	S. sonnei	Asia
S. sonnei	700058	S. sonnei	Asia
S. sonnei	604482	S. sonnei	Asia
S. sonnei	604367	S. sonnei	Asia
S. sonnei	403080	S. sonnei	East Africa
S. sonnei	102594	S. sonnei	West Africa
S. sonnei	503288	S. sonnei	Asia
S. sonnei	402836	S. sonnei	East Africa
S. sonnei	603268	S. sonnei	Asia
S. sonnei	603802	S. sonnei	Asia
S. sonnei	603078	S. sonnei	Asia
S. sonnei	504857	S. sonnei	Asia
S. sonnei	600879	S. sonnei	Asia
S. sonnei	603131	S. sonnei	Asia
S. sonnei	600048	S. sonnei	Asia
S. sonnei	602064_II	S. sonnei	Asia
S. sonnei	600383	S. sonnei	Asia
S. sonnei	503285	S. sonnei	Asia
S. sonnei	602131	S. sonnei	Asia
S. sonnei	703643	S. sonnei	Asia
S. sonnei	704139	S. sonnei	Asia
S. sonnei	600469	S. sonnei	Asia
S. sonnei	100515_II	S. sonnei	West Africa
S. sonnei	100187	S. sonnei	West Africa
S. sonnei	603137	S. sonnei	Asia
S. sonnei	202510	S. sonnei	West Africa
S. sonnei	100029	S. sonnei	West Africa
S. sonnei	600856	S. sonnei	Asia
S. sonnei	504501	S. sonnei	Asia
S. sonnei	600532	S. sonnei	Asia
S. sonnei	700479_II	S. sonnei	Asia
S. sonnei	204354	S. sonnei	West Africa
S. sonnei	100239	S. sonnei	West Africa
S. sonnei	203745	S. sonnei	West Africa
S. sonnei	603285	S. sonnei	Asia
S. sonnei	603025	S. sonnei	Asia
S. sonnei	602710	S. sonnei	Asia
S. sonnei	603323	S. sonnei	Asia
S. sonnei	602431	S. sonnei	Asia
S. sonnei	603261	S. sonnei	Asia
S. sonnei	401266	S. sonnei	East Africa
S. sonnei	103408	S. sonnei	West Africa
S. sonnei	401854	S. sonnei	East Africa
S. sonnei	103706	S. sonnei	West Africa
S. sonnei	202285	S. sonnei	West Africa
S. sonnei	604244	S. sonnei	Asia
S. sonnei	600358	S. sonnei	Asia
S. sonnei	603100	S. sonnei	Asia
S. sonnei	602900	S. sonnei	Asia
S. sonnei	602430	S. sonnei	Asia
S. sonnei	601133	S. sonnei	Asia
S. sonnei	703332	S. sonnei	Asia
S. sonnei	603869	S. sonnei	Asia
S. sonnei	703254	S. sonnei	Asia
S. sonnei	600847	S. sonnei	Asia
S. sonnei	602932	S. sonnei	Asia
S. sonnei	703120	S. sonnei	Asia
S. sonnei	402753	S. sonnei	East Africa
S. sonnei	401835	S. sonnei	East Africa
S. sonnei	700088	S. sonnei	Asia
S. sonnei	603768	S. sonnei	Asia
S. sonnei	603727	S. sonnei	Asia
S. sonnei	602427	S. sonnei	Asia
S. sonnei	102783	S. sonnei	West Africa
S. sonnei	602961	S. sonnei	Asia
S. sonnei	602758	S. sonnei	Asia
S. sonnei	100488	S. sonnei	West Africa
S. sonnei	100178	S. sonnei	West Africa
S. sonnei	703147	S. sonnei	Asia
S. sonnei	703119	S. sonnei	Asia
S. sonnei	100579	S. sonnei	West Africa
S. sonnei	703824	S. sonnei	Asia
S. sonnei	601138	S. sonnei	Asia
S. sonnei	603980	S. sonnei	Asia
S. sonnei	500361	S. sonnei	Asia
S. sonnei	402210	S. sonnei	East Africa
S. sonnei	300116	S. sonnei	East Africa
S. sonnei	602139	S. sonnei	Asia
S. sonnei	302912	S. sonnei	East Africa
S. sonnei	700818	S. sonnei	Asia
S. sonnei	600796	S. sonnei	Asia
S. sonnei	400767	S. sonnei	East Africa
S. sonnei	102381	S. sonnei	West Africa
S. sonnei	703146	S. sonnei	Asia
S. sonnei	604091	S. sonnei	Asia
S. sonnei	400975	S. sonnei	East Africa
S. sonnei	600835	S. sonnei	Asia
S. sonnei	503586	S. sonnei	Asia
S. sonnei	202721	S. sonnei	West Africa
S. sonnei	603099	S. sonnei	Asia
S. sonnei	503689	S. sonnei	Asia
S. sonnei	600553	S. sonnei	Asia
S. sonnei	700017	S. sonnei	Asia
S. sonnei	501002	S. sonnei	Asia
S. sonnei	500286	S. sonnei	Asia
S. sonnei	503019	S. sonnei	Asia
S. sonnei	600716	S. sonnei	Asia
S. sonnei	700482_II	S. sonnei	Asia
S. sonnei	700007	S. sonnei	Asia
S. sonnei	600111	S. sonnei	Asia
S. sonnei	600658	S. sonnei	Asia
S. sonnei	600684	S. sonnei	Asia
S. sonnei	100275	S. sonnei	West Africa
S. sonnei	603784	S. sonnei	Asia
S. sonnei	402027	S. sonnei	East Africa
S. sonnei	600876	S. sonnei	Asia
S. sonnei	603688	S. sonnei	Asia
S. sonnei	604252	S. sonnei	Asia
S. sonnei	600608	S. sonnei	Asia
S. sonnei	100271	S. sonnei	West Africa
S. sonnei	700018	S. sonnei	Asia
S. sonnei	600496	S. sonnei	Asia
S. sonnei	600692	S. sonnei	Asia
S. sonnei	602899_II	S. sonnei	Asia
S. sonnei	300225_I	S. sonnei	East Africa
S. sonnei	600456	S. sonnei	Asia
S. sonnei	602737	S. sonnei	Asia
S. sonnei	504267	S. sonnei	Asia
S. sonnei	100882	S. sonnei	West Africa
S. sonnei	500412	S. sonnei	Asia
S. sonnei	402255	S. sonnei	East Africa
S. sonnei	602042	S. sonnei	Asia
S. sonnei	203836	S. sonnei	West Africa
S. sonnei	702252	S. sonnei	Asia
S. sonnei	201661	S. sonnei	West Africa
S. sonnei	604261	S. sonnei	Asia
S. sonnei	600512	S. sonnei	Asia
S. sonnei	602658	S. sonnei	Asia
S. sonnei	603944	S. sonnei	Asia
S. sonnei	504825	S. sonnei	Asia
S. sonnei	503617	S. sonnei	Asia
S. sonnei	700388	S. sonnei	Asia
S. sonnei	600602	S. sonnei	Asia
S. sonnei	700335	S. sonnei	Asia
S. sonnei	100173	S. sonnei	West Africa
S. sonnei	602572	S. sonnei	Asia
S. sonnei	102306	S. sonnei	West Africa
S. sonnei	600896	S. sonnei	Asia
S. sonnei	604532	S. sonnei	Asia
S. sonnei	500292	S. sonnei	Asia
S. sonnei	602297	S. sonnei	Asia
S. sonnei	602730	S. sonnei	Asia
S. sonnei	600718	S. sonnei	Asia
S. sonnei	603241	S. sonnei	Asia
S. sonnei	602487	S. sonnei	Asia
S. sonnei	503843	S. sonnei	Asia
S. sonnei	702154	S. sonnei	Asia
S. sonnei	100522	S. sonnei	West Africa
S. sonnei	602868	S. sonnei	Asia
S. sonnei	100349	S. sonnei	West Africa
S. sonnei	500417	S. sonnei	Asia
S. sonnei	700339	S. sonnei	Asia
S. sonnei	602789	S. sonnei	Asia
S. sonnei	100781	S. sonnei	West Africa
S. sonnei	602602	S. sonnei	Asia
S. sonnei	600753	S. sonnei	Asia
S. sonnei	102159	S. sonnei	West Africa
S. sonnei	400655	S. sonnei	East Africa
S. sonnei	603011	S. sonnei	Asia
S. sonnei	600559	S. sonnei	Asia
S. sonnei	603759_II	S. sonnei	Asia
S. sonnei	100655	S. sonnei	West Africa
S. sonnei	102760_II	S. sonnei	West Africa
S. sonnei	200527	S. sonnei	West Africa
S. sonnei	600709	S. sonnei	Asia
S. sonnei	401063_I	S. sonnei	East Africa
S. sonnei	204219	S. sonnei	West Africa
S. sonnei	504697	S. sonnei	Asia
S. sonnei	603632	S. sonnei	Asia
S. sonnei	400542	S. sonnei	East Africa
S. sonnei	600862	S. sonnei	Asia
S. sonnei	103366	S. sonnei	West Africa
S. sonnei	603923	S. sonnei	Asia
S. sonnei	603318	S. sonnei	Asia
S. sonnei	603058	S. sonnei	Asia
S. sonnei	500404	S. sonnei	Asia
S. sonnei	200308	S. sonnei	West Africa
S. sonnei	602905	S. sonnei	Asia
S. sonnei	403061	S. sonnei	East Africa
S. sonnei	603757	S. sonnei	Asia
S. sonnei	100339	S. sonnei	West Africa
S. sonnei	602936	S. sonnei	Asia
S. sonnei	500654	S. sonnei	Asia
S. sonnei	600691	S. sonnei	Asia
S. sonnei	604057	S. sonnei	Asia
S. sonnei	604081	S. sonnei	Asia
S. sonnei	604002	S. sonnei	Asia
S. sonnei	602399	S. sonnei	Asia
S. sonnei	604141	S. sonnei	Asia
S. sonnei	602852	S. sonnei	Asia
S. sonnei	500647	S. sonnei	Asia
S. sonnei	604398	S. sonnei	Asia
S. sonnei	700918_II	S. sonnei	Asia
S. sonnei	500641	S. sonnei	Asia
S. sonnei	600808	S. sonnei	Asia
S. sonnei	503723	S. sonnei	Asia
S. sonnei	602483	S. sonnei	Asia
S. sonnei	602438	S. sonnei	Asia
S. sonnei	604025	S. sonnei	Asia
S. sonnei	505713	S. sonnei	Asia
S. sonnei	100572	S. sonnei	West Africa
S. sonnei	302755	S. sonnei	East Africa
S. sonnei	602157	S. sonnei	Asia
S. sonnei	603166	S. sonnei	Asia
S. sonnei	103705	S. sonnei	West Africa
S. sonnei	603982	S. sonnei	Asia
S. sonnei	504086	S. sonnei	Asia
S. sonnei	402438	S. sonnei	East Africa
S. sonnei	504677	S. sonnei	Asia
S. sonnei	504638	S. sonnei	Asia
S. sonnei	603286	S. sonnei	Asia
S. sonnei	702089	S. sonnei	Asia
S. sonnei	504892	S. sonnei	Asia
S. sonnei	602380	S. sonnei	Asia
S. sonnei	603817	S. sonnei	Asia
S. sonnei	603669	S. sonnei	Asia
S. sonnei	504039	S. sonnei	Asia
S. sonnei	603246	S. sonnei	Asia
S. sonnei	604135	S. sonnei	Asia
S. sonnei	403218	S. sonnei	East Africa
S. sonnei	500867	S. sonnei	Asia
S. sonnei	503194	S. sonnei	Asia
S. sonnei	500084	S. sonnei	Asia
S. sonnei	603666	S. sonnei	Asia
S. sonnei	702021	S. sonnei	Asia
S. sonnei	603812	S. sonnei	Asia
S. sonnei	604461	S. sonnei	Asia
S. sonnei	603637	S. sonnei	Asia
S. sonnei	103013	S. sonnei	West Africa
S. sonnei	602878	S. sonnei	Asia
S. sonnei	603671	S. sonnei	Asia
S. sonnei	403032	S. sonnei	East Africa
S. sonnei	602841	S. sonnei	Asia
S. sonnei	604464	S. sonnei	Asia
S. sonnei	403058	S. sonnei	East Africa
S. sonnei	603894	S. sonnei	Asia
S. sonnei	700973	S. sonnei	Asia
S. sonnei	100500	S. sonnei	West Africa
S. sonnei	603786	S. sonnei	Asia
S. sonnei	604136	S. sonnei	Asia
S. sonnei	102809	S. sonnei	West Africa
S. sonnei	603670	S. sonnei	Asia
S. sonnei	403064	S. sonnei	East Africa
S. flexneri	601250	S. flexneri 2a	Asia
S. flexneri	601022	S. flexneri 2b	Asia
S. flexneri	603092	S. flexneri 6	Asia
S. flexneri	400910	S. flexneri 6	East Africa
S. flexneri	600370	S. flexneri 2a	Asia
S. flexneri	603901	S. flexneri 6	Asia
S. flexneri	600793	S. flexneri 2b	Asia
S. flexneri	403477	S. flexneri 6	East Africa
S. flexneri	603435	S. flexneri 1b	Asia
S. flexneri	600996	S. flexneri 6	Asia
S. flexneri	600988	S. flexneri 2b	Asia
S. flexneri	603801	S. flexneri 1b	Asia
S. flexneri	603651	S. flexneri 6	Asia
S. flexneri	400918	S. flexneri 6	East Africa
S. flexneri	302122	S. flexneri X	East Africa
S. flexneri	702248	S. flexneri 6	Asia
S. flexneri	403926	S. flexneri 6	East Africa
S. flexneri	500482	S. flexneri 2a	Asia
S. flexneri	200923	S. flexneri 1b	West Africa
S. flexneri	602377	S. flexneri 6	Asia
S. flexneri	604551	S. flexneri 6	Asia
S. flexneri	103294	S. flexneri 1b	West Africa
S. flexneri	403405	S. flexneri 6	East Africa
S. flexneri	600169	S. flexneri 6	Asia
S. flexneri	300039	S. flexneri 6	East Africa
S. flexneri	403048	S. flexneri 1b	East Africa
S. flexneri	403670	S. flexneri 6	East Africa
S. flexneri	600866	S. flexneri 2b	Asia
S. flexneri	600776	S. flexneri 2b	Asia
S. flexneri	600858	S. flexneri 6	Asia
S. flexneri	402001	S. flexneri 6	East Africa
S. flexneri	604378	S. flexneri 2a	Asia
S. flexneri	603973	S. flexneri 2a	Asia
S. flexneri	503436	S. flexneri 6	Asia
S. flexneri	603683	S. flexneri 6	Asia
S. flexneri	603966	S. flexneri 6	Asia
S. flexneri	303291	S. flexneri 6	East Africa
S. flexneri	200200	S. flexneri 2b	West Africa
S. flexneri	600320	S. flexneri 3a	Asia
S. flexneri	600352	S. flexneri 2b	Asia
S. flexneri	600006	S. flexneri 6	Asia
S. flexneri	601160	S. flexneri 3a	Asia
S. flexneri	600025	S. flexneri 2b	Asia
S. flexneri	600253	S. flexneri 2b	Asia
S. flexneri	600267	S. flexneri 2b	Asia
S. flexneri	602062	S. flexneri 2a	Asia
S. flexneri	600023	S. flexneri 2b	Asia
S. flexneri	200294	S. flexneri 2b	West Africa
S. flexneri	600144	S. flexneri 2b	Asia
S. flexneri	601030	S. flexneri 1b	Asia
S. flexneri	600832	S. flexneri 6	Asia
S. flexneri	600216	S. flexneri 3a	Asia
S. flexneri	600350	S. flexneri 2b	Asia
S. flexneri	600247	S. flexneri 2b	Asia
S. flexneri	600336	S. flexneri 2b	Asia
S. flexneri	500470	S. flexneri 2a	Asia
S. flexneri	600466	S. flexneri 2a	Asia
S. flexneri	600301	S. flexneri 2b	Asia
S. flexneri	703963	S. flexneri 3a	Asia
S. flexneri	600082	S. flexneri 2b	Asia
S. flexneri	600008	S. flexneri 6	Asia
S. flexneri	600281	S. flexneri 2b	Asia
S. flexneri	600276	S. flexneri 2b	Asia
S. flexneri	403723	S. flexneri 6	East Africa
S. flexneri	601151	S. flexneri 2b	Asia
S. flexneri	600285	S. flexneri 2a	Asia
S. flexneri	600676	S. flexneri 2b	Asia
S. flexneri	600004	S. flexneri 2a	Asia
S. flexneri	600117	S. flexneri 2b	Asia
S. flexneri	600316	S. flexneri 5b	Asia
S. flexneri	200046	S. flexneri 2a	West Africa
S. flexneri	102592	S. flexneri 2a	West Africa
S. flexneri	403703	S. flexneri 3a	East Africa
S. flexneri	601176	S. flexneri 2b	Asia
S. flexneri	703452	S. flexneri 6	Asia
S. flexneri	603109	S. flexneri 3a	Asia
S. flexneri	603368	S. flexneri 4a	Asia
S. flexneri	102751	S. flexneri 6	West Africa
S. flexneri	600351	S. flexneri 2b	Asia
S. flexneri	600540	S. flexneri 2b	Asia
S. flexneri	102997	S. flexneri 2a	West Africa
S. flexneri	704259	S. flexneri 2a	Asia
S. flexneri	600143	S. flexneri 2b	Asia
S. flexneri	600377	S. flexneri 2b	Asia
S. flexneri	600356	S. flexneri 2b	Asia
S. flexneri	600242	S. flexneri 5b	Asia
S. flexneri	600036	S. flexneri 2b	Asia
S. flexneri	401434	S. flexneri 6	East Africa
S. flexneri	604219	S. flexneri 6	Asia
S. flexneri	600020	S. flexneri 2b	Asia
S. flexneri	600335	S. flexneri 2b	Asia
S. flexneri	403488	S. flexneri 3a	East Africa
S. flexneri	601156	S. flexneri 3a	Asia
S. flexneri	600106	S. flexneri 2b	Asia
S. flexneri	602063	S. flexneri 3a	Asia
S. flexneri	300111	S. flexneri 2a	East Africa
S. flexneri	600775	S. flexneri 2a	Asia
S. flexneri	604423	S. flexneri 6	Asia
S. flexneri	600557	S. flexneri 6	Asia
S. flexneri	600226	S. flexneri 3a	Asia
S. flexneri	603815	S. flexneri 4a	Asia
S. flexneri	602223	S. flexneri 4a	Asia
S. flexneri	601076	S. flexneri 2a	Asia
S. flexneri	703800	S. flexneri 4a	Asia
S. flexneri	600040	S. flexneri 2b	Asia
S. flexneri	604286	S. flexneri 6	Asia
S. flexneri	602706	S. flexneri 3a	Asia
S. flexneri	601111	S. flexneri 2a	Asia
S. flexneri	602985	S. flexneri 3a	Asia
S. flexneri	600571	S. flexneri 3a	Asia
S. flexneri	700712	S. flexneri 2a	Asia
S. flexneri	600785	S. flexneri 6	Asia
S. flexneri	602921	S. flexneri 2b	Asia
S. flexneri	600255	S. flexneri 2b	Asia
S. flexneri	100753	S. flexneri 2a	West Africa
S. flexneri	600078	S. flexneri 2b	Asia
S. flexneri	202130	S. flexneri 1b	West Africa
S. flexneri	704148	S. flexneri 3a	Asia
S. flexneri	102431	S. flexneri 1b	West Africa
S. flexneri	604060	S. flexneri 6	Asia
S. flexneri	601091	S. flexneri 3a	Asia
S. flexneri	601187	S. flexneri 3a	Asia
S. flexneri	704099	S. flexneri 3a	Asia
S. flexneri	602119	S. flexneri 2a	Asia
S. flexneri	604193	S. flexneri 6	Asia
S. flexneri	601078	S. flexneri 6	Asia
S. flexneri	102075	S. flexneri X	West Africa
S. flexneri	703363	S. flexneri 6	Asia
S. flexneri	100547	S. flexneri 2a	West Africa
S. flexneri	600174	S. flexneri 2a	Asia
S. flexneri	402059	S. flexneri 4a	East Africa
S. flexneri	603260_II	S. flexneri 6	Asia
S. flexneri	503816	S. flexneri 6	Asia
S. flexneri	401016	S. flexneri 6	East Africa
S. flexneri	604015	S. flexneri 6	Asia
S. flexneri	703054	S. flexneri 3a	Asia
S. flexneri	600592	S. flexneri 2a	Asia
S. flexneri	703539	S. flexneri 6	Asia
S. flexneri	602693	S. flexneri 3a	Asia
S. flexneri	200181	S. flexneri 3a	West Africa
S. flexneri	400862_II	S. flexneri 6	East Africa
S. flexneri	600325	S. flexneri 2a	Asia
S. flexneri	700360	S. flexneri 7a	Asia
S. flexneri	602826	S. flexneri 3a	Asia
S. flexneri	600757	S. flexneri 3a	Asia
S. flexneri	703756	S. flexneri 7a	Asia
S. flexneri	400891	S. flexneri 6	East Africa
S. flexneri	103367	S. flexneri 6	West Africa
S. flexneri	602687	S. flexneri 6	Asia
S. flexneri	604014	S. flexneri 6	Asia
S. flexneri	600906	S. flexneri 1b	Asia
S. flexneri	600241	S. flexneri 2a	Asia
S. flexneri	601230	S. flexneri 2b	Asia
S. flexneri	604088	S. flexneri 6	Asia
S. flexneri	602857	S. flexneri 6	Asia
S. flexneri	500580	S. flexneri 2a	Asia
S. flexneri	400613	S. flexneri 6	East Africa
S. flexneri	603183	S. flexneri Y	Asia
S. flexneri	102760_I	S. flexneri X	West Africa
S. flexneri	603039	S. flexneri 7a	Asia
S. flexneri	603355	S. flexneri 4a	Asia
S. flexneri	603245	S. flexneri 2b	Asia
S. flexneri	400603	S. flexneri 6	East Africa
S. flexneri	703122	S. flexneri 6	Asia
S. flexneri	102609	S. flexneri 6	West Africa
S. flexneri	400834	S. flexneri 6	East Africa
S. flexneri	600539	S. flexneri 2b	Asia
S. flexneri	600341	S. flexneri 2a	Asia
S. flexneri	503108	S. flexneri 3a	Asia
S. flexneri	102844	S. flexneri X	West Africa
S. flexneri	102499	S. flexneri 1b	West Africa
S. flexneri	100490	S. flexneri 6	West Africa
S. flexneri	400566	S. flexneri 6	East Africa
S. flexneri	703280	S. flexneri 6	Asia
S. flexneri	503888	S. flexneri 3a	Asia
S. flexneri	402229	S. flexneri 3a	East Africa
S. flexneri	102763	S. flexneri 2a	West Africa
S. flexneri	604003	S. flexneri 3a	Asia
S. flexneri	603695_I	S. flexneri 2b	Asia
S. flexneri	603698	S. flexneri 5b	Asia
S. flexneri	102476	S. flexneri 6	West Africa
S. flexneri	602390	S. flexneri 6	Asia
S. flexneri	602174	S. flexneri 6	Asia
S. flexneri	600406	S. flexneri 6	Asia
S. flexneri	600463	S. flexneri 1b	Asia
S. flexneri	300730	S. flexneri 6	East Africa
S. flexneri	102982	S. flexneri 2a	West Africa
S. flexneri	603804	S. flexneri 6	Asia
S. flexneri	603337	S. flexneri 3b	Asia
S. flexneri	600504	S. flexneri 2b	Asia
S. flexneri	700277	S. flexneri 6	Asia
S. flexneri	702019	S. flexneri 2a	Asia
S. flexneri	600357	S. flexneri 2a	Asia
S. flexneri	600062	S. flexneri Y	Asia
S. flexneri	602347	S. flexneri 2b	Asia
S. flexneri	102664	S. flexneri 6	West Africa
S. flexneri	403380	S. flexneri 6	East Africa
S. flexneri	600455	S. flexneri 2b	Asia
S. flexneri	600002	S. flexneri 1a	Asia
S. flexneri	702102	S. flexneri 3a	Asia
S. flexneri	600440	S. flexneri 2b	Asia
S. flexneri	503676	S. flexneri 2a	Asia
S. flexneri	601267	S. flexneri 3a	Asia
S. flexneri	505942	S. flexneri 7a	Asia
S. flexneri	604208	S. flexneri 6	Asia
S. flexneri	100724	S. flexneri 6	West Africa
S. flexneri	401192	S. flexneri 6	East Africa
S. flexneri	200185	S. flexneri 4a	West Africa
S. flexneri	100367	S. flexneri 2a	West Africa
S. flexneri	603663	S. flexneri 2a	Asia
S. flexneri	600257	S. flexneri 2a	Asia
S. flexneri	600429	S. flexneri 2b	Asia
S. flexneri	703277	S. flexneri 6	Asia
S. flexneri	504056	S. flexneri 3a	Asia
S. flexneri	600721	S. flexneri 2b	Asia
S. flexneri	504987	S. flexneri 3a	Asia
S. flexneri	600058	S. flexneri 2a	Asia
S. flexneri	702718	S. flexneri 6	Asia
S. flexneri	700083	S. flexneri 6	Asia
S. flexneri	203032	S. flexneri 2a	West Africa
S. flexneri	600939	S. flexneri 6	Asia
S. flexneri	604006	S. flexneri 6	Asia
S. flexneri	300220	S. flexneri 6	East Africa
S. flexneri	504520	S. flexneri 3a	Asia
S. flexneri	603759_I	S. flexneri 2a	Asia
S. flexneri	603021	S. flexneri 6	Asia
S. flexneri	603101	S. flexneri 4a	Asia
S. flexneri	300052	S. flexneri 3a	East Africa
S. flexneri	401393	S. flexneri 2b	East Africa
S. flexneri	600675_II	S. flexneri 6	Asia
S. flexneri	600392	S. flexneri 2b	Asia
S. flexneri	603251	S. flexneri 2b	Asia
S. flexneri	600239	S. flexneri 1b	Asia
S. flexneri	602686	S. flexneri 2b	Asia
S. flexneri	403436	S. flexneri 4a	East Africa
S. flexneri	700918	S. flexneri 6	Asia
S. flexneri	600086	S. flexneri 4a	Asia
S. flexneri	102533	S. flexneri 1b	West Africa
S. flexneri	102574	S. flexneri 2a	West Africa
S. flexneri	102295	S. flexneri 2a	West Africa
S. flexneri	600749	S. flexneri 2a	Asia
S. flexneri	603705	S. flexneri 2a	Asia
S. flexneri	600434	S. flexneri 2b	Asia
S. flexneri	103303	S. flexneri 2b	West Africa
S. flexneri	103413	S. flexneri 2a	West Africa
S. flexneri	103651	S. flexneri 1b	West Africa
S. flexneri	700381	S. flexneri 6	Asia
S. flexneri	500081	S. flexneri 3a	Asia
S. flexneri	100716	S. flexneri 2a	West Africa
S. flexneri	600505	S. flexneri 1b	Asia
S. flexneri	503608	S. flexneri 2a	Asia
S. flexneri	401000	S. flexneri 1b	East Africa
S. flexneri	602434	S. flexneri 6	Asia
S. flexneri	602219	S. flexneri 2a	East Africa
S. flexneri	201232	S. flexneri 2b	Asia
S. flexneri	103265	S. flexneri 6	West Africa
S. flexneri	603922	S. flexneri 6	Asia
S. flexneri	600435	S. flexneri 2b	Asia
S. flexneri	100706	S. flexneri 2a	West Africa
S. flexneri	303061	S. flexneri 2a	East Africa
S. flexneri	603608	S. flexneri 3a	Asia
S. flexneri	603446_I	S. flexneri 3a	Asia
S. flexneri	102395	S. flexneri 2a	West Africa
S. flexneri	603625	S. flexneri 2b	Asia
S. flexneri	603321_I	S. flexneri 2a	Asia
S. flexneri	503487	S. flexneri 2a	Asia
S. flexneri	202236	S. flexneri 6	West Africa
S. flexneri	603859	S. flexneri 3a	Asia
S. flexneri	102759	S. flexneri 1b	West Africa
S. flexneri	604053	S. flexneri 2a	Asia
S. flexneri	100669	S. flexneri 1b	West Africa
S. flexneri	600403	S. flexneri 2b	Asia
S. flexneri	703177	S. flexneri 6	Asia
S. flexneri	500682	S. flexneri 2a	Asia
S. flexneri	600056	S. flexneri 2a	Asia
S. flexneri	600652	S. flexneri 6	Asia
S. flexneri	700016	S. flexneri 6	Asia
S. flexneri	302524	S. flexneri 2a	East Africa
S. flexneri	603749	S. flexneri 2a	Asia
S. flexneri	603662	S. flexneri 2b	Asia
S. flexneri	100709	S. flexneri 2a	West Africa
S. flexneri	400822	S. flexneri 6	East Africa
S. flexneri	100272	S. flexneri 6	West Africa
S. flexneri	700014	S. flexneri 6	Asia
S. flexneri	602907	S. flexneri 2b	Asia
S. flexneri	100515_I	S. flexneri 6	West Africa
S. flexneri	601208	S. flexneri 6	Asia
S. flexneri	703213	S. flexneri 6	Asia
S. flexneri	602282	S. flexneri 2b	Asia
S. flexneri	102933	S. flexneri 2a	West Africa
S. flexneri	700479_I	S. flexneri 6	Asia
S. flexneri	602418	S. flexneri 2a	Asia
S. flexneri	603855	S. flexneri 2b	Asia
S. flexneri	603451	S. flexneri 2b	Asia
S. flexneri	504008	S. flexneri 7a	Asia
S. flexneri	703121	S. flexneri 6	Asia
S. flexneri	604369	S. flexneri 2b	Asia
S. flexneri	603476	S. flexneri 2a	Asia
S. flexneri	100537	S. flexneri 6	West Africa
S. flexneri	602035	S. flexneri 6	Asia
S. flexneri	602141	S. flexneri 3a	Asia
S. flexneri	202113	S. flexneri 2b	West Africa
S. flexneri	702938	S. flexneri 6	Asia
S. flexneri	603766	S. flexneri 6	Asia
S. flexneri	700678	S. flexneri 7a	Asia
S. flexneri	504053	S. flexneri 2a	Asia
S. flexneri	100835	S. flexneri 2a	West Africa
S. flexneri	603913	S. flexneri 2b	Asia
S. flexneri	700548	S. flexneri 6	Asia
S. flexneri	604075	S. flexneri 2b	Asia
S. flexneri	602755	S. flexneri 2a	Asia
S. flexneri	600427	S. flexneri 2a	Asia
S. flexneri	103446	S. flexneri 2a	West Africa
S. flexneri	603041	S. flexneri 6	Asia
S. flexneri	600674	S. flexneri 6	Asia
S. flexneri	602367	S. flexneri 3a	Asia
S. flexneri	604340	S. flexneri 3a	Asia
S. flexneri	600334	S. flexneri 2b	Asia
S. flexneri	602999	S. flexneri 6	Asia
S. flexneri	103625	S. flexneri 1b	West Africa
S. flexneri	602935	S. flexneri 3a	Asia
S. flexneri	700868	S. flexneri 4a	Asia
S. flexneri	500678	S. flexneri 2a	Asia
S. flexneri	600423	S. flexneri 2b	Asia
S. flexneri	503614	S. flexneri 2a	Asia
S. flexneri	603870	S. flexneri 2a	Asia
S. flexneri	100512	S. flexneri 6	West Africa
S. flexneri	603715	S. flexneri 6	Asia
S. flexneri	700750	S. flexneri 6	Asia
S. flexneri	700482	S. flexneri 6	Asia
S. flexneri	703569	S. flexneri 3a	Asia
S. flexneri	503004	S. flexneri 2a	Asia
S. flexneri	700201	S. flexneri 2a	Asia
S. flexneri	303226	S. flexneri 2a	East Africa
S. flexneri	600206	S. flexneri 2a	Asia
S. flexneri	100321	S. flexneri X	West Africa
S. flexneri	601297	S. flexneri 2b	Asia
S. flexneri	603020	S. flexneri 6	Asia
S. flexneri	700506	S. flexneri 2a	Asia
S. flexneri	603696	S. flexneri 2b	Asia
S. flexneri	600480	S. flexneri 6	Asia
S. flexneri	700302	S. flexneri 6	Asia
S. flexneri	103489	S. flexneri 1b	West Africa
S. flexneri	600410	S. flexneri 2b	Asia
S. flexneri	603079	S. flexneri 3a	Asia
S. flexneri	602962	S. flexneri 3a	Asia
S. flexneri	103369	S. flexneri 2a	West Africa
S. flexneri	600364	S. flexneri 2b	Asia
S. flexneri	100231	S. flexneri X	West Africa
S. flexneri	603885_I	S. flexneri 2a	Asia
S. flexneri	700812	S. flexneri 2a	Asia
S. flexneri	600381	S. flexneri 2a	Asia
S. flexneri	102017	S. flexneri 2a	West Africa
S. flexneri	100234	S. flexneri 2a	West Africa
S. flexneri	202260	S. flexneri 6	West Africa
S. flexneri	602850	S. flexneri 6	Asia
S. flexneri	600537	S. flexneri 3a	Asia
S. flexneri	603503	S. flexneri 3a	Asia
S. flexneri	401931	S. flexneri 3a	East Africa
S. flexneri	602221	S. flexneri 4a	Asia
S. flexneri	600589	S. flexneri 1b	Asia
S. flexneri	601269	S. flexneri 2a	Asia
S. flexneri	603345	S. flexneri 6	Asia
S. flexneri	601238	S. flexneri 5b	Asia
S. flexneri	600388	S. flexneri 2b	Asia
S. flexneri	604397	S. flexneri 3a	Asia
S. flexneri	504622	S. flexneri 3a	Asia
S. flexneri	603091	S. flexneri 3a	Asia
S. flexneri	602218	S. flexneri 2b	Asia
S. flexneri	100183	S. flexneri 2a	Asia
S. flexneri	503640	S. flexneri 6	Asia
S. flexneri	603179	S. flexneri 6	Asia
S. flexneri	700284	S. flexneri 3a	Asia
S. flexneri	602601	S. flexneri 2b	Asia
S. flexneri	100697	S. flexneri 2a	West Africa
S. flexneri	100831	S. flexneri 2a	West Africa
S. flexneri	103198	S. flexneri 2a	West Africa
S. flexneri	100015	S. flexneri 2a	West Africa
S. flexneri	600717	S. flexneri 6	Asia
S. flexneri	102002	S. flexneri 6	West Africa
S. flexneri	500615	S. flexneri 3a	Asia
S. flexneri	103552_II	S. flexneri 2a	West Africa
S. flexneri	401259_I	S. flexneri 6	East Africa
S. flexneri	602454	S. flexneri 2b	Asia
S. flexneri	100855	S. flexneri 2a	West Africa
S. flexneri	503414	S. flexneri 2a	Asia
S. flexneri	700738	S. flexneri 3a	Asia
S. flexneri	300013	S. flexneri 2a	East Africa
S. flexneri	700091	S. flexneri 2a	Asia
S. flexneri	503897	S. flexneri 2a	Asia
S. flexneri	602535_II	S. flexneri 2b	Asia
S. flexneri	500068	S. flexneri 6	Asia
S. flexneri	703986	S. flexneri 7a	Asia
S. flexneri	400924	S. flexneri 4a	East Africa
S. flexneri	603219	S. flexneri 2a	Asia
S. flexneri	402311	S. flexneri 1b	East Africa
S. flexneri	603403	S. flexneri 3a	Asia
S. flexneri	600610	S. flexneri 2a	Asia
S. flexneri	102979	S. flexneri 2a	West Africa
S. flexneri	703873	S. flexneri 4a	Asia
S. flexneri	100206	S. flexneri 2a	West Africa
S. flexneri	602877	S. flexneri 2b	Asia
S. flexneri	604434	S. flexneri 2a	Asia
S. flexneri	603114	S. flexneri 2a	Asia
S. flexneri	604008	S. flexneri 6	Asia
S. flexneri	500290	S. flexneri 3a	Asia
S. flexneri	703055	S. flexneri 3a	Asia
S. flexneri	602262	S. flexneri 2b	Asia
S. flexneri	703930	S. flexneri 1b	Asia
S. flexneri	300107	S. flexneri 2a	East Africa
S. flexneri	603047	S. flexneri 2b	Asia
S. flexneri	600941	S. flexneri 1b	Asia
S. flexneri	403305	S. flexneri 3a	East Africa
S. flexneri	602536_II	S. flexneri 2b	Asia
S. flexneri	500019	S. flexneri 2a	Asia
S. flexneri	401357	S. flexneri 2b	East Africa
S. flexneri	703705	S. flexneri 1b	Asia
S. flexneri	603694	S. flexneri 6	Asia
S. flexneri	603642	S. flexneri 3a	Asia
S. flexneri	602819_I	S. flexneri 3a	Asia
S. flexneri	600340	S. flexneri 2a	Asia
S. flexneri	600538	S. flexneri 2a	Asia
S. flexneri	500229	S. flexneri 2a	Asia
S. flexneri	503010	S. flexneri 2a	Asia
S. flexneri	400828	S. flexneri 1b	East Africa
S. flexneri	500201	S. flexneri 7a	Asia
S. flexneri	703693	S. flexneri 4a	Asia
S. flexneri	603720	S. flexneri 2a	Asia
S. flexneri	500405	S. flexneri 2a	Asia
S. flexneri	201152	S. flexneri 2a	West Africa
S. flexneri	702013	S. flexneri 4a	Asia
S. flexneri	600409	S. flexneri 2a	Asia
S. flexneri	604233	S. flexneri 2a	Asia
S. flexneri	603113	S. flexneri 2a	Asia
S. flexneri	700753	S. flexneri 3a	Asia
S. flexneri	202156	S. flexneri 2a	West Africa
S. flexneri	603560	S. flexneri 2b	Asia
S. flexneri	102349	S. flexneri 1b	West Africa
S. flexneri	600673	S. flexneri 6	Asia
S. flexneri	603636	S. flexneri 6	Asia
S. flexneri	600558	S. flexneri 3a	Asia
S. flexneri	100040	S. flexneri 2a	West Africa
S. flexneri	600413	S. flexneri 2b	Asia
S. flexneri	602899_I	S. flexneri 6	Asia
S. flexneri	600662	S. flexneri 3a	Asia
S. flexneri	504221	S. flexneri 3a	Asia
S. flexneri	700546	S. flexneri 2a	Asia
S. flexneri	600502	S. flexneri 2a	Asia
S. flexneri	702207	S. flexneri 6	Asia
S. flexneri	602872	S. flexneri 3a	Asia
S. flexneri	600579	S. flexneri 2a	Asia
S. flexneri	102820	S. flexneri 2a	West Africa
S. flexneri	100060	S. flexneri 2a	West Africa
S. flexneri	703097	S. flexneri 2a	Asia
S. flexneri	504193	S. flexneri 2a	Asia
S. flexneri	703765	S. flexneri 6	Asia
S. flexneri	600911	S. flexneri 4a	Asia
S. flexneri	100345	S. flexneri 2a	West Africa
S. flexneri	600430	S. flexneri 2a	Asia
S. flexneri	601226	S. flexneri 2a	Asia
S. flexneri	702822	S. flexneri 6	Asia
S. flexneri	504653	S. flexneri 3a	Asia
S. flexneri	500062	S. flexneri 2a	Asia
S. flexneri	600520	S. flexneri 1b	Asia
S. flexneri	603569	S. flexneri 1b	Asia
S. flexneri	602491	S. flexneri 2a	Asia
S. flexneri	100301	S. flexneri X	West Africa
S. flexneri	504261	S. flexneri 4a	Asia
S. flexneri	302123	S. flexneri 1b	East Africa
S. flexneri	402200	S. flexneri 6	East Africa
S. flexneri	600026	S. flexneri 1b	Asia
S. flexneri	402429	S. flexneri 1b	East Africa
S. flexneri	602336	S. flexneri 3a	Asia
S. flexneri	500242	S. flexneri 3a	Asia
S. flexneri	602397	S. flexneri 2b	Asia
S. flexneri	102263	S. flexneri 2a	West Africa
S. flexneri	604074	S. flexneri 2b	Asia
S. flexneri	600577	S. flexneri 2b	Asia
S. flexneri	103435	S. flexneri 2a	West Africa
S. flexneri	602017	S. flexneri 2a	Asia
S. flexneri	604548	S. flexneri 2a	Asia
S. flexneri	703819	S. flexneri 1b	Asia
S. flexneri	603690_II	S. flexneri 6	Asia
S. flexneri	204161	S. flexneri 6	West Africa
S. flexneri	500067	S. flexneri 6	Asia
S. flexneri	702705	S. flexneri 1b	Asia
S. flexneri	602379	S. flexneri 2b	Asia
S. flexneri	500249	S. flexneri 2a	Asia
S. flexneri	600390	S. flexneri 1b	Asia
S. flexneri	102241	S. flexneri 1b	West Africa
S. flexneri	600322	S. flexneri 1b	Asia
S. flexneri	500042	S. flexneri 2a	Asia
S. flexneri	103295	S. flexneri 2a	West Africa
S. flexneri	602660	S. flexneri 6	Asia
S. flexneri	103578	S. flexneri 6	West Africa
S. flexneri	603260_I	S. flexneri 3a	Asia
S. flexneri	103437	S. flexneri 2a	West Africa
S. flexneri	602248	S. flexneri 2b	Asia
S. flexneri	500497	S. flexneri 2a	Asia
S. flexneri	600366	S. flexneri 2a	Asia
S. flexneri	602644	S. flexneri 3a	Asia
S. flexneri	600433	S. flexneri 2a	Asia
S. flexneri	300101	S. flexneri 2a	East Africa
S. flexneri	602312	S. flexneri 2b	Asia
S. flexneri	603851	S. flexneri 2b	Asia
S. flexneri	603430	S. flexneri 2a	Asia
S. flexneri	602560	S. flexneri 3a	Asia
S. flexneri	602535_I	S. flexneri 2a	Asia
S. flexneri	103163	S. flexneri 2b	West Africa
S. flexneri	603787	S. flexneri 2b	Asia
S. flexneri	602361	S. flexneri 2b	Asia
S. flexneri	602303	S. flexneri 2a	Asia
S. flexneri	702167	S. flexneri 2a	Asia
S. flexneri	604281	S. flexneri 2a	Asia
S. flexneri	402866	S. flexneri 2b	East Africa
S. flexneri	604181	S. flexneri 2b	Asia
S. flexneri	600772	S. flexneri 2b	Asia
S. flexneri	403070	S. flexneri 2b	East Africa
S. flexneri	603076	S. flexneri 2a	Asia
S. flexneri	103552_I	S. flexneri Y	West Africa
S. flexneri	700241	S. flexneri 2a	Asia
S. flexneri	500277	S. flexneri 4a	Asia
S. flexneri	302672	S. flexneri 2a	East Africa
S. flexneri	300020	S. flexneri 2a	East Africa
S. flexneri	600369	S. flexneri 2a	Asia
S. flexneri	100848	S. flexneri 3a	West Africa
S. flexneri	600529	S. flexneri 3a	Asia
S. flexneri	600644	S. flexneri 3a	Asia
S. flexneri	600393	S. flexneri 2a	Asia
S. flexneri	603990	S. flexneri 2a	Asia
S. flexneri	703875	S. flexneri 2a	Asia
S. flexneri	103612	S. flexneri 1b	West Africa
S. flexneri	600503	S. flexneri 2a	Asia
S. flexneri	500410	S. flexneri 2a	Asia
S. flexneri	603854	S. flexneri 2b	Asia
S. flexneri	704135	S. flexneri 4a	Asia
S. flexneri	703889	S. flexneri 4a	Asia
S. flexneri	600620	S. flexneri 2b	Asia
S. flexneri	602856	S. flexneri 3a	Asia
S. flexneri	504435	S. flexneri 3a	Asia
S. flexneri	203270	S. flexneri X	West Africa
S. flexneri	201203	S. flexneri 2a	West Africa
S. flexneri	103708	S. flexneri 2a	West Africa
S. flexneri	403417	S. flexneri 2a	East Africa
S. flexneri	300732	S. flexneri 6	East Africa
S. flexneri	300117	S. flexneri 2a	East Africa
S. flexneri	500241	S. flexneri 2a	Asia
S. flexneri	403153	S. flexneri 6	East Africa
S. flexneri	100093	S. flexneri 2a	West Africa
S. flexneri	403044	S. flexneri 6	East Africa
S. flexneri	102491	S. flexneri 6	West Africa
S. flexneri	402709	S. flexneri 3a	East Africa
S. flexneri	603040	S. flexneri 2a	Asia
S. flexneri	203168	S. flexneri 1b	West Africa
S. flexneri	602684	S. flexneri 6	Asia
S. flexneri	600646	S. flexneri 3a	Asia
S. flexneri	302229	S. flexneri X	East Africa
S. flexneri	602714	S. flexneri 2a	Asia
S. flexneri	600818	S. flexneri 2b	Asia
S. flexneri	604151	S. flexneri 2a	Asia
S. flexneri	602339_I	S. flexneri 2b	Asia
S. flexneri	601036	S. flexneri 3a	Asia
S. flexneri	600432	S. flexneri 3a	Asia
S. flexneri	700245	S. flexneri 3a	Asia
S. flexneri	602562	S. flexneri 2a	Asia
S. flexneri	600617	S. flexneri 2a	Asia
S. flexneri	402357	S. flexneri 1b	East Africa
S. flexneri	500846	S. flexneri 2a	Asia
S. flexneri	702530	S. flexneri 6	Asia
S. flexneri	702761	S. flexneri 3a	Asia
S. flexneri	102493	S. flexneri 3a	West Africa
S. flexneri	602220	S. flexneri 4a	Asia
S. flexneri	604000	S. flexneri 3a	Asia
S. flexneri	501003	S. flexneri 3a	Asia
S. flexneri	702033	S. flexneri 1b	Asia
S. flexneri	600500	S. flexneri 2a	Asia
S. flexneri	601012	S. flexneri 2b	Asia
S. flexneri	600190	S. flexneri 1b	Asia
S. flexneri	600702	S. flexneri 2b	Asia
S. flexneri	603765	S. flexneri 2a	Asia
S. flexneri	602819_II	S. flexneri 6	Asia
S. flexneri	602784	S. flexneri 3a	Asia
S. flexneri	602597	S. flexneri 2a	Asia
S. flexneri	703001	S. flexneri 2a	Asia
S. flexneri	602719	S. flexneri 2b	Asia
S. flexneri	602979	S. flexneri 2b	Asia
S. flexneri	600945	S. flexneri 2b	Asia
S. flexneri	600305	S. flexneri 1b	Asia
S. flexneri	600497	S. flexneri 2a	Asia
S. flexneri	103288	S. flexneri 2b	West Africa
S. flexneri	604058	S. flexneri 2a	Asia
S. flexneri	401652	S. flexneri 2a	East Africa
S. flexneri	400565	S. flexneri 2b	East Africa
S. flexneri	402573	S. flexneri 6	East Africa
S. flexneri	504644	S. flexneri 4a	Asia
S. flexneri	600516	S. flexneri 2b	Asia
S. flexneri	100852	S. flexneri 7a	West Africa
S. flexneri	602521	S. flexneri 1b	Asia
S. flexneri	602028	S. flexneri 2a	Asia
S. flexneri	603554	S. flexneri 2b	Asia
S. flexneri	603867	S. flexneri 2b	Asia
S. flexneri	604001	S. flexneri 6	Asia
S. flexneri	402441	S. flexneri 1b	East Africa
S. flexneri	504032	S. flexneri 1b	Asia
S. flexneri	402123	S. flexneri 3a	East Africa
S. flexneri	400877	S. flexneri 2a	East Africa
S. flexneri	601087	S. flexneri 3a	Asia
S. flexneri	600519	S. flexneri 2a	Asia
S. flexneri	600471	S. flexneri 7a	Asia
S. flexneri	602542	S. flexneri 2a	Asia
S. flexneri	604361	S. flexneri 2b	Asia
S. flexneri	700492	S. flexneri 2a	Asia
S. flexneri	300225_II	S. flexneri 2a	East Africa
S. flexneri	703724	S. flexneri 1b	Asia
S. flexneri	403192	S. flexneri 6	East Africa
S. flexneri	602191	S. flexneri 3a	Asia
S. flexneri	600958	S. flexneri 2b	Asia
S. flexneri	100868	S. flexneri 2a	West Africa
S. flexneri	103218	S. flexneri 2a	West Africa
S. flexneri	400868	S. flexneri 3a	East Africa
S. flexneri	602442	S. flexneri 2b	Asia
S. flexneri	100842	S. flexneri 1b	West Africa
S. flexneri	201692	S. flexneri 1b	West Africa
S. flexneri	602596	S. flexneri 3a	Asia
S. flexneri	601296	S. flexneri 4a	Asia
S. flexneri	403587	S. flexneri 3a	East Africa
S. flexneri	103619	S. flexneri 1b	West Africa
S. flexneri	401555	S. flexneri 7a	East Africa
S. flexneri	300244	S. flexneri 2a	East Africa
S. flexneri	702839	S. flexneri 7a	Asia
S. flexneri	602458	S. flexneri 2a	Asia
S. flexneri	600650	S. flexneri 2a	Asia
S. flexneri	200071	S. flexneri 2a	West Africa
S. flexneri	703548	S. flexneri 2a	Asia
S. flexneri	503771	S. flexneri 7a	Asia
S. flexneri	403184	S. flexneri 3a	East Africa
S. flexneri	300209	S. flexneri 3a	East Africa
S. flexneri	600490	S. flexneri 2a	Asia
S. flexneri	102824	S. flexneri 1b	West Africa
S. flexneri	600554	S. flexneri 2b	Asia
S. flexneri	603695_II	S. flexneri 6	Asia
S. flexneri	702230	S. flexneri 1b	Asia
S. flexneri	402739	S. flexneri 2a	East Africa
S. flexneri	504275	S. flexneri 2a	Asia
S. flexneri	504174	S. flexneri 2a	Asia
S. flexneri	100704	S. flexneri 3a	West Africa
S. flexneri	602614	S. flexneri 2a	Asia
S. flexneri	300035	S. flexneri 2a	East Africa
S. flexneri	603327	S. flexneri 2a	Asia
S. flexneri	602054	S. flexneri 2a	Asia
S. flexneri	603358	S. flexneri 2a	Asia
S. flexneri	700131	S. flexneri 7a	Asia
S. flexneri	102854	S. flexneri 2a	West Africa
S. flexneri	604056	S. flexneri 3a	Asia
S. flexneri	204210	S. flexneri 3a	West Africa
S. flexneri	604073	S. flexneri 2b	Asia
S. flexneri	102926	S. flexneri 3a	West Africa
S. flexneri	603026	S. flexneri 1b	Asia
S. flexneri	602295	S. flexneri 2a	Asia
S. flexneri	602927	S. flexneri 1b	Asia
S. flexneri	600739	S. flexneri 2b	Asia
S. flexneri	602293	S. flexneri 7a	Asia
S. flexneri	203534	S. flexneri 1b	West Africa
S. flexneri	603781	S. flexneri 3a	Asia
S. flexneri	600514	S. flexneri Y	Asia
S. flexneri	602774	S. flexneri 2a	Asia
S. flexneri	603706	S. flexneri 2a	Asia
S. flexneri	602626	S. flexneri 2a	Asia
S. flexneri	202274	S. flexneri 3a	West Africa
S. flexneri	600385	S. flexneri 7a	Asia
S. flexneri	102860	S. flexneri 2a	West Africa
S. flexneri	602536_I	S. flexneri 2a	Asia
S. flexneri	702096	S. flexneri 2a	Asia
S. flexneri	600221	S. flexneri 1b	Asia
S. flexneri	600794	S. flexneri 2a	Asia
S. flexneri	602855	S. flexneri 4a	Asia
S. flexneri	702711	S. flexneri 2a	Asia
S. flexneri	703714	S. flexneri 2a	Asia
S. flexneri	600555_II	S. flexneri 1b	Asia
S. flexneri	603814	S. flexneri 6	Asia
S. flexneri	102996	S. flexneri 3a	West Africa
S. flexneri	602281	S. flexneri 2b	Asia
S. flexneri	600649	S. flexneri 2a	Asia
S. flexneri	601279	S. flexneri 4a	Asia
S. flexneri	703767	S. flexneri 4a	Asia
S. flexneri	300501	S. flexneri 3a	East Africa
S. flexneri	103333	S. flexneri 3a	West Africa
S. flexneri	602685	S. flexneri 1b	Asia
S. flexneri	601132	S. flexneri 2a	Asia
S. flexneri	703087	S. flexneri 2a	Asia
S. flexneri	401528	S. flexneri 6	East Africa
S. flexneri	403176	S. flexneri 3a	East Africa
S. flexneri	601257	S. flexneri 2a	Asia
S. flexneri	600108	S. flexneri 1b	Asia
S. flexneri	402041	S. flexneri 7a	East Africa
S. flexneri	400940	S. flexneri 7a	East Africa
S. flexneri	600018	S. flexneri 1a	Asia
S. flexneri	703894	S. flexneri 4a	Asia
S. flexneri	703463	S. flexneri 3a	Asia
S. flexneri	402716	S. flexneri 2b	East Africa
S. flexneri	604416	S. flexneri 2a	Asia
S. flexneri	103268	S. flexneri 2a	West Africa
S. flexneri	402257	S. flexneri 2a	East Africa
S. flexneri	700922	S. flexneri 4a	Asia
S. flexneri	401063_II	S. flexneri 1b	East Africa
S. flexneri	403127	S. flexneri 6	East Africa
S. flexneri	402192	S. flexneri 3a	East Africa
S. flexneri	602184	S. flexneri 2a	Asia
S. flexneri	202052	S. flexneri X	West Africa
S. flexneri	300119	S. flexneri 2a	East Africa
S. flexneri	600687	S. flexneri 3a	Asia
S. flexneri	602014	S. flexneri 1b	Asia
S. flexneri	600296	S. flexneri 2a	Asia
S. flexneri	401932	S. flexneri 7a	East Africa
S. flexneri	602606	S. flexneri 2a	Asia
S. flexneri	602327	S. flexneri 2a	Asia
S. flexneri	603030	S. flexneri 7a	Asia
S. flexneri	602528	S. flexneri 7a	Asia
S. flexneri	600726	S. flexneri 2a	Asia
S. flexneri	401368	S. flexneri 1b	East Africa
S. flexneri	703669	S. flexneri 7a	Asia
S. flexneri	702865	S. flexneri 6	Asia
S. flexneri	403130	S. flexneri 3a	East Africa
S. flexneri	200194	S. flexneri 1b	West Africa
S. flexneri	602509	S. flexneri 2a	Asia
S. flexneri	703439	S. flexneri 2a	Asia
S. flexneri	401781	S. flexneri 1b	East Africa
S. flexneri	600724_I	S. flexneri 3a	Asia
S. flexneri	601057	S. flexneri 4a	Asia
S. flexneri	604083	S. flexneri 2a	Asia
S. flexneri	600679	S. flexneri 1b	Asia
S. flexneri	600518	S. flexneri 1b	Asia
S. flexneri	401001	S. flexneri 1b	East Africa
S. flexneri	702690	S. flexneri 1b	Asia
S. flexneri	602354	S. flexneri 2a	Asia
S. flexneri	303287	S. flexneri 1b	East Africa
S. flexneri	402389	S. flexneri 4a	East Africa
S. flexneri	600213	S. flexneri 1b	Asia
S. flexneri	601060	S. flexneri 4a	Asia
S. flexneri	103339	S. flexneri 1b	West Africa
S. flexneri	601046	S. flexneri 2a	Asia
S. flexneri	602205	S. flexneri 2a	Asia
S. flexneri	103558	S. flexneri 1b	West Africa
S. flexneri	401640	S. flexneri 1b	East Africa
S. flexneri	103315	S. flexneri X	West Africa
S. flexneri	604462	S. flexneri 7a	Asia
S. flexneri	403331	S. flexneri 3a	East Africa
S. flexneri	600043	S. flexneri 4a	Asia
S. flexneri	401649	S. flexneri 1b	East Africa
S. flexneri	603422	S. flexneri 2a	Asia
S. flexneri	403367	S. flexneri 3a	East Africa
S. flexneri	600987	S. flexneri 2a	Asia
S. flexneri	201355	S. flexneri 1b	West Africa
S. flexneri	303146	S. flexneri 1b	East Africa
S. flexneri	402347	S. flexneri 7a	East Africa
S. flexneri	401674	S. flexneri 1b	East Africa
S. flexneri	402061	S. flexneri 3a	East Africa
S. flexneri	103229	S. flexneri 1b	West Africa
S. flexneri	702387	S. flexneri 1b	Asia
S. flexneri	702752	S. flexneri 1b	Asia
S. flexneri	604534	S. flexneri 3a	Asia
S. flexneri	602914	S. flexneri 1b	Asia
S. flexneri	602280	S. flexneri 2a	Asia
S. flexneri	702844	S. flexneri 6	Asia
S. flexneri	602925	S. flexneri 1b	Asia
S. flexneri	102070	S. flexneri 1b	West Africa
S. flexneri	601166	S. flexneri 2a	Asia
S. flexneri	702831	S. flexneri 1b	Asia
S. flexneri	702958	S. flexneri 4a	Asia
S. flexneri	103015	S. flexneri 2b	West Africa
S. flexneri	403057	S. flexneri 1b	East Africa
S. flexneri	702881	S. flexneri 2a	Asia
S. flexneri	602913	S. flexneri 2a	Asia
S. flexneri	600521	S. flexneri 2a	Asia
S. flexneri	702540	S. flexneri 1b	Asia
S. flexneri	703272	S. flexneri 4a	Asia
S. flexneri	602378	S. flexneri 7a	Asia
S. flexneri	302663	S. flexneri 1b	East Africa
S. flexneri	401559	S. flexneri 4a	East Africa
S. flexneri	703499	S. flexneri 1b	Asia
S. flexneri	702824	S. flexneri 2a	Asia
S. flexneri	200204	S. flexneri 1b	West Africa
S. flexneri	601016	S. flexneri 7a	Asia
S. flexneri	204584	S. flexneri 1b	West Africa
S. flexneri	402046	S. flexneri 1b	East Africa
S. flexneri	400576	S. flexneri 1b	East Africa
S. flexneri	203977	S. flexneri 1b	West Africa
S. flexneri	600982	S. flexneri 1b	Asia
S. flexneri	403142	S. flexneri 7a	East Africa
S. flexneri	600701	S. flexneri 1b	Asia
S. flexneri	602383	S. flexneri 2a	Asia
S. flexneri	600919	S. flexneri 2b	Asia
S. flexneri	600891	S. flexneri 2a	Asia
S. flexneri	600622	S. flexneri 2a	Asia
S. flexneri	600960	S. flexneri 2b	Asia
S. flexneri	602296	S. flexneri 2a	Asia
S. flexneri	601142	S. flexneri 3a	Asia
S. flexneri	604554	S. flexneri 3a	Asia
S. flexneri	601161	S. flexneri 1b	Asia
S. flexneri	703881	S. flexneri 4a	Asia
S. flexneri	602342	S. flexneri 7a	Asia
S. flexneri	704000	S. flexneri 2a	Asia
S. flexneri	601027	S. flexneri 2b	Asia
S. flexneri	600689	S. flexneri 3a	Asia
S. flexneri	703761	S. flexneri 1b	Asia
S. flexneri	103596	S. flexneri 1b	West Africa
S. dysenteriae	403270	S. dysenteriae provisional 96-3162	East Africa
S. dysenteriae	602610	S. dysenteriae provisional 96-3162	Asia
S. dysenteriae	601004	S. dysenteriae 3	Asia
S. dysenteriae	103224	S. dysenteriae provisional 96-3162	West Africa
S. dysenteriae	403361	S. dysenteriae	East Africa
S. dysenteriae	601079	S. dysenteriae 4	Asia
S. dysenteriae	604277	S. dysenteriae 2	Asia
S. dysenteriae	102252	S. dysenteriae 3	West Africa
S. dysenteriae	401933	S. dysenteriae 12	East Africa
S. dysenteriae	503456	S. dysenteriae 9	Asia
S. dysenteriae	600637	S. dysenteriae provisional 96-3162	Asia
S. dysenteriae	403616	S. dysenteriae 4	East Africa
S. dysenteriae	402262	S. dysenteriae 2	East Africa
S. dysenteriae	603782	S. dysenteriae provisional 96-3162	Asia
S. dysenteriae	403751	S. dysenteriae provisional 96-3162	East Africa
S. dysenteriae	600566	S. dysenteriae provisional 96-3162	Asia
S. dysenteriae	603295	S. dysenteriae 3	Asia
S. dysenteriae	600675_I	S. dysenteriae provisional 96-3162	Asia
S. dysenteriae	600588	S. dysenteriae provisional 96-3162	Asia
S. dysenteriae	600556	S. dysenteriae provisional 96-3162	Asia
S. dysenteriae	102581	S. dysenteriae provisional 96-3162	West Africa
S. dysenteriae	204055	S. dysenteriae 3	West Africa
S. dysenteriae	703268	S. dysenteriae provisional 96-3162	Asia
S. dysenteriae	401228	S. dysenteriae 2	East Africa
S. dysenteriae	503464	S. dysenteriae 2	Asia
S. dysenteriae	700053	S. dysenteriae 4	Asia
S. dysenteriae	401948	S. dysenteriae 2	East Africa
S. dysenteriae	402023	S. dysenteriae 2	East Africa
S. dysenteriae	100650	S. dysenteriae provisional 96-3162	West Africa
S. dysenteriae	600468	S. dysenteriae 4	Asia
S. dysenteriae	602683	S. dysenteriae provisional 96-3162	Asia
S. dysenteriae	703721	S. dysenteriae	Asia
S. dysenteriae	600762	S. dysenteriae provisional 96-3162	Asia
S. dysenteriae	400795	S. dysenteriae 4	East Africa
S. dysenteriae	402051	S. dysenteriae 2	East Africa
S. dysenteriae	403296	S. dysenteriae 2	East Africa
S. dysenteriae	100379	S. dysenteriae provisional 96-3162	West Africa
S. dysenteriae	401138	S. dysenteriae 12	East Africa
S. dysenteriae	703348	S. dysenteriae	Asia
S. dysenteriae	602392	S. dysenteriae provisional 96-3162	Asia
S. dysenteriae	100310	S. dysenteriae 3	West Africa
S. dysenteriae	700378	S. dysenteriae 4	Asia
S. dysenteriae	400817	S. dysenteriae 4	East Africa
S. dysenteriae	602417	S. dysenteriae provisional 96-3162	Asia
S. dysenteriae	603936	S. dysenteriae	Asia
S. dysenteriae	600528	S. dysenteriae 4	Asia
S. dysenteriae	402253	S. dysenteriae 12	East Africa
S. dysenteriae	700598	S. dysenteriae 4	Asia
S. dysenteriae	600750	S. dysenteriae 12	Asia
S. dysenteriae	603721	S. dysenteriae 2	Asia
S. dysenteriae	402422	S. dysenteriae 4	East Africa
S. dysenteriae	402936	S. dysenteriae 2	East Africa
S. dysenteriae	401984	S. dysenteriae provisional 96-3162	East Africa
S. dysenteriae	602805	S. dysenteriae provisional 96-3162	Asia
S. dysenteriae	703071	S. dysenteriae 3	Asia
S. dysenteriae	700239	S. dysenteriae 4	Asia
S. dysenteriae	602583	S. dysenteriae 3	Asia
S. dysenteriae	603791	S. dysenteriae 2	Asia
S. dysenteriae	604264	S. dysenteriae	Asia
S. dysenteriae	702058	S. dysenteriae 2	Asia
S. boydii	704061	S. boydii	Asia
S. boydii	704265	S. boydii	Asia
S. boydii	303300	S. boydii	East Africa
S. boydii	601143	S. boydii 18	Asia
S. boydii	403601	S. boydii	East Africa
S. boydii	400857_II	S. boydii	East Africa
S. boydii	704263	S. boydii	Asia
S. boydii	504250	S. boydii 12	Asia
S. boydii	602068	S. boydii 4	Asia
S. boydii	700015	S. boydii 8	Asia
S. boydii	503424	S. boydii 1	Asia
S. boydii	602144	S. boydii 1	Asia
S. boydii	600266	S. boydii 3	Asia
S. boydii	600710	S. boydii 20	Asia
S. boydii	703670	S. boydii 8	Asia
S. boydii	703713	S. boydii 8	Asia
S. boydii	603150	S. boydii 4	Asia
S. boydii	503127	S. boydii 10	Asia
S. boydii	603122	S. boydii 14	Asia
S. boydii	100726	S. boydii 1	West Africa
S. boydii	702846	S. boydii 8	Asia
S. boydii	703092	S. boydii 10	Asia
S. boydii	400646	S. boydii 20	East Africa
S. boydii	503445	S. boydii 18	Asia
S. boydii	602404	S. boydii 1	Asia
S. boydii	600375	S. boydii 10	Asia
S. boydii	700171	S. boydii 10	Asia
S. boydii	102265	S. boydii 14	West Africa
S. boydii	600657	S. boydii 12	Asia
S. boydii	403155	S. boydii 4	East Africa
S. boydii	102778	S. boydii 14	West Africa
S. boydii	503462	S. boydii 2	Asia
S. boydii	602573	S. boydii 4	Asia
S. boydii	204706	S. boydii 1	West Africa
S. boydii	602988	S. boydii 1	Asia
S. boydii	103335	S. boydii 2	West Africa
S. boydii	202089	S. boydii 2	West Africa
S. boydii	500088	S. boydii 4	Asia
S. boydii	500612	S. boydii 10	Asia
S. boydii	700720	S. boydii 1	Asia
S. boydii	500245	S. boydii 10	Asia
S. boydii	100464	S. boydii 4	West Africa
S. boydii	603210	S. boydii 4	Asia
S. boydii	602339_II	S. boydii	Asia
S. boydii	601276	S. boydii 18	Asia
S. boydii	504414	S. boydii 4	Asia
S. boydii	401540	S. boydii 2	East Africa
S. boydii	302052	S. boydii 2	East Africa
S. boydii	403813	S. boydii	East Africa
S. boydii	603321_II	S. boydii 1	Asia
S. boydii	401128	S. boydii 10	East Africa
S. boydii	603446_II	S. boydii	Asia
S. boydii	703895	S. boydii	Asia
S. boydii	103362	S. boydii 2	West Africa
S. boydii	300519	S. boydii 2	East Africa
S. boydii	401257	S. boydii 2	East Africa
S. boydii	100233	S. boydii	West Africa
S. boydii	102968	S. boydii 2	West Africa
S. boydii	700019	S. boydii 4	Asia
S. boydii	401825	S. boydii 2	East Africa
S. boydii	102158	S. boydii 4	West Africa
S. boydii	702198	S. boydii 15	Asia
S. boydii	402529	S. boydii 4	East Africa
S. boydii	702806	S. boydii 1	Asia
S. boydii	403067	S. boydii 2	East Africa
S. boydii	603879	S. boydii 20	Asia
S. boydii	700183	S. boydii 4	Asia
S. boydii	602768	S. boydii 4	Asia
S. boydii	204048	S. boydii	West Africa
S. boydii	600746	S. boydii 12	Asia
S. boydii	600080	S. boydii 20	Asia
S. boydii	603233	S. boydii 12	Asia
S. boydii	504456	S. boydii 15	Asia
S. boydii	600384	S. boydii 12	Asia
S. boydii	600690	S. boydii 11	Asia
