# Supplementary material for: Pathogenomic analyses of Shigella isolates inform factors limiting shigellosis prevention and control across LMICs
Source: Nat Microbiol. 2022 Jan 31;7(2):251–61. doi: 10.1038/s41564-021-01054-z (PMC8813619; doi:10.1038/s41564-021-01054-z)
Supplement: Source Data Extended Data Fig. 5 — Input files comparing serotype diversity and genetic diversity between the six S. flexneri PGs for the generation of Extended Data 5. [file 41564_2021_1054_MOESM16_ESM.xlsx]

## Sheet: sero_diversity
Number of isolates in PGs	serotype_num	PG
384	8	3
148	6	1
114	2	2
3	3	6
19	3	7
149	3	Sf6

## Sheet: genetic_diversity
Genetic diversity	Number of serotype	PG
282	8	3
697	6	1
1233	2	2
329	3	6
227	3	7
659	3	Sf6
