# Supplementary material for: Pathogenomic analyses of Shigella isolates inform factors limiting shigellosis prevention and control across LMICs
Source: Nat Microbiol. 2022 Jan 31;7(2):251–61. doi: 10.1038/s41564-021-01054-z (PMC8813619; doi:10.1038/s41564-021-01054-z)
Supplement: Source Data Extended Data Fig. 8 — Input files consisting of the numbers and frequencies of AMR genes detected in each Shigella species for the generation of Extended Data 8. [file 41564_2021_1054_MOESM17_ESM.xlsx]

## Sheet: S. flexneri
genes	num	freq
aac(3)-IIe	1	0.00122399
aadA1	571	0.698898
aph(3'')-Ib	344	0.421053
aph(6)-Id	538	0.658507
blaCMY-16	1	0.00122399
blaCTX-M-15	4	0.00489596
blaDHA-1	1	0.00122399
blaI	1	0.00122399
blaOXA	4	0.00489596
blaOXA-1	455	0.556916
blaOXA-129	1	0.00122399
blaR1	1	0.00122399
blaTEM-1	63	0.0771114
blaTEM-190	1	0.00122399
blaZ	1	0.00122399
fosA	1	0.00122399
vga(A)	1	0.00122399
mph(A)	8	0.00979192
erm(B)	1	0.00122399
catA1	1	0.00122399
catA	492	0.602203
qnrS1	31	0.0379437
qnrS4	2	0.00244798
qnrB4	1	0.00122399
sat2	440	0.538556
sul1	20	0.0244798
sul2	615	0.752754
tet(A)	66	0.0807834
tet(B)	664	0.812729
tet(J)	1	0.00122399
dfrA1	493	0.603427
dfrA5	6	0.00734394
dfrA7	9	0.0110159
dfrA8	5	0.00611995
dfrA14	236	0.288862
dfrA15	6	0.00734394
dfrA17	1	0.00122399
dfrA21	1	0.00122399
gyrA	550	0.673195
parC	109	0.133415

## Sheet: S. sonnei
genes	num	freq
aadA1	118	0.383117
aph(3'')-Ib	260	0.844156
aph(6)-Id	261	0.847403
blaCTX-M-15	4	0.012987
blaOXA-1	2	0.00649351
blaTEM-1	9	0.0292208
mph(A)	4	0.012987
qnrS1	2	0.00649351
sat2	305	0.99026
sul1	2	0.00649351
sul2	271	0.87987
tet(A)	266	0.863636
tet(B)	3	0.00974026
dfrA1	305	0.99026
dfrA5	1	0.00324675
dfrA8	1	0.00324675
dfrA14	2	0.00649351
gyrA	247	0.801948
parC	47	0.152597

## Sheet: S. boydii
genes	num	freq
blaCTX-M-15	1	0.0126582
blaOXA	1	0.0126582
mph(A)	1	0.0126582
dfrA5	2	0.0253165
uhpT_E350Q	3	0.0379747
blaOXA-1	4	0.0506329
catA	7	0.0886076
tet(B)	9	0.113924
dfrA7	10	0.126582
sul1	11	0.139241
gyrA	12	0.151899
qnrS1	24	0.303797
dfrA14	26	0.329114
aadA1	29	0.367089
sat2	31	0.392405
dfrA1	31	0.392405
blaTEM-1	33	0.417722
tet(A)	44	0.556962
aph(3'')-Ib	55	0.696203
aph(6)-Id	55	0.696203
sul2	62	0.78481

## Sheet: S. dysenteriae
genes	num	freq
blaCTX-M-15	1	0.0166667
blaOXA	1	0.0166667
aadA5	3	0.05
qnrS1	3	0.05
dfrA17	3	0.05
dfrA7	6	0.1
sul1	9	0.15
dfrA14	9	0.15
blaTEM-1	14	0.233333
tet(A)	16	0.266667
gyrA	18	0.3
uhpT_E350Q	23	0.383333
blaOXA-1	26	0.433333
catA	31	0.516667
aadA1	35	0.583333
tet(B)	35	0.583333
sat2	38	0.633333
dfrA1	41	0.683333
aph(3'')-Ib	55	0.916667
aph(6)-Id	55	0.916667
sul2	55	0.916667
