# Supplementary material for: Pathogenomic analyses of Shigella isolates inform factors limiting shigellosis prevention and control across LMICs
Source: Nat Microbiol. 2022 Jan 31;7(2):251–61. doi: 10.1038/s41564-021-01054-z (PMC8813619; doi:10.1038/s41564-021-01054-z)
Supplement: Source Data Extended Data Fig. 9 — Input binary files consisting of predicted resistance/reduced susceptibility against various AMR drug classes among Shigella species for the generation of Extended Data 9. [file 41564_2021_1054_MOESM18_ESM.xlsx]

## Sheet: S. flexneri
AMINOGLYCOSIDE	BETA-LACTAM	FOSFOMYCIN	LINCOSAMIDE	MACROLIDE	PHENICOL	QUINOLONE	STREPTOTHRICIN	SULFONAMIDE	TETRACYCLINE	TRIMETHOPRIM
1	0	0	0	0	0	1	1	0	1	1
1	1	0	0	0	1	1	1	1	1	1
1	1	0	0	0	1	1	1	1	1	1
1	1	0	0	0	1	1	1	1	1	1
1	0	0	0	0	1	1	0	1	1	1
1	1	0	0	0	1	1	1	0	1	1
1	1	0	0	0	1	1	1	1	1	1
1	1	0	0	0	1	1	1	1	1	1
1	0	0	0	0	0	1	1	0	1	1
1	1	0	0	0	1	1	1	1	1	1
1	1	0	0	0	1	1	1	1	1	1
1	1	0	0	0	1	1	1	0	1	1
1	0	0	0	0	0	1	0	1	0	1
1	1	0	0	0	1	1	1	1	1	1
0	0	0	0	0	0	1	0	0	1	0
1	1	0	0	0	1	1	1	1	1	1
1	1	0	0	0	1	1	1	1	1	1
1	1	0	0	0	1	1	1	1	1	1
1	1	0	0	0	1	1	1	1	1	1
1	1	0	0	0	1	1	1	1	1	1
0	0	0	0	0	0	1	0	0	1	0
1	1	0	0	0	1	1	1	0	1	1
0	0	0	0	0	0	0	0	1	1	1
1	1	0	0	0	1	1	1	1	1	1
1	1	0	0	0	1	1	1	1	1	1
1	1	0	0	0	1	1	1	0	1	1
1	1	0	0	0	1	1	1	0	1	1
1	1	0	0	0	1	1	1	0	1	1
1	0	0	0	0	0	1	1	0	1	1
1	1	0	0	0	1	1	1	1	1	1
1	1	0	0	0	1	1	1	0	1	1
1	1	0	0	0	1	1	1	0	1	1
1	1	0	0	0	1	1	1	1	1	1
1	0	0	0	0	0	1	0	1	1	0
1	0	0	0	0	0	0	0	1	0	1
1	0	0	0	0	0	1	1	0	1	1
1	1	0	0	0	1	1	1	1	1	1
1	1	0	0	0	1	1	1	1	1	1
1	0	0	0	0	0	1	1	0	1	1
1	0	0	0	0	0	1	1	1	1	1
1	0	0	0	0	0	0	0	1	0	1
1	1	0	0	0	1	1	1	1	1	1
1	1	0	0	0	1	1	1	1	1	1
1	0	0	0	0	1	0	0	1	1	1
1	1	0	0	0	1	1	1	1	1	1
1	1	0	0	0	1	1	1	0	1	1
1	1	0	0	0	1	1	1	1	1	1
1	1	0	0	0	1	1	1	1	1	1
1	0	0	0	0	0	0	1	1	1	1
1	0	0	0	0	0	1	1	1	1	1
1	0	0	0	0	0	1	1	0	1	1
1	1	0	0	0	1	1	1	0	1	1
1	1	0	0	0	1	1	1	1	1	1
1	1	0	0	0	1	1	1	1	1	1
1	1	0	0	0	1	1	1	1	1	1
1	1	0	0	0	1	1	1	1	1	1
1	1	0	0	0	1	1	1	1	1	1
1	1	0	0	0	1	1	1	1	1	1
1	1	0	0	0	1	1	1	1	1	1
1	1	0	0	0	1	1	1	0	1	1
1	1	0	0	0	0	0	1	1	1	1
1	0	0	0	0	0	0	0	1	1	1
1	1	0	0	0	1	1	1	1	1	1
1	1	0	0	0	1	0	1	1	1	1
1	0	0	0	0	1	1	0	1	1	1
1	1	0	0	0	1	1	1	1	1	1
0	0	0	0	0	0	0	0	0	1	0
1	1	0	0	0	1	0	0	1	1	1
1	1	0	0	0	1	0	0	1	1	1
1	1	0	0	0	1	0	1	1	1	1
1	0	0	0	0	0	1	1	1	1	1
0	0	0	0	0	0	1	0	0	0	0
1	1	0	0	0	1	0	0	1	1	1
1	1	0	0	0	1	1	1	1	1	1
1	0	0	0	0	0	1	1	1	1	1
1	0	0	0	0	0	1	0	1	1	1
1	1	0	0	0	0	1	1	1	1	1
1	1	0	0	0	1	1	1	1	1	1
1	1	0	0	0	1	0	0	1	1	1
1	1	0	0	0	1	0	0	1	1	1
1	0	0	0	0	0	1	0	1	1	1
1	1	0	0	0	1	1	1	0	1	1
1	1	0	0	0	1	1	1	1	0	1
1	1	0	0	0	1	0	1	1	1	1
1	1	0	0	0	1	0	0	1	1	1
1	1	0	0	0	0	0	1	0	1	1
1	0	0	0	0	0	1	0	1	1	1
1	1	0	0	0	0	1	1	1	1	1
0	0	0	0	0	0	0	0	0	1	0
1	1	0	0	0	0	0	0	0	1	0
1	0	0	0	0	0	1	1	1	1	1
1	0	0	0	0	0	1	0	1	1	1
1	1	0	0	0	1	1	1	1	1	1
1	1	0	0	0	1	0	1	1	1	1
1	0	0	0	0	1	1	0	1	1	1
1	0	0	0	0	1	1	0	1	1	1
1	0	0	0	0	0	1	0	1	1	1
0	0	0	0	0	0	1	0	0	0	0
0	0	0	0	0	0	0	0	1	1	1
1	1	0	1	0	1	0	0	1	1	1
1	1	0	0	0	1	1	1	1	1	1
1	1	0	0	0	1	0	1	1	1	1
1	1	0	0	0	1	1	1	0	1	1
1	0	0	0	0	0	1	0	1	1	1
1	0	0	0	0	0	1	1	1	1	1
1	0	0	0	0	0	0	0	1	1	1
1	1	0	0	0	1	0	0	1	1	1
1	0	0	0	0	0	1	0	1	1	1
1	0	0	0	0	0	1	1	1	1	1
1	0	0	0	0	0	1	0	1	1	1
1	1	0	0	0	1	0	0	1	1	1
1	1	0	0	0	1	0	0	1	1	1
1	1	0	0	0	1	1	1	1	1	1
1	1	0	0	0	1	1	1	0	1	1
1	1	0	0	0	1	1	1	0	1	1
1	0	0	0	0	0	1	1	1	1	1
1	1	0	0	0	1	0	0	1	1	1
1	1	0	0	0	1	0	0	1	1	1
1	1	0	0	0	1	1	1	1	1	1
1	1	0	0	0	0	0	1	0	1	1
1	1	0	0	0	1	0	1	1	1	1
1	1	0	0	0	1	1	1	0	1	1
1	1	0	0	0	1	0	0	1	1	1
1	1	0	0	0	1	1	1	1	1	1
1	0	0	0	0	0	0	1	1	1	1
1	1	0	0	0	1	1	1	1	1	1
0	1	0	0	1	0	1	0	0	1	0
1	1	0	0	0	1	0	1	0	1	1
1	1	0	0	0	1	1	1	1	1	1
1	1	1	0	0	1	1	1	1	1	1
0	0	0	0	0	0	0	0	1	0	1
1	1	0	0	0	0	1	0	1	1	1
1	1	0	0	0	0	0	1	1	1	1
1	1	0	0	0	0	1	0	1	1	1
1	0	0	0	0	1	0	0	1	1	1
1	1	0	0	0	0	0	0	1	0	1
1	1	0	0	0	1	1	1	1	1	1
1	1	0	0	0	1	0	0	0	1	0
1	1	0	0	0	1	0	0	0	1	1
1	1	0	0	0	1	0	0	1	1	1
1	0	0	0	0	0	1	0	0	1	1
1	0	0	0	0	0	0	0	1	0	1
1	1	0	0	0	0	1	0	1	1	1
1	1	0	0	0	1	0	1	1	1	1
1	1	0	0	0	1	0	0	1	1	1
1	1	0	0	0	1	0	0	1	1	1
1	1	0	0	0	1	0	1	1	1	1
1	1	0	0	0	1	0	1	1	1	1
1	1	0	0	0	1	0	1	1	1	1
1	1	0	0	0	1	0	1	1	1	1
1	1	0	0	0	1	1	1	1	1	1
1	0	0	0	0	0	0	0	1	1	1
1	0	0	0	0	0	0	0	1	1	1
1	1	0	0	0	1	0	0	1	1	1
1	1	0	0	0	1	0	0	1	1	1
1	1	0	0	0	1	0	0	1	1	0
1	1	0	0	0	1	0	1	1	1	1
1	1	0	0	0	1	0	0	0	1	0
1	1	0	0	0	1	0	0	1	1	1
1	1	0	0	0	1	0	0	1	1	1
1	0	0	0	0	0	0	0	1	0	1
1	1	0	0	0	1	0	0	1	1	1
1	0	0	0	0	1	0	0	1	1	1
1	1	0	0	0	1	0	1	1	1	1
1	1	0	0	0	1	0	1	1	1	1
0	0	0	0	0	0	0	0	1	0	1
1	1	0	0	0	1	0	0	1	1	1
1	1	0	0	0	1	0	1	0	1	1
1	1	0	0	0	0	0	1	1	1	1
1	1	0	0	0	1	0	0	1	1	1
1	1	0	0	0	1	1	1	1	1	1
1	1	0	0	0	1	1	1	1	1	1
1	1	0	0	0	1	0	0	1	1	1
1	1	0	0	0	0	0	0	1	1	1
1	0	0	0	0	0	0	0	0	0	1
1	1	0	0	0	0	1	0	1	1	1
1	1	0	0	0	1	0	0	1	1	1
1	1	0	0	0	1	0	1	1	1	1
1	1	0	0	0	1	0	1	1	1	1
1	1	0	0	0	1	1	1	1	1	1
1	1	0	0	0	0	0	1	0	0	1
1	0	0	0	0	1	0	0	1	0	1
1	1	0	0	0	1	0	1	1	1	1
1	1	0	0	0	1	0	1	1	1	1
1	1	0	0	0	1	0	0	1	1	1
1	0	0	0	0	0	0	1	1	1	1
1	1	0	0	0	1	0	0	1	1	1
1	0	0	0	0	0	0	0	1	0	1
1	1	0	0	0	0	0	1	1	1	1
1	1	0	0	0	1	1	1	1	1	1
1	1	0	0	0	0	0	0	1	1	1
1	1	0	0	0	1	0	1	0	1	1
1	0	0	0	0	0	0	0	0	0	1
1	1	0	0	0	1	0	1	1	1	1
1	0	0	0	0	0	0	1	1	0	1
1	1	0	0	0	1	0	1	1	1	1
1	0	0	0	0	0	0	0	1	1	1
1	1	0	0	0	1	0	1	1	1	1
1	1	0	0	0	1	0	1	1	1	1
1	0	0	0	0	0	0	1	1	0	1
1	1	0	0	0	1	0	0	0	1	0
1	0	0	0	0	1	0	1	1	1	1
1	1	0	0	0	0	0	0	1	0	1
1	1	0	0	0	1	0	1	1	1	1
1	1	0	0	0	1	0	0	1	1	1
1	1	0	0	0	1	0	0	1	1	1
1	0	0	0	0	1	0	0	1	0	1
1	1	0	0	0	1	0	0	1	1	1
1	1	0	0	0	1	1	1	1	1	1
1	1	0	0	0	1	0	1	1	1	1
0	0	0	0	0	0	1	0	0	0	0
0	0	0	0	0	0	1	0	0	0	0
1	1	0	0	0	1	1	1	1	1	1
1	1	0	0	0	0	1	0	1	1	1
1	0	0	0	0	0	1	0	1	0	0
1	0	0	0	0	0	1	1	0	1	1
1	1	0	0	0	1	1	1	1	1	1
1	1	0	0	0	1	1	1	1	1	1
1	1	0	0	1	0	1	0	1	1	1
0	0	0	0	0	0	1	0	0	0	0
1	0	0	0	0	0	1	0	1	1	1
1	0	0	0	0	0	1	0	1	1	0
1	1	0	0	0	1	1	1	0	1	1
1	1	0	0	0	1	1	1	1	1	1
1	0	0	0	0	0	1	0	1	1	1
1	1	0	0	0	1	1	1	1	1	1
1	1	0	0	0	1	1	1	1	1	1
1	1	0	0	0	1	1	1	0	1	1
0	0	0	0	0	0	1	0	0	0	0
1	0	0	0	0	0	1	1	0	1	1
0	0	0	0	0	0	1	0	0	1	0
1	0	0	0	0	0	1	0	1	1	1
1	0	0	0	0	0	1	1	0	1	1
0	0	0	0	0	0	1	0	0	0	0
1	1	0	0	0	0	1	0	1	0	1
0	0	0	0	0	0	1	0	0	0	0
1	0	0	0	0	1	1	0	0	1	1
1	0	0	0	0	0	1	0	1	1	1
0	0	0	0	0	0	1	0	0	0	0
1	0	0	0	0	0	0	0	1	0	1
1	1	0	0	0	1	1	1	0	1	1
1	1	0	0	0	1	1	0	1	1	1
1	0	0	0	0	0	1	0	1	1	1
1	0	0	0	0	0	1	0	1	1	1
1	1	0	0	0	1	1	1	1	1	1
1	0	0	0	0	0	1	1	0	1	1
1	1	0	0	0	1	1	1	0	1	1
1	1	0	0	0	1	0	1	0	1	1
1	0	0	0	0	0	0	0	0	1	1
1	1	0	0	0	1	1	1	0	1	1
1	0	0	0	0	1	1	0	1	1	1
1	0	0	0	0	0	1	0	1	1	1
1	1	0	0	0	1	1	1	0	1	1
1	1	0	0	0	1	1	1	0	1	1
1	0	0	0	0	0	0	0	1	0	1
1	1	0	0	0	1	1	1	1	1	1
1	1	0	0	0	1	1	1	0	1	1
1	0	0	0	0	0	1	1	1	1	1
0	0	0	0	0	0	1	0	0	0	0
0	0	0	0	0	0	1	0	0	0	0
0	0	0	0	0	0	0	0	0	1	0
1	0	0	0	0	0	1	0	1	1	1
1	1	0	0	0	1	1	1	1	1	1
1	1	0	0	0	1	1	1	1	1	1
1	1	0	0	0	1	1	1	1	1	1
1	0	0	0	0	0	1	0	1	1	1
1	1	0	0	0	0	1	1	1	1	1
1	1	0	0	0	1	1	1	1	1	1
1	0	0	0	0	1	1	0	1	1	1
1	0	0	0	0	0	1	0	1	1	1
1	1	0	0	0	0	1	1	1	1	1
1	0	0	0	0	1	1	0	0	1	1
1	0	0	0	0	1	1	0	1	1	1
1	1	0	0	0	1	0	1	1	1	1
1	1	0	0	1	1	1	1	1	1	1
1	0	0	0	0	0	1	0	1	1	1
1	0	0	0	0	0	1	1	0	1	1
1	1	0	0	0	1	1	1	1	1	1
1	0	0	0	0	0	1	1	0	0	1
0	1	0	0	0	0	1	0	0	1	0
1	0	0	0	0	0	1	0	1	1	1
1	1	0	0	0	1	1	1	1	1	1
1	0	0	0	0	0	1	0	1	0	0
1	0	0	0	0	0	1	0	1	1	1
1	0	0	0	0	0	1	0	1	1	1
1	0	0	0	0	0	1	1	0	1	1
1	0	0	0	0	0	0	1	1	1	1
1	1	0	0	0	1	1	1	1	1	1
1	1	0	0	0	1	1	1	0	1	1
1	1	0	0	0	1	1	1	0	1	1
1	1	0	0	0	1	1	1	1	1	1
1	1	0	0	0	1	0	1	1	1	1
1	1	0	0	1	0	1	0	0	0	1
0	0	0	0	0	0	1	0	0	0	0
1	1	0	0	0	1	1	1	0	1	1
1	0	0	0	0	0	1	0	1	1	1
0	0	0	0	0	0	1	0	0	0	0
1	1	0	0	0	1	1	1	0	1	1
1	0	0	0	0	0	1	1	0	1	1
1	1	0	0	0	1	1	1	0	1	1
1	0	0	0	0	0	1	1	1	1	1
1	0	0	0	0	0	1	1	1	1	1
1	1	0	0	0	1	1	1	0	1	1
1	1	0	0	0	1	1	1	0	1	1
1	1	0	0	0	1	0	1	0	1	1
1	1	0	0	0	1	1	1	0	1	1
1	0	0	0	0	0	1	0	1	1	0
1	1	0	0	0	1	1	1	0	1	1
1	0	0	0	0	0	1	0	0	1	1
1	1	0	0	0	1	1	1	0	1	1
1	1	0	0	0	1	1	1	1	1	1
1	1	0	0	0	1	1	1	1	1	1
1	1	0	0	0	1	1	1	0	1	1
1	1	0	0	0	1	1	1	1	1	1
1	1	0	0	0	1	1	1	0	1	1
1	0	0	0	0	0	1	0	1	1	1
1	1	0	0	0	1	1	1	1	1	1
1	0	0	0	0	1	0	0	1	1	1
1	0	0	0	0	0	1	0	1	1	1
0	0	0	0	0	0	1	0	0	0	0
1	1	0	0	0	1	1	1	0	1	1
1	1	0	0	1	1	1	1	1	1	1
1	1	0	0	0	1	1	1	1	1	1
1	0	0	0	0	0	1	0	1	1	1
1	1	0	0	0	0	1	0	1	1	1
1	0	0	0	0	0	0	0	1	1	1
1	0	0	0	0	0	0	0	1	0	1
0	1	0	0	0	0	1	0	1	1	1
1	1	0	0	0	1	0	1	0	1	1
1	1	0	0	0	0	0	0	1	1	1
0	0	0	0	0	0	1	0	0	0	0
1	0	0	0	0	0	1	0	1	1	1
0	0	0	0	0	0	0	0	0	1	0
1	1	0	0	0	1	0	0	1	1	1
1	0	0	0	0	0	1	0	1	1	1
1	0	0	0	0	1	1	0	1	1	1
0	0	0	0	0	0	0	0	0	1	0
0	0	0	0	0	0	1	0	0	0	0
0	0	0	0	0	0	1	1	0	0	1
1	1	0	0	0	1	1	1	1	1	1
1	1	0	0	0	1	1	1	1	1	1
1	1	0	0	0	1	0	0	1	1	1
1	1	0	0	0	1	0	0	1	1	1
1	0	0	0	0	0	1	0	1	1	0
1	1	0	0	0	1	1	1	1	1	1
1	1	0	0	0	1	0	0	0	1	0
1	0	0	0	0	0	0	0	1	1	1
1	1	0	0	0	1	1	1	1	1	1
1	1	0	0	0	1	0	0	1	1	1
0	1	0	0	0	1	0	0	1	1	1
1	1	0	0	0	1	0	0	1	1	1
1	1	0	0	0	1	0	0	0	1	0
1	0	0	0	0	1	1	0	1	1	1
0	0	0	0	0	0	0	0	1	1	1
1	0	0	0	0	0	0	0	1	1	1
1	1	0	0	0	1	0	1	1	1	1
1	1	0	0	0	1	0	1	1	1	1
1	0	0	0	0	1	1	0	1	1	1
0	0	0	0	0	1	0	0	0	1	0
1	1	0	0	0	1	1	1	0	1	1
1	0	0	0	0	1	1	0	1	1	1
1	1	0	0	0	1	1	1	1	1	1
1	1	0	0	0	1	0	1	1	1	1
1	1	0	0	0	1	0	0	1	1	1
1	0	0	0	0	0	0	0	1	0	1
1	1	0	0	0	1	0	1	1	1	1
1	0	0	0	0	0	1	0	1	1	1
1	0	0	0	0	1	1	0	1	1	1
1	0	0	0	0	0	0	0	1	1	0
1	0	0	0	0	0	0	0	1	1	1
1	1	0	0	0	0	0	0	1	1	1
1	1	0	0	0	1	1	1	1	1	1
1	0	0	0	0	0	1	1	1	1	1
1	0	0	0	0	1	1	0	1	1	1
0	0	0	0	0	0	1	0	0	0	0
1	0	0	0	0	1	1	0	1	1	1
1	1	0	0	0	1	1	1	1	1	1
1	1	0	0	0	0	1	0	1	0	1
0	0	0	0	0	0	0	0	0	1	0
1	1	0	0	0	1	1	1	1	1	1
1	1	0	0	0	1	0	0	1	1	1
1	1	0	0	0	1	0	0	1	1	1
1	1	0	0	0	1	1	1	1	1	1
1	0	0	0	0	0	1	1	1	1	1
1	1	0	0	0	1	1	1	1	1	1
1	1	0	0	0	1	0	1	1	1	1
1	0	0	0	0	0	0	0	1	1	1
1	0	0	0	0	1	1	0	1	1	1
1	0	0	0	0	0	1	1	1	1	1
1	1	0	0	0	1	1	1	1	1	1
0	1	0	0	0	0	0	0	0	0	0
1	1	0	0	0	1	1	1	1	1	1
1	0	0	0	0	0	1	0	1	1	1
1	0	0	0	0	0	1	0	1	1	1
1	1	0	0	0	1	1	1	1	1	1
0	0	0	0	0	0	0	0	0	1	0
1	0	0	0	0	0	0	0	1	1	1
1	0	0	0	0	1	1	0	1	1	1
1	0	0	0	0	0	1	1	0	1	1
1	1	0	0	0	1	0	0	0	1	0
1	0	0	0	0	0	1	0	1	1	1
1	0	0	0	0	0	1	0	1	1	1
1	1	0	0	0	0	1	1	1	1	1
1	0	0	0	0	0	1	1	1	1	1
1	1	0	0	0	1	0	0	0	1	1
0	0	0	0	0	0	0	0	1	0	0
1	0	0	0	0	0	1	1	1	1	1
1	1	0	0	0	0	1	0	1	1	1
1	1	0	0	0	0	1	0	1	0	1
1	1	0	0	0	1	0	0	1	1	1
1	1	0	0	0	0	0	0	1	1	1
1	0	0	0	0	0	1	1	1	1	1
1	1	0	0	0	1	1	1	0	1	1
1	0	0	0	0	1	1	0	1	1	1
0	0	0	0	0	0	0	0	0	1	0
1	0	0	0	0	0	0	1	0	1	1
1	0	0	0	0	0	1	1	1	0	1
1	1	0	0	0	1	1	1	1	1	1
1	1	0	0	0	1	1	1	0	1	1
1	0	0	0	0	1	1	0	0	1	1
1	0	0	0	0	0	0	0	1	1	1
1	0	0	0	0	0	0	0	1	1	0
1	1	0	0	0	1	0	0	0	1	0
1	1	0	0	0	0	1	0	1	1	1
1	1	0	0	0	1	0	1	1	1	1
1	0	0	0	0	1	1	0	1	1	1
1	0	0	0	0	0	0	0	0	1	1
1	1	0	0	0	1	1	1	1	1	1
1	1	0	0	0	1	0	1	1	1	1
1	0	0	0	0	0	1	1	1	1	1
1	1	0	0	0	0	1	0	1	0	1
1	1	0	0	0	1	0	0	1	1	1
1	1	0	0	0	1	1	1	1	1	1
1	0	0	0	0	0	1	0	1	1	1
1	1	0	0	0	1	0	0	1	1	1
1	0	0	0	0	1	1	0	0	1	1
0	0	0	0	0	0	1	0	0	0	0
1	1	0	0	0	1	0	1	0	1	1
1	0	0	0	0	0	0	0	1	1	1
1	1	0	0	0	1	0	0	1	1	1
1	0	0	0	0	1	0	0	1	1	1
1	1	0	0	0	1	0	0	1	1	1
1	1	0	0	0	1	0	1	0	1	1
1	1	0	0	0	1	0	1	1	1	1
1	1	0	0	0	0	0	0	1	1	1
1	0	0	0	0	1	1	0	0	1	1
1	1	0	0	0	1	0	0	1	1	1
1	1	0	0	0	1	0	1	1	1	1
1	1	0	0	0	1	1	1	1	1	1
1	1	0	0	0	0	1	1	0	1	1
1	1	0	0	0	1	1	1	1	1	1
0	0	0	0	0	0	0	0	0	1	0
1	1	0	0	0	1	1	1	1	1	1
1	1	0	0	0	0	0	1	1	1	1
1	1	0	0	0	1	1	1	1	1	1
1	1	0	0	0	1	0	1	1	1	1
1	1	0	0	0	1	0	1	1	1	1
1	1	0	0	0	1	1	1	1	1	1
1	1	0	0	0	1	1	1	1	1	1
1	1	0	0	0	0	1	1	1	1	1
1	0	0	0	0	1	1	0	1	1	1
1	1	0	0	0	1	1	1	1	1	1
1	1	0	0	0	1	1	1	0	1	1
1	0	0	0	0	0	1	1	0	1	1
1	1	0	0	0	1	1	1	0	1	1
1	0	0	0	0	1	0	0	1	1	1
1	1	0	0	0	1	1	1	0	1	1
1	1	0	0	0	1	1	1	1	1	1
1	1	0	0	0	1	1	1	1	1	1
1	0	0	0	0	0	1	1	0	1	1
1	1	0	0	0	1	1	1	1	1	1
1	0	0	0	0	0	0	1	0	1	1
1	1	0	0	0	1	1	1	1	1	1
1	1	0	0	0	1	1	1	1	1	1
1	1	0	0	0	1	1	1	1	1	1
1	1	0	0	0	1	1	1	1	1	1
0	0	0	0	0	0	0	0	1	1	1
1	1	0	0	0	0	0	0	1	1	1
1	1	0	0	0	1	1	1	0	1	1
1	1	0	0	0	1	1	1	1	1	1
1	1	0	0	0	1	1	1	1	1	1
1	1	0	0	0	1	1	1	1	1	1
1	0	0	0	0	0	0	0	1	1	1
1	1	0	0	0	1	1	1	1	1	1
1	1	0	0	0	1	1	1	1	1	1
1	1	0	0	0	0	0	0	1	1	1
1	0	0	0	0	0	0	0	1	1	1
1	0	0	0	0	1	0	0	1	1	1
1	1	0	0	0	1	1	1	1	1	1
1	0	0	0	0	0	0	0	1	1	1
1	0	0	0	0	1	1	0	1	1	1
1	0	0	0	0	0	1	0	1	1	1
1	1	0	0	0	1	1	1	1	1	1
1	1	0	0	0	0	0	0	1	1	1
1	1	0	0	0	1	1	1	1	1	1
1	1	0	0	0	1	1	1	1	1	1
1	1	0	0	0	1	1	1	1	1	1
1	0	0	0	0	0	0	0	1	1	1
1	1	0	0	0	1	1	1	1	1	1
1	1	0	0	0	1	1	1	1	1	1
1	1	0	0	0	1	1	1	0	1	1
1	1	0	0	0	1	1	1	1	1	1
1	1	0	0	0	1	1	1	0	1	1
1	0	0	0	0	0	1	0	1	1	0
1	1	0	0	0	1	1	1	1	1	1
1	1	0	0	0	1	1	1	0	1	1
1	1	0	0	0	1	1	1	1	1	1
1	1	0	0	0	1	1	1	1	1	1
1	0	0	0	0	0	1	0	1	1	1
1	1	0	0	0	0	1	0	1	0	1
1	0	0	0	0	0	1	0	1	1	1
1	1	0	0	0	1	1	1	1	1	1
1	1	0	0	0	1	1	1	1	1	1
1	0	0	0	0	0	1	0	1	1	0
1	0	0	0	0	1	1	0	1	1	1
1	0	0	0	0	1	0	0	1	1	1
1	1	0	0	0	1	1	1	1	1	1
1	1	0	0	0	1	1	0	0	1	1
1	1	0	0	0	1	1	1	1	1	1
1	0	0	0	0	0	0	0	1	1	1
1	1	0	0	0	1	1	1	1	1	1
1	1	0	0	0	1	1	1	0	1	1
1	0	0	0	0	0	0	0	1	1	1
1	0	0	0	0	0	0	0	1	0	1
1	1	0	0	0	1	0	1	1	1	1
1	0	0	0	0	0	0	0	1	1	1
1	1	0	0	0	1	0	0	1	1	1
1	0	0	0	0	0	0	0	1	0	1
1	0	0	0	0	0	0	0	1	0	1
1	0	0	0	0	0	0	0	1	1	1
1	0	0	0	0	0	0	0	1	1	0
1	1	0	0	0	1	0	1	1	1	1
1	1	0	0	0	0	0	0	1	1	1
0	0	0	0	0	0	0	0	1	0	1
1	1	0	0	1	0	0	0	1	0	1
1	1	0	0	0	1	0	1	1	1	1
1	1	0	0	0	1	0	0	0	1	0
1	0	0	0	0	0	0	0	1	0	1
1	1	0	0	0	1	1	1	1	1	1
1	0	0	0	0	0	0	0	1	1	1
1	0	0	0	0	0	0	0	1	0	1
1	1	0	0	0	1	0	1	1	1	1
1	0	0	0	0	0	0	0	0	0	1
1	0	0	0	0	0	0	0	1	0	1
1	1	0	0	0	1	1	1	1	1	1
1	1	0	0	0	1	0	0	1	1	1
1	1	0	0	0	1	0	0	0	1	0
1	0	0	0	0	1	0	0	1	1	1
1	1	0	0	0	1	0	1	1	1	1
1	0	0	0	0	0	0	0	1	0	1
1	0	0	0	0	1	1	0	0	1	1
0	0	0	0	0	0	0	0	1	0	1
1	0	0	0	0	0	0	1	1	1	1
0	0	0	0	0	1	0	0	1	0	1
1	1	0	0	0	1	1	1	1	1	1
1	0	0	0	0	1	1	0	1	1	1
1	0	0	0	0	1	0	0	1	1	1
1	1	0	0	0	1	0	1	1	1	1
1	1	0	0	0	1	0	1	1	1	1
1	1	0	0	0	1	0	1	1	1	1
1	0	0	0	0	0	0	0	1	0	1
1	1	0	0	0	1	1	1	1	1	1
1	0	0	0	0	0	0	0	1	1	1
1	1	0	0	0	1	0	1	1	1	1
1	0	0	0	0	0	0	0	1	0	1
1	1	0	0	0	1	0	1	1	1	1
1	1	0	0	0	1	1	1	1	1	1
1	1	0	0	0	1	0	0	0	1	0
1	0	0	0	0	0	0	0	1	0	1
1	1	0	0	0	1	0	1	1	1	1
1	1	0	0	0	1	0	1	1	1	1
1	0	0	0	0	0	1	1	1	1	1
1	0	0	0	0	0	0	1	1	1	1
1	1	0	0	0	1	0	0	1	1	1
1	1	0	0	0	1	0	1	0	1	1
1	1	0	0	0	0	0	0	1	1	1
1	0	0	0	0	0	0	0	1	0	1
1	0	0	0	0	0	0	0	1	1	1
1	0	0	0	0	0	0	0	1	1	1
1	1	0	0	0	1	0	0	0	1	0
1	1	0	0	0	1	0	0	1	1	1
1	1	0	0	0	1	0	1	1	1	1
1	0	0	0	0	0	1	0	1	1	1
1	1	0	0	0	1	0	0	1	1	1
1	1	0	0	0	1	0	0	1	1	1
1	1	0	0	0	1	0	1	1	1	1
1	1	0	0	0	1	1	1	1	1	1
1	1	0	0	0	0	0	1	1	1	1
1	1	0	0	0	1	0	0	1	1	1
1	1	0	0	0	1	1	1	1	1	1
1	1	0	0	0	1	1	1	1	1	1
1	1	0	0	0	1	0	1	1	1	1
1	1	0	0	0	1	1	1	1	1	1
1	1	0	0	0	1	0	0	1	1	1
1	1	0	0	0	1	1	1	1	1	1
0	1	0	0	0	0	0	0	0	1	0
1	1	0	0	0	0	0	1	1	1	1
1	1	0	0	0	1	0	1	1	1	1
1	1	0	0	0	1	1	1	0	1	1
1	1	0	0	0	1	0	0	1	1	1
1	1	0	0	0	1	0	0	1	1	1
1	0	0	0	0	0	0	0	1	1	0
1	1	0	0	0	1	0	0	0	1	1
1	1	0	0	0	1	0	1	1	1	1
1	1	0	0	0	0	1	1	0	0	1
1	1	0	0	0	1	0	0	1	1	1
1	1	0	0	0	1	1	1	1	1	1
1	0	0	0	0	1	1	0	1	1	1
1	1	0	0	0	1	0	1	1	1	1
1	0	0	0	0	0	0	1	1	1	1
1	1	0	0	0	1	0	0	1	1	1
1	1	0	0	0	1	1	1	0	1	1
1	1	0	0	0	1	1	1	1	1	1
1	1	0	0	0	1	0	1	1	1	1
1	1	0	0	0	1	0	1	1	1	1
0	0	0	0	0	0	1	0	1	1	1
1	0	0	0	0	0	0	0	1	1	1
1	0	0	0	0	0	0	0	1	1	1
1	1	0	0	0	1	1	1	1	1	1
1	1	0	0	0	0	0	1	1	1	1
1	1	0	0	0	1	0	1	1	1	1
1	0	0	0	0	0	0	1	1	1	1
1	1	0	0	0	1	0	0	1	1	1
1	1	0	0	0	0	1	1	1	0	1
1	1	0	0	0	1	0	1	1	1	1
1	1	0	0	0	1	0	1	1	1	1
1	1	0	0	0	1	0	1	1	1	1
1	1	0	0	0	1	0	0	0	1	0
1	0	0	0	0	0	0	0	1	1	1
1	1	0	0	0	1	1	1	1	1	1
1	0	0	0	0	1	1	0	1	1	1
1	1	0	0	0	1	0	1	1	1	1
1	0	0	0	0	0	0	0	1	0	1
1	0	0	0	0	0	0	0	1	0	1
1	1	0	0	0	1	0	1	1	1	1
1	1	0	0	0	1	0	1	0	1	1
1	1	0	0	0	1	0	0	1	1	1
1	0	0	0	0	1	1	0	1	1	1
1	1	0	0	0	1	0	1	1	1	1
1	1	0	0	0	1	0	1	0	1	1
1	1	0	0	0	1	0	1	1	1	1
1	1	0	0	0	1	1	1	1	1	1
1	0	0	0	0	1	1	0	1	1	1
1	1	0	0	0	1	1	1	0	1	1
1	0	0	0	0	1	0	0	0	1	1
1	0	0	0	0	0	1	1	0	0	1
1	1	0	0	0	1	1	1	1	1	1
1	1	0	0	0	1	1	1	1	1	1
0	1	0	0	1	0	1	0	1	0	1
1	1	0	0	0	1	1	1	0	1	1
1	0	0	0	0	0	1	1	0	1	1
1	1	0	0	0	1	1	1	0	1	1
1	0	0	0	0	1	0	0	1	1	1
1	1	0	0	0	1	1	1	1	1	1
1	1	0	0	0	0	1	1	1	1	1
1	0	0	0	0	0	1	1	1	1	1
1	0	0	0	0	1	1	0	1	1	1
1	0	0	0	0	0	1	0	1	1	0
1	0	0	0	0	0	1	0	1	1	1
1	1	0	0	0	1	1	1	0	0	1
1	1	0	0	0	0	1	1	1	1	1
1	1	0	0	0	1	1	1	0	1	1
1	0	0	0	0	0	1	1	1	1	1
1	0	0	0	0	0	0	0	1	1	0
1	0	0	0	0	0	0	0	1	0	1
1	1	0	0	0	1	1	1	0	1	1
1	1	0	0	0	0	1	0	1	0	1
1	1	0	0	0	1	1	1	1	1	1
1	1	0	0	0	1	1	1	1	1	1
1	0	0	0	0	0	0	0	1	0	1
1	1	0	0	0	1	1	1	1	1	1
0	1	0	0	0	0	1	0	0	1	0
1	1	0	0	0	1	1	1	1	1	1
1	1	0	0	0	1	1	1	0	1	1
1	1	0	0	0	1	1	1	0	1	1
1	1	0	0	0	1	1	1	1	1	1
1	0	0	0	0	0	1	0	1	1	1
1	0	0	0	0	1	1	0	1	1	1
1	1	0	0	0	0	1	0	1	0	1
1	1	0	0	0	1	1	1	0	1	1
1	0	0	0	0	0	1	0	0	1	1
1	0	0	0	0	0	1	1	0	1	1
1	1	0	0	0	1	1	1	1	1	1
1	0	0	0	0	0	1	0	1	1	0
1	0	0	0	0	0	1	0	1	1	1
1	1	0	0	0	1	1	1	1	1	1
1	0	0	0	0	0	1	0	1	1	0
1	1	0	0	0	1	1	1	1	1	1
1	1	0	0	0	1	1	1	0	1	1
1	1	0	0	0	1	1	1	0	1	1
1	1	0	0	0	0	1	1	1	1	1
1	1	0	0	0	1	1	1	1	1	1
1	0	0	0	0	0	1	0	1	1	0
1	1	0	0	0	1	1	1	0	1	1
1	0	0	0	0	0	1	1	1	1	1
1	1	0	0	0	1	1	1	1	1	1
1	1	0	0	0	1	1	1	0	1	1
1	1	0	0	0	1	1	1	1	1	1
1	0	0	0	0	0	1	1	0	1	1
1	1	0	0	0	1	1	1	1	1	1
1	1	0	0	0	1	1	1	0	1	1
1	0	0	0	0	0	0	1	1	0	1
1	1	0	0	0	1	0	1	1	1	1
1	1	0	0	0	1	0	1	1	1	1
1	0	0	0	0	0	0	0	1	1	1
1	1	0	0	0	1	1	1	1	1	1
1	1	0	0	0	1	1	1	0	1	1
1	1	0	0	0	1	0	1	1	1	1
1	1	0	0	0	1	0	0	1	1	1
1	1	0	0	0	1	1	1	1	1	1
1	1	0	0	0	1	1	1	1	1	1
1	1	0	0	0	1	0	1	1	1	1
1	1	0	0	0	1	0	1	1	1	1
1	0	0	0	0	0	0	0	1	1	1
1	0	0	0	0	0	0	0	1	1	1
1	0	0	0	0	0	1	1	0	1	1
1	1	0	0	0	1	1	1	1	1	1
1	1	0	0	0	1	0	1	1	1	1
1	1	0	0	0	1	1	1	1	1	1
1	0	0	0	0	1	1	0	1	1	1
1	1	0	0	0	1	0	0	1	1	1
1	0	0	0	0	0	0	1	1	0	1
1	1	0	0	0	1	0	1	1	1	1
1	1	0	0	0	1	0	0	1	1	1
1	1	0	0	0	1	1	1	1	1	1
1	1	0	0	0	0	1	0	1	1	1
1	1	0	0	0	1	0	0	1	1	1
1	1	0	0	0	1	0	1	1	1	1
1	1	0	0	0	0	0	0	0	1	0
1	1	0	0	0	1	1	1	1	1	1
1	1	0	0	0	1	0	1	1	1	1
1	0	0	0	0	0	0	1	1	1	1
1	1	0	0	0	1	0	0	1	1	1
1	1	0	0	0	1	0	0	1	1	1
1	0	0	0	0	0	1	1	0	1	1
1	1	0	0	0	1	0	0	1	1	0
1	1	0	0	0	1	0	1	1	1	1
1	1	0	0	0	1	0	0	1	1	1
1	0	0	0	0	0	0	0	1	1	1
1	1	0	0	0	1	1	1	1	1	1
1	0	0	0	0	1	1	0	1	1	1
1	1	0	0	0	0	0	1	1	1	1
1	1	0	0	0	1	0	1	1	1	1
1	1	0	0	0	1	0	0	1	1	1
1	1	0	0	0	1	0	0	1	1	1
1	0	0	0	0	1	1	0	1	1	1
1	1	0	0	0	1	0	1	1	1	1
1	1	0	0	0	1	0	1	1	1	1
1	0	0	0	0	0	0	0	1	1	1
1	1	0	0	0	1	0	1	1	1	1
1	1	0	0	0	0	0	0	1	1	1
1	1	0	0	0	1	0	1	1	1	1
1	1	0	0	1	1	1	1	1	1	1
1	1	0	0	0	1	1	1	0	1	1
1	1	0	0	0	1	1	1	0	1	1
1	1	0	0	0	0	0	0	1	0	1
1	1	0	0	0	0	0	0	1	1	1
1	1	0	0	0	1	0	0	1	1	1
1	1	0	0	0	1	0	1	0	1	1
1	1	0	0	0	1	1	1	1	1	1
1	1	0	0	0	1	1	1	1	1	1
1	1	0	0	0	1	0	1	0	1	1
1	1	0	0	0	0	0	0	1	0	1
1	1	0	0	0	1	0	1	1	1	1
1	1	0	0	0	1	1	1	1	1	1
1	0	0	0	0	0	0	0	1	1	1
1	1	0	0	0	1	1	1	1	1	1
1	0	0	0	0	0	0	0	1	0	1
1	1	0	0	0	0	0	0	1	1	1
1	1	0	0	0	1	0	1	1	1	1
1	1	0	0	0	0	1	0	1	1	1
1	1	0	0	0	1	1	1	1	1	1
1	1	0	0	0	0	0	1	1	1	1
1	1	0	0	0	0	0	0	1	0	1
1	1	0	0	0	1	1	1	0	1	1
1	1	0	0	0	0	1	0	1	1	1
1	1	0	0	0	1	1	1	1	1	1
1	1	0	0	0	1	1	1	1	1	1
1	1	0	0	0	1	0	1	1	1	1
1	0	0	0	0	0	0	0	0	0	1
1	0	0	0	0	1	1	0	1	1	1
1	1	0	0	0	1	0	1	1	1	1
0	0	0	0	0	0	0	0	0	1	0
1	1	0	0	0	1	1	1	0	1	1
1	0	0	0	0	0	1	0	1	1	0
1	1	0	0	0	1	1	1	1	1	1
1	0	0	0	0	0	0	0	1	0	1
1	1	0	0	0	1	1	1	1	1	1
1	1	0	0	0	1	1	1	1	1	1
1	1	0	0	0	0	0	0	1	1	1
1	0	0	0	0	0	1	1	1	1	1
1	0	0	0	0	0	1	0	1	1	1
1	0	0	0	0	0	1	1	1	1	1
0	0	0	0	0	0	1	0	1	1	1
1	1	0	0	0	1	1	1	1	1	1
0	0	0	0	0	0	1	0	0	0	0
1	1	0	0	0	1	1	1	1	1	1
1	0	0	0	0	1	1	1	0	1	1
1	0	0	0	0	0	0	0	1	0	1
1	1	0	0	0	1	0	1	1	1	1
1	1	0	0	0	1	1	1	1	1	1
1	1	0	0	0	1	1	1	1	1	1
1	1	0	0	0	1	1	1	1	1	1
1	0	0	0	0	0	1	0	1	1	1
1	1	0	0	0	1	1	1	0	1	1
0	1	0	0	0	0	0	0	0	1	1
1	0	0	0	0	0	0	0	1	0	1
1	0	0	0	0	1	1	0	0	1	1
1	0	0	0	0	0	0	0	1	1	1
1	0	0	0	0	0	0	1	1	1	1
1	1	0	0	0	1	1	1	1	1	1

## Sheet: S. sonnei
AMINOGLYCOSIDE	BETA-LACTAM	MACROLIDE	QUINOLONE	STREPTOTHRICIN	SULFONAMIDE	TETRACYCLINE	TRIMETHOPRIM
1	0	0	0	1	1	1	1
1	0	0	1	1	1	1	1
1	0	0	0	1	1	1	1
1	0	0	0	1	1	1	1
1	0	0	1	1	1	1	1
0	0	0	1	1	0	0	1
0	0	0	1	1	0	0	1
1	1	0	1	1	1	1	1
1	0	0	0	1	1	1	1
0	0	0	1	1	0	1	1
0	0	0	1	1	0	0	1
1	0	0	1	1	1	1	1
1	0	0	1	1	1	1	1
1	0	0	1	1	1	1	1
1	0	0	0	1	1	1	1
1	0	0	1	1	1	1	1
1	0	0	1	1	1	1	1
1	0	0	0	1	0	0	1
0	0	0	1	1	0	0	1
1	0	0	0	1	1	1	1
1	0	0	0	1	1	1	1
1	0	0	0	1	1	1	1
1	0	0	0	1	1	1	1
1	0	0	0	1	1	1	1
1	0	0	0	1	1	1	1
1	0	0	0	1	1	1	1
1	0	0	0	1	0	0	1
1	0	0	0	1	1	1	1
1	0	0	1	1	1	1	1
1	0	0	0	1	1	1	1
1	0	0	0	1	1	1	1
1	0	0	0	1	1	1	1
1	0	0	0	1	1	1	1
1	0	0	0	1	1	1	1
1	1	0	1	1	1	1	1
1	0	0	0	1	1	1	1
1	0	0	1	1	1	1	1
1	0	0	0	1	1	1	1
1	0	0	1	1	1	1	1
1	0	0	1	1	1	1	1
1	0	0	1	1	1	1	1
1	0	0	1	1	1	1	1
1	0	0	1	1	1	1	1
1	0	0	1	1	1	1	1
1	0	0	1	1	1	1	1
1	0	0	1	1	1	1	1
1	0	0	1	1	1	1	1
1	0	0	1	1	1	1	1
1	0	0	1	1	1	1	1
1	0	0	1	1	1	1	1
1	0	0	1	1	1	1	1
1	0	0	1	1	1	1	1
1	1	1	1	1	1	1	1
1	0	0	1	1	1	1	1
0	0	0	1	1	0	0	1
1	0	0	1	1	1	1	1
1	0	0	1	1	1	1	1
1	0	0	1	1	1	1	1
1	0	0	1	1	1	1	1
1	0	0	1	1	1	1	1
1	0	0	1	1	1	1	1
1	0	0	1	1	1	1	1
1	0	0	0	1	1	0	1
1	1	0	0	1	1	1	1
1	0	0	1	1	1	1	1
1	0	0	1	1	1	1	1
1	0	0	0	0	1	0	1
1	0	0	1	1	1	1	1
1	0	0	1	1	1	1	1
1	0	0	0	1	1	1	1
1	0	0	1	1	1	1	1
1	0	0	0	1	1	1	1
1	0	0	1	1	1	1	1
1	0	0	0	1	1	1	1
1	0	0	0	1	1	1	1
1	0	0	1	1	1	1	1
1	0	0	0	1	1	1	1
1	0	0	1	1	0	0	1
1	0	0	0	1	1	1	1
1	0	0	1	1	1	1	1
1	0	0	0	1	1	1	1
1	0	0	1	1	1	1	1
1	1	0	1	1	1	1	1
0	0	0	1	1	0	0	1
0	0	0	1	1	0	0	1
1	0	0	0	1	1	1	1
1	0	0	1	1	1	1	1
0	0	0	1	1	0	0	1
1	0	0	0	1	1	1	1
1	0	0	0	1	1	1	1
1	0	0	0	1	1	1	1
1	0	0	0	1	1	1	1
1	0	0	0	1	0	0	1
1	0	0	1	1	1	1	1
0	0	0	1	1	0	0	1
1	0	0	0	1	1	1	1
1	0	0	0	1	1	1	1
1	0	0	0	1	1	1	1
0	0	1	0	1	0	1	1
1	0	0	0	1	1	1	1
1	0	0	1	1	1	1	1
1	0	0	1	1	1	1	1
1	0	0	0	1	1	1	1
1	0	0	1	1	1	1	1
1	0	0	1	1	1	1	1
1	0	0	0	1	1	1	1
1	0	0	0	1	1	1	1
1	0	0	0	1	1	1	1
1	0	0	0	1	1	1	1
1	0	0	1	1	1	1	1
1	0	0	1	1	1	1	1
1	0	0	1	1	1	1	1
1	0	0	1	1	1	1	1
1	0	0	0	1	1	1	1
1	0	0	1	1	1	1	1
1	0	0	1	1	1	1	1
1	0	0	1	1	1	1	1
0	0	0	1	1	0	0	1
1	0	0	1	1	1	1	1
1	0	0	1	1	1	1	1
1	0	0	1	1	1	1	1
1	0	0	1	1	1	1	1
1	0	0	1	1	1	1	1
1	0	0	0	1	1	1	1
1	0	0	1	1	1	1	1
1	0	0	1	1	1	1	1
0	0	0	1	1	0	0	1
1	0	0	1	1	1	1	1
1	0	0	1	1	1	1	1
1	0	0	1	1	1	1	1
1	0	0	0	1	1	1	1
1	0	0	1	1	1	1	1
1	0	0	0	1	1	1	1
1	0	0	1	1	1	1	1
1	0	0	1	1	1	1	1
1	0	0	1	1	1	1	1
1	0	0	0	1	1	1	1
0	0	0	1	1	0	0	1
1	0	0	1	1	1	1	1
1	0	0	0	1	0	0	0
0	0	0	1	1	1	1	1
0	0	0	1	1	1	0	1
1	0	0	1	1	1	1	1
1	0	0	0	1	1	1	1
1	0	0	1	1	1	1	1
1	0	0	1	1	1	1	1
0	0	0	1	1	0	0	1
0	0	0	1	1	0	0	1
1	0	0	1	1	1	1	1
1	0	0	1	1	1	1	1
1	0	0	1	1	1	1	1
1	1	0	1	1	1	1	1
1	0	0	1	1	1	1	1
1	0	0	0	1	1	1	1
0	1	0	1	1	1	1	1
1	0	0	1	1	1	1	1
0	1	0	1	1	1	1	1
0	0	0	1	1	0	0	1
1	0	0	1	1	0	1	1
1	0	0	1	1	1	1	1
0	0	0	1	1	0	0	1
1	0	0	1	1	1	1	1
1	0	0	0	1	1	1	1
0	0	0	1	1	0	0	1
0	0	0	1	1	0	0	1
0	0	0	1	1	0	0	1
1	0	0	1	1	1	1	1
1	0	0	0	1	1	1	1
1	0	0	0	1	1	1	1
1	0	0	1	1	1	1	1
1	0	0	1	1	1	1	1
1	1	0	1	1	1	1	1
0	0	0	1	1	0	0	1
0	0	0	1	1	0	0	1
0	0	0	1	1	0	0	1
1	0	0	1	1	1	1	1
1	0	0	0	1	1	1	1
1	0	0	1	1	1	1	1
1	0	0	1	1	1	1	1
0	0	0	1	1	0	0	1
1	0	0	1	1	1	1	1
1	0	0	1	1	1	1	1
1	0	0	1	1	1	1	1
1	1	1	1	1	1	1	1
1	0	0	1	1	1	1	1
1	0	0	0	1	1	1	1
1	0	0	1	1	1	1	1
1	0	0	1	1	1	1	1
1	0	0	1	1	1	1	1
1	0	0	1	1	1	1	1
1	0	0	1	1	1	1	1
1	0	0	1	1	1	1	1
1	0	0	1	1	1	1	1
1	0	0	1	1	1	1	1
1	0	0	0	1	1	1	1
1	1	1	1	1	1	1	1
1	0	0	1	1	1	1	1
1	0	0	1	1	1	1	1
1	0	0	1	1	1	1	1
1	0	0	1	1	1	1	1
1	0	0	1	1	1	1	1
1	0	0	0	1	1	1	1
1	0	0	1	1	1	1	1
1	0	0	0	1	1	1	1
1	0	0	0	1	1	1	1
1	0	0	0	1	1	1	1
1	0	0	0	1	1	1	1
1	0	0	0	1	1	1	1
1	0	0	0	1	1	1	1
1	0	0	0	1	1	1	1
1	0	0	0	1	1	1	1
1	0	0	0	1	1	1	1
1	0	0	1	1	1	1	1
1	0	0	0	1	1	1	1
1	0	0	0	1	1	1	1
1	0	0	1	1	1	0	1
1	1	0	1	1	1	1	1
0	0	0	1	1	0	0	1
1	0	0	1	1	1	1	1
1	0	0	1	1	1	1	1
1	0	0	1	1	1	1	1
1	0	0	1	1	1	0	1
1	0	0	1	1	1	1	1
1	0	0	1	1	1	1	1
1	0	0	1	1	1	1	1
1	0	0	1	1	1	1	1
1	0	0	0	1	1	1	1
1	0	0	1	1	1	1	1
1	0	0	1	1	1	1	1
1	0	0	1	1	1	1	1
1	0	0	1	1	1	1	1
1	0	0	1	1	1	1	1
1	0	0	0	1	1	1	1
1	0	0	0	1	1	1	1
1	0	0	0	1	1	1	1
1	0	0	1	1	1	1	1
1	0	0	1	1	1	1	1
1	0	0	0	1	1	1	1
1	0	0	1	1	1	1	1
1	0	0	1	1	1	1	1
1	0	0	1	1	1	1	1
1	0	0	0	1	1	1	1
1	0	0	0	1	1	1	1
1	0	0	1	1	1	1	1
1	0	0	1	1	1	1	1
1	0	0	1	1	1	1	1
1	0	0	1	1	1	1	1
1	0	0	1	1	1	1	1
1	0	0	1	1	1	1	1
1	0	0	1	1	1	1	1
1	0	0	1	1	1	0	1
1	0	0	1	1	1	1	1
1	0	0	1	1	1	1	1
1	0	0	0	1	1	1	1
1	0	0	1	1	1	1	1
1	0	0	0	1	0	0	1
1	0	0	1	1	1	1	1
1	0	0	1	1	1	1	1
1	0	0	0	1	1	1	1
0	0	0	1	0	0	0	1
1	0	0	0	1	1	1	1
1	0	0	0	1	1	1	1
1	0	0	1	1	1	1	1
1	0	0	0	1	1	1	1
1	0	0	0	1	1	1	1
1	0	0	1	1	1	1	1
1	0	0	1	1	1	1	1
1	0	0	1	1	1	1	1
1	0	0	1	1	1	1	1
1	0	0	1	1	1	1	1
1	0	0	0	1	1	1	1
1	0	0	0	1	1	1	1
1	0	0	0	1	1	1	1
1	0	0	0	1	1	1	1
1	0	0	1	1	1	1	1
1	0	0	1	1	1	1	1
1	0	0	1	1	1	1	1
1	0	0	0	1	1	1	1
1	0	0	1	1	1	1	1
1	0	0	1	1	1	1	1
1	0	0	1	1	1	1	1
1	0	0	0	1	1	1	1
1	0	0	1	1	1	1	1
1	0	0	0	1	1	1	1
1	0	0	0	1	1	1	1
1	0	0	1	1	1	1	1
0	0	0	1	1	0	0	1
1	0	0	1	1	1	1	1
1	0	0	0	1	1	1	1
1	0	0	0	1	1	1	1
1	0	0	0	1	1	1	1
0	0	0	1	1	0	0	1
1	0	0	1	1	1	1	1
1	0	0	1	1	1	1	1
1	0	0	1	1	1	1	1
1	0	0	1	1	1	1	1
1	0	0	0	1	1	1	1
1	0	0	1	1	1	1	1
1	0	0	1	1	1	1	1
1	1	0	0	1	1	0	1
1	0	0	0	1	1	1	1
1	0	0	1	1	1	1	1
1	0	0	0	1	1	1	1
1	1	0	0	1	1	1	1
1	0	0	1	1	1	1	1
1	0	0	0	1	1	1	1
0	0	0	0	0	1	0	1
1	0	0	1	1	1	1	1

## Sheet: S. boydii
AMINOGLYCOSIDE	BETA-LACTAM	FOSFOMYCIN	MACROLIDE	PHENICOL	QUINOLONE	STREPTOTHRICIN	SULFONAMIDE	TETRACYCLINE	TRIMETHOPRIM
0	1	0	0	0	1	0	0	1	0
1	1	0	0	1	0	0	1	1	1
1	0	0	0	0	0	1	1	0	1
1	1	0	0	0	0	0	1	1	1
1	0	0	0	0	0	1	1	0	1
1	0	0	0	0	0	1	1	0	1
1	0	0	0	0	0	1	1	0	1
1	1	0	0	0	1	0	1	1	1
1	1	0	0	0	1	0	1	1	1
1	0	0	0	0	1	1	1	1	1
1	1	0	0	0	0	0	1	1	1
1	1	0	0	0	0	0	1	1	1
1	1	0	0	0	1	0	1	1	1
1	0	0	0	0	0	1	1	1	1
1	1	0	0	1	0	1	1	1	1
1	0	0	0	0	0	1	1	1	1
1	0	0	0	0	0	1	1	1	1
1	1	1	0	0	1	0	1	1	1
1	1	0	0	0	1	0	1	1	1
1	0	0	0	0	0	1	1	1	1
1	1	0	0	0	1	0	1	1	1
1	0	0	0	0	1	1	0	0	1
1	1	0	0	0	1	0	1	1	1
0	1	0	0	1	1	1	1	1	1
0	0	0	0	0	1	0	0	1	1
1	1	0	0	0	1	0	1	1	1
1	1	0	0	0	1	0	1	1	1
1	1	1	0	0	1	0	1	0	1
1	1	0	0	1	0	0	1	1	0
1	1	0	0	0	0	1	1	1	1
0	1	0	0	1	1	1	1	1	1
1	0	0	0	0	0	0	1	0	0
1	1	0	0	0	1	0	1	1	1
0	0	0	0	0	1	0	0	0	0
1	1	0	0	0	1	0	1	1	1
1	0	0	0	0	1	1	0	0	1
1	0	0	0	0	1	1	1	0	1
1	1	0	0	1	0	1	1	1	1
1	1	0	0	0	1	0	1	1	1
1	0	0	0	0	0	1	1	0	1
1	0	0	0	0	0	1	1	1	1
1	0	0	0	0	0	0	1	1	0
1	0	0	0	0	0	1	1	1	1
1	1	0	1	0	1	1	0	0	1
1	0	0	0	0	0	1	1	1	1
1	0	0	0	0	0	1	1	1	1
1	1	0	0	0	1	0	1	1	1
1	0	0	0	0	0	1	1	1	1
1	0	0	0	0	1	1	0	0	1
1	1	0	0	0	0	0	1	0	1
1	1	0	0	0	0	1	1	1	1
1	0	0	0	0	0	1	1	1	1
1	1	0	0	0	0	0	1	1	1
1	0	0	0	0	0	0	1	1	1
1	1	0	0	0	0	0	1	1	1
1	0	0	0	0	0	1	1	1	1
0	0	0	0	0	1	0	0	0	0
1	1	0	0	0	1	0	1	1	1
1	1	0	0	0	1	0	1	0	1
1	1	0	0	0	1	0	1	0	1
0	0	1	0	0	0	1	0	0	1
0	0	0	0	0	1	0	0	0	0
1	1	0	0	0	1	0	1	1	1
1	1	0	0	0	1	0	1	1	1
1	1	0	0	0	1	0	1	1	1
1	1	0	0	0	1	0	1	0	1
1	0	0	0	0	0	0	1	1	1
1	1	0	0	0	1	0	1	1	1
1	1	0	0	0	0	0	1	1	0
1	0	0	0	0	1	1	1	1	1
1	0	0	0	0	0	0	1	1	1
1	0	0	0	0	0	0	1	1	1
1	0	0	0	0	0	1	1	1	1
1	0	0	0	1	0	0	1	0	1

## Sheet: S. dysenteriae
AMINOGLYCOSIDE	BETA-LACTAM	FOSFOMYCIN	PHENICOL	QUINOLONE	STREPTOTHRICIN	SULFONAMIDE	TETRACYCLINE	TRIMETHOPRIM
1	1	0	1	0	1	1	1	1
1	1	1	0	0	0	1	1	1
1	1	0	1	0	1	1	1	1
1	0	1	0	0	1	1	1	1
0	0	1	0	0	0	0	0	0
1	1	1	0	1	0	1	0	1
1	1	0	1	0	1	1	1	1
1	1	0	1	1	1	1	1	1
1	1	1	1	0	0	1	1	1
1	0	1	0	0	1	1	1	1
1	1	0	1	1	1	1	1	1
1	0	0	0	1	1	1	1	1
1	1	0	1	1	1	1	1	1
1	1	0	1	1	0	1	1	1
1	0	1	0	0	0	1	1	0
0	0	1	0	0	0	0	0	0
1	1	0	1	1	1	1	1	1
1	1	0	1	0	1	1	1	1
1	1	1	0	1	0	1	1	1
1	1	1	1	0	0	1	1	1
1	1	1	0	0	1	1	1	1
1	1	0	1	0	1	1	1	1
1	1	0	1	0	0	1	1	1
1	0	1	0	0	1	1	0	1
1	0	0	0	1	1	1	0	1
1	0	0	0	0	0	1	0	1
1	1	0	0	1	1	1	1	1
1	1	1	0	1	0	1	0	1
1	1	0	1	1	1	1	1	1
1	1	1	0	0	1	1	1	1
1	1	0	1	1	1	1	1	1
1	1	0	1	1	1	1	1	1
1	1	0	1	1	1	0	1	1
1	1	0	1	1	1	1	1	1
1	0	1	0	0	1	1	1	1
1	1	0	1	1	1	1	1	1
1	0	0	0	0	1	1	1	1
1	1	0	1	0	0	1	1	1
1	1	0	1	0	1	1	1	1
1	0	0	0	0	1	1	0	1
1	1	1	1	0	0	1	1	1
1	1	0	1	0	1	1	1	1
1	1	1	0	0	0	1	1	1
1	0	0	0	1	1	1	1	1
1	1	0	0	1	1	1	1	1
1	0	1	0	0	1	1	1	1
1	0	0	0	0	1	1	1	1
1	0	0	0	0	0	1	1	1
1	0	0	0	0	1	1	1	1
1	1	1	0	0	0	1	1	1
1	0	0	0	0	1	0	0	1
1	1	0	1	1	1	1	1	1
1	1	0	1	1	1	1	1	1
1	1	1	1	0	0	1	1	1
1	1	0	1	0	0	1	1	1
1	1	1	1	0	0	1	1	1
1	1	0	1	0	0	1	1	1
1	0	1	0	0	1	1	0	1
1	1	1	1	0	0	1	1	1
1	1	0	1	0	1	1	1	1
