# Supplementary material for: Pathogenomic analyses of Shigella isolates inform factors limiting shigellosis prevention and control across LMICs
Source: Nat Microbiol. 2022 Jan 31;7(2):251–61. doi: 10.1038/s41564-021-01054-z (PMC8813619; doi:10.1038/s41564-021-01054-z)
Supplement: Source Data Extended Data Fig. 10 — Input files consisting of TempEst output for the generation of Extended Data 10. [file 41564_2021_1054_MOESM19_ESM.xlsx]

## Sheet: flex2a_root2tip
tip	date	distance	residual
200200_2008-05-03	2008.34	316.552	12.834
100547_2008-07-28	2008.57	309.125	4.48208
100868_2009-01-01	2009	305.657	-0.674203
100040_2007-12-18	2007.96	296.79	-5.45405
300013_2007-12-18	2007.96	302.244	3.97904e-12
202156_2009-03-24	2009.22	318.482	11.2664
200046_2008-02-13	2008.12	312.366	9.50877
100831_2008-12-17	2008.96	302.034	-4.13549
102979_2009-12-22	2009.97	309.118	-1.04154
103413_2010-06-18	2010.46	319.706	7.62593
100093_2008-01-07	2008.02	317.218	14.7586
102933_2009-11-17	2009.88	302.227	-7.55523
100367_2008-05-20	2008.38	293.164	-10.7362
100697_2008-09-23	2008.73	301.13	-4.12596
103446_2010-07-03	2010.5	303.275	-8.96642
103437_2010-06-25	2010.48	302.71	-9.44514
100753_2008-10-25	2008.81	301.77	-3.83027
201203_2008-10-13	2008.78	297.153	-8.3175
102017_2009-01-18	2009.05	302.349	-4.16611
103218_2010-03-13	2010.19	311.204	0.170433
100706_2008-09-26	2008.73	309.151	3.86323
100855_2008-12-25	2008.98	312.174	5.91842
100852_2008-12-25	2008.98	313.369	7.11326
102295_2009-04-09	2009.27	305.99	-1.39868
100206_2008-02-16	2008.13	298.921	-3.96882
102820_2009-10-07	2009.76	311.63	2.28954
102395_2009-05-09	2009.35	308.202	0.490292
102592_2009-07-10	2009.52	317.265	8.88417
100234_2008-03-03	2008.17	305.434	2.37238
100183_2008-02-05	2008.1	304.572	1.80095
102763_2009-09-12	2009.7	309.725	0.654091
103295_2010-04-24	2010.31	303.797	-7.68947
100060_2007-12-31	2008	301.306	-1.07769
201152_2008-12-19	2008.96	304.718	-1.47317
102997_2009-12-27	2009.99	312.094	1.87968
100345_2008-05-11	2008.36	307.525	3.72111
100716_2008-10-13	2008.78	306.521	1.04969
102263_2009-04-01	2009.25	297.66	-9.64182
102574_2009-07-07	2009.51	300.323	-8.02501
100015_2007-12-13	2007.95	291.832	-10.3581
100835_2008-12-18	2008.96	296.193	-9.98784
100709_2008-09-27	2008.74	302.755	-2.54328
103552_I_2010-08-06	2010.59	325.32	12.7113
103552_II_2010-08-06	2010.59	320.692	8.08412
103369_2010-06-08	2010.43	315.106	3.13359

## Sheet: flex2b_root2tip
tip	date	distance	residual
602907_2009-08-20	2009.63	138.886	-59.4214
600776_2008-07-08	2008.52	126.923	-60.8888
600721_2008-06-24	2008.48	122.104	-65.3476
600988_2008-10-15	2008.79	116.711	-73.6433
600242_2008-03-11	2008.19	145.693	-39.0619
600316_2008-03-28	2008.24	140.745	-44.4464
601230_2009-01-04	2009.01	149.184	-43.2512
600388_2008-04-07	2008.27	156.657	-28.7916
600423_2008-04-13	2008.28	189.408	3.80562
600392_2008-04-08	2008.27	185.297	-0.177554
600435_2008-04-15	2008.29	183.321	-2.33317
600945_2008-09-26	2008.73	183.321	-6.54541
600352_2008-04-02	2008.25	161.937	-23.3835
600335_2008-03-31	2008.25	162.992	-22.2771
600554_2008-05-19	2008.38	167.857	-18.6709
600818_2008-07-24	2008.56	184.669	-3.55343
600023_2007-12-08	2007.93	184.572	2.23292
600301_2008-03-25	2008.23	186.93	1.81536
600403_2008-04-10	2008.27	181.237	-4.28888
600036_2007-12-12	2007.95	192.022	9.57969
600434_2008-04-15	2008.29	193.134	7.48021
600577_2008-05-24	2008.39	198.514	11.8579
600334_2008-03-31	2008.25	189.401	4.13179
600377_2008-04-06	2008.26	189.22	3.79742
601238_2009-01-05	2009.01	188.014	-4.44713
600078_2008-01-01	2008	183.074	0.116824
600276_2008-03-20	2008.22	194.065	9.07868
600040_2007-12-13	2007.95	193.018	10.5499
600267_2008-03-18	2008.21	187.544	2.60952
600247_2008-03-12	2008.19	182.594	-2.18712
600255_2008-03-15	2008.2	180.725	-4.13275
601027_2008-10-29	2008.83	178.572	-12.1417
600919_2008-09-16	2008.71	184.661	-4.949
600364_2008-04-04	2008.26	185.42	0.048445
600516_2008-05-07	2008.35	181.945	-4.27425
602454_2009-04-25	2009.31	194.689	-0.604882
602536_II_2009-05-08	2009.35	201.71	6.08161
602535_II_2009-05-08	2009.35	195.514	-0.114537
600106_2008-01-14	2008.04	197.146	13.8545
600702_2008-06-20	2008.47	183.295	-4.05391
600504_2008-05-02	2008.33	199.791	13.6998
604181_2010-07-19	2010.55	200.288	-6.59588
604074_2010-06-30	2010.49	192.728	-13.6658
603251_2009-11-21	2009.89	195.715	-4.98705
603245_2009-11-18	2009.88	203.904	3.27894
602262_2009-03-24	2009.22	191.683	-2.78677
602877_2009-08-07	2009.6	196.359	-1.61345
601022_2008-10-26	2008.82	198.315	7.67831
602719_2009-06-16	2009.45	194.892	-1.7408
603560_2010-03-13	2010.19	207.186	3.59869
600739_2008-06-28	2008.49	193.499	5.94439
600410_2008-04-11	2008.28	207.502	21.9507
600676_2008-06-14	2008.45	208.254	21.0584
603695_I_2010-04-19	2010.3	225.346	20.8063
603787_2010-05-04	2010.34	214.785	9.859
603625_2010-04-02	2010.25	209.668	5.56606
603662_2010-04-12	2010.28	223.485	19.1253
603696_2010-04-19	2010.3	221.716	17.1766
603851_2010-05-17	2010.37	208.091	2.83
603554_2010-03-11	2010.19	209.469	5.93381
604073_2010-06-29	2010.49	212.778	6.40976
602361_2009-04-09	2009.27	217.297	22.4152
600025_2007-12-08	2007.93	199.742	17.4031
600429_2008-04-15	2008.29	206.463	20.8086
600253_2008-03-14	2008.2	201.788	16.9553
600350_2008-04-02	2008.25	202.937	17.6165
601176_2008-12-18	2008.96	216.874	24.8763
600440_2008-04-16	2008.29	226.102	40.4224
600455_2008-04-18	2008.3	217.181	31.45
600336_2008-03-31	2008.25	206.169	20.9005
600413_2008-04-11	2008.28	217.638	32.0869
600620_2008-06-02	2008.42	217.839	30.9524
602979_2009-09-05	2009.68	232.724	34.0046
600958_2008-10-02	2008.75	224.668	34.6474
600351_2008-04-02	2008.25	204.146	18.8259
603855_2010-05-17	2010.37	212.142	6.88125
603854_2010-05-17	2010.37	208.522	3.2608
603913_2010-05-28	2010.4	216.08	10.5358
604075_2010-06-30	2010.49	218.357	11.9627
603867_2010-05-19	2010.38	221.422	16.1096
600143_2008-01-26	2008.07	190.516	6.91644
600020_2007-12-07	2007.93	192.693	10.3792
600281_2008-03-21	2008.22	196.539	11.5266
600117_2008-01-19	2008.05	195.865	12.4454
600144_2008-01-26	2008.07	196.353	12.7535
603047_2009-09-26	2009.73	208.152	8.89167
604361_2010-09-27	2010.74	189.746	-18.9407
600540_2008-05-13	2008.36	176.729	-9.64437
600539_2008-05-13	2008.36	176.555	-9.81852
602248_2009-03-22	2009.22	179.567	-14.8509
600793_2008-07-15	2008.54	194.926	6.93454
601012_2008-10-23	2008.81	189.38	-1.17939
600960_2008-10-04	2008.76	193.393	3.32117
601297_2009-01-20	2009.05	191.818	-1.02888
602397_2009-04-16	2009.29	194.537	-0.52514
604369_2010-09-29	2010.74	192.7	-16.0376
600866_2008-08-19	2008.63	183.733	-5.15688
302122_2009-09-18	2009.71	199.054	1.37586e-05
200923_2008-10-17	2008.79	94.7253	-95.6804
